# Supplementary material for: Expression of cyanobacterial genes enhanced CO2 assimilation and biomass production in transgenic Arabidopsis thaliana
Source: PeerJ. 2021 Aug 9;9:e11860. doi: 10.7717/peerj.11860 (PMC8359801; doi:10.7717/peerj.11860)
Supplement: Supplemental Information 1 — Photosynthesis measurements of transgenic plants and biomass accumulation. It also contains raw data of seed weight, salt stress index and soulble sugars [file peerj-09-11860-s001.xlsx]

## Sheet: Photosynthesis  Data
line	no1	t	no2	ct actin	ct sp.genes	mean actin	mean sp.genes	delta ct	Photo	Cond	IWUE	WUE	Ci	Fo	Fm	Fo'	Fm'	Fs	Fv/Fm	Fv'/Fm'	PhiPS2	Rl	Rd	RedAbs	BlueAbs	%Blue	LeafAbs	PhiCO2	qP	qN	NPQ	ParIn@Fs	PS2/1	ETR	Trmmol	VpdL	Area	StmRat	BLCond	Tair	Tleaf	TBlk	CO2R	CO2S	H2OR	H2OS	RH_R	RH_S	Flow
WT			2	24.3419	Undetermined	24.3725	37.1989	12.8263	7.88	0.449667	17.5241	2.51489	361	0	0	0	1458.17	1302.67	0	1	0.106667	-0.635	-1.27	0.87	0.92	10	0.875	0.0104537	0.106667	0	-1	1000.33	0.5	46.674	3.13333	0.773667	2	0	4.64	20.88	20.33	20.71	399.807	396.157	14.4577	15.691	60.2933	65.44	499.967
WT			7						6.86333	0.229	29.9709	3.56846	343	0	0	0	1548.07	1393.8	0	1	0.0996667	-0.683333	-1.36667	0.87	0.92	10	0.875	0.00941199	0.0996667	0	-1	999.367	0.5	43.5797	1.92333	0.871667	2	0.7	9.01	20.7067	20.8233	20.54	400.307	397.253	14.7047	15.4627	61.99	65.18	499.1
WT			3	24.1007	Undetermined	24.0801	31.691	7.61085	7.05667	0.305	23.1366	2.66625	352.667	0	0	0	1534.57	1372.37	0	1	0.105667	-0.678333	-1.35667	0.87	0.92	10	0.875	0.00961524	0.105667	0	-1	1000.17	0.5	46.2607	2.64667	0.909333	2	0.7	9.01	21.01	20.7867	20.8533	399.44	396.193	13.9943	15.037	57.9067	62.2233	500
WT			1	23.468	33.5519	23.3762	34.0665	10.6903	10.1667	0.391667	25.9574	3.10907	347.667	0	0	0	1843.1	1598.67	0	1	0.132667	-0.708333	-1.41667	0.87	0.92	10	0.875	0.0132249	0.132667	0	-1	1001.17	0.5	58.1057	3.27	0.883	2	0.7	9.01	20.9267	20.58	20.7833	400.47	395.887	13.7007	14.991	56.9833	62.3533	499.467
WT			6						8.87667	0.433333	20.4846	2.54346	357	0	0	0	1677.47	1473.83	0	1	0.121333	-0.758333	-1.51667	0.87	0.92	10	0.875	0.0119019	0.121333	0	-1	998.067	0.5	53.0073	3.49	0.855333	2	0.7	9.01	21.1333	20.5933	20.9667	400.593	396.48	13.903	15.28	57.08	62.7367	499.267
WT			4						7.81667	0.261	29.9489	3.10596	342	0	0	0	1407	1238.97	0	1	0.119333	-0.636667	-1.27333	0.87	0.92	23	0.881	0.0103281	0.119333	0	-1	998.9	0.5	52.5617	2.51667	1.00667	2	0.7	9.01	20.9533	21.1567	20.7433	400.653	397.127	13.672	14.6643	56.7467	60.8633	499.733
avg									8.11	0.344944	24.5038	2.91801	350.556								0.114222		-1.36667					0.0108226						50.0315	2.83
sdev									1.23453	0.0927876	5.06736	0.414991	7.66425	0	0	0	159.094	127.328	0	0	0.012321	0.0464519	0.0929038	0	0	5.30723	0.00244949	0.00146724	0.012321	0	0	1.11196	0	5.43264	0.5788
GD		2	1			#DIV/0!			9.78	0.482	20.2905	2.68928	357.333	0	0	0	1431.17	1225.4	0	1	0.143667	-0.722396	-1.44479	0.87	0.92	10	0.875	0.0128369	0.143667	0	-1	999.433	0.5	62.8663	3.63667	0.785667	2	0.7	9.01	21.41	20.92	21.3267	400.363	395.873	15.3713	16.802	60.6733	66.3167	499.767
GD		2	2	25.3834	24.858	25.3552	24.9168	-0.438374	7.62667	0.348667	21.8738	2.50055	355.667	0	0	0	1395.47	1232.93	0	1	0.116667	-0.4	-0.8	0.87	0.92	10	0.875	0.00963369	0.116667	0	-1	999.467	0.5	50.945	3.05	0.898	2	0.7	9.01	22.5067	22.0033	22.47	400.94	397.4	16.185	17.3843	59.75	64.1767	499.8
GD		2	3	24.0731	29.1673	24.0819	29.0915	5.00954	10.1967	0.500333	20.3797	2.49307	356	0	0	0	1729.93	1467.27	0	1	0.152	-0.722396	-1.44479	0.87	0.92	10	0.875	0.0132957	0.152	0	-1	1000.87	0.5	66.504	4.09	0.852	2	0.7	9.01	22.7833	22.1333	22.7567	400.09	395.353	16.4473	18.0563	59.7033	65.5433	499.167
GD		2	3						11.95	0.48	24.8958	3.11604	349	0	0	0	1405.15	1156.4	0	1	0.177	-0.7425	-1.485	0.87	0.92	10	0.875	0.0153851	0.177	0	-1	998.45	0.5	77.3355	3.835	0.831	2	0.7	9.01	22.42	21.765	22.415	400.975	395.575	16.1625	17.67	59.965	65.555	499.6
GD		2	5	24.1251	23.8481	24.0426	23.8528	-0.189767	10.3	0.4595	22.4157	2.7577	352.5	0	0	0	1545.7	1310.75	0	1	0.152	-0.76375	-1.5275	0.87	0.92	10	0.875	0.0135442	0.152	0	-1	998.05	0.5	66.384	3.735	0.8435	2	0.7	9.01	22.52	22.055	22.51	399.915	395.185	16.5515	18.018	61.025	66.43	499.75
GD		2	1	24.6388	24.5608	24.6843	24.6791	-0.00522372	8.08667	0.450667	17.9438	2.23389	361.333	0	0	0	1341.9	1159.23	0	1	0.136333	-0.983333	-1.96667	0.87	0.92	10	0.875	0.0115125	0.136333	0	-1	998.233	0.5	59.468	3.62	0.832667	2	0.7	9.01	22.7467	22.1167	22.7667	400.09	396.28	16.8073	18.2297	61.0733	66.2467	499.6
avg									9.65667	0.453528	21.2999	2.63175	355.306								0.146278		-1.44479					0.0127013						63.9171	3.66111
sdev									1.5853	0.054299	2.35092	0.299482	4.21165	0	0	0	142.008	116.911	0	0	0.0199593	0.186624	0.373247	0	0	0	0	0.0019549	0.0199593	0	0	1.06218	0	8.74077	0.345076	0.0363478	0	2.1065e-16
HD		2	4						8.48333	0.368667	23.0108	2.65658	352.667	0	0	718.6	1726.63	1514.03	0	0.583667	0.123	-0.811667	-1.62333	0.87	0.92	10	0.875	0.0115428	0.210667	2.40267	-1	1000.9	0.5	53.9207	3.19333	0.897667	2	0.7	9.01	22.1867	21.66	22.1967	400.017	396.113	15.4743	16.732	58.62	63.3867	499.267
HD		2	2	24.5504	23.7568	24.4456	23.736	-0.709547	9.85	0.432	22.8009	2.91996	353	0	0	718.6	1602.93	1386.8	0	0.552	0.134667	-0.816667	-1.63333	0.87	0.92	10	0.875	0.0131238	0.244333	2.23067	-1	1000.23	0.5	59.0047	3.37333	0.813333	2	0.7	9.01	21.9933	21.4067	21.98	400.437	395.96	15.856	17.1827	60.7133	65.7933	500.1
HD		2	1						9.88	0.484667	20.3851	2.88327	357	0	0	0	1239.97	1070.73	0	1	0.136667	-0.673333	-1.34667	0.87	0.92	10	0.875	0.012839	0.136667	0	-1	999.433	0.5	59.6883	3.42667	0.751667	2	0.7	9.01	21.2433	20.68	21.2	400.227	395.73	15.1143	16.4643	61.44	66.9233	499.6
HD		2	2	23.86	30.6284	23.8089	31.2727	7.46384	9.56667	0.634333	15.0815	2.19084	366	0	0	0	1617.3	1405.7	0	1	0.131	-0.548333	-1.09667	0.87	0.92	10	0.875	0.0121826	0.131	0	-1	1000.23	0.5	57.2603	4.36667	0.743333	2	0.7	9.01	21.9233	21.0567	21.93	400.49	395.96	15.3747	17.0947	59.99	66.7033	499.1
HD		2	1						9.03	0.510333	17.6943	2.3075	361.667	0	0	0	1689.57	1472.97	0	1	0.128	-0.591667	-1.18333	0.87	0.92	10	0.875	0.0116724	0.128	0	-1	1000.07	0.5	56.111	3.91333	0.817333	2	0.7	9.01	22.0933	21.5067	22.11	400.78	396.54	15.504	17.045	59.8933	65.85	499.067
HD		2	3						8.11	0.29	27.9655	3.06038	344.667	0	0	0	1624.57	1446.17	0	1	0.109667	-0.803333	-1.60667	0.87	0.92	10	0.875	0.0111048	0.109667	0	-1	999.867	0.5	48.041	2.65	0.951333	2	0.7	9.01	22.4667	22.2467	22.4533	400.11	396.44	15.8483	16.8927	59.8833	63.83	499.133
avg									9.15333	0.453333	21.1564	2.66975	355.833								0.127167		-1.415					0.0120776						55.671	3.48722
sdev									0.73985	0.119409	4.51649	0.352574	7.50333	0	0	371.083	174.905	159.558	0	0.223394	0.00985393	0.119892	0.239785	0	0	0	0	0.000785113	0.0540779	1.19756	0	0.484271	0	4.27206	0.593118
OX		2	3						9.86333	0.529	18.6452	3.10493	359.333	0	0	0	1453.47	1245.9	0	1	0.142667	-0.673333	-1.34667	0.87	0.92	10	0.875	0.0127986	0.142667	0	-1	1001.37	0.5	62.5827	3.17667	0.635	2	0.7	9.01	20.36	19.8333	20.3133	399.027	394.58	15.3153	16.5657	65.0167	70.3233	499.833
OX		2	1	27.8497	36.9874	27.7244	35.8741	8.14972	9.67333	0.466667	20.7286	2.48246	357	0	0	0	1470.47	1269.97	0	1	0.136	-0.686667	-1.37333	0.87	0.92	10	0.875	0.0126374	0.136	0	-1	999.067	0.5	59.61	3.89667	0.875333	2	0.7	9.01	22.09	21.5867	22.0633	401.363	396.873	15.2813	16.815	58.32	64.1733	499.7
OX		2	1						7.05667	0.377	18.7179	2.18247	360.667	0	0	0	1334.37	1192.83	0	1	0.106	-0.75	-1.5	0.87	0.92	10	0.875	0.00977579	0.106	0	-1	1000.27	0.5	46.417	3.23333	0.890667	2	0.7	9.01	22.1967	21.7333	22.19	400.213	396.88	15.6323	16.904	59.25	64.0667	499.9
OX		2	3	26.8723	Undetermined	26.7689	35.1257	8.35679	10.5	0.412667	25.4443	3.07317	348	0	0	479.067	1703.27	1457	0	0.717	0.144667	-0.851667	-1.70333	0.87	0.92	10	0.875	0.0139513	0.215667	1.57133	-1	999.733	0.5	63.258	3.41667	0.862	2	0.7	9.01	21.89	21.6467	21.8633	400.017	395.28	15.7127	17.0567	60.64	65.83	499.5
OX		2	1	24.645	31.0832	24.6194	31.8912	7.27172	8.69333	0.401333	21.6611	2.74526	356	0	0	0	1528.6	1341.23	0	1	0.122667	-0.631667	-1.26333	0.87	0.92	10	0.875	0.0113904	0.122667	0	-1	998.967	0.5	53.5823	3.16667	0.834333	2	0.7	9.01	22.5333	22.0033	22.54	400.88	396.897	16.347	17.5917	61.7	66.3967	499.733
avg									9.15733	0.437333	21.0394	2.71766	356.2	0	0	95.8133	1498.03	1301.39	0	0.9434	0.1304	-0.718667	-1.43733	0.87	0.92	10	0.875	0.0121107	0.1446	0.314267	-1	999.88	0.5	57.09	3.378
sdev									1.34123	0.0608436	2.7842	0.393342	4.94188	0	0	214.245	134.711	102.045	0	0.126561	0.0161286	0.0856138	0.171228	1.24127e-16	1.24127e-16	0	0	0.00158974	0.0421284	0.702722	0	0.984491	0	7.08485	0.306853
[truncated: 23 more columns]

## Sheet: Biomass related
	Dry wt g/plant	Seed Wt (mg/plant)	Sillique Length (cm)	Salth Stress Index (%) 75 mM	Salt Stress Index (%) 100 mM
WT	1.35	23.5	1.35	54.5	40.5
WT	1.41	18.5	1.41	58.7	36.5
WT	1.25	22.7	1.34	56	34
WT	1.4	19.4	1.38	54.5	35.5
WT	1.38	18.3	1.4	56.5	39		Bio
Avg	1.358	20.48	1.376	56.04	37.1
STDEV	0.0645755	2.44377	0.0304959	1.73436	2.63154
GD	1.95	55.3	1.57	64.5	47
GD	1.91	48.7	1.54	69.5	45
GD	1.85	52.3	1.49	64	49.5
GD	1.91	47.5	1.54	63	48
GD	1.84	48.1	1.51	64.5	46.5
GD	1.98	49.4	1.6	63	45
Avg	1.90667	50.2167	1.54167	64.75	46.8333
STDEV	0.0546504	3.00028	0.0397073	2.42384	1.75119
HD	1.71	43.5	1.42	69.5	41.5
HD	1.65	49.8	1.51	65	44.5
HD	1.69	46.7	1.53	71.5	42
HD	1.6	44.3	1.47	64.5	45.5
HD	1.75	45	1.44	66	45
HD	1.61	43.3	1.43	65.5	43
Avg	1.66833	45.4333	1.46667	67	43.5833
STDEV	0.0587934	2.46712	0.0450185	2.82843	1.6558
OX	1.89	39.7	1.38	77.5	56
OX	1.98	41	1.45	75	59.5
OX	1.75	42.5	1.39	74	55
OX	1.79	38	1.41	78	58.5
OX	1.84	43.4	1.42	76.5	57.5
OX	1.81	40.8	1.43	79.5	60.5
Avg	1.84333	40.9	1.41333	76.75	57.8333
STDEV	0.0818942	1.93287	0.0258199	2.01866	2.08966
Soluble sugars and Starch
	Soluble Sugars	Starch
WT	1.05	1.09
WT	0.99	1.01
WT	1	1.1
Avg	1.01333	1.06667
STDEV	0.0321455	0.0493288
GD	1.4	2.18
GD	1.2	2.03
GD	1.25	2.04
Avg	1.28333	2.08333
STDEV	0.104083	0.083865
t. test	0.0229611	0.00181178
HD	1.63	1.63
HD	1.42	2.18
HD	1.41	1.83
Avg	1.48667	1.88
STDEV	0.124231	0.278388
t. test	0.0126024	0.0488034
OX	0.95	2.34
OX	1	2.27
OX	0.98	2.31
Avg	0.976667	2.30667
STDEV	0.0251661	0.0351188
t. test	0.38022	0.000151717
