# Supplementary material for: Expression of cyanobacterial genes enhanced CO2 assimilation and biomass production in transgenic Arabidopsis thaliana
Source: PeerJ. 2021 Aug 9;9:e11860. doi: 10.7717/peerj.11860 (PMC8359801; doi:10.7717/peerj.11860)
Supplement: Supplemental Information 2 [file peerj-09-11860-s002.xlsx]

## Sheet: Sheet1
line	A	gs	WUE	Ci	Fo	Fm	Fo'	Fm'	Fs	Fv/Fm	Fv'/Fm'	PhiPS2	Rl	RedAbs	BlueAbs	%Blue	LeafAbs	PhiCO2	qP	qN	NPQ	ParIn@Fs	PS2/1	ETR	Trmmol	VpdL	Area	StmRat	BLCond	Tair	Tleaf	TBlk	CO2R	CO2S	H2OR	H2OS	RH_R	RH_S	Flow	PARi	PARo	Press	CsMch	HsMch	StableF	Status	k	b	PhiE
WT	7.88	0.449667	2.51489	361	0	0	0	1458.17	1302.67	0	1	0.106667	-0.635	0.87	0.92	10	0.875	0.00972819	0.106667	0	-1	1000.33	0.5	46.674	3.13333	0.773667	2	0	4.64	20.88	20.33	20.71	399.807	396.157	14.4577	15.691	60.2933	65.44	499.967	1000.33	0	103.3	10.1	0.953	0.5	111115	10.21	-0.026	0.0519752
WT	6.86333	0.229	3.56846	343	0	0	0	1548.07	1393.8	0	1	0.0996667	-0.683333	0.87	0.92	10	0.875	0.00863052	0.0996667	0	-1	999.367	0.5	43.5797	1.92333	0.871667	2	0.7	9.01	20.7067	20.8233	20.54	400.307	397.253	14.7047	15.4627	61.99	65.18	499.1	999.333	0	103.3	9.98	0.968	0.6	111115	10.45	-0.0175	0.0448485
WT	7.05667	0.305	2.66625	352.667	0	0	0	1534.57	1372.37	0	1	0.105667	-0.678333	0.87	0.92	10	0.875	0.00884	0.105667	0	-1	1000.17	0.5	46.2607	2.64667	0.909333	2	0.7	9.01	21.01	20.7867	20.8533	399.44	396.193	13.9943	15.037	57.9067	62.2233	500	1000	0	103.4	9.95	0.975	0.7	111115	11.68	-0.03	0.0464612
WT	10.1667	0.391667	3.10907	347.667	0	0	0	1843.1	1598.67	0	1	0.132667	-0.708333	0.87	0.92	10	0.875	0.0124162	0.132667	0	-1	1001.17	0.5	58.1057	3.27	0.883	2	0.7	9.01	20.9267	20.58	20.7833	400.47	395.887	13.7007	14.991	56.9833	62.3533	499.467	1001	0	103.4	9.93	0.977	0.8	111115	10.72	-0.046	0.0666667
WT	8.87667	0.433333	2.54346	357	0	0	0	1677.47	1473.83	0	1	0.121333	-0.758333	0.87	0.92	10	0.875	0.0110335	0.121333	0	-1	998.067	0.5	53.0073	3.49	0.855333	2	0.7	9.01	21.1333	20.5933	20.9667	400.593	396.48	13.903	15.28	57.08	62.7367	499.267	998	0	103.3	9.97	0.995	0.5	111115	10.5	-0.029	0.0572698
WT	7.81667	0.261	3.10596	342	0	0	0	1407	1238.97	0	1	0.119333	-0.636667	0.87	0.92	23	0.881	0.00960476	0.119333	0	-1	998.9	0.5	52.5617	2.51667	1.00667	2	0.7	9.01	20.9533	21.1567	20.7433	400.653	397.127	13.672	14.6643	56.7467	60.8633	499.733	999	0	103.3	9.95	0.96	0.766667	111115	12.34	-0.036	0.0503512
AVG
sdev
GD	9.78	0.482	2.68928	357.333	0	0	0	1431.17	1225.4	0	1	0.143667	-0.722396	0.87	0.92	10	0.875	0.0120107	0.143667	0	-1	999.433	0.5	62.8663	3.63667	0.785667	2	0.7	9.01	21.41	20.92	21.3267	400.363	395.873	15.3713	16.802	60.6733	66.3167	499.767	999.333	0	101	8.47	0.849	0.6	111115	10.41	-0.022	0.0636567
GD	7.62667	0.348667	2.50055	355.667	0	0	0	1395.47	1232.93	0	1	0.116667	-0.4	0.87	0.92	10	0.875	0.00917639	0.116667	0	-1	999.467	0.5	50.945	3.05	0.898	2	0.7	9.01	22.5067	22.0033	22.47	400.94	397.4	16.185	17.3843	59.75	64.1767	499.8	999.667	0	101	8.34	0.9	0.7	111115	11.25	-0.01882	0.048173
GD	10.1967	0.500333	2.49307	356	0	0	0	1729.93	1467.27	0	1	0.152	-0.722396	0.87	0.92	10	0.875	0.0124706	0.152	0	-1	1000.87	0.5	66.504	4.09	0.852	2	0.7	9.01	22.7833	22.1333	22.7567	400.09	395.353	16.4473	18.0563	59.7033	65.5433	499.167	1000.67	0	101	8.34	0.91	0.5	111115	11.01	-0.038	0.0690282
GD	11.95	0.48	3.11604	349	0	0	0	1405.15	1156.4	0	1	0.177	-0.7425	0.87	0.92	10	0.875	0.0145348	0.177	0	-1	998.45	0.5	77.3355	3.835	0.831	2	0.7	9.01	22.42	21.765	22.415	400.975	395.575	16.1625	17.67	59.965	65.555	499.6	998	0	101	8.44	0.889	0.65	111115	11.04	-0.035	0.0768116
GD	10.3	0.4595	2.7577	352.5	0	0	0	1545.7	1310.75	0	1	0.152	-0.76375	0.87	0.92	10	0.875	0.0126696	0.152	0	-1	998.05	0.5	66.384	3.735	0.8435	2	0.7	9.01	22.52	22.055	22.51	399.915	395.185	16.5515	18.018	61.025	66.43	499.75	998	0	101	8.38	0.908	0.5	111115	10.22	-0.015	0.065362
GD	8.08667	0.450667	2.23389	361.333	0	0	0	1341.9	1159.23	0	1	0.136333	-0.983333	0.87	0.92	10	0.875	0.0103865	0.136333	0	-1	998.233	0.5	59.468	3.62	0.832667	2	0.7	9.01	22.7467	22.1167	22.7667	400.09	396.28	16.8073	18.2297	61.0733	66.2467	499.6	998	0	100.9	8.4	0.913	0.8	111115	13.34	-0.047	0.0549725
AVG
sdev
HD	8.48333	0.368667	2.65658	352.667	0	0	718.6	1726.63	1514.03	0	0.583667	0.123	-0.811667	0.87	0.92	10	0.875	0.0106158	0.210667	2.40267	-1	1000.9	0.5	53.9207	3.19333	0.897667	2	0.7	9.01	22.1867	21.66	22.1967	400.017	396.113	15.4743	16.732	58.62	63.3867	499.267	1000.67	0	101.7	8.48	0.859	0.4	111115	11.89	-0.05	0.0582002
HD	9.85	0.432	2.91996	353	0	0	718.6	1602.93	1386.8	0	0.552	0.134667	-0.816667	0.87	0.92	10	0.875	0.0121905	0.244333	2.23067	-1	1000.23	0.5	59.0047	3.37333	0.813333	2	0.7	9.01	21.9933	21.4067	21.98	400.437	395.96	15.856	17.1827	60.7133	65.7933	500.1	1000	0	101.6	8.29	0.878	0.6	111115	10.36	-0.026	0.0620335
HD	9.88	0.484667	2.88327	357	0	0	0	1239.97	1070.73	0	1	0.136667	-0.673333	0.87	0.92	10	0.875	0.012069	0.136667	0	-1	999.433	0.5	59.6883	3.42667	0.751667	2	0.7	9.01	21.2433	20.68	21.2	400.227	395.73	15.1143	16.4643	61.44	66.9233	499.6	999.333	0	103	8.83	0.86	0.5	111115	11.02	-0.027	0.0594071
HD	9.56667	0.634333	2.19084	366	0	0	0	1617.3	1405.7	0	1	0.131	-0.548333	0.87	0.92	10	0.875	0.0115561	0.131	0	-1	1000.23	0.5	57.2603	4.36667	0.743333	2	0.7	9.01	21.9233	21.0567	21.93	400.49	395.96	15.3747	17.0947	59.99	66.7033	499.1	1000.33	0	103.1	8.63	0.859	0.5	111115	10.5	-0.025	0.0594286
HD	9.03	0.510333	2.3075	361.667	0	0	0	1689.57	1472.97	0	1	0.128	-0.591667	0.87	0.92	10	0.875	0.0109962	0.128	0	-1	1000.07	0.5	56.111	3.91333	0.817333	2	0.7	9.01	22.0933	21.5067	22.11	400.78	396.54	15.504	17.045	59.8933	65.85	499.067	1000	0	103.1	8.52	0.849	0.8	111115	11.18	-0.038	0.0593918
HD	8.11	0.29	3.06038	344.667	0	0	0	1624.57	1446.17	0	1	0.109667	-0.803333	0.87	0.92	10	0.875	0.0101867	0.109667	0	-1	999.867	0.5	48.041	2.65	0.951333	2	0.7	9.01	22.4667	22.2467	22.4533	400.11	396.44	15.8483	16.8927	59.8833	63.83	499.133	1000	0	103.1	8.31	0.848	0.7	111115	11.33	-0.037	0.0517799
AVG
sdev
OX	9.86333	0.529	3.10493	359.333	0	0	0	1453.47	1245.9	0	1	0.142667	-0.673333	0.87	0.92	10	0.875	0.0120299	0.142667	0	-1	1001.37	0.5	62.5827	3.17667	0.635	2	0.7	9.01	20.36	19.8333	20.3133	399.027	394.58	15.3153	16.5657	65.0167	70.3233	499.833	1001	0	101.9	8.68	0.873	0.5	111115	9.9	-0.0064	0.060229
OX	9.67333	0.466667	2.48246	357	0	0	0	1470.47	1269.97	0	1	0.136	-0.686667	0.87	0.92	10	0.875	0.0118519	0.136	0	-1	999.067	0.5	59.61	3.89667	0.875333	2	0.7	9.01	22.09	21.5867	22.0633	401.363	396.873	15.2813	16.815	58.32	64.1733	499.7	999	0	101.8	8.63	0.878	0.6	111115	10.63	-0.018	0.0579492
OX	7.05667	0.377	2.18247	360.667	0	0	0	1334.37	1192.83	0	1	0.106	-0.75	0.87	0.92	10	0.875	0.00891893	0.106	0	-1	1000.27	0.5	46.417	3.23333	0.890667	2	0.7	9.01	22.1967	21.7333	22.19	400.213	396.88	15.6323	16.904	59.25	64.0667	499.9	1000.33	0	101.8	8.65	0.867	0.6	111115	10.79	-0.018	0.0459685
OX	10.5	0.412667	3.07317	348	0	0	479.067	1703.27	1457	0	0.717	0.144667	-0.851667	0.87	0.92	10	0.875	0.0129777	0.215667	1.57133	-1	999.733	0.5	63.258	3.41667	0.862	2	0.7	9.01	21.89	21.6467	21.8633	400.017	395.28	15.7127	17.0567	60.64	65.83	499.5	999.667	0	101.7	8.58	0.857	0.6	111115	9.81	-0.006	0.0614339
OX	8.69333	0.401333	2.74526	356	0	0	0	1528.6	1341.23	0	1	0.122667	-0.631667	0.87	0.92	10	0.875	0.0106678	0.122667	0	-1	998.967	0.5	53.5823	3.16667	0.834333	2	0.7	9.01	22.5333	22.0033	22.54	400.88	396.897	16.347	17.5917	61.7	66.3967	499.733	999	0	103.5	8.71	0.842	0.8	111115	10.69	-0.02492	0.0552242
AVG
sdev
[truncated: 6 more columns]
