# Supplementary material for: Expression of cyanobacterial genes enhanced CO2 assimilation and biomass production in transgenic Arabidopsis thaliana
Source: PeerJ. 2021 Aug 9;9:e11860. doi: 10.7717/peerj.11860 (PMC8359801; doi:10.7717/peerj.11860)
Supplement: Supplemental Information 3 — The transcriptomic analysis revealed substantial set of genes which are differentially regulated in GD plants. [file peerj-09-11860-s003.txt]

GeneID	Length	WT_1	WT_2	GD_1	GD_2	logFC	Pvalue	FDR	Gene_name	NR_def	GO_ID	GO_term	KO_ID	KO_gene	Hyperlink	KEGG Pathway	Pathway ID	Kog_Annotation	Swiss-Prot_Id	Swiss-Prot_Annotation
AT5G65390	967	6.09	8.05	0.16	0.65	-3.681607849	6.06E-06	0.000293809	AT5G65390	Flags: Precursor &gt;BAB11561.1 unnamed protein product [Arabidopsis thaliana] &gt;AAM16205.1 AT5g65390/MNA5_12 [Arabidopsis thaliana] &gt;AED98046.1 arabinogalactan protein 7 [Arabidopsis thaliana] &gt;OAO91423.1 AGP7 [Arabidopsis thaliana];AAK91378.1 AT5g65390/MNA5_12 [Arabidopsis thaliana] &gt;arabinogalactan protein 7 [Arabidopsis thaliana] &gt;Q8LG54.2 RecName: Full=Classical arabinogalactan…	GO:0031225;GO:0005886;GO:0016020	anchored component of membrane;plasma membrane;membrane	-	-	-	-	-	-	Classical	Classical arabinogalactan protein 7 OS=Arabidopsis thaliana GN=AGP7 PE=1 SV=2
AT1G73220	1943	0.99	0.67	0	0	-6.667801077	0.000401635	0.00925124	AT1G73220	AAP68333.1 At1g73220 [Arabidopsis thaliana] &gt;AAO00815.1 putative transporter [Arabidopsis thaliana] &gt;AEE35431.1 organic cation/carnitine transporter1 [Arabidopsis thaliana] &gt;OAP18587.1 OCT1 [Arabidopsis thaliana]; Short=AtOCT1 &gt;organic cation/carnitine transporter1 [Arabidopsis thaliana] &gt;Q9CAT6.1 RecName: Full=Organic cation/carnitine transporter 1;AAG52125.1 putative transporter;…	GO:0055085;GO:0010150;GO:0015839;GO:0016021;GO:0015144;GO:0007275;GO:0000166;GO:0008643;GO:0005524;GO:0022857;GO:0005215;GO:0005886;GO:0006810;GO:0016020;GO:0015226;GO:0006811	transmembrane transport;leaf senescence;cadaverine transport;integral component of membrane;carbohydrate transmembrane transporter activity;multicellular organism development;nucleotide binding;carbohydrate transport;ATP binding;transmembrane transporter activity;transporter activity;plasma membrane;transport;membrane;carnitine transmembrane transporter activity;ion transport	-	-	-	-	-	KOG0255(R)(Synaptic vesicle transporter SVOP and related transporters (major facilitator superfamily))	Organic	Organic cation/carnitine transporter 1 OS=Arabidopsis thaliana GN=OCT1 PE=2 SV=1
AT5G53486	708	13.39	31.5	6.21	4.96	-1.600121802	0.002910309	0.041090375	AT5G53486	AED96365.1 transmembrane protein [Arabidopsis thaliana];ABF59251.1 unknown protein [Arabidopsis thaliana] &gt;AED96364.1 transmembrane protein [Arabidopsis thaliana];AED96363.1 transmembrane protein [Arabidopsis thaliana];BAE98650.1 hypothetical protein [Arabidopsis thaliana] &gt;AED96366.1 transmembrane protein [Arabidopsis thaliana];ABF59250.1 unknown protein [Arabidopsis thaliana] &gt;transmem…	GO:0005739;GO:0009507	mitochondrion;chloroplast	-	-	-	-	-	-	-	-
AT3G49940	1772	4.96	9.74	12.94	16.47	1.419688164	0.00033548	0.008031224	AT3G49940	LOB domain-containing protein 38 [Arabidopsis thaliana] &gt; AltName: Full=ASYMMETRIC LEAVES 2-like protein 40;CAB62102.1 putative protein [Arabidopsis thaliana] &gt;AAP13395.1 At3g49940 [Arabidopsis thaliana] &gt;BAH10584.1 ASYMMETRIC LEAVES2-like 40 protein [Arabidopsis thaliana] &gt;Q9SN23.1 RecName: Full=LOB domain-containing protein 38; Short=AS2-like protein 40 &gt;AAO00809.1 putative prote…	GO:0005634;GO:0008150	nucleus;biological_process	-	-	-	-	-	-	LOB	LOB domain-containing protein 38 OS=Arabidopsis thaliana GN=LBD38 PE=2 SV=1
AT1G20030	1576	12.62	11.17	19.4	21.38	1.172696638	7.81E-05	0.002469495	AT1G20030	AEE29926.1 Pathogenesis-related thaumatin superfamily protein [Arabidopsis thaliana];AAF79910.1 Contains similarity to SCUTL1 mRNA from Vitis vinifera gb|AF195653 and is a member of the thaumatin family PF|00314. EST gb|AI995819 comes from this gene [Arabidopsis thaliana] &gt;Pathogenesis-related thaumatin superfamily protein [Arabidopsis thaliana] &gt	GO:0005576;GO:0031225;GO:0051707;GO:0003674	extracellular region;anchored component of membrane;response to other organism;molecular_function	-	-	-	-	-	-	Thaumatin-like	Thaumatin-like protein 1 OS=Pyrus pyrifolia GN=TL1 PE=1 SV=1
AT5G41460	2093	2.6	7.97	0.54	1.15	-2.207396587	0.001136668	0.020449699	AT5G41460	BAB08517.1 unnamed protein product [Arabidopsis thaliana] &gt;AAW50706.1 At5g41460 [Arabidopsis thaliana] &gt;AAU94378.1 At5g41460 [Arabidopsis thaliana] &gt;AHL38591.1 glycosyltransferase, partial [Arabidopsis thaliana];transferring glycosyl group transferase (DUF604) [Arabidopsis thaliana] &gt;AED94681.1 transferring glycosyl group transferase (DUF604) [Arabidopsis thaliana] &gt	GO:0005794;GO:0008150;GO:0016757;GO:0016740;GO:0016020;GO:0016021	Golgi apparatus;biological_process;transferase activity, transferring glycosyl groups;transferase activity;membrane;integral component of membrane	-	-	-	-	-	-	-	-
AT4G35320	962	13.73	14.58	2.48	2.22	-2.182026986	1.24E-06	7.87E-05	AT4G35320	hypothetical protein AT4G35320 [Arabidopsis thaliana] &gt;AAL15397.1 AT4g35320/F23E12_120 [Arabidopsis thaliana] &gt;OAP00540.1 hypothetical protein AXX17_AT4G40370 [Arabidopsis thaliana];AAK32749.1 AT4g35320/F23E12_120 [Arabidopsis thaliana] &gt;AEE86499.1 hypothetical protein AT4G35320 [Arabidopsis thaliana] &gt	GO:0003674;GO:0008150;GO:0005634	molecular_function;biological_process;nucleus	-	-	-	-	-	-	-	-
AT2G29890	3008	0.78	4.03	0.33	0.19	-2.788360339	0.000930452	0.017550738	AT2G29890	ANM61989.1 villin-like 1 [Arabidopsis thaliana];AAD23629.2 putative villin [Arabidopsis thaliana] &gt;NP_001324173.1 villin-like 1 [Arabidopsis thaliana] &gt;villin-like 1 [Arabidopsis thaliana] &gt;ANM61990.1 villin-like 1 [Arabidopsis thaliana];AEC08316.1 villin-like 1 [Arabidopsis thaliana];AEC08315.1 villin-like 1 [Arabidopsis thaliana] &gt;AEC08317.1 villin-like 1 [Arabidopsis thaliana];O816…	GO:0030835;GO:0007010;GO:0005737;GO:0051015;GO:0051014;GO:0045010;GO:0051693;GO:0051016;GO:0030042;GO:0015629;GO:0005856;GO:0007015;GO:0051017;GO:0003779	negative regulation of actin filament depolymerization;cytoskeleton organization;cytoplasm;actin filament binding;actin filament severing;actin nucleation;actin filament capping;barbed-end actin filament capping;actin filament depolymerization;actin cytoskeleton;cytoskeleton;actin filament organization;actin filament bundle assembly;actin binding	-	-	-	-	-	KOG0445(Z)(Actin regulatory protein supervillin (gelsolin/villin family));KOG0444(Z)(Cytoskeletal regulator Flightless-I (contains leucine-rich and gelsolin repeats))	Villin-1	Villin-1 OS=Arabidopsis thaliana GN=VLN1 PE=2 SV=2
AT2G29300	1024	3.2	1.63	9.38	8.45	2.273001991	2.89E-05	0.001084778	AT2G29300	AAN15454.1 putative tropinone reductase [Arabidopsis thaliana] &gt;NAD(P)-binding Rossmann-fold superfamily protein [Arabidopsis thaliana] &gt;AAL62376.1 putative tropinone reductase [Arabidopsis thaliana] &gt;AAC95221.1 putative tropinone reductase [Arabidopsis thaliana] &gt;AEC08230.1 NAD(P)-binding Rossmann-fold superfamily protein [Arabidopsis thaliana];AEC08231.1 NAD(P)-binding Rossmann-fold…	GO:0016491;GO:0055114;GO:0005575	oxidoreductase activity;oxidation-reduction process;cellular_component	K08081	TR1	http://www.genome.jp/dbget-bin/www_bget?ko:K08081	Tropane, piperidine and pyridine alkaloid biosynthesis	ko00960	KOG0725(R)(Reductases with broad range of substrate specificities)	Tropinone	Tropinone reductase homolog At2g29300 OS=Arabidopsis thaliana GN=At2g29300 PE=2 SV=2
AT2G41550	1870	2.1	4.32	0.43	0.46	-2.411302261	0.000367141	0.008649668	AT2G41550	AEC09999.1 Rho termination factor [Arabidopsis thaliana] &gt;AAO63917.1 unknown protein [Arabidopsis thaliana] &gt;Rho termination factor [Arabidopsis thaliana] &gt;BAC43361.1 unknown protein [Arabidopsis thaliana] &gt;OAP10802.1 hypothetical protein AXX17_AT2G38820 [Arabidopsis thaliana]	GO:0006353;GO:0005634	DNA-templated transcription, termination;nucleus	-	-	-	-	-	-	-	-
AT1G16170	944	9.38	11.11	20.42	24.43	1.548214016	5.28E-06	0.000260978	AT1G16170	ESTs gb|T41688, gb|AI992698, gb|AA394805 come from this gene [Arabidopsis thaliana]	GO:0003674;GO:0016020;GO:0008150;GO:0016021;GO:0005739	molecular_function;membrane;biological_process;integral component of membrane;mitochondrion	-	-	-	-	-	-	-	-
AT1G59640	1495	4.75	3.99	1.15	0.7	-1.841581264	0.001843714	0.029444874	AT1G59640	transcription factor BIG PETAL P (BPE) [Arabidopsis thaliana] &gt;AAO50597.1 putative bHLH protein [Arabidopsis thaliana] &gt;T30E16.21 [Arabidopsis thaliana];CAK32498.1 basic helix loop helix protein [Arabidopsis thaliana] &gt;AAO42009.1 putative bHLH protein [Arabidopsis thaliana] &gt;AEE33597.1 transcription factor BIG PETAL P (BPE) [Arabidopsis thaliana]	GO:0046983;GO:0006355;GO:0003677;GO:0003700;GO:0006351;GO:0007275;GO:0005634;GO:0048446	protein dimerization activity;regulation of transcription, DNA-templated;DNA binding;transcription factor activity, sequence-specific DNA binding;transcription, DNA-templated;multicellular organism development;nucleus;petal morphogenesis	-	-	-	-	-	-	Transcription	Transcription factor BPE OS=Arabidopsis thaliana GN=BPE PE=2 SV=1
AT1G23380	1401	3.3	9.63	0.33	0.35	-3.848237824	5.30E-07	3.85E-05	AT1G23380	Q84JS6.1 RecName: Full=Homeobox protein knotted-1-like 6;AEE30381.1 homeobox protein knotted-1-like 6 [Arabidopsis thaliana];homeobox protein knotted-1-like 6 [Arabidopsis thaliana] &gt;AAO22744.1 putative homeodomain transcription factor KNAT6 [Arabidopsis thaliana] &gt;AEE30380.1 homeobox protein knotted-1-like 6 [Arabidopsis thaliana]; AltName: Full=Protein KNAT6 &gt;AAO42364.1 putative homeod…	GO:0010073;GO:0003700;GO:0006355;GO:0003677;GO:0043565;GO:0005634	meristem maintenance;transcription factor activity, sequence-specific DNA binding;regulation of transcription, DNA-templated;DNA binding;sequence-specific DNA binding;nucleus	-	-	-	-	-	KOG0773(K)(Transcription factor MEIS1 and related HOX domain proteins)	Homeobox	Homeobox protein knotted-1-like 6 OS=Arabidopsis thaliana GN=KNAT6 PE=1 SV=1
AT5G64550	2533	34.71	31.02	4.92	5.13	-2.321862248	1.02E-17	6.90E-15	AT5G64550	AAN13211.1 unknown protein [Arabidopsis thaliana] &gt;BAB11422.1 unnamed protein product [Arabidopsis thaliana] &gt;AAM13994.1 unknown protein [Arabidopsis thaliana] &gt;AED97918.1 loricrin-like protein [Arabidopsis thaliana];loricrin-like protein [Arabidopsis thaliana] &gt	GO:0005634;GO:0003674	nucleus;molecular_function	-	-	-	-	-	-	-	-
AT5G63190	2607	73.21	52.68	107.07	102.81	1.11477368	7.19E-05	0.002306075	AT5G63190	AAN13205.1 putative topoisomerase [Arabidopsis thaliana] &gt;AED97716.1 MA3 domain-containing protein [Arabidopsis thaliana] &gt;OAO93680.1 hypothetical protein AXX17_AT5G62770 [Arabidopsis thaliana];AED97717.1 MA3 domain-containing protein [Arabidopsis thaliana] &gt;NP_851255.1 MA3 domain-containing protein [Arabidopsis thaliana] &gt;MA3 domain-containing protein [Arabidopsis thaliana] &gt;AAK64…	GO:0008150;GO:0005634;GO:0016853	biological_process;nucleus;isomerase activity	-	-	-	-	-	KOG0403(T)(Neoplastic transformation suppressor Pdcd4/MA-3, contains MA3 domain)	Programmed	Programmed cell death protein 4 OS=Mus musculus GN=Pdcd4 PE=1 SV=1
AT5G21930	3105	20.53	20.01	30.13	32.27	1.006109391	2.12E-05	0.000835315	AT5G21930	metal-transporting ATPase-like protein [Arabidopsis thaliana] &gt;AED92956.1 P-type ATPase of Arabidopsis 2 [Arabidopsis thaliana] &gt;NP_001031920.1 P-type ATPase of Arabidopsis 2 [Arabidopsis thaliana] &gt;ANM69873.1 P-type ATPase of Arabidopsis 2 [Arabidopsis thaliana]; Flags: Precursor &gt;AAO73891.1 ATPase, E1-E2 type family [Arabidopsis thaliana]; AltName: Full=Protein HEAVY METAL ATPASE 8;…	GO:0006811;GO:0006810;GO:0005886;GO:0005524;GO:0006812;GO:0009579;GO:0000166;GO:0016787;GO:0016021;GO:0005375;GO:0009507;GO:0030001;GO:0004008;GO:0016020;GO:0009536;GO:0019829;GO:0006825;GO:0015662;GO:0046872;GO:0009535	ion transport;transport;plasma membrane;ATP binding;cation transport;thylakoid;nucleotide binding;hydrolase activity;integral component of membrane;copper ion transmembrane transporter activity;chloroplast;metal ion transport;copper-exporting ATPase activity;membrane;plastid;cation-transporting ATPase activity;copper ion transport;ATPase activity, coupled to transmembrane movement of ions, phosph…	K01533	copB	http://www.genome.jp/dbget-bin/www_bget?ko:K01533	-	-	KOG0205(P)(Plasma membrane H+-transporting ATPase);KOG0207(P)(Cation transport ATPase)	Copper-transporting	Copper-transporting ATPase PAA2, chloroplastic OS=Arabidopsis thaliana GN=PAA2 PE=2 SV=1
AT1G07430	1906	6.26	6.23	1.82	1.21	-1.656542126	0.000156417	0.004349651	AT1G07430	Short=PP2C AIP1 &gt; AltName: Full=Protein AKT1-INTERACTING 1;highly ABA-induced PP2C protein 2 [Arabidopsis thaliana] &gt; Short=AtPP2C03;AAL49783.1 putative protein phosphatase 2C [Arabidopsis thaliana] &gt;AAM14280.1 putative phosphatase 2C [Arabidopsis thaliana] &gt;AEE28124.1 highly ABA-induced PP2C protein 2 [Arabidopsis thaliana]; AltName: Full=Protein phosphatase 2C AIP1;Q9LNW3.1 RecName:…	GO:0043169;GO:0016787;GO:0048838;GO:0005267;GO:0003824;GO:0009788;GO:0004722;GO:0004721;GO:0009939;GO:0010030;GO:0006811;GO:1902039;GO:0016020;GO:0006810;GO:0005886;GO:0071805;GO:0006813;GO:0046872;GO:0006470	cation binding;hydrolase activity;release of seed from dormancy;potassium channel activity;catalytic activity;negative regulation of abscisic acid-activated signaling pathway;protein serine/threonine phosphatase activity;phosphoprotein phosphatase activity;positive regulation of gibberellic acid mediated signaling pathway;positive regulation of seed germination;ion transport;negative regulation o…	K14497	PP2C	http://www.genome.jp/dbget-bin/www_bget?ko:K14497	MAPK signaling pathway - plant;Plant hormone signal transduction	ko04016,ko04075	KOG0698(T)(Serine/threonine protein phosphatase)	Protein	Protein phosphatase 2C 3 OS=Arabidopsis thaliana GN=AIP1 PE=1 SV=1
AT1G65590	2271	12.02	12.72	19.01	19.3	1.02347481	4.09E-05	0.00143957	AT1G65590	AltName: Full=Beta-GlcNAcase 3; AltName: Full=Beta-N-acetylhexosaminidase 3;AAM91092.1 At1g65600/F5I14_13 [Arabidopsis thaliana] &gt;beta-hexosaminidase 3 [Arabidopsis thaliana] &gt; AltName: Full=Beta-hexosaminidase 1;Q8L7S6.1 RecName: Full=Beta-hexosaminidase 3; Flags: Precursor &gt;AAN33206.1 At1g65600/F5I14_13 [Arabidopsis thaliana] &gt; Short=AtHEX1; AltName: Full=N-acetyl-beta-glucosaminida…	GO:0005886;GO:0016020;GO:0004563;GO:0009505;GO:0008152;GO:0005618;GO:0004553;GO:0016787;GO:0005975;GO:0015929;GO:0016798	plasma membrane;membrane;beta-N-acetylhexosaminidase activity;plant-type cell wall;metabolic process;cell wall;hydrolase activity, hydrolyzing O-glycosyl compounds;hydrolase activity;carbohydrate metabolic process;hexosaminidase activity;hydrolase activity, acting on glycosyl bonds	K12373	HEXA_B	http://www.genome.jp/dbget-bin/www_bget?ko:K12373	Amino sugar and nucleotide sugar metabolism;Glycosaminoglycan degradation;Glycosphingolipid biosynthesis - ganglio series;Glycosphingolipid biosynthesis - globo and isoglobo series;Other glycan degradation	ko00520,ko00531,ko00604,ko00603,ko00511	KOG2499(G)(Beta-N-acetylhexosaminidase)	Beta-hexosaminidase	Beta-hexosaminidase 3 OS=Arabidopsis thaliana GN=HEXO3 PE=1 SV=1
AT1G77210	1876	35.33	22.21	70.11	57.43	1.519989605	5.46E-06	0.000267869	AT1G77210	AAC34349.1 Putative monosaccharide transport protein [Arabidopsis thaliana] &gt;ANM59858.1 sugar transporter 14 [Arabidopsis thaliana];CAC69070.1 STP14 protein [Arabidopsis thaliana] &gt;NP_001185417.1 sugar transporter 14 [Arabidopsis thaliana] &gt;AEE35950.1 sugar transporter 14 [Arabidopsis thaliana];AEE35949.1 sugar transporter 14 [Arabidopsis thaliana] &gt;sugar transporter 14 [Arabidopsis t…	GO:0008643;GO:0005354;GO:0022857;GO:0005887;GO:0006810;GO:0005886;GO:0005215;GO:0046323;GO:0016020;GO:0015293;GO:0005351;GO:0022891;GO:0055085;GO:0016021;GO:0015144;GO:0005355	carbohydrate transport;galactose transmembrane transporter activity;transmembrane transporter activity;integral component of plasma membrane;transport;plasma membrane;transporter activity;glucose import;membrane;symporter activity;sugar:proton symporter activity;substrate-specific transmembrane transporter activity;transmembrane transport;integral component of membrane;carbohydrate transmembrane …	-	-	-	-	-	-	Sugar	Sugar transport protein 14 OS=Arabidopsis thaliana GN=STP14 PE=2 SV=2
AT4G29070	1157	32.73	24.2	42.99	44.11	1.006973085	0.001005964	0.018605635	AT4G29070	ABD19671.1 At4g29070 [Arabidopsis thaliana] &gt;AEE85583.1 Phospholipase A2 family protein [Arabidopsis thaliana];NP_001031744.1 Phospholipase A2 family protein [Arabidopsis thaliana] &gt;Phospholipase A2 family protein [Arabidopsis thaliana] &gt;AEE85582.1 Phospholipase A2 family protein [Arabidopsis thaliana] &gt	GO:0004623;GO:0006644;GO:0050482	phospholipase A2 activity;phospholipid metabolic process;arachidonic acid secretion	-	-	-	-	-	-	-	-
AT3G05470	3429	0.5	3.51	0.02	0.11	-4.536501044	3.36E-05	0.001224708	AT3G05470	Flags: Precursor &gt;Q9MA60.1 RecName: Full=Formin-like protein 11;Actin-binding FH2 (formin homology 2) family protein [Arabidopsis thaliana] &gt;OAP03899.1 hypothetical protein AXX17_AT3G05010 [Arabidopsis thaliana];AEE74244.1 Actin-binding FH2 (formin homology 2) family protein [Arabidopsis thaliana] &gt;AAF64546.1 unknown protein [Arabidopsis thaliana] &gt; Short=AtFH11	GO:0005576;GO:0016020;GO:0016021;GO:0003779	extracellular region;membrane;integral component of membrane;actin binding	-	-	-	-	-	-	Formin-like	Formin-like protein 11 OS=Arabidopsis thaliana GN=FH11 PE=2 SV=1
AT1G77120	1595	16.44	21.88	3.89	2.74	-2.132325454	9.86E-10	1.55E-07	AT1G77120	AAC00625.1 Alcohol Dehydrogenase [Arabidopsis thaliana] &gt;CAA54911.1 alcohol dehydrogenase [Arabidopsis thaliana] &gt;AAK73970.1 AT1g77120/T14N5.18 [Arabidopsis thaliana] &gt;AAS45601.2 alcohol dehydrogenase [Arabidopsis thaliana] &gt;AEE35937.1 alcohol dehydrogenase 1 [Arabidopsis thaliana];AAL90991.1 AT1g77120/T14N5.18 [Arabidopsis thaliana] &gt;BAA19619.1 alcohol dehydrogenase [Arabidopsis t…	GO:0005829;GO:0046872;GO:0009651;GO:0032355;GO:0009413;GO:0031000;GO:0000166;GO:0045333;GO:1900039;GO:0008270;GO:0005794;GO:0016491;GO:0005886;GO:0042803;GO:0005737;GO:0001666;GO:0055114;GO:0009409;GO:0004022;GO:0009744;GO:0046686;GO:0009737;GO:0042542;GO:0006970;GO:0009414	cytosol;metal ion binding;response to salt stress;response to estradiol;response to flooding;response to caffeine;nucleotide binding;cellular respiration;positive regulation of cellular response to hypoxia;zinc ion binding;Golgi apparatus;oxidoreductase activity;plasma membrane;protein homodimerization activity;cytoplasm;response to hypoxia;oxidation-reduction process;response to cold;alcohol deh…	K18857	ADH1	http://www.genome.jp/dbget-bin/www_bget?ko:K18857	Tyrosine metabolism;Glycolysis / Gluconeogenesis;Fatty acid degradation;alpha-Linolenic acid metabolism	ko00350,ko00010,ko00071,ko00592	KOG0022(Q)(Alcohol dehydrogenase, class III)	Alcohol	Alcohol dehydrogenase class-P OS=Arabidopsis thaliana GN=ADH1 PE=1 SV=2
AT3G21305	455	0	0	1.6	5.08	6.513334537	0.003490549	0.046779664	AT3G21305	ANM63583.1 hypothetical protein AT3G21305 [Arabidopsis thaliana];hypothetical protein AT3G21305 [Arabidopsis thaliana] &gt;OAP01527.1 hypothetical protein AXX17_AT3G22810 [Arabidopsis thaliana] &gt	-	-	-	-	-	-	-	-	-	-
AT1G57750	1643	10.73	29.66	0.07	0.04	-8.144380438	5.59E-17	3.02E-14	AT1G57750	AltName: Full=Protein MID-CHAIN ALKANE HYDROXYLASE 1 &gt;Q9FVS9.1 RecName: Full=Alkane hydroxylase MAH1;AAG50737.1 cytochrome P450, putative [Arabidopsis thaliana] &gt;AEE33458.1 cytochrome P450, family 96, subfamily A, polypeptide 15 [Arabidopsis thaliana]; AltName: Full=Cytochrome P450 96A15;AAL31942.1 At1g57750/T8L23_21 [Arabidopsis thaliana] &gt;cytochrome P450, family 96, subfamily A, polype…	GO:0004497;GO:0055114;GO:0020037;GO:0016021;GO:0005506;GO:0010025;GO:0005576;GO:0005783;GO:0005789;GO:0016705;GO:0046872;GO:0016020;GO:0016491;GO:0019825;GO:0080133	monooxygenase activity;oxidation-reduction process;heme binding;integral component of membrane;iron ion binding;wax biosynthetic process;extracellular region;endoplasmic reticulum;endoplasmic reticulum membrane;oxidoreductase activity, acting on paired donors, with incorporation or reduction of molecular oxygen;metal ion binding;membrane;oxidoreductase activity;oxygen binding;midchain alkane hydr…	K15405	MAH1,CYP96A15	http://www.genome.jp/dbget-bin/www_bget?ko:K15405	Cutin, suberine and wax biosynthesis	ko00073	-	Alkane	Alkane hydroxylase MAH1 OS=Arabidopsis thaliana GN=CYP96A15 PE=2 SV=1
AT5G38850	3444	3.37	4.83	8.16	6.19	1.198463859	0.00015956	0.004421493	AT5G38850	BAB08641.1 disease resistance protein-like [Arabidopsis thaliana] &gt;AED94366.1 Disease resistance protein (TIR-NBS-LRR class) [Arabidopsis thaliana];Disease resistance protein (TIR-NBS-LRR class) [Arabidopsis thaliana] &gt	GO:0007165;GO:0043531;GO:0006952;GO:0005524;GO:0005634;GO:0000166	signal transduction;ADP binding;defense response;ATP binding;nucleus;nucleotide binding	-	-	-	-	-	-	Disease	Disease resistance protein RML1A OS=Arabidopsis thaliana GN=RLM1A PE=4 SV=1
AT1G67980	1090	7.87	11.33	50.38	12.9	2.088884045	0.000213275	0.005571886	AT1G67980	Q9C9W3.1 RecName: Full=Putative caffeoyl-CoA O-methyltransferase At1g67980;AAG52015.1 putative S-adenosyl-L-methionine:trans-caffeoyl-Coenzyme A 3-O-methyltransferase; 56666-55456 [Arabidopsis thaliana] &gt;caffeoyl-CoA 3-O-methyltransferase [Arabidopsis thaliana] &gt; Short=CCoAMT;OAP17732.1 CCOAMT [Arabidopsis thaliana]; Short=CCoAOMT &gt; AltName: Full=Trans-caffeoyl-CoA 3-O-methyltransferase;…	GO:0009809;GO:0009699;GO:0008168;GO:0046872;GO:0008171;GO:0005829;GO:0032259;GO:0016740;GO:0005737;GO:0042409	lignin biosynthetic process;phenylpropanoid biosynthetic process;methyltransferase activity;metal ion binding;O-methyltransferase activity;cytosol;methylation;transferase activity;cytoplasm;caffeoyl-CoA O-methyltransferase activity	K00588	E2.1.1.104	http://www.genome.jp/dbget-bin/www_bget?ko:K00588	Phenylalanine metabolism;Flavonoid biosynthesis;Phenylpropanoid biosynthesis;Stilbenoid, diarylheptanoid and gingerol biosynthesis	ko00360,ko00941,ko00940,ko00945	KOG1663(Q)(O-methyltransferase)	Putative	Putative caffeoyl-CoA O-methyltransferase At1g67980 OS=Arabidopsis thaliana GN=At1g67980 PE=2 SV=1
AT4G34350	1781	121.8	121.6	208.38	178.42	1.058306129	6.73E-07	4.58E-05	AT4G34350	AAN87171.1 ISPH [Arabidopsis thaliana] &gt;4-hydroxy-3-methylbut-2-enyl diphosphate reductase [Arabidopsis thaliana] &gt;AEE86362.1 4-hydroxy-3-methylbut-2-enyl diphosphate reductase [Arabidopsis thaliana]; AltName: Full=Protein CHLOROPLAST BIOGENESIS 6;AAM10016.1 putative protein [Arabidopsis thaliana] &gt;AAK68817.1 putative protein [Arabidopsis thaliana] &gt; Flags: Precursor &gt;Q94B35.1 RecN…	GO:0050992;GO:0055114;GO:0051536;GO:0051538;GO:0009570;GO:0046872;GO:0016491;GO:0008299;GO:0009536;GO:0046677;GO:0019288;GO:0009507;GO:0046429;GO:0051745	dimethylallyl diphosphate biosynthetic process;oxidation-reduction process;iron-sulfur cluster binding;3 iron, 4 sulfur cluster binding;chloroplast stroma;metal ion binding;oxidoreductase activity;isoprenoid biosynthetic process;plastid;response to antibiotic;isopentenyl diphosphate biosynthetic process, methylerythritol 4-phosphate pathway;chloroplast;4-hydroxy-3-methylbut-2-en-1-yl diphosphate …	K03527	ispH,lytB	http://www.genome.jp/dbget-bin/www_bget?ko:K03527	Terpenoid backbone biosynthesis	ko00900	-	4-hydroxy-3-methylbut-2-enyl	4-hydroxy-3-methylbut-2-enyl diphosphate reductase, chloroplastic OS=Arabidopsis thaliana GN=ISPH PE=2 SV=1
AT4G01070	2030	26.97	28.6	9.52	10.67	-1.064499928	5.40E-05	0.001820521	AT4G01070	AltName: Full=Arbutin synthase; AltName: Full=Probable hydroquinone glucosyltransferase &gt;CAB80916.1 putative flavonol glucosyltransferase [Arabidopsis thaliana] &gt;AAK64133.1 putative flavonol glucosyltransferase [Arabidopsis thaliana] &gt;Q9M156.1 RecName: Full=UDP-glycosyltransferase 72B1;2VCE_A Chain A, Characterization And Engineering Of The Bifunctional N- And O-glucosyltransferase Invol…	GO:0005634;GO:0008194;GO:0016758;GO:0043231;GO:0016757;GO:0035251;GO:0042178;GO:0008152;GO:0052696;GO:0009651;GO:0080044;GO:0006805;GO:0016740;GO:0050505;GO:0080043;GO:0009809;GO:0009636;GO:0009813	nucleus;UDP-glycosyltransferase activity;transferase activity, transferring hexosyl groups;intracellular membrane-bounded organelle;transferase activity, transferring glycosyl groups;UDP-glucosyltransferase activity;xenobiotic catabolic process;metabolic process;flavonoid glucuronidation;response to salt stress;quercetin 7-O-glucosyltransferase activity;xenobiotic metabolic process;transferase ac…	K08237	E2.4.1.218	http://www.genome.jp/dbget-bin/www_bget?ko:K08237	-	-	-	UDP-glycosyltransferase	UDP-glycosyltransferase 72B1 OS=Arabidopsis thaliana GN=UGT72B1 PE=1 SV=1
AT3G04290	1575	33.09	83.56	0.18	0.91	-6.288209697	2.67E-08	2.82E-06	AT3G04290	AltName: Full=Extracellular lipase LTL1;Q9M8Y5.1 RecName: Full=GDSL esterase/lipase LTL1; AltName: Full=Lithium-tolerant lipase 1;Li-tolerant lipase 1 [Arabidopsis thaliana] &gt; Short=Li-tolerant lipase 1; Short=AtLTL1;AEE74063.1 Li-tolerant lipase 1 [Arabidopsis thaliana] &gt;AAF26785.1 putative GDSL-motif lipase/acylhydrolase [Arabidopsis thaliana] &gt;OAP06095.1 LTL1 [Arabidopsis thaliana];AA…	GO:0016787;GO:0009751;GO:0052689;GO:0016788;GO:0042538;GO:0006629;GO:0010226;GO:0005576;GO:0016042	hydrolase activity;response to salicylic acid;carboxylic ester hydrolase activity;hydrolase activity, acting on ester bonds;hyperosmotic salinity response;lipid metabolic process;response to lithium ion;extracellular region;lipid catabolic process	-	-	-	-	-	-	GDSL	GDSL esterase/lipase LTL1 OS=Arabidopsis thaliana GN=LTL1 PE=2 SV=1
AT3G54670	4314	3.92	8.61	2.09	0.95	-1.650647766	0.000827758	0.016129692	AT3G54670	Structural maintenance of chromosomes (SMC) family protein [Arabidopsis thaliana] &gt; AltName: Full=Cohesin complex subunit SMC-1; AltName: Full=Protein TITAN8 &gt;AEE79263.2 Structural maintenance of chromosomes (SMC) family protein [Arabidopsis thaliana]; AltName: Full=Chromosome segregation protein SMC-1; Short=SMC-1;Q6Q1P4.2 RecName: Full=Structural maintenance of chromosomes protein 1; Shor…	GO:0007059;GO:0007062;GO:0051276;GO:0008278;GO:0005215;GO:0005524;GO:0005634;GO:0000166;GO:0006974;GO:0006281;GO:0009507;GO:0005694;GO:0007067;GO:0007049;GO:0051321;GO:0051301	chromosome segregation;sister chromatid cohesion;chromosome organization;cohesin complex;transporter activity;ATP binding;nucleus;nucleotide binding;cellular response to DNA damage stimulus;DNA repair;chloroplast;chromosome;mitotic cell cycle;cell cycle;meiotic cell cycle;cell division	K06636	SMC1	http://www.genome.jp/dbget-bin/www_bget?ko:K06636	-	-	KOG0933(BD)(Structural maintenance of chromosome protein 2 (chromosome condensation complex Condensin, subunit E))	Structural	Structural maintenance of chromosomes protein 1 OS=Arabidopsis thaliana GN=SMC1 PE=2 SV=2
AT4G39640	2082	23.26	19.47	36.58	38.86	1.202613872	6.50E-06	0.000311265	AT4G39640	AAL47428.1 AT4g39640/T19P19_30 [Arabidopsis thaliana] &gt; AltName: Full=Gamma-glutamyltransferase 1;OAO97511.1 GGT1 [Arabidopsis thaliana]; Flags: Precursor &gt;Q8VYW6.1 RecName: Full=Gamma-glutamyltranspeptidase 1;gamma-glutamyl transpeptidase 1 [Arabidopsis thaliana] &gt;NP_974717.1 gamma-glutamyl transpeptidase 1 [Arabidopsis thaliana] &gt;AEE87098.1 gamma-glutamyl transpeptidase 1 [Arabidops…	GO:0009505;GO:0016740;GO:0006979;GO:0016787;GO:0016746;GO:0016756;GO:0006749;GO:0003840;GO:0009506;GO:0006751;GO:0048046;GO:0005576;GO:0036374	plant-type cell wall;transferase activity;response to oxidative stress;hydrolase activity;transferase activity, transferring acyl groups;glutathione gamma-glutamylcysteinyltransferase activity;glutathione metabolic process;obsolete gamma-glutamyltransferase activity;plasmodesma;glutathione catabolic process;apoplast;extracellular region;glutathione hydrolase activity	K18592	GGT1_5	http://www.genome.jp/dbget-bin/www_bget?ko:K18592	Arachidonic acid metabolism;Cyanoamino acid metabolism;Glutathione metabolism;Taurine and hypotaurine metabolism	ko00590,ko00460,ko00480,ko00430	KOG2410(E)(Gamma-glutamyltransferase)	Gamma-glutamyltranspeptidase	Gamma-glutamyltranspeptidase 1 OS=Arabidopsis thaliana GN=GGT1 PE=2 SV=1
AT4G27740	654	28.83	25.74	50.67	35.36	1.08060881	0.001740433	0.028201132	AT4G27740	OAO97589.1 hypothetical protein AXX17_AT4G31960 [Arabidopsis thaliana];AEE85387.1 Yippee family putative zinc-binding protein [Arabidopsis thaliana] &gt;Yippee family putative zinc-binding protein [Arabidopsis thaliana] &gt;Q2V3E2.1 RecName: Full=Protein yippee-like At4g27740 &gt;BAF01216.1 hypothetical protein [Arabidopsis thaliana] &gt	GO:0046872;GO:0005634;GO:0008150	metal ion binding;nucleus;biological_process	-	-	-	-	-	KOG3399(R)(Predicted Yippee-type zinc-binding protein)	Protein	Protein yippee-like At4g27740 OS=Arabidopsis thaliana GN=At4g27740 PE=3 SV=1
AT2G28780	2801	0.95	2.74	0	0	-8.37594251	4.24E-07	3.17E-05	AT2G28780	AAP40430.1 unknown protein [Arabidopsis thaliana] &gt;AEC08170.1 P-hydroxybenzoic acid efflux pump subunit [Arabidopsis thaliana] &gt;AAO42117.1 unknown protein [Arabidopsis thaliana] &gt;P-hydroxybenzoic acid efflux pump subunit [Arabidopsis thaliana] &gt;OAP08603.1 hypothetical protein AXX17_AT2G24880 [Arabidopsis thaliana]	GO:0016020;GO:0005886;GO:0016021	membrane;plasma membrane;integral component of membrane	-	-	-	-	-	-	-	-
AT3G55110	2540	2.09	7.28	0.53	1.1	-2.081215034	0.00233473	0.035003262	AT3G55110	AltName: Full=Probable white-brown complex homolog protein 18;ABC-2 type transporter family protein [Arabidopsis thaliana] &gt;CAB82706.1 ABC transporter-like protein [Arabidopsis thaliana] &gt;AEE79341.1 ABC-2 type transporter family protein [Arabidopsis thaliana] &gt;OAP02952.1 ABCG18 [Arabidopsis thaliana];Q9M2V5.1 RecName: Full=ABC transporter G family member 18; Short=AtWBC18 &gt; Short=ABC …	GO:0055085;GO:0000166;GO:0016887;GO:0005524;GO:0005886;GO:0006810;GO:0042626;GO:0016021;GO:0016020	transmembrane transport;nucleotide binding;ATPase activity;ATP binding;plasma membrane;transport;ATPase activity, coupled to transmembrane movement of substances;integral component of membrane;membrane	-	-	-	-	-	KOG0061(Q)(Transporter, ABC superfamily (Breast cancer resistance protein))	ABC	ABC transporter G family member 18 OS=Arabidopsis thaliana GN=ABCG18 PE=2 SV=1
AT4G24230	1544	11.08	10.54	45.8	39.97	2.344795394	1.19E-19	9.74E-17	AT4G24230	NP_001078441.1 acyl-CoA-binding domain 3 [Arabidopsis thaliana] &gt;AEE84872.1 acyl-CoA-binding domain 3 [Arabidopsis thaliana] &gt; Flags: Precursor &gt;CAB79333.1 putative protein [Arabidopsis thaliana] &gt;AEE84875.1 acyl-CoA-binding domain 3 [Arabidopsis thaliana];AEE84871.1 acyl-CoA-binding domain 3 [Arabidopsis thaliana] &gt;BAH19695.1 AT4G24230 [Arabidopsis thaliana] &gt;AEE84870.1 acyl-Co…	GO:0005615;GO:0006952;GO:0000062;GO:0008289;GO:0009646;GO:0005576;GO:0006810;GO:0009617;GO:0015908;GO:0050832;GO:0042742;GO:0001666	extracellular space;defense response;fatty-acyl-CoA binding;lipid binding;response to absence of light;extracellular region;transport;response to bacterium;fatty acid transport;defense response to fungus;defense response to bacterium;response to hypoxia	-	-	-	-	-	KOG0817(I)(Acyl-CoA-binding protein)	Acyl-CoA-binding	Acyl-CoA-binding domain-containing protein 3 OS=Arabidopsis thaliana GN=ACBP3 PE=1 SV=1
AT4G12480	930	8.35	23.47	39.54	76.58	2.321605081	5.37E-06	0.00026465	AT4G12480	AAL06564.1 AT4g12480/T1P17_70 [Arabidopsis thaliana] &gt;OAO99550.1 pEARLI 1 [Arabidopsis thaliana];AEE83138.1 Bifunctional inhibitor/lipid-transfer protein/seed storage 2S albumin superfamily protein [Arabidopsis thaliana] &gt; Flags: Precursor &gt;Q39176.1 RecName: Full=Lipid transfer protein EARLI 1;AAC37471.1 pEARLI 1 [Arabidopsis thaliana] &gt;CAB78291.1 pEARLI 1 [Arabidopsis thaliana] &gt;C…	GO:0009737;GO:0005618;GO:0009682;GO:0006869;GO:0009505;GO:0009651;GO:0050832;GO:0005576;GO:0008289;GO:0005783;GO:0006952;GO:0009506;GO:0009409;GO:0009707	response to abscisic acid;cell wall;induced systemic resistance;lipid transport;plant-type cell wall;response to salt stress;defense response to fungus;extracellular region;lipid binding;endoplasmic reticulum;defense response;plasmodesma;response to cold;chloroplast outer membrane	-	-	-	-	-	-	Lipid	Lipid transfer protein EARLI 1 OS=Arabidopsis thaliana GN=EARLI1 PE=1 SV=1
AT2G30750	1494	6.35	10.61	11.98	17.03	1.194567458	0.002255205	0.034155993	AT2G30750	OAP07214.1 CYP71A12 [Arabidopsis thaliana];AAN46800.1 At2g30750/T11J7.14 [Arabidopsis thaliana] &gt;At2g30750/T11J7.14 [Arabidopsis thaliana] &gt	GO:0005506;GO:0016021;GO:0016709;GO:0010120;GO:0009617;GO:0047720;GO:0009682;GO:0006952;GO:0055114;GO:0004497;GO:0020037;GO:0016829;GO:0042742;GO:0016491;GO:0016020;GO:0044550;GO:0019825;GO:0016705;GO:0005515;GO:0050832;GO:0046872	iron ion binding;integral component of membrane;oxidoreductase activity, acting on paired donors, with incorporation or reduction of molecular oxygen, NAD(P)H as one donor, and incorporation of one atom of oxygen;camalexin biosynthetic process;response to bacterium;indoleacetaldoxime dehydratase activity;induced systemic resistance;defense response;oxidation-reduction process;monooxygenase activi…	K00517	E1.14.-.-	http://www.genome.jp/dbget-bin/www_bget?ko:K00517	Stilbenoid, diarylheptanoid and gingerol biosynthesis	ko00945	-	Cytochrome	Cytochrome P450 71A12 OS=Arabidopsis thaliana GN=CYP71A12 PE=2 SV=1
AT1G62870	2886	1.54	4.37	0.24	0.19	-3.344903724	1.97E-06	0.000114957	AT1G62870	BAE98828.1 hypothetical protein [Arabidopsis thaliana] &gt;hypothetical protein AT1G62870 [Arabidopsis thaliana] &gt;AAF75799.1 Contains weak similarity to T-type calcium channel isoform from Rattus norvegicus gb|AF125161. EST gb|R30034 comes from this gene [Arabidopsis thaliana] &gt;AEE34015.1 hypothetical protein AT1G62870 [Arabidopsis thaliana]	GO:0009507;GO:0003676	chloroplast;nucleic acid binding	-	-	-	-	-	-	-	-
AT5G04220	2220	10.73	7.94	23.21	12.85	1.315628293	0.000465476	0.01041858	AT5G04220	AED90712.1 Calcium-dependent lipid-binding (CaLB domain) family protein [Arabidopsis thaliana];Q7XA06.1 RecName: Full=Synaptotagmin-3;CAR82572.1 NTMC2T1.3/ATSYTC [Arabidopsis thaliana] &gt;AED90713.1 Calcium-dependent lipid-binding (CaLB domain) family protein [Arabidopsis thaliana] &gt;BAC76813.1 synaptotagmin C [Arabidopsis thaliana] &gt; AltName: Full=NTMC2T1.3; AltName: Full=Synaptotagmin C &…	GO:0016020;GO:0046872;GO:0016021;GO:0005886;GO:0008150;GO:0008289;GO:0005783	membrane;metal ion binding;integral component of membrane;plasma membrane;biological_process;lipid binding;endoplasmic reticulum	-	-	-	-	-	KOG1012(R)(Ca2+-dependent lipid-binding protein CLB1/vesicle protein vp115/Granuphilin A, contains C2 domain);KOG1028(TU)(Ca2+-dependent phospholipid-binding protein Synaptotagmin, required for synaptic vesicle and secretory granule exocytosis)	Synaptotagmin-3	Synaptotagmin-3 OS=Arabidopsis thaliana GN=SYT3 PE=2 SV=1
AT4G11521	1303	6.86	4.3	11.14	11.77	1.426985371	0.000678021	0.01382116	AT4G11521	AEE83020.1 Receptor-like protein kinase-related family protein [Arabidopsis thaliana];AAM20608.1 serine/threonine kinase-like protein [Arabidopsis thaliana] &gt;Q8LPI0.1 PUTATIVE PSEUDOGENE: RecName: Full=Putative cysteine-rich receptor-like protein kinase 34;AAN15600.1 serine/threonine kinase-like protein [Arabidopsis thaliana] &gt;Receptor-like protein kinase-related family protein [Arabidopsis…	GO:0004672;GO:0005524;GO:0005576;GO:0016020;GO:0004674;GO:0016021;GO:0006468	protein kinase activity;ATP binding;extracellular region;membrane;protein serine/threonine kinase activity;integral component of membrane;protein phosphorylation	-	-	-	-	-	-	Putative	Putative cysteine-rich receptor-like protein kinase 34 OS=Arabidopsis thaliana GN=CRK34 PE=5 SV=1
AT2G05540	824	19.98	27.08	238.25	84.88	3.185601368	1.02E-12	2.88E-10	AT2G05540	AAK97673.1 At2g05540/T20G20.11 [Arabidopsis thaliana] &gt;Glycine-rich protein family [Arabidopsis thaliana] &gt;OAP10466.1 hypothetical protein AXX17_AT2G04630 [Arabidopsis thaliana];AAD24653.1 putative glycine-rich protein [Arabidopsis thaliana] &gt;AAK91354.1 At2g05540/T20G20.11 [Arabidopsis thaliana] &gt;AEC05952.1 Glycine-rich protein family [Arabidopsis thaliana] &gt;AAM16203.1 At2g05540/T2…	GO:0005576	extracellular region	-	-	-	-	-	-	-	-
AT4G33790	1776	3.16	5.48	0	0.15	-5.411944887	2.90E-08	3.03E-06	AT4G33790	AEE86278.1 Jojoba acyl CoA reductase-related male sterility protein [Arabidopsis thaliana];AAL15288.1 AT4g33790/T16L1_280 [Arabidopsis thaliana] &gt;Jojoba acyl CoA reductase-related male sterility protein [Arabidopsis thaliana] &gt;AAL49822.1 putative male sterility 2 protein [Arabidopsis thaliana] &gt; AltName: Full=Protein ECERIFERUM 4 &gt;Q93ZB9.1 RecName: Full=Fatty acyl-CoA reductase 3	GO:0043796;GO:0019115;GO:0010025;GO:0005783;GO:0055114;GO:0004028;GO:0043870;GO:0034601;GO:0006629;GO:0080019;GO:0016620;GO:0034832;GO:0010345;GO:0018474;GO:0034520;GO:0018472;GO:0035336;GO:0043878;GO:0009556;GO:0034525;GO:0044104;GO:0016491;GO:0034604;GO:0016627;GO:0018475;GO:0034602;GO:0052814;GO:0034530;GO:0034538;GO:0018473;GO:0034822;GO:0043745	glyceraldehyde dehydrogenase (NADP) activity;benzaldehyde dehydrogenase activity;wax biosynthetic process;endoplasmic reticulum;oxidation-reduction process;3-chloroallyl aldehyde dehydrogenase activity;N-acetyl-gamma-aminoadipyl-phosphate reductase activity;oxoglutarate dehydrogenase [NAD(P)+] activity;lipid metabolic process;fatty-acyl-CoA reductase (alcohol-forming) activity;oxidoreductase acti…	K13356	FAR	http://www.genome.jp/dbget-bin/www_bget?ko:K13356	Peroxisome;Cutin, suberine and wax biosynthesis	ko04146,ko00073	KOG1221(I)(Acyl-CoA reductase)	Fatty	Fatty acyl-CoA reductase 3 OS=Arabidopsis thaliana GN=FAR3 PE=2 SV=1
AT1G50110	1255	1.94	4.06	0.24	0.35	-3.057188891	0.000348127	0.008275587	AT1G50110	AAF76437.1 Strong similarity to branched-chain amino acid aminotransferase (BCAT2) from Solanum tuberosum gb|AF193846 and contains an Aminotransferase class IV domain PF|01063. ESTs gb|Z26805, gb|Z30511 come from this gene [Arabidopsis thaliana] &gt;Q9LPM9.1 RecName: Full=Branched-chain-amino-acid aminotransferase 6; Short=Atbcat-6 &gt;D-aminoacid aminotransferase-like PLP-dependent enzymes super…	GO:0030170;GO:0006532;GO:0009082;GO:0052654;GO:0005829;GO:0008152;GO:0052655;GO:0005737;GO:0016740;GO:0033506;GO:0004084;GO:0008652;GO:0009097;GO:0071267;GO:0009098;GO:0010326;GO:0008483;GO:0052656;GO:0003824;GO:0009099;GO:0009081	pyridoxal phosphate binding;aspartate biosynthetic process;branched-chain amino acid biosynthetic process;L-leucine transaminase activity;cytosol;metabolic process;L-valine transaminase activity;cytoplasm;transferase activity;glucosinolate biosynthetic process from homomethionine;branched-chain-amino-acid transaminase activity;cellular amino acid biosynthetic process;isoleucine biosynthetic proce…	K00826	E2.6.1.42,ilvE	http://www.genome.jp/dbget-bin/www_bget?ko:K00826	Cysteine and methionine metabolism;Valine, leucine and isoleucine biosynthesis;Valine, leucine and isoleucine degradation;Pantothenate and CoA biosynthesis;2-Oxocarboxylic acid metabolism;Biosynthesis of amino acids	ko00270,ko00290,ko00280,ko00770,ko01210,ko01230	KOG0975(E)(Branched chain aminotransferase BCAT1, pyridoxal phosphate enzymes type IV superfamily)	Branched-chain-amino-acid	Branched-chain-amino-acid aminotransferase 6 OS=Arabidopsis thaliana GN=BCAT6 PE=1 SV=1
AT5G26860	3423	8.17	13.27	3.66	3.09	-1.268245628	0.000128011	0.003707313	AT5G26860	lon protease 1 [Arabidopsis thaliana] &gt;AED93617.2 lon protease 1 [Arabidopsis thaliana]	GO:0008233;GO:0001666;GO:0006508;GO:0051131;GO:0005515;GO:0007005;GO:0008236;GO:0005759;GO:0016787;GO:0004252;GO:0034599;GO:0005739;GO:0003677;GO:0070361;GO:0009507;GO:0043565;GO:0042645;GO:0030163;GO:0070407;GO:0016887;GO:0090296;GO:0005829;GO:0005524;GO:0000166;GO:0003697;GO:0003727;GO:0006515;GO:0051260;GO:0004176	peptidase activity;response to hypoxia;proteolysis;chaperone-mediated protein complex assembly;protein binding;mitochondrion organization;serine-type peptidase activity;mitochondrial matrix;hydrolase activity;serine-type endopeptidase activity;cellular response to oxidative stress;mitochondrion;DNA binding;mitochondrial light strand promoter anti-sense binding;chloroplast;sequence-specific DNA bi…	K08675	PRSS15,PIM1	http://www.genome.jp/dbget-bin/www_bget?ko:K08675	-	-	KOG0651(O)(26S proteasome regulatory complex, ATPase RPT4)	Lon	Lon protease homolog 1, mitochondrial OS=Arabidopsis thaliana GN=LON1 PE=1 SV=2
AT5G49360	2890	4.98	8.88	78.27	35.6	3.425508153	2.53E-17	1.54E-14	AT5G49360	BAB09906.1 xylosidase [Arabidopsis thaliana] &gt; Flags: Precursor &gt; Short=AtBXL1;AED95802.1 beta-xylosidase 1 [Arabidopsis thaliana];AAM53325.1 xylosidase [Arabidopsis thaliana] &gt; AltName: Full=Alpha-L-arabinofuranosidase;Q9FGY1.1 RecName: Full=Beta-D-xylosidase 1;beta-xylosidase 1 [Arabidopsis thaliana] &gt	GO:0009505;GO:0008152;GO:0046556;GO:0031222;GO:0016787;GO:0010214;GO:0009044;GO:0005578;GO:0005975;GO:0045493;GO:0016798;GO:0048046;GO:0004553;GO:0005576	plant-type cell wall;metabolic process;alpha-L-arabinofuranosidase activity;arabinan catabolic process;hydrolase activity;seed coat development;xylan 1,4-beta-xylosidase activity;proteinaceous extracellular matrix;carbohydrate metabolic process;xylan catabolic process;hydrolase activity, acting on glycosyl bonds;apoplast;hydrolase activity, hydrolyzing O-glycosyl compounds;extracellular region	-	-	-	-	-	-	Beta-D-xylosidase	Beta-D-xylosidase 1 OS=Arabidopsis thaliana GN=BXL1 PE=1 SV=1
AT5G66690	1774	1.5	1.47	0.04	0.08	-4.307947532	0.000298085	0.007320496	AT5G66690	Q9LVR1.1 RecName: Full=UDP-glycosyltransferase 72E2;AED98252.1 UDP-Glycosyltransferase superfamily protein [Arabidopsis thaliana] &gt;AAL47362.1 UTP-glucose glucosyltransferase [Arabidopsis thaliana] &gt;AHL38566.1 glycosyltransferase, partial [Arabidopsis thaliana];BAA97275.1 UTP-glucose glucosyltransferase [Arabidopsis thaliana] &gt;UDP-Glycosyltransferase superfamily protein [Arabidopsis thali…	GO:0102361;GO:0016758;GO:0008194;GO:0016757;GO:0043231;GO:0009808;GO:0080044;GO:0052696;GO:0008152;GO:0016740;GO:0080043;GO:0047218;GO:0102359;GO:0009813;GO:0047209	esculetin 4-O-beta-glucosyltransferase activity;transferase activity, transferring hexosyl groups;UDP-glycosyltransferase activity;transferase activity, transferring glycosyl groups;intracellular membrane-bounded organelle;lignin metabolic process;quercetin 7-O-glucosyltransferase activity;flavonoid glucuronidation;metabolic process;transferase activity;quercetin 3-O-glucosyltransferase activity;…	K12356	UGT72E	http://www.genome.jp/dbget-bin/www_bget?ko:K12356	Phenylpropanoid biosynthesis	ko00940	-	UDP-glycosyltransferase	UDP-glycosyltransferase 72E2 OS=Arabidopsis thaliana GN=UGT72E2 PE=1 SV=1
AT1G08560	1386	1.94	25.98	0.93	1.02	-3.384295202	0.000182018	0.004912006	AT1G08560	AAC49163.1 syntaxin-related [Arabidopsis thaliana] &gt;prf||2206310A syntaxin-related protein;syntaxin of plants 111 [Arabidopsis thaliana] &gt;AEE28306.1 syntaxin of plants 111 [Arabidopsis thaliana] &gt; Short=AtSYP111 &gt;AAN41370.1 putative syntaxin-related protein [Arabidopsis thaliana] &gt; AltName: Full=Syntaxin-111;Q42374.1 RecName: Full=Syntaxin-related protein KNOLLE;AAC49162.1 syntaxin…	GO:0048278;GO:0016021;GO:0061025;GO:0006906;GO:0009506;GO:0016192;GO:0016020;GO:0000149;GO:0012505;GO:0031201;GO:0005484;GO:0009524;GO:0015031;GO:0006810;GO:0007049;GO:0005886;GO:0051301;GO:0006886;GO:0009504;GO:0006887	vesicle docking;integral component of membrane;membrane fusion;vesicle fusion;plasmodesma;vesicle-mediated transport;membrane;SNARE binding;endomembrane system;SNARE complex;SNAP receptor activity;phragmoplast;protein transport;transport;cell cycle;plasma membrane;cell division;intracellular protein transport;cell plate;exocytosis	K08486	STX1B_2_3	http://www.genome.jp/dbget-bin/www_bget?ko:K08486	SNARE interactions in vesicular transport	ko04130	KOG0810(U)(SNARE protein Syntaxin 1 and related proteins)	Syntaxin-related	Syntaxin-related protein KNOLLE OS=Arabidopsis thaliana GN=KN PE=1 SV=1
AT4G12490	786	12.43	38.67	78.97	106.71	2.319236482	1.24E-06	7.87E-05	AT4G12490	Flags: Precursor &gt;AAL31233.1 AT4g12490/T1P17_80 [Arabidopsis thaliana] &gt;OAO96588.1 hypothetical protein AXX17_AT4G14090 [Arabidopsis thaliana];CAB41719.1 pEARLI 1-like protein [Arabidopsis thaliana] &gt;CAB78292.1 pEARLI 1-like protein [Arabidopsis thaliana] &gt;AAK96529.1 AT4g12490/T1P17_80 [Arabidopsis thaliana] &gt;AEE83139.1 Bifunctional inhibitor/lipid-transfer protein/seed storage 2S …	GO:0006869;GO:0005515;GO:0009631;GO:0050832;GO:0005618;GO:0070417;GO:0009626;GO:0009682;GO:0043621;GO:0009707;GO:0030054;GO:0005783;GO:0008289;GO:0048046;GO:0005576;GO:0009506;GO:0006952;GO:0009627	lipid transport;protein binding;cold acclimation;defense response to fungus;cell wall;cellular response to cold;plant-type hypersensitive response;induced systemic resistance;protein self-association;chloroplast outer membrane;cell junction;endoplasmic reticulum;lipid binding;apoplast;extracellular region;plasmodesma;defense response;systemic acquired resistance	-	-	-	-	-	-	pEARLI1-like	pEARLI1-like lipid transfer protein 2 OS=Arabidopsis thaliana GN=At4g12490 PE=2 SV=1
AT3G50750	1564	27.02	22.86	44.24	46.95	1.262657413	2.62E-06	0.000145734	AT3G50750	AEE78704.1 BES1/BZR1 homolog 1 [Arabidopsis thaliana] &gt;AAO00812.1 putative protein [Arabidopsis thaliana] &gt;CAB62444.1 putative protein [Arabidopsis thaliana] &gt;Q9S7F3.1 RecName: Full=BES1/BZR1 homolog protein 1 &gt;AAP13418.1 At3g50750 [Arabidopsis thaliana] &gt;BES1/BZR1 homolog 1 [Arabidopsis thaliana] &gt;OAP02634.1 BEH1 [Arabidopsis thaliana];CAB42904.1 putative protein [Arabidopsis t…	GO:0005634;GO:0006351;GO:0003700;GO:0006355;GO:0009742;GO:0005773;GO:0003677	nucleus;transcription, DNA-templated;transcription factor activity, sequence-specific DNA binding;regulation of transcription, DNA-templated;brassinosteroid mediated signaling pathway;vacuole;DNA binding	K14503	BZR1_2	http://www.genome.jp/dbget-bin/www_bget?ko:K14503	Plant hormone signal transduction	ko04075	-	BES1/BZR1	BES1/BZR1 homolog protein 1 OS=Arabidopsis thaliana GN=BEH1 PE=1 SV=1
AT5G52250	1580	6.04	4.49	10.98	9.92	1.375540754	0.000187552	0.005038434	AT5G52250	AAO24582.1 At5g52250 [Arabidopsis thaliana] &gt; AltName: Full=Protein REPRESSOR OF UV-B PHOTOMORPHOGENESIS 1 &gt;AED96192.1 Transducin/WD40 repeat-like superfamily protein [Arabidopsis thaliana]; AltName: Full=Protein EARLY FLOWERING BY OVEREXPRESSION 1;BAA97468.1 unnamed protein product [Arabidopsis thaliana] &gt;Transducin/WD40 repeat-like superfamily protein [Arabidopsis thaliana] &gt;Q9LTJ6.…	GO:0005515;GO:0010114;GO:0009507;GO:0080008;GO:0010218;GO:0043496;GO:0010224;GO:0000166;GO:0005634;GO:0005834;GO:0005829;GO:0005737;GO:0009908	protein binding;response to red light;chloroplast;Cul4-RING E3 ubiquitin ligase complex;response to far red light;regulation of protein homodimerization activity;response to UV-B;nucleotide binding;nucleus;heterotrimeric G-protein complex;cytosol;cytoplasm;flower development	K10143	RFWD2,COP1	http://www.genome.jp/dbget-bin/www_bget?ko:K10143	Ubiquitin mediated proteolysis;Circadian rhythm - plant	ko04120,ko04712	-	WD	WD repeat-containing protein RUP1 OS=Arabidopsis thaliana GN=RUP1 PE=1 SV=1
AT5G51600	2735	0.51	5.59	0.07	0.09	-4.785179115	1.19E-05	0.000515732	AT5G51600	AltName: Full=Protein PLEIADE &gt;BAB08676.1 unnamed protein product [Arabidopsis thaliana] &gt;Microtubule associated protein (MAP65/ASE1) family protein [Arabidopsis thaliana] &gt; Short=AtMAP65-3;OAO92308.1 PLE [Arabidopsis thaliana];Q9FHM4.1 RecName: Full=65-kDa microtubule-associated protein 3;AED96102.1 Microtubule associated protein (MAP65/ASE1) family protein [Arabidopsis thaliana] &gt	GO:0005634;GO:0005737;GO:0046785;GO:0009524;GO:0008017;GO:0009574;GO:0005856;GO:0000911;GO:0051301;GO:0000280;GO:0007049;GO:0052096;GO:0005874;GO:0000226;GO:0055028;GO:0007067;GO:0000910;GO:0009624	nucleus;cytoplasm;microtubule polymerization;phragmoplast;microtubule binding;preprophase band;cytoskeleton;cytokinesis by cell plate formation;cell division;nuclear division;cell cycle;formation by symbiont of syncytium involving giant cell for nutrient acquisition from host;microtubule;microtubule cytoskeleton organization;cortical microtubule;mitotic cell cycle;cytokinesis;response to nematode	K16732	PRC1	http://www.genome.jp/dbget-bin/www_bget?ko:K16732	-	-	-	65-kDa	65-kDa microtubule-associated protein 3 OS=Arabidopsis thaliana GN=MAP65-3 PE=1 SV=1
AT3G25980	1047	1.75	12.66	0.64	0.66	-3.014706628	0.001438254	0.024554746	AT3G25980	BAD43059.1 putative mitotic checkpoint protein [Arabidopsis thaliana] &gt;BAD44126.1 putative mitotic checkpoint protein [Arabidopsis thaliana] &gt; AltName: Full=Mitotic arrest deficient protein 2 &gt;DNA-binding HORMA family protein [Arabidopsis thaliana] &gt;Q9LU93.1 RecName: Full=Mitotic spindle checkpoint protein MAD2;AEE77097.1 DNA-binding HORMA family protein [Arabidopsis thaliana];MAD2 [A…	GO:0005515;GO:0007094;GO:0051301;GO:0007067;GO:0005635;GO:0007049;GO:0000776;GO:0005819;GO:0000777;GO:0003677;GO:0005694;GO:0010369;GO:0007346;GO:0005634;GO:0005737;GO:0000775;GO:0005876;GO:0005828;GO:0005856	protein binding;mitotic spindle assembly checkpoint;cell division;mitotic cell cycle;nuclear envelope;cell cycle;kinetochore;spindle;condensed chromosome kinetochore;DNA binding;chromosome;chromocenter;regulation of mitotic cell cycle;nucleus;cytoplasm;chromosome, centromeric region;spindle microtubule;kinetochore microtubule;cytoskeleton	K02537	MAD2	http://www.genome.jp/dbget-bin/www_bget?ko:K02537	-	-	KOG3285(DZ)(Spindle assembly checkpoint protein)	Mitotic	Mitotic spindle checkpoint protein MAD2 OS=Arabidopsis thaliana GN=MAD2 PE=1 SV=1
AT1G25530	1777	4.65	7.1	0.3	0.83	-2.951038513	2.43E-06	0.000137336	AT1G25530	AAG50812.1 lysine and histidine specific transporter, putative [Arabidopsis thaliana] &gt;AAY25427.1 At1g25530 [Arabidopsis thaliana] &gt;Transmembrane amino acid transporter family protein [Arabidopsis thaliana] &gt;OAP15971.1 hypothetical protein AXX17_AT1G26330 [Arabidopsis thaliana];AEE30638.1 Transmembrane amino acid transporter family protein [Arabidopsis thaliana] &gt;Q9C6M2.1 RecName: Ful…	GO:0016020;GO:0006810;GO:0005886;GO:0015171;GO:0006865;GO:0003333;GO:0016021	membrane;transport;plasma membrane;amino acid transmembrane transporter activity;amino acid transport;amino acid transmembrane transport;integral component of membrane	-	-	-	-	-	-	Lysine	Lysine histidine transporter-like 6 OS=Arabidopsis thaliana GN=At1g25530 PE=2 SV=1
AT1G72250	3922	0.59	3.7	0.3	0.22	-2.643233309	0.001408082	0.024161223	AT1G72250	AEE35294.2 Di-glucose binding protein with Kinesin motor domain-containing protein [Arabidopsis thaliana];ANM58077.1 Di-glucose binding protein with Kinesin motor domain-containing protein [Arabidopsis thaliana]; 56847-62063 [Arabidopsis thaliana] &gt;ANM58078.1 Di-glucose binding protein with Kinesin motor domain-containing protein [Arabidopsis thaliana];AAG51794.1 kinesin, putative;Di-glucose b…	GO:0000166;GO:0005524;GO:0003777;GO:0005871;GO:0016887;GO:0005737;GO:0008017;GO:0005874;GO:0007018	nucleotide binding;ATP binding;microtubule motor activity;kinesin complex;ATPase activity;cytoplasm;microtubule binding;microtubule;microtubule-based movement	K10406	KIFC2_3	http://www.genome.jp/dbget-bin/www_bget?ko:K10406	-	-	KOG0239(Z)(Kinesin (KAR3 subfamily))	Kinesin-like	Kinesin-like protein KIN-14Q OS=Arabidopsis thaliana GN=KIN14Q PE=3 SV=1
AT3G59940	1540	133.58	91.35	162.63	181.58	1.000215073	0.000953162	0.017922162	AT3G59940	AEE79987.1 Galactose oxidase/kelch repeat superfamily protein [Arabidopsis thaliana];Galactose oxidase/kelch repeat superfamily protein [Arabidopsis thaliana] &gt;AAL67078.1 unknown protein [Arabidopsis thaliana] &gt;AAL91214.1 putative protein [Arabidopsis thaliana] &gt; AltName: Full=SKP1-interacting partner 20 &gt;CAB75813.1 putative protein [Arabidopsis thaliana] &gt;Q9M1Y1.1 RecName: Full=F-…	GO:2000762;GO:0003674;GO:0005737;GO:0005829;GO:0080037;GO:0005634;GO:0016567	regulation of phenylpropanoid metabolic process;molecular_function;cytoplasm;cytosol;negative regulation of cytokinin-activated signaling pathway;nucleus;protein ubiquitination	-	-	-	-	-	-	F-box/kelch-repeat	F-box/kelch-repeat protein SKIP20 OS=Arabidopsis thaliana GN=SKIP20 PE=1 SV=1
AT4G34590	1370	19.8	17.43	2.5	1.7	-2.759044202	1.99E-12	5.31E-10	AT4G34590	AAM20036.1 putative bZIP transcription factor ATB2 [Arabidopsis thaliana] &gt;O65683.1 RecName: Full=bZIP transcription factor 11; AltName: Full=bZIP transcription factor ATB2 &gt;CAB80176.1 bZIP transcription factor ATB2 [Arabidopsis thaliana] &gt;CAA18838.1 bZIP transcription factor ATB2 [Arabidopsis thaliana] &gt; AltName: Full=G-box-binding factor 6; Short=AtbZIP11;AEE86397.1 G-box binding fa…	GO:0003700;GO:0006351;GO:0006355;GO:0009744;GO:0005634;GO:0046982;GO:0043565;GO:0080149;GO:0003677;GO:0005515;GO:0017148	transcription factor activity, sequence-specific DNA binding;transcription, DNA-templated;regulation of transcription, DNA-templated;response to sucrose;nucleus;protein heterodimerization activity;sequence-specific DNA binding;sucrose induced translational repression;DNA binding;protein binding;negative regulation of translation	-	-	-	-	-	-	bZIP	bZIP transcription factor 11 OS=Arabidopsis thaliana GN=BZIP11 PE=1 SV=1
AT1G08380	819	2887.52	2269.74	3639.33	4830.11	1.129206088	9.56E-05	0.002920778	AT1G08380	AAM64918.1 putative 16kDa membrane protein [Arabidopsis thaliana] &gt;CAD37939.1 photosystem I subunit O [Arabidopsis thaliana] &gt; Flags: Precursor &gt;AAM14284.1 unknown protein [Arabidopsis thaliana] &gt;Q949Q5.1 RecName: Full=Photosystem I subunit O;photosystem I subunit O [Arabidopsis thaliana] &gt;AAK93637.1 unknown protein [Arabidopsis thaliana] &gt; Short=PSI-O;AEE28283.1 photosystem I s…	GO:0009536;GO:0009768;GO:0016020;GO:0009535;GO:0015979;GO:0009579;GO:0005515;GO:0016021;GO:0009767;GO:0009507;GO:0009522;GO:0005739	plastid;photosynthesis, light harvesting in photosystem I;membrane;chloroplast thylakoid membrane;photosynthesis;thylakoid;protein binding;integral component of membrane;photosynthetic electron transport chain;chloroplast;photosystem I;mitochondrion	K14332	psaO	http://www.genome.jp/dbget-bin/www_bget?ko:K14332	Photosynthesis	ko00195	-	Photosystem	Photosystem I subunit O OS=Arabidopsis thaliana GN=PSAO PE=1 SV=1
AT4G13577	936	1.29	0.96	7.12	6.5	3.003620269	4.07E-07	3.05E-05	AT4G13577	hypothetical protein AT4G13577 [Arabidopsis thaliana] &gt;ANM66261.1 hypothetical protein AT4G13577 [Arabidopsis thaliana]	-	-	-	-	-	-	-	-	-	-
AT1G49032	963	38.65	22.46	96.85	74.88	1.879274915	2.40E-07	1.92E-05	AT1G49032	BAC43093.1 unknown protein [Arabidopsis thaliana] &gt;AEE32384.1 hypothetical protein AT1G49032 [Arabidopsis thaliana] &gt;NP_001319179.1 hypothetical protein AT1G49032 [Arabidopsis thaliana] &gt;hypothetical protein AT1G49032 [Arabidopsis thaliana] &gt;ANM58754.1 hypothetical protein AT1G49032 [Arabidopsis thaliana]	GO:0005739;GO:0008150;GO:0003674	mitochondrion;biological_process;molecular_function	-	-	-	-	-	-	-	-
AT1G80760	1212	26.42	27.67	3.1	3.2	-2.699475915	1.06E-15	5.12E-13	AT1G80760	AEE36445.1 NOD26-like intrinsic protein 6;1 [Arabidopsis thaliana];AAF14664.1 Similar to gb|D17443 major intrinsic protein from Oryza sativa. EST gb|AI998369 comes from this gene [Arabidopsis thaliana] &gt;NOD26-like intrinsic protein 6;1 [Arabidopsis thaliana] &gt;AAX49373.1 At1g80760 [Arabidopsis thaliana] &gt;AAV74223.1 At1g80760 [Arabidopsis thaliana] &gt; Short=AtNIP6;Q9SAI4.1 RecName: Full=…	GO:0016021;GO:0080029;GO:0046715;GO:0015204;GO:0005372;GO:0015168;GO:0016020;GO:0005887;GO:0015254;GO:0006810;GO:0009992;GO:0005886;GO:0046713;GO:0005215;GO:0015250	integral component of membrane;cellular response to boron-containing substance levels;borate transmembrane transporter activity;urea transmembrane transporter activity;water transmembrane transporter activity;glycerol transmembrane transporter activity;membrane;integral component of plasma membrane;glycerol channel activity;transport;cellular water homeostasis;plasma membrane;borate transport;tra…	K09874	NIP	http://www.genome.jp/dbget-bin/www_bget?ko:K09874	-	-	KOG0223(G)(Aquaporin (major intrinsic protein family))	Aquaporin	Aquaporin NIP6-1 OS=Arabidopsis thaliana GN=NIP6-1 PE=1 SV=1
AT1G67920	597	27.8	19.41	61.86	35.12	1.460325617	0.000653173	0.013444174	AT1G67920	AAG52010.1 unknown protein; 70659-70456 [Arabidopsis thaliana] &gt;AAM61672.1 unknown [Arabidopsis thaliana] &gt;ABD60681.1 At1g67920 [Arabidopsis thaliana] &gt;AEE34722.1 hypothetical protein AT1G67920 [Arabidopsis thaliana];hypothetical protein AT1G67920 [Arabidopsis thaliana] &gt	GO:0003674;GO:0005634;GO:0008150	molecular_function;nucleus;biological_process	-	-	-	-	-	-	-	-
AT5G45490	1430	18.98	35.4	56.6	65.1	1.592455026	3.13E-06	0.000170404	AT5G45490	AAL57661.1 AT5g45490/MFC19_16 [Arabidopsis thaliana] &gt;Q9FHI7.1 RecName: Full=Probable disease resistance protein At5g45490 &gt;AAL90988.1 AT5g45490/MFC19_16 [Arabidopsis thaliana] &gt;BAB09177.1 unnamed protein product [Arabidopsis thaliana] &gt;P-loop containing nucleoside triphosphate hydrolases superfamily protein [Arabidopsis thaliana] &gt;AED95259.1 P-loop containing nucleoside triphospha…	GO:0005524;GO:0000166;GO:0005634;GO:0006952;GO:0005575;GO:0043531	ATP binding;nucleotide binding;nucleus;defense response;cellular_component;ADP binding	-	-	-	-	-	-	Probable	Probable disease resistance protein At5g45490 OS=Arabidopsis thaliana GN=At5g45490 PE=2 SV=1
AT3G47470	1265	3602.38	3138	8575.16	9494.12	1.81962358	2.99E-14	1.06E-11	AT3G47470	AEE78285.1 light-harvesting chlorophyll-protein complex I subunit A4 [Arabidopsis thaliana] &gt;AAN15412.1 chlorophyll A-B binding protein 4 precursor homolog [Arabidopsis thaliana] &gt;CAB61973.1 CHLOROPHYLL A-B BINDING PROTEIN 4 PRECURSOR homolog [Arabidopsis thaliana] &gt;P27521.1 RecName: Full=Chlorophyll a-b binding protein 4, chloroplastic;light-harvesting chlorophyll-protein complex I subu…	GO:0030076;GO:0016168;GO:0009409;GO:0009645;GO:0080167;GO:0009579;GO:0009534;GO:0016021;GO:0010287;GO:0009941;GO:0009507;GO:0009522;GO:0009536;GO:0016020;GO:0009768;GO:0031409;GO:0018298;GO:0015979;GO:0046872;GO:0009535;GO:0009765;GO:0009644	light-harvesting complex;chlorophyll binding;response to cold;response to low light intensity stimulus;response to karrikin;thylakoid;chloroplast thylakoid;integral component of membrane;plastoglobule;chloroplast envelope;chloroplast;photosystem I;plastid;membrane;photosynthesis, light harvesting in photosystem I;pigment binding;protein-chromophore linkage;photosynthesis;metal ion binding;chlorop…	K08910	LHCA4	http://www.genome.jp/dbget-bin/www_bget?ko:K08910	Photosynthesis - antenna proteins	ko00196	-	Chlorophyll	Chlorophyll a-b binding protein 4, chloroplastic OS=Arabidopsis thaliana GN=LHCA4 PE=1 SV=1
AT2G22900	1805	11.47	15.77	4.97	4.99	-1.048030142	0.001326907	0.022950758	AT2G22900	AAL15201.1 unknown protein [Arabidopsis thaliana] &gt;AAK59529.1 unknown protein [Arabidopsis thaliana] &gt;AEC07370.1 Galactosyl transferase GMA12/MNN10 family protein [Arabidopsis thaliana] &gt;CAC01675.1 putative golgi glycosyltransferase [Arabidopsis thaliana] &gt; Short=AtGT7 &gt;Galactosyl transferase GMA12/MNN10 family protein [Arabidopsis thaliana] &gt;AHL38845.1 glycosyltransferase, part…	GO:0016021;GO:0010214;GO:0010392;GO:0005802;GO:0016757;GO:0051070;GO:0000139;GO:0009969;GO:0010192;GO:0016740;GO:0008378;GO:0016020;GO:0005794;GO:0005768	integral component of membrane;seed coat development;galactoglucomannan metabolic process;trans-Golgi network;transferase activity, transferring glycosyl groups;galactomannan biosynthetic process;Golgi membrane;xyloglucan biosynthetic process;mucilage biosynthetic process;transferase activity;galactosyltransferase activity;membrane;Golgi apparatus;endosome	-	-	-	-	-	KOG4748(GM)(Subunit of Golgi mannosyltransferase complex)	Putative	Putative glycosyltransferase 7 OS=Arabidopsis thaliana GN=GT7 PE=2 SV=1
AT1G07150	1606	7.5	12.03	3.05	2.68	-1.354845089	0.000921224	0.017413143	AT1G07150	mitogen-activated protein kinase kinase kinase 13 [Arabidopsis thaliana] &gt;AAF82205.1 Strong similarity to a protein kinase homolog F23F1.4 gi|7488253 from Arabidopsis thaliana BAC F23F1 gb|AC004680. It contains a eukaryotic protein kinase domain PF|00069. ESTs gb|F13903 and gb|F13904 come from this gene [Arabidopsis thaliana] &gt;AEE28082.1 mitogen-activated protein kinase kinase kinase 13 [Ar…	GO:0004702;GO:0016301;GO:0006468;GO:0016021;GO:0000166;GO:0046907;GO:0005634;GO:0005524;GO:0004674;GO:0005737;GO:0016020;GO:0004672;GO:0016310	signal transducer, downstream of receptor, with serine/threonine kinase activity;kinase activity;protein phosphorylation;integral component of membrane;nucleotide binding;intracellular transport;nucleus;ATP binding;protein serine/threonine kinase activity;cytoplasm;membrane;protein kinase activity;phosphorylation	-	-	-	-	-	KOG0198(T)(MEKK and related serine/threonine protein kinases)	Mitogen-activated	Mitogen-activated protein kinase kinase kinase A OS=Dictyostelium discoideum GN=mkkA PE=1 SV=2
AT1G43160	1045	0.2	2.7	5.09	8.89	2.735037791	0.003233196	0.044267326	AT1G43160	AAC36019.1 RAP2.6 [Arabidopsis thaliana] &gt; AltName: Full=Protein RELATED TO APETALA2 6 &gt;AAL32925.1 RAP2.6 [Arabidopsis thaliana] &gt;Q7G1L2.2 RecName: Full=Ethylene-responsive transcription factor RAP2-6;AAM47901.1 RAP2.6 [Arabidopsis thaliana] &gt;AEE31950.1 related to AP2 6 [Arabidopsis thaliana];related to AP2 6 [Arabidopsis thaliana] &gt	GO:0009873;GO:0009611;GO:0005634;GO:0009651;GO:0009658;GO:0009751;GO:0045893;GO:0009753;GO:0009414;GO:0006970;GO:0009737;GO:0034605;GO:0009409;GO:0003700;GO:0006351;GO:0006355;GO:0003677	ethylene-activated signaling pathway;response to wounding;nucleus;response to salt stress;chloroplast organization;response to salicylic acid;positive regulation of transcription, DNA-templated;response to jasmonic acid;response to water deprivation;response to osmotic stress;response to abscisic acid;cellular response to heat;response to cold;transcription factor activity, sequence-specific DNA …	K09286	EREBP	http://www.genome.jp/dbget-bin/www_bget?ko:K09286	-	-	-	Ethylene-responsive	Ethylene-responsive transcription factor RAP2-6 OS=Arabidopsis thaliana GN=RAP2-6 PE=2 SV=2
AT5G15630	1553	1.9	4	0.31	0.35	-2.586668946	0.000609453	0.012819569	AT5G15630	AAW30024.1 At5g15630 [Arabidopsis thaliana] &gt; Flags: Precursor &gt;AAT44976.1 At5g15630 [Arabidopsis thaliana] &gt;COBRA-like extracellular glycosyl-phosphatidyl inositol-anchored protein family [Arabidopsis thaliana] &gt;AED92186.1 COBRA-like extracellular glycosyl-phosphatidyl inositol-anchored protein family [Arabidopsis thaliana];ANM69892.1 COBRA-like extracellular glycosyl-phosphatidyl in…	GO:0009834;GO:0005886;GO:0031225;GO:0005774;GO:0016049;GO:0016021;GO:0010215;GO:0016020	plant-type secondary cell wall biogenesis;plasma membrane;anchored component of membrane;vacuolar membrane;cell growth;integral component of membrane;cellulose microfibril organization;membrane	-	-	-	-	-	-	COBRA-like	COBRA-like protein 4 OS=Arabidopsis thaliana GN=COBL4 PE=2 SV=2
AT4G34530	1311	6	4.21	0	0	-8.589955098	6.57E-08	6.39E-06	AT4G34530	AltName: Full=Transcription factor EN 84;Q8GY61.1 RecName: Full=Transcription factor bHLH63; Short=AtbHLH63; AltName: Full=Basic helix-loop-helix protein 63;BAC42487.1 putative bHLH transcription factor bHLH063 [Arabidopsis thaliana] &gt;OAP00696.1 CIB1 [Arabidopsis thaliana];cryptochrome-interacting basic-helix-loop-helix 1 [Arabidopsis thaliana] &gt; Short=bHLH 63;AEE86389.1 cryptochrome-intera…	GO:0009908;GO:0003700;GO:0006351;GO:0006355;GO:0005634;GO:0016021;GO:0046983;GO:0009637;GO:0003677;GO:0016020;GO:0009911;GO:0005515	flower development;transcription factor activity, sequence-specific DNA binding;transcription, DNA-templated;regulation of transcription, DNA-templated;nucleus;integral component of membrane;protein dimerization activity;response to blue light;DNA binding;membrane;positive regulation of flower development;protein binding	-	-	-	-	-	-	Transcription	Transcription factor bHLH63 OS=Arabidopsis thaliana GN=BHLH63 PE=1 SV=1
AT5G56840	1126	29.12	25.87	2.67	2.92	-2.895574538	3.65E-15	1.58E-12	AT5G56840	myb-like transcription factor family protein [Arabidopsis thaliana] &gt;AAT47807.1 At5g56840 [Arabidopsis thaliana] &gt;AED96812.1 myb-like transcription factor family protein [Arabidopsis thaliana] &gt;AAS99672.1 At5g56840 [Arabidopsis thaliana] &gt;AAS09987.1 MYB transcription factor [Arabidopsis thaliana] &gt;OAO93056.1 hypothetical protein AXX17_AT5G56040 [Arabidopsis thaliana];BAB09902.1 unn…	GO:0016020;GO:0003713;GO:0004402;GO:0016021;GO:0003677;GO:0008270;GO:0006357;GO:0006338;GO:0005634;GO:0035066;GO:0003676;GO:0003682;GO:0003700;GO:0006351;GO:0006355	membrane;transcription coactivator activity;histone acetyltransferase activity;integral component of membrane;DNA binding;zinc ion binding;regulation of transcription from RNA polymerase II promoter;chromatin remodeling;nucleus;positive regulation of histone acetylation;nucleic acid binding;chromatin binding;transcription factor activity, sequence-specific DNA binding;transcription, DNA-templated…	-	-	-	-	-	-	Transcription	Transcription factor MYBS3 OS=Oryza sativa subsp. japonica GN=MYBS3 PE=2 SV=1
AT5G55700	1973	16.75	14.05	24.94	23.98	1.052030362	0.000128652	0.003721363	AT5G55700	OAO89866.1 BMY6 [Arabidopsis thaliana]; Flags: Precursor &gt;BAB09237.1 beta-amylase [Arabidopsis thaliana] &gt;AED96669.1 beta-amylase 4 [Arabidopsis thaliana] &gt; AltName: Full=Inactive beta-amylase 6;beta-amylase 4 [Arabidopsis thaliana] &gt;AED96670.2 beta-amylase 4 [Arabidopsis thaliana];Q9FM68.1 RecName: Full=Inactive beta-amylase 4, chloroplastic	GO:0005975;GO:0016161;GO:0005983;GO:0016798;GO:0016787;GO:0009507;GO:0000272;GO:0009536;GO:0008152	carbohydrate metabolic process;beta-amylase activity;starch catabolic process;hydrolase activity, acting on glycosyl bonds;hydrolase activity;chloroplast;polysaccharide catabolic process;plastid;metabolic process	K01177	E3.2.1.2	http://www.genome.jp/dbget-bin/www_bget?ko:K01177	Starch and sucrose metabolism	ko00500	-	Inactive	Inactive beta-amylase 4, chloroplastic OS=Arabidopsis thaliana GN=BAM4 PE=2 SV=1
AT4G18170	1453	1.53	3.21	6.63	11.09	2.330135242	7.19E-06	0.00034034	AT4G18170	AEE84006.1 WRKY DNA-binding protein 28 [Arabidopsis thaliana] &gt;OAP00331.1 WRKY28 [Arabidopsis thaliana];AAL50099.1 AT4g18170/T9A21_10 [Arabidopsis thaliana] &gt; AltName: Full=WRKY DNA-binding protein 28 &gt;Q8VWJ2.1 RecName: Full=Probable WRKY transcription factor 28;AAL35286.1 WRKY transcription factor 28 [Arabidopsis thaliana] &gt;WRKY DNA-binding protein 28 [Arabidopsis thaliana] &gt;AAM51…	GO:0003700;GO:0006351;GO:0006355;GO:0005634;GO:0003677;GO:0043565	transcription factor activity, sequence-specific DNA binding;transcription, DNA-templated;regulation of transcription, DNA-templated;nucleus;DNA binding;sequence-specific DNA binding	-	-	-	-	-	-	Probable	Probable WRKY transcription factor 28 OS=Arabidopsis thaliana GN=WRKY28 PE=2 SV=1
AT4G26400	1606	22.27	21.77	36.43	37.34	1.13433033	4.75E-06	0.000238241	AT4G26400	BAH20182.1 AT4G26400 [Arabidopsis thaliana] &gt;OAO98071.1 hypothetical protein AXX17_AT4G30440 [Arabidopsis thaliana];AEE85194.1 RING/U-box superfamily protein [Arabidopsis thaliana] &gt;RING/U-box superfamily protein [Arabidopsis thaliana] &gt;AAM20658.1 putative protein [Arabidopsis thaliana] &gt;AAN15624.1 putative protein [Arabidopsis thaliana] &gt;NP_849554.1 RING/U-box superfamily protein …	GO:0010200;GO:0000209;GO:0008270;GO:0061630;GO:0043161;GO:0042787;GO:0046872	response to chitin;protein polyubiquitination;zinc ion binding;ubiquitin protein ligase activity;proteasome-mediated ubiquitin-dependent protein catabolic process;protein ubiquitination involved in ubiquitin-dependent protein catabolic process;metal ion binding	K11982	RNF115_126	http://www.genome.jp/dbget-bin/www_bget?ko:K11982	-	-	KOG0800(O)(FOG: Predicted E3 ubiquitin ligase)	E3	E3 ubiquitin-protein ligase RING1-like OS=Arabidopsis thaliana GN=At3g19950 PE=1 SV=1
AT2G25060	840	3.12	40.78	1	1.5	-3.652621763	0.000117231	0.003449827	AT2G25060	Flags: Precursor &gt;OAP09212.1 ENODL14 [Arabidopsis thaliana];BAD43463.1 early nodulin-like 1 predicted GPI-anchored protein [Arabidopsis thaliana] &gt;BAD43498.1 early nodulin-like 1 predicted GPI-anchored protein [Arabidopsis thaliana] &gt; AltName: Full=Phytocyanin-like protein;early nodulin-like protein 14 [Arabidopsis thaliana] &gt;AEC07653.1 early nodulin-like protein 14 [Arabidopsis thali…	GO:0031225;GO:0005886;GO:0046658;GO:0016020;GO:0005507;GO:0009506;GO:0005576;GO:0009055	anchored component of membrane;plasma membrane;anchored component of plasma membrane;membrane;copper ion binding;plasmodesma;extracellular region;electron carrier activity	-	-	-	-	-	-	Early	Early nodulin-like protein 1 OS=Arabidopsis thaliana GN=At2g25060 PE=1 SV=2
AT1G27030	1596	25.31	60.26	11.71	14.69	-1.268229178	0.002223228	0.033822686	AT1G27030	OAP13111.1 hypothetical protein AXX17_AT1G27440 [Arabidopsis thaliana];AAK62619.1 At1g27030/T7N9_9 [Arabidopsis thaliana] &gt;AAM47341.1 At1g27030/T7N9_9 [Arabidopsis thaliana] &gt;hypothetical protein AT1G27030 [Arabidopsis thaliana] &gt;AEE30770.1 hypothetical protein AT1G27030 [Arabidopsis thaliana] &gt;AAF79853.1 T7N9.9 [Arabidopsis thaliana] &gt	GO:0005575;GO:0003674;GO:0008150	cellular_component;molecular_function;biological_process	-	-	-	-	-	-	-	-
AT3G52370	1797	4.03	9.64	0.98	1.04	-2.339765594	3.10E-05	0.001143347	AT3G52370	FASCICLIN-like arabinogalactan protein 15 precursor [Arabidopsis thaliana] &gt;ANM63494.1 FASCICLIN-like arabinogalactan protein 15 precursor [Arabidopsis thaliana]	GO:0005576;GO:0007155	extracellular region;cell adhesion	-	-	-	-	-	-	Fasciclin-like	Fasciclin-like arabinogalactan protein 15 OS=Arabidopsis thaliana GN=FLA15 PE=2 SV=1
AT5G13770	2054	20.36	15.75	48.01	38.45	1.638101388	9.82E-09	1.17E-06	AT5G13770	AAU95422.1 At5g13770 [Arabidopsis thaliana] &gt;Q66GP4.1 RecName: Full=Pentatricopeptide repeat-containing protein At5g13770, chloroplastic;Pentatricopeptide repeat (PPR-like) superfamily protein [Arabidopsis thaliana] &gt;AAU05481.1 At5g13770 [Arabidopsis thaliana] &gt;AED91939.1 Pentatricopeptide repeat (PPR-like) superfamily protein [Arabidopsis thaliana] &gt;OAO93199.1 hypothetical protein AX…	GO:0009658;GO:0003674;GO:0009507;GO:0009536	chloroplast organization;molecular_function;chloroplast;plastid	-	-	-	-	-	-	Pentatricopeptide	Pentatricopeptide repeat-containing protein At5g13770, chloroplastic OS=Arabidopsis thaliana GN=At5g13770 PE=2 SV=1
AT1G80130	1475	568.56	239.38	68.75	76.49	-2.103822009	6.36E-07	4.38E-05	AT1G80130	AAM65002.1 unknown [Arabidopsis thaliana] &gt;Tetratricopeptide repeat (TPR)-like superfamily protein [Arabidopsis thaliana] &gt;AAK59496.1 unknown protein [Arabidopsis thaliana] &gt;AAD55471.1 Unknown protein [Arabidopsis thaliana] &gt;AEE36360.1 Tetratricopeptide repeat (TPR)-like superfamily protein [Arabidopsis thaliana];AAL34192.1 unknown protein [Arabidopsis thaliana] &gt	GO:0016020;GO:0006979	membrane;response to oxidative stress	-	-	-	-	-	-	-	-
AT1G71830	2570	1.69	4.15	0.65	0.62	-1.792478244	0.003430606	0.046117741	AT1G71830	ACN59271.1 leucine-rich repeat receptor-like protein kinase, partial [Arabidopsis thaliana] &gt; Flags: Precursor &gt; Short=AtSERK1;AEE35238.1 somatic embryogenesis receptor-like kinase 1 [Arabidopsis thaliana] &gt;OAP14609.1 SERK1 [Arabidopsis thaliana];somatic embryogenesis receptor-like kinase 1 [Arabidopsis thaliana] &gt; AltName: Full=Somatic embryogenesis receptor-like kinase 1;Q94AG2.2 Re…	GO:0000166;GO:0004713;GO:0005515;GO:0005524;GO:0005789;GO:0042802;GO:0005886;GO:0004674;GO:0016740;GO:0033612;GO:0009793;GO:0016310;GO:0004672;GO:0016020;GO:0010152;GO:0004714;GO:0046777;GO:0009742;GO:0043234;GO:0005783;GO:0004675;GO:0016301;GO:0016021;GO:0006468;GO:0007030;GO:0010227;GO:0009556	nucleotide binding;protein tyrosine kinase activity;protein binding;ATP binding;endoplasmic reticulum membrane;identical protein binding;plasma membrane;protein serine/threonine kinase activity;transferase activity;receptor serine/threonine kinase binding;embryo development ending in seed dormancy;phosphorylation;protein kinase activity;membrane;pollen maturation;transmembrane receptor protein ty…	K13418	SERK1	http://www.genome.jp/dbget-bin/www_bget?ko:K13418	-	-	-	Somatic	Somatic embryogenesis receptor kinase 1 OS=Arabidopsis thaliana GN=SERK1 PE=1 SV=2
AT4G38340	2519	13.02	10.55	1.68	1.24	-2.636641436	7.15E-13	2.10E-10	AT4G38340	CAB80499.1 putative protein [Arabidopsis thaliana] &gt; AltName: Full=Nodule inception protein-like protein 3 &gt; Short=AtNLP3;Q9SVF1.1 RecName: Full=Protein NLP3;AEE86915.1 Plant regulator RWP-RK family protein [Arabidopsis thaliana]; AltName: Full=NIN-like protein 3;Plant regulator RWP-RK family protein [Arabidopsis thaliana] &gt;CAB37490.1 putative protein [Arabidopsis thaliana] &gt	GO:0003677;GO:0005634;GO:0006351;GO:0003700;GO:0006355	DNA binding;nucleus;transcription, DNA-templated;transcription factor activity, sequence-specific DNA binding;regulation of transcription, DNA-templated	-	-	-	-	-	-	Protein	Protein NLP3 OS=Arabidopsis thaliana GN=NLP3 PE=2 SV=1
AT5G43990	2725	0.94	5.03	0.19	0.46	-2.719888504	0.001603251	0.026637089	AT5G43990	ANM70131.1 SET-domain containing protein lysine methyltransferase family protein [Arabidopsis thaliana] &gt;NP_001331763.1 SET-domain containing protein lysine methyltransferase family protein [Arabidopsis thaliana] &gt;ANM70141.1 SET-domain containing protein lysine methyltransferase family protein [Arabidopsis thaliana];ANM70136.1 SET-domain containing protein lysine methyltransferase family pr…	GO:0018024;GO:0008270;GO:0005634;GO:0032259;GO:0008168;GO:0016740;GO:0080188;GO:0046872;GO:0005515;GO:0034968;GO:0005694;GO:0009507;GO:0031047;GO:0005730	histone-lysine N-methyltransferase activity;zinc ion binding;nucleus;methylation;methyltransferase activity;transferase activity;RNA-directed DNA methylation;metal ion binding;protein binding;histone lysine methylation;chromosome;chloroplast;gene silencing by RNA;nucleolus	-	-	-	-	-	KOG1082(BK)(Histone H3 (Lys9) methyltransferase SUV39H1/Clr4, required for transcriptional silencing)	Probable	Probable inactive histone-lysine N-methyltransferase SUVR2 OS=Arabidopsis thaliana GN=SUVR2 PE=1 SV=2
AT5G58000	1855	5.05	10.96	2.12	2	-1.497465325	0.001641513	0.027015001	AT5G58000	OAO94395.1 hypothetical protein AXX17_AT5G57310 [Arabidopsis thaliana] &gt;ANM69437.1 Reticulon family protein [Arabidopsis thaliana];Reticulon family protein [Arabidopsis thaliana] &gt	GO:0005783;GO:0005634;GO:0012505;GO:0016021;GO:0005789;GO:0004721;GO:0016020	endoplasmic reticulum;nucleus;endomembrane system;integral component of membrane;endoplasmic reticulum membrane;phosphoprotein phosphatase activity;membrane	K18999	CPL3_4	http://www.genome.jp/dbget-bin/www_bget?ko:K18999	-	-	-	Reticulon-like	Reticulon-like protein B21 OS=Arabidopsis thaliana GN=RTNLB21 PE=2 SV=2
AT4G34560	1209	20.4	19.83	6.28	4.48	-1.508856075	1.96E-05	0.000788672	AT4G34560	AAN72160.1 putative protein [Arabidopsis thaliana] &gt;AEE86393.1 transmembrane protein [Arabidopsis thaliana] &gt;transmembrane protein [Arabidopsis thaliana] &gt;AAM20483.1 putative protein [Arabidopsis thaliana] &gt;OAO96530.1 hypothetical protein AXX17_AT4G39530 [Arabidopsis thaliana]	GO:0003674;GO:0008150;GO:0016020;GO:0016021;GO:0009507	molecular_function;biological_process;membrane;integral component of membrane;chloroplast	-	-	-	-	-	-	-	-
AT4G31620	1911	4.18	11.95	1.15	0.8	-2.648559251	5.93E-06	0.000288791	AT4G31620	OAO99037.1 hypothetical protein AXX17_AT4G36220 [Arabidopsis thaliana] &gt;Transcriptional factor B3 family protein [Arabidopsis thaliana] &gt;AEK67479.1 transcriptional factor B3 family protein [Arabidopsis thaliana] &gt;AEE85938.2 Transcriptional factor B3 family protein [Arabidopsis thaliana]	GO:0006355;GO:0003700;GO:0006351;GO:0005634;GO:0003677	regulation of transcription, DNA-templated;transcription factor activity, sequence-specific DNA binding;transcription, DNA-templated;nucleus;DNA binding	-	-	-	-	-	-	B3	B3 domain-containing protein REM3 OS=Arabidopsis thaliana GN=REM3 PE=2 SV=1
AT1G23390	1952	154.18	110.37	320.57	325.32	1.669437908	2.79E-09	3.90E-07	AT1G23390	F-box/Kelch repeat-containing F-box family protein [Arabidopsis thaliana]	GO:0003674;GO:0004842;GO:0008150;GO:0019005;GO:0005634;GO:0031146	molecular_function;ubiquitin-protein transferase activity;biological_process;SCF ubiquitin ligase complex;nucleus;SCF-dependent proteasomal ubiquitin-dependent protein catabolic process	-	-	-	-	-	-	F-box/kelch-repeat	F-box/kelch-repeat protein At1g23390 OS=Arabidopsis thaliana GN=At1g23390 PE=2 SV=1
AT2G01610	1108	11.24	20.68	3.21	4.48	-1.624718426	0.000513691	0.01120214	AT2G01610	AAM15060.1 unknown protein [Arabidopsis thaliana] &gt;ABN04802.1 At2g01610 [Arabidopsis thaliana] &gt;AEC05473.1 Plant invertase/pectin methylesterase inhibitor superfamily protein [Arabidopsis thaliana] &gt;OAP10820.1 hypothetical protein AXX17_AT2G00600 [Arabidopsis thaliana];AAD12710.1 unknown protein [Arabidopsis thaliana] &gt;Plant invertase/pectin methylesterase inhibitor superfamily protei…	GO:0046910;GO:0004857;GO:0005576;GO:0043086	pectinesterase inhibitor activity;enzyme inhibitor activity;extracellular region;negative regulation of catalytic activity	-	-	-	-	-	-	Pectinesterase	Pectinesterase inhibitor 11 OS=Arabidopsis thaliana GN=PMEI11 PE=2 SV=1
AT3G29631	448	13.21	6.87	39.82	24.89	2.160944035	0.000279889	0.006981947	AT3G29631	ANM64984.1 nuclease [Arabidopsis thaliana];nuclease [Arabidopsis thaliana] &gt	GO:0016788	hydrolase activity, acting on ester bonds	-	-	-	-	-	-	-	-
AT5G19860	1207	56.68	44.59	78.78	81.19	1.054324035	0.000127092	0.003685195	AT5G19860	AED92758.1 transmembrane protein, putative (Protein of unknown function, DUF538) [Arabidopsis thaliana];transmembrane protein, putative (Protein of unknown function, DUF538) [Arabidopsis thaliana] &gt;BAE98553.1 hypothetical protein [Arabidopsis thaliana] &gt;AAQ22671.1 At5g19860 [Arabidopsis thaliana] &gt	GO:0009507;GO:0005773;GO:0008150	chloroplast;vacuole;biological_process	-	-	-	-	-	-	-	-
AT4G09890	671	70.43	64.1	26.07	22.7	-1.039486947	0.000614245	0.012898166	AT4G09890	mediator of RNA polymerase II transcription subunit, putative (DUF3511) [Arabidopsis thaliana] &gt;CAB39613.1 putative protein [Arabidopsis thaliana] &gt;AAR92324.1 At4g09890 [Arabidopsis thaliana] &gt;XP_019098758.1 PREDICTED: uncharacterized protein LOC109132095 [Camelina sativa] &gt;OAO99741.1 hypothetical protein AXX17_AT4G11080 [Arabidopsis thaliana];AEE82810.1 mediator of RNA polymerase II …	GO:0003674;GO:0008150;GO:0005634	molecular_function;biological_process;nucleus	-	-	-	-	-	-	-	-
AT5G16570	1477	229.5	143.05	25.66	18.44	-2.717017683	2.27E-15	1.04E-12	AT5G16570	Short=GLN1;ANM70185.1 glutamine synthetase 1;OAO90312.1 GLN1 [Arabidopsis thaliana];4 [Arabidopsis thaliana] &gt;4 [Arabidopsis thaliana];AAL24414.1 glutamine synthetase [Arabidopsis thaliana] &gt;Q9FMD9.1 RecName: Full=Glutamine synthetase cytosolic isozyme 1-4;AED92312.1 glutamine synthetase 1;BAB10184.1 glutamine synthetase [Arabidopsis thaliana] &gt; AltName: Full=Glutamate--ammonia ligase GL…	GO:0003824;GO:0006542;GO:0006807;GO:0005515;GO:0009399;GO:0042128;GO:0005737;GO:0016874;GO:0005829;GO:0005524;GO:0000166;GO:0004356	catalytic activity;glutamine biosynthetic process;nitrogen compound metabolic process;protein binding;nitrogen fixation;nitrate assimilation;cytoplasm;ligase activity;cytosol;ATP binding;nucleotide binding;glutamate-ammonia ligase activity	K01915	glnA,GLUL	http://www.genome.jp/dbget-bin/www_bget?ko:K01915	Alanine, aspartate and glutamate metabolism;Arginine biosynthesis;Glyoxylate and dicarboxylate metabolism;Nitrogen metabolism;Biosynthesis of amino acids	ko00250,ko00220,ko00630,ko00910,ko01230	KOG0683(E)(Glutamine synthetase)	Glutamine	Glutamine synthetase cytosolic isozyme 1-4 OS=Arabidopsis thaliana GN=GLN1-4 PE=1 SV=1
AT5G62410	4045	0.49	3.77	0.2	0.18	-3.059329415	0.0005536	0.011862938	AT5G62410	Q9C5Y4.2 RecName: Full=Structural maintenance of chromosomes protein 2-1;AED97605.1 structural maintenance of chromosomes 2 [Arabidopsis thaliana]; AltName: Full=Protein TITAN 3 &gt;BAB11491.1 chromosome assembly protein homolog [Arabidopsis thaliana] &gt; Short=AtSMC2-1; Short=AtCAP-E1; AltName: Full=Chromosome-associated protein E-1;structural maintenance of chromosomes 2 [Arabidopsis thaliana]…	GO:0005524;GO:0007076;GO:0005634;GO:0000166;GO:0005215;GO:0051276;GO:0051321;GO:0051301;GO:0007067;GO:0007049;GO:0030261;GO:0000796;GO:0005694	ATP binding;mitotic chromosome condensation;nucleus;nucleotide binding;transporter activity;chromosome organization;meiotic cell cycle;cell division;mitotic cell cycle;cell cycle;chromosome condensation;condensin complex;chromosome	K06674	SMC2	http://www.genome.jp/dbget-bin/www_bget?ko:K06674	-	-	KOG0964(D)(Structural maintenance of chromosome protein 3 (sister chromatid cohesion complex Cohesin, subunit SMC3))	Structural	Structural maintenance of chromosomes protein 2-1 OS=Arabidopsis thaliana GN=SMC2-1 PE=2 SV=2
AT1G55200	2556	0.56	2.43	0.06	0.15	-3.472325045	0.001043038	0.019127458	AT1G55200	AEE33201.1 kinase with adenine nucleotide alpha hydrolases-like domain-containing protein [Arabidopsis thaliana] &gt;AAG51561.1 protein kinase, putative;ANM60081.1 kinase with adenine nucleotide alpha hydrolases-like domain-containing protein [Arabidopsis thaliana] &gt;NP_001322393.1 kinase with adenine nucleotide alpha hydrolases-like domain-containing protein [Arabidopsis thaliana] &gt;AAM20044…	GO:0005634;GO:0005524;GO:0005886;GO:0016310;GO:0004672;GO:0016301;GO:0006468	nucleus;ATP binding;plasma membrane;phosphorylation;protein kinase activity;kinase activity;protein phosphorylation	-	-	-	-	-	-	Inactive	Inactive protein kinase SELMODRAFT_444075 OS=Selaginella moellendorffii GN=SELMODRAFT_444075 PE=2 SV=1
AT4G09020	2746	147.82	91.54	48.62	40.7	-1.053633334	0.001121745	0.020272593	AT4G09020	isoamylase 3 [Arabidopsis thaliana] &gt;BAE99109.1 isoamylase-like protein [Arabidopsis thaliana] &gt; Flags: Precursor &gt;Q9M0S5.2 RecName: Full=Isoamylase 3, chloroplastic;AAM91673.1 putative isoamylase [Arabidopsis thaliana] &gt;AEE82713.1 isoamylase 3 [Arabidopsis thaliana]; Short=AtISA3;AAM13879.1 putative isoamylase [Arabidopsis thaliana] &gt	GO:0009536;GO:0004556;GO:0009570;GO:0009569;GO:0008152;GO:0016787;GO:0003824;GO:0009507;GO:0004553;GO:0019156;GO:0005975;GO:0016798;GO:0005983	plastid;alpha-amylase activity;chloroplast stroma;chloroplast starch grain;metabolic process;hydrolase activity;catalytic activity;chloroplast;hydrolase activity, hydrolyzing O-glycosyl compounds;isoamylase activity;carbohydrate metabolic process;hydrolase activity, acting on glycosyl bonds;starch catabolic process	K01214	E3.2.1.68	http://www.genome.jp/dbget-bin/www_bget?ko:K01214	Starch and sucrose metabolism	ko00500	-	Isoamylase	Isoamylase 3, chloroplastic OS=Arabidopsis thaliana GN=ISA3 PE=1 SV=2
AT1G16720	2222	46.63	34.08	117.25	110.64	1.839039392	3.46E-11	7.61E-09	AT1G16720	AAM91123.1 unknown protein [Arabidopsis thaliana] &gt;high chlorophyll fluorescence phenotype 173 [Arabidopsis thaliana] &gt;AAL32710.1 Unknown protein [Arabidopsis thaliana] &gt;ANM61139.1 high chlorophyll fluorescence phenotype 173 [Arabidopsis thaliana];AEE29489.1 high chlorophyll fluorescence phenotype 173 [Arabidopsis thaliana];ANM61140.1 high chlorophyll fluorescence phenotype 173 [Arabidop…	GO:0009507;GO:0009941;GO:0006413;GO:0009570	chloroplast;chloroplast envelope;translational initiation;chloroplast stroma	-	-	-	-	-	-	Uncharacterized	Uncharacterized protein At5g02240 OS=Arabidopsis thaliana GN=At5g02240 PE=1 SV=1
AT1G63650	2551	0.17	2.35	0.03	0.05	-4.396510937	0.003477438	0.046630259	AT1G63650	AltName: Full=Basic helix-loop-helix protein 2;AEE34126.1 basic helix-loop-helix (bHLH) DNA-binding superfamily protein [Arabidopsis thaliana] &gt; Short=AtMYC146;NP_974080.1 basic helix-loop-helix (bHLH) DNA-binding superfamily protein [Arabidopsis thaliana] &gt; AltName: Full=Transcription factor EN 30; AltName: Full=bHLH transcription factor bHLH002 &gt; Short=bHLH 2;AAL55709.1 putative transc…	GO:0009957;GO:0007275;GO:0005634;GO:0005515;GO:0046983;GO:0009867;GO:0010026;GO:0003700;GO:0006351;GO:0006355;GO:0003677	epidermal cell fate specification;multicellular organism development;nucleus;protein binding;protein dimerization activity;jasmonic acid mediated signaling pathway;trichome differentiation;transcription factor activity, sequence-specific DNA binding;transcription, DNA-templated;regulation of transcription, DNA-templated;DNA binding	-	-	-	-	-	-	Transcription	Transcription factor EGL1 OS=Arabidopsis thaliana GN=BHLH2 PE=1 SV=1
AT5G49280	1399	20.93	15.25	3.96	3.02	-1.991934733	4.01E-07	3.03E-05	AT5G49280	ACF88489.1 At5g49280 [Arabidopsis thaliana] &gt;AED95792.1 hydroxyproline-rich glycoprotein family protein [Arabidopsis thaliana] &gt;hydroxyproline-rich glycoprotein family protein [Arabidopsis thaliana] &gt;AAM62585.1 extensin like protein [Arabidopsis thaliana] &gt;OAO91052.1 hypothetical protein AXX17_AT5G48010 [Arabidopsis thaliana];BAB10346.1 unnamed protein product [Arabidopsis thaliana] &…	GO:0008150;GO:0003674;GO:0031225;GO:0016021;GO:0016020	biological_process;molecular_function;anchored component of membrane;integral component of membrane;membrane	-	-	-	-	-	-	-	-
AT3G56700	2034	0.48	2.1	0	0	-7.313938441	7.21E-05	0.002307985	AT3G56700	ANP92048.1 fatty acyl-CoA reductase 6 [Arabidopsis thaliana];fatty acid reductase 6 [Arabidopsis thaliana] &gt;AEE79553.1 fatty acid reductase 6 [Arabidopsis thaliana] &gt;B9TSP7.1 RecName: Full=Fatty acyl-CoA reductase 6, chloroplastic;ABZ10953.1 fatty acyl CoA reductase long isoform [Arabidopsis thaliana] &gt;CAC00733.1 putative protein [Arabidopsis thaliana] &gt;ABZ10954.1 fatty acyl CoA reduc…	GO:0080019;GO:0006629;GO:0016620;GO:0055114;GO:0010345;GO:0035336;GO:0009507;GO:0009536;GO:0016491;GO:0009611	fatty-acyl-CoA reductase (alcohol-forming) activity;lipid metabolic process;oxidoreductase activity, acting on the aldehyde or oxo group of donors, NAD or NADP as acceptor;oxidation-reduction process;suberin biosynthetic process;long-chain fatty-acyl-CoA metabolic process;chloroplast;plastid;oxidoreductase activity;response to wounding	K13356	FAR	http://www.genome.jp/dbget-bin/www_bget?ko:K13356	Peroxisome;Cutin, suberine and wax biosynthesis	ko04146,ko00073	KOG1221(I)(Acyl-CoA reductase)	Fatty	Fatty acyl-CoA reductase 6, chloroplastic OS=Arabidopsis thaliana GN=FAR6 PE=2 SV=1
AT4G35190	1208	5.34	4.33	0.5	0	-4.075087191	5.20E-05	0.001763915	AT4G35190	Putative lysine decarboxylase family protein [Arabidopsis thaliana] &gt;ANM67150.1 Putative lysine decarboxylase family protein [Arabidopsis thaliana];Q8LBB7.1 RecName: Full=Cytokinin riboside 5&apos;AEE86478.1 Putative lysine decarboxylase family protein [Arabidopsis thaliana] &gt;OAO97332.1 LOG5 [Arabidopsis thaliana]; AltName: Full=Protein LONELY GUY 5 &gt;ABH04515.1 At4g35190 [Arabidopsis tha…	GO:0016787;GO:0000701;GO:0016799;GO:0009691;GO:0070635;GO:0017065;GO:0070636;GO:0070694;GO:0005737;GO:0043733;GO:0005829;GO:0005634	hydrolase activity;purine-specific mismatch base pair DNA N-glycosylase activity;hydrolase activity, hydrolyzing N-glycosyl compounds;cytokinin biosynthetic process;nicotinamide riboside hydrolase activity;single-strand selective uracil DNA N-glycosylase activity;nicotinic acid riboside hydrolase activity;deoxyribonucleoside 5'-monophosphate N-glycosidase activity;cytoplasm;DNA-3-methylbase glyco…	K06966	K06966	http://www.genome.jp/dbget-bin/www_bget?ko:K06966	-	-	-	Cytokinin	Cytokinin riboside 5&apos;-monophosphate phosphoribohydrolase LOG5 OS=Arabidopsis thaliana GN=LOG5 PE=1 SV=1
AT1G67360	1199	180.93	89.38	27.3	17.81	-2.233522171	6.39E-08	6.27E-06	AT1G67360	AAM96963.1 stress related protein, putative [Arabidopsis thaliana] &gt;Rubber elongation factor protein (REF) [Arabidopsis thaliana] &gt;AAG00248.1 F1N21.18 [Arabidopsis thaliana] &gt;Q9FYF7.1 RecName: Full=REF/SRPP-like protein At1g67360 &gt;AAM62466.1 stress related protein, putative [Arabidopsis thaliana] &gt;AEE34636.1 Rubber elongation factor protein (REF) [Arabidopsis thaliana] &gt;AAM14352…	GO:0005811;GO:0009555;GO:0005737;GO:0045927;GO:0080186;GO:0005773;GO:1902584;GO:0005783;GO:0034389;GO:0003746;GO:0006414	lipid droplet;pollen development;cytoplasm;positive regulation of growth;developmental vegetative growth;vacuole;positive regulation of response to water deprivation;endoplasmic reticulum;lipid particle organization;translation elongation factor activity;translational elongation	-	-	-	-	-	-	REF/SRPP-like	REF/SRPP-like protein At1g67360 OS=Arabidopsis thaliana GN=At1g67360 PE=2 SV=1
AT4G04840	1036	3.56	10.65	15.3	19.69	1.742373938	0.000914552	0.017347262	AT4G04840	Q8GWF4.1 RecName: Full=Peptide methionine sulfoxide reductase B6; Short=AtMSRB6;BAC43463.1 unknown protein [Arabidopsis thaliana] &gt;AAO63879.1 unknown protein [Arabidopsis thaliana] &gt;methionine sulfoxide reductase B6 [Arabidopsis thaliana] &gt;OAP00721.1 MSRB6 [Arabidopsis thaliana];AEE82431.1 methionine sulfoxide reductase B6 [Arabidopsis thaliana] &gt; AltName: Full=Peptide-methionine (R)-…	GO:0055114;GO:0005829;GO:0030091;GO:0005737;GO:0016671;GO:0006979;GO:0046872;GO:0033743;GO:0016491	oxidation-reduction process;cytosol;protein repair;cytoplasm;oxidoreductase activity, acting on a sulfur group of donors, disulfide as acceptor;response to oxidative stress;metal ion binding;peptide-methionine (R)-S-oxide reductase activity;oxidoreductase activity	K07305	msrB	http://www.genome.jp/dbget-bin/www_bget?ko:K07305	-	-	KOG0856(O)(Predicted pilin-like transcription factor)	Peptide	Peptide methionine sulfoxide reductase B6 OS=Arabidopsis thaliana GN=MSRB6 PE=2 SV=1
AT5G52320	1761	15.33	24.6	7.18	7.69	-1.018314191	0.002193172	0.033564284	AT5G52320	cytochrome P450, family 96, subfamily A, polypeptide 4 [Arabidopsis thaliana] &gt;OAO91900.1 CYP96A4 [Arabidopsis thaliana];ANM68497.1 cytochrome P450, family 96, subfamily A, polypeptide 4 [Arabidopsis thaliana];BAB10529.1 cytochrome P450 [Arabidopsis thaliana] &gt;AED96200.1 cytochrome P450, family 96, subfamily A, polypeptide 4 [Arabidopsis thaliana] &gt	GO:0005506;GO:0016021;GO:0004497;GO:0016020;GO:0016491;GO:0046872;GO:0016705;GO:0005576;GO:0020037;GO:0055114;GO:0019825	iron ion binding;integral component of membrane;monooxygenase activity;membrane;oxidoreductase activity;metal ion binding;oxidoreductase activity, acting on paired donors, with incorporation or reduction of molecular oxygen;extracellular region;heme binding;oxidation-reduction process;oxygen binding	-	-	-	-	-	-	Alkane	Alkane hydroxylase MAH1 OS=Arabidopsis thaliana GN=CYP96A15 PE=2 SV=1
AT5G67110	952	6.16	6.31	0.61	0.72	-2.899254321	4.07E-05	0.001434409	AT5G67110	AED98303.1 basic helix-loop-helix (bHLH) DNA-binding superfamily protein [Arabidopsis thaliana];Q9FHA2.1 RecName: Full=Transcription factor ALC; AltName: Full=Transcription factor EN 98; Short=bHLH 73; AltName: Full=bHLH transcription factor bHLH073 &gt;BAB10945.1 unnamed protein product [Arabidopsis thaliana] &gt; Short=AtbHLH73;ABI49493.1 At5g67110 [Arabidopsis thaliana] &gt; AltName: Full=Prot…	GO:0005634;GO:0010047;GO:0003700;GO:0006351;GO:0006355;GO:0046983;GO:0003677	nucleus;fruit dehiscence;transcription factor activity, sequence-specific DNA binding;transcription, DNA-templated;regulation of transcription, DNA-templated;protein dimerization activity;DNA binding	-	-	-	-	-	-	Transcription	Transcription factor ALC OS=Arabidopsis thaliana GN=ALC PE=2 SV=1
AT1G15410	2233	53.43	30.76	16.73	14.96	-1.085951824	0.002536229	0.037221527	AT1G15410	AEE29319.1 aspartate-glutamate racemase family [Arabidopsis thaliana] &gt;NP_001320372.1 aspartate-glutamate racemase family [Arabidopsis thaliana] &gt;ANM57894.1 aspartate-glutamate racemase family [Arabidopsis thaliana];AAN86183.1 unknown protein [Arabidopsis thaliana] &gt;aspartate-glutamate racemase family [Arabidopsis thaliana] &gt;hypothetical protein [Arabidopsis thaliana];AAD39669.1 Is a …	GO:0016855;GO:0009252;GO:0006520;GO:0036361;GO:0008152;GO:0047661;GO:0009507;GO:0006807	racemase and epimerase activity, acting on amino acids and derivatives;peptidoglycan biosynthetic process;cellular amino acid metabolic process;racemase activity, acting on amino acids and derivatives;metabolic process;amino-acid racemase activity;chloroplast;nitrogen compound metabolic process	-	-	-	-	-	-	Probable;Aspartate	Probable amino-acid racemase OS=Bacillus subtilis (strain 168) GN=racX PE=2 SV=2;Aspartate racemase OS=Pyrococcus horikoshii (strain ATCC 700860 / DSM 12428 / JCM 9974 / NBRC 100139 / OT-3) GN=PH0670 PE=1 SV=1
AT5G61030	1510	13.04	22.04	4.45	4.61	-1.551308342	3.81E-05	0.001361318	AT5G61030	hypothetical protein CARUB_v10026886mg [Capsella rubella] &gt;EOA13791.1 hypothetical protein CARUB_v10026886mg [Capsella rubella]	GO:0005739;GO:0005507;GO:0005515;GO:0009409;GO:0080156;GO:0003697;GO:0003676;GO:0003723;GO:0005524;GO:0000166	mitochondrion;copper ion binding;protein binding;response to cold;mitochondrial mRNA modification;single-stranded DNA binding;nucleic acid binding;RNA binding;ATP binding;nucleotide binding	K12741	HNRNPA1_3	http://www.genome.jp/dbget-bin/www_bget?ko:K12741	Spliceosome	ko03040	-	Glycine-rich	Glycine-rich RNA-binding protein 3, mitochondrial OS=Arabidopsis thaliana GN=RBG3 PE=2 SV=1
AT1G77060	1312	32.44	44.43	60.06	71.55	1.18942282	1.30E-05	0.000554671	AT1G77060	OAP13423.1 hypothetical protein AXX17_AT1G71570 [Arabidopsis thaliana];AAM61524.1 carboxyphosphonoenolpyruvate mutase, putative [Arabidopsis thaliana] &gt; Short=CPEP phosphonomutase; Flags: Precursor &gt;O49290.2 RecName: Full=Carboxyvinyl-carboxyphosphonate phosphorylmutase, chloroplastic;Phosphoenolpyruvate carboxylase family protein [Arabidopsis thaliana] &gt; AltName: Full=Carboxyphosphonoen…	GO:0009570;GO:0008152;GO:0009536;GO:0005737;GO:0016740;GO:0006097;GO:0009507;GO:0046912;GO:0008807;GO:0003824	chloroplast stroma;metabolic process;plastid;cytoplasm;transferase activity;glyoxylate cycle;chloroplast;transferase activity, transferring acyl groups, acyl groups converted into alkyl on transfer;carboxyvinyl-carboxyphosphonate phosphorylmutase activity;catalytic activity	-	-	-	-	-	KOG1260(C)(Isocitrate lyase)	Carboxyvinyl-carboxyphosphonate	Carboxyvinyl-carboxyphosphonate phosphorylmutase, chloroplastic OS=Arabidopsis thaliana GN=At1g77060 PE=1 SV=2
AT1G73870	1696	3.9	4.25	27.54	20.94	2.964831111	1.31E-23	1.83E-20	AT1G73870	AEE35518.1 B-box type zinc finger protein with CCT domain-containing protein [Arabidopsis thaliana];AAV43785.1 At1g73870 [Arabidopsis thaliana] &gt;Q9C9A9.1 RecName: Full=Zinc finger protein CONSTANS-LIKE 7 &gt;B-box type zinc finger protein with CCT domain-containing protein [Arabidopsis thaliana] &gt; 93964-92656 [Arabidopsis thaliana] &gt;AAU84677.1 At1g73870 [Arabidopsis thaliana] &gt;AAG5253…	GO:0045893;GO:0010223;GO:0006355;GO:0005730;GO:0003700;GO:0008270;GO:0005622;GO:0046872;GO:0005634;GO:0009641	positive regulation of transcription, DNA-templated;secondary shoot formation;regulation of transcription, DNA-templated;nucleolus;transcription factor activity, sequence-specific DNA binding;zinc ion binding;intracellular;metal ion binding;nucleus;shade avoidance	-	-	-	-	-	-	Zinc	Zinc finger protein CONSTANS-LIKE 7 OS=Arabidopsis thaliana GN=COL7 PE=2 SV=1
AT1G60590	2163	1.5	5.76	0.03	0.39	-3.650507089	0.000242617	0.006195335	AT1G60590	AAB71972.1 putative polygalacturonase [Arabidopsis thaliana] &gt;Pectin lyase-like superfamily protein [Arabidopsis thaliana] &gt;AEE33700.1 Pectin lyase-like superfamily protein [Arabidopsis thaliana]	GO:0016020;GO:0016829;GO:0008152;GO:0016021;GO:0016787;GO:0071555;GO:0005576;GO:0004650;GO:0016798;GO:0005975	membrane;lyase activity;metabolic process;integral component of membrane;hydrolase activity;cell wall organization;extracellular region;polygalacturonase activity;hydrolase activity, acting on glycosyl bonds;carbohydrate metabolic process	-	-	-	-	-	-	Polygalacturonase	Polygalacturonase At1g48100 OS=Arabidopsis thaliana GN=At1g48100 PE=2 SV=1
AT3G56980	1215	0.05	0.62	4.6	5.17	4.27036505	4.03E-07	3.04E-05	AT3G56980	CAB72168.1 putative protein [Arabidopsis thaliana] &gt; AltName: Full=Basic helix-loop-helix protein 39;basic helix-loop-helix (bHLH) DNA-binding superfamily protein [Arabidopsis thaliana] &gt;AEE79595.1 basic helix-loop-helix (bHLH) DNA-binding superfamily protein [Arabidopsis thaliana]; AltName: Full=OBP3-responsive gene 3;AAM10941.1 putative bHLH transcription factor [Arabidopsis thaliana] &gt…	GO:0046983;GO:0055072;GO:0003677;GO:0000977;GO:0010106;GO:0005515;GO:0006355;GO:0003700;GO:0006351;GO:0090575;GO:0006357;GO:0005634	protein dimerization activity;iron ion homeostasis;DNA binding;RNA polymerase II regulatory region sequence-specific DNA binding;cellular response to iron ion starvation;protein binding;regulation of transcription, DNA-templated;transcription factor activity, sequence-specific DNA binding;transcription, DNA-templated;RNA polymerase II transcription factor complex;regulation of transcription from …	-	-	-	-	-	-	Transcription	Transcription factor ORG3 OS=Arabidopsis thaliana GN=ORG3 PE=1 SV=1
AT4G08150	2016	7.33	14.6	0.13	0.06	-6.395800891	1.38E-17	9.10E-15	AT4G08150	AAM45030.1 putative KNAT1 homeobox protein [Arabidopsis thaliana] &gt;AAD27897.1 KNAT1 homeobox-like protein [Arabidopsis thaliana] &gt;P46639.1 RecName: Full=Homeobox protein knotted-1-like 1;AAL87309.1 putative KNAT1 homeobox protein [Arabidopsis thaliana] &gt;homeobox knotted-like protein [Arabidopsis thaliana] &gt;AEE82597.1 homeobox knotted-like protein [Arabidopsis thaliana];CAB81151.1 KNAT…	GO:0001708;GO:0005634;GO:0006355;GO:0003700;GO:0010051;GO:0005515;GO:0003677;GO:0045165;GO:0010089;GO:0043565	cell fate specification;nucleus;regulation of transcription, DNA-templated;transcription factor activity, sequence-specific DNA binding;xylem and phloem pattern formation;protein binding;DNA binding;cell fate commitment;xylem development;sequence-specific DNA binding	-	-	-	-	-	KOG0773(K)(Transcription factor MEIS1 and related HOX domain proteins)	Homeobox	Homeobox protein knotted-1-like 1 OS=Arabidopsis thaliana GN=KNAT1 PE=1 SV=1
AT1G01060	2605	1.56	2.07	7.18	4.17	2.092287657	2.29E-07	1.85E-05	AT1G01060	AEE27226.1 Homeodomain-like superfamily protein [Arabidopsis thaliana] &gt;OAP13997.1 LHY1 [Arabidopsis thaliana];AEE27223.1 Homeodomain-like superfamily protein [Arabidopsis thaliana] &gt;NP_849568.1 Homeodomain-like superfamily protein [Arabidopsis thaliana] &gt;NP_001320628.1 Homeodomain-like superfamily protein [Arabidopsis thaliana] &gt;Homeodomain-like superfamily protein [Arabidopsis thali…	GO:0007623;GO:0005634;GO:0009723;GO:0009651;GO:0009733;GO:0048574;GO:0044212;GO:0042752;GO:0009409;GO:0009739;GO:0042754;GO:0006351;GO:0003700;GO:0006355;GO:0003677;GO:0009737;GO:0046686;GO:0009751;GO:0009753;GO:0043433	circadian rhythm;nucleus;response to ethylene;response to salt stress;response to auxin;long-day photoperiodism, flowering;transcription regulatory region DNA binding;regulation of circadian rhythm;response to cold;response to gibberellin;negative regulation of circadian rhythm;transcription, DNA-templated;transcription factor activity, sequence-specific DNA binding;regulation of transcription, D…	K12133	LHY	http://www.genome.jp/dbget-bin/www_bget?ko:K12133	Circadian rhythm - plant	ko04712	-	Protein	Protein LHY OS=Arabidopsis thaliana GN=LHY PE=1 SV=2
AT2G05380	618	282.55	172.07	1380.52	1992.74	3.300213509	1.17E-20	1.03E-17	AT2G05380	glycine-rich protein 3 short isoform [Arabidopsis thaliana] &gt;ANM62652.1 glycine-rich protein 3 short isoform [Arabidopsis thaliana]	GO:0003674;GO:0005515;GO:0008150;GO:0005578;GO:0005576	molecular_function;protein binding;biological_process;proteinaceous extracellular matrix;extracellular region	-	-	-	-	-	-	Glycine-rich	Glycine-rich protein 3 short isoform OS=Arabidopsis thaliana GN=GRP3S PE=1 SV=2
AT1G73370	3053	1.34	1.71	0.21	0.1	-2.897769754	5.89E-05	0.001966671	AT1G73370	ANM59229.1 sucrose synthase 6 [Arabidopsis thaliana];sucrose synthase 6 [Arabidopsis thaliana] &gt;AAG30975.1 sucrose synthase, putative [Arabidopsis thaliana] &gt;Q9FX32.1 RecName: Full=Sucrose synthase 6; Short=AtSUS6;AEE35450.1 sucrose synthase 6 [Arabidopsis thaliana] &gt;AHL38880.1 glycosyltransferase, partial [Arabidopsis thaliana] &gt; AltName: Full=Sucrose-UDP glucosyltransferase 6 &gt;NP…	GO:0016157;GO:0005985;GO:0008194;GO:0005986;GO:0016740;GO:0016757;GO:0009507;GO:0080165;GO:0005618;GO:0005576	sucrose synthase activity;sucrose metabolic process;UDP-glycosyltransferase activity;sucrose biosynthetic process;transferase activity;transferase activity, transferring glycosyl groups;chloroplast;callose deposition in phloem sieve plate;cell wall;extracellular region	K00695	E2.4.1.13	http://www.genome.jp/dbget-bin/www_bget?ko:K00695	Starch and sucrose metabolism	ko00500	KOG0853(M)(Glycosyltransferase)	Sucrose	Sucrose synthase 6 OS=Arabidopsis thaliana GN=SUS6 PE=1 SV=1
AT4G07995	1012	0.88	0.74	6.08	4.45	3.100689936	1.33E-06	8.34E-05	AT4G07995	-	-	-	-	-	-	-	-	-	-	-
AT1G01180	1456	16.45	8.93	24.54	21.79	1.244519238	0.00165636	0.027183999	AT1G01180	OAP14477.1 hypothetical protein AXX17_AT1G00190 [Arabidopsis thaliana];AEE27251.1 S-adenosyl-L-methionine-dependent methyltransferases superfamily protein [Arabidopsis thaliana] &gt;S-adenosyl-L-methionine-dependent methyltransferases superfamily protein [Arabidopsis thaliana] &gt	GO:0032259;GO:0016740;GO:0016020;GO:0008168;GO:0016021	methylation;transferase activity;membrane;methyltransferase activity;integral component of membrane	-	-	-	-	-	-	-	-
AT3G43190	2794	0.64	1.62	0.05	0	-5.225452593	0.000148089	0.004171791	AT3G43190	AltName: Full=Sucrose-UDP glucosyltransferase 4 &gt;sucrose synthase 4 [Arabidopsis thaliana] &gt;Q9LXL5.1 RecName: Full=Sucrose synthase 4;AEE77773.1 sucrose synthase 4 [Arabidopsis thaliana] &gt;NP_001326640.1 sucrose synthase 4 [Arabidopsis thaliana] &gt;CAB89040.1 sucrose synthase-like protein [Arabidopsis thaliana] &gt; Short=AtSUS4;ANM64625.1 sucrose synthase 4 [Arabidopsis thaliana]	GO:0072708;GO:0016157;GO:0001666;GO:0016740;GO:0016020;GO:0009749;GO:0006970;GO:0005773;GO:0046686;GO:0010555;GO:0005985;GO:0009413;GO:0005829;GO:0005886;GO:0005986;GO:0008194;GO:0009409;GO:0016757;GO:0009506;GO:0009414;GO:0009744	response to sorbitol;sucrose synthase activity;response to hypoxia;transferase activity;membrane;response to glucose;response to osmotic stress;vacuole;response to cadmium ion;response to mannitol;sucrose metabolic process;response to flooding;cytosol;plasma membrane;sucrose biosynthetic process;UDP-glycosyltransferase activity;response to cold;transferase activity, transferring glycosyl groups;p…	K00695	E2.4.1.13	http://www.genome.jp/dbget-bin/www_bget?ko:K00695	Starch and sucrose metabolism	ko00500	-	Sucrose	Sucrose synthase 4 OS=Arabidopsis thaliana GN=SUS4 PE=1 SV=1
AT2G28120	2150	5.42	4.48	12.76	14.21	1.834490106	8.55E-09	1.03E-06	AT2G28120	AEC08082.1 Major facilitator superfamily protein [Arabidopsis thaliana] &gt;AAL32615.1 nodulin-like protein [Arabidopsis thaliana] &gt;AAC98454.1 nodulin-like protein [Arabidopsis thaliana] &gt;Major facilitator superfamily protein [Arabidopsis thaliana] &gt;OAP11539.1 hypothetical protein AXX17_AT2G24110 [Arabidopsis thaliana];AAM13326.1 nodulin-like protein [Arabidopsis thaliana] &gt;AAL14413.1…	GO:0016020;GO:0005886;GO:0016021	membrane;plasma membrane;integral component of membrane	-	-	-	-	-	-	Protein	Protein NUCLEAR FUSION DEFECTIVE 4 OS=Arabidopsis thaliana GN=NFD4 PE=3 SV=1
AT5G16030	977	62.11	70.18	223.88	103.47	1.71172247	3.18E-06	0.000171866	AT5G16030	CAC01802.1 putative protein with poly glutamic acid stretch [Arabidopsis thaliana] &gt;AED92237.1 mental retardation GTPase activating protein [Arabidopsis thaliana];ANM68945.1 mental retardation GTPase activating protein [Arabidopsis thaliana];AED92239.1 mental retardation GTPase activating protein [Arabidopsis thaliana];AAO30055.1 unknown protein [Arabidopsis thaliana] &gt;AED92238.1 mental ret…	GO:0005634;GO:0008150;GO:0003674	nucleus;biological_process;molecular_function	-	-	-	-	-	-	-	-
AT4G29020	921	31.79	100.48	3.6	8.84	-2.936904889	4.53E-07	3.34E-05	AT4G29020	glycine-rich protein [Arabidopsis thaliana] &gt;AEE85574.1 glycine-rich protein [Arabidopsis thaliana]	GO:0008150;GO:0003674	biological_process;molecular_function	-	-	-	-	-	-	-	-
AT3G60290	1346	8.35	10.04	21.67	24.54	1.731869017	6.52E-09	8.11E-07	AT3G60290	2-oxoglutarate (2OG) and Fe(II)-dependent oxygenase superfamily protein [Arabidopsis thaliana] &gt;AEE80039.1 2-oxoglutarate (2OG) and Fe(II)-dependent oxygenase superfamily protein [Arabidopsis thaliana] &gt;OAP02836.1 hypothetical protein AXX17_AT3G54690 [Arabidopsis thaliana]	GO:0051213;GO:0016491;GO:0046872;GO:0016706;GO:0055114;GO:0005737;GO:0080167;GO:0009058	dioxygenase activity;oxidoreductase activity;metal ion binding;oxidoreductase activity, acting on paired donors, with incorporation or reduction of molecular oxygen, 2-oxoglutarate as one donor, and incorporation of one atom each of oxygen into both donors;oxidation-reduction process;cytoplasm;response to karrikin;biosynthetic process	-	-	-	-	-	-	Protein;Protein	Protein DOWNY MILDEW RESISTANCE 6 OS=Arabidopsis thaliana GN=DMR6 PE=1 SV=1;Protein DMR6-LIKE OXYGENASE 2 OS=Arabidopsis thaliana GN=DLO2 PE=2 SV=1
AT4G36670	1911	102.96	145.22	398.14	349.93	1.992873718	2.61E-17	1.55E-14	AT4G36670	Q8GXR2.2 RecName: Full=Probable polyol transporter 6 &gt;CAB80333.1 sugar transporter like protein [Arabidopsis thaliana] &gt;CAB16808.1 sugar transporter like protein [Arabidopsis thaliana] &gt;Major facilitator superfamily protein [Arabidopsis thaliana] &gt;ABP88116.1 At4g36670 [Arabidopsis thaliana] &gt;AEE86685.1 Major facilitator superfamily protein [Arabidopsis thaliana]	GO:0015144;GO:0016021;GO:0005355;GO:0015293;GO:0005351;GO:0046323;GO:0016020;GO:0022857;GO:0022891;GO:0055085;GO:0005887;GO:0006810;GO:0005886;GO:0005215;GO:0035428;GO:0008643	carbohydrate transmembrane transporter activity;integral component of membrane;glucose transmembrane transporter activity;symporter activity;sugar:proton symporter activity;glucose import;membrane;transmembrane transporter activity;substrate-specific transmembrane transporter activity;transmembrane transport;integral component of plasma membrane;transport;plasma membrane;transporter activity;hexo…	-	-	-	-	-	KOG0254(R)(Predicted transporter (major facilitator superfamily))	Probable	Probable polyol transporter 6 OS=Arabidopsis thaliana GN=PLT6 PE=2 SV=2
AT1G53870	1081	44.54	30.19	104.86	66.39	1.547063896	1.26E-05	0.000544127	AT1G53870	ABD42996.1 At1g53870 [Arabidopsis thaliana] &gt;ANM58534.1 LURP-one-like protein (DUF567) [Arabidopsis thaliana];BAD44474.1 At1g53890 [Arabidopsis thaliana] &gt;NP_001320314.1 LURP-one-like protein (DUF567) [Arabidopsis thaliana] &gt;LURP-one-like protein (DUF567) [Arabidopsis thaliana] &gt;NP_001319217.1 LURP-one-like protein (DUF567) [Arabidopsis thaliana] &gt;ANM57833.1 LURP-one-like protein (…	GO:0005634;GO:0008150;GO:0003674;GO:0009507;GO:0046523;GO:0005085;GO:0006446;GO:0005851;GO:0019509	nucleus;biological_process;molecular_function;chloroplast;S-methyl-5-thioribose-1-phosphate isomerase activity;guanyl-nucleotide exchange factor activity;regulation of translational initiation;eukaryotic translation initiation factor 2B complex;L-methionine salvage from methylthioadenosine	K03239	EIF2B1	http://www.genome.jp/dbget-bin/www_bget?ko:K03239	RNA transport	ko03013	-	Protein	Protein LURP-one-related 2 OS=Arabidopsis thaliana GN=At1g53870 PE=2 SV=2
AT1G32170	1400	2	1.64	3.7	4.63	1.59242487	0.002366628	0.035325377	AT1G32170	Short=XTH-30;AAG23439.1 endoxyloglucan transferase, putative [Arabidopsis thaliana] &gt;Q38908.2 RecName: Full=Probable xyloglucan endotransglucosylase/hydrolase protein 30; Short=At-XTH30;AEE31443.1 xyloglucan endotransglucosylase/hydrolase 30 [Arabidopsis thaliana];xyloglucan endotransglucosylase/hydrolase 30 [Arabidopsis thaliana] &gt;AAL32776.1 endoxyloglucan transferase, putative [Arabidopsi…	GO:0016762;GO:0042546;GO:0008152;GO:0016740;GO:0005975;GO:0006073;GO:0016798;GO:0010411;GO:0005618;GO:0005576;GO:0004553;GO:0048046;GO:0016787;GO:0071555	xyloglucan:xyloglucosyl transferase activity;cell wall biogenesis;metabolic process;transferase activity;carbohydrate metabolic process;cellular glucan metabolic process;hydrolase activity, acting on glycosyl bonds;xyloglucan metabolic process;cell wall;extracellular region;hydrolase activity, hydrolyzing O-glycosyl compounds;apoplast;hydrolase activity;cell wall organization	K08235	E2.4.1.207	http://www.genome.jp/dbget-bin/www_bget?ko:K08235	-	-	-	Probable	Probable xyloglucan endotransglucosylase/hydrolase protein 30 OS=Arabidopsis thaliana GN=XTH30 PE=2 SV=2
AT5G06860	1169	11.28	12.89	22.71	29.33	1.520720921	1.87E-06	0.000109699	AT5G06860	AAK82557.1 AT5g06860/MOJ9_3 [Arabidopsis thaliana] &gt;AAM91397.1 At5g06860/MOJ9_3 [Arabidopsis thaliana] &gt; Flags: Precursor &gt; Short=PGIP-1;OAO90522.1 PGIP1 [Arabidopsis thaliana]; AltName: Full=Polygalacturonase-inhibiting protein 1;polygalacturonase inhibiting protein 1 [Arabidopsis thaliana] &gt;Q9M5J9.1 RecName: Full=Polygalacturonase inhibitor 1;BAB11144.1 polygalacturonase inhibiting …	GO:0005618;GO:0016020;GO:0007165;GO:0090353;GO:0009505;GO:0005576;GO:0009506;GO:0006952;GO:0005794;GO:0005829	cell wall;membrane;signal transduction;polygalacturonase inhibitor activity;plant-type cell wall;extracellular region;plasmodesma;defense response;Golgi apparatus;cytosol	-	-	-	-	-	-	Polygalacturonase	Polygalacturonase inhibitor 1 OS=Arabidopsis thaliana GN=PGIP1 PE=1 SV=1
AT2G39220	2179	11.38	13.22	1.83	2.52	-2.094481401	5.41E-09	6.98E-07	AT2G39220	Short=pPLAIIIa; AltName: Full=Phospholipase A IIB; Short=AtPLAIIB &gt;PATATIN-like protein 6 [Arabidopsis thaliana] &gt;AAL32726.1 putative patatin protein [Arabidopsis thaliana] &gt;AAC28986.1 similar to latex allergen from Hevea brasiliensis [Arabidopsis thaliana] &gt;AAN31902.1 unknown protein [Arabidopsis thaliana] &gt;AAP68308.1 At2g39220 [Arabidopsis thaliana] &gt;AEC09647.1 PATATIN-like pr…	GO:0016787;GO:0045735;GO:0008152;GO:0006952;GO:0006629;GO:0016042	hydrolase activity;nutrient reservoir activity;metabolic process;defense response;lipid metabolic process;lipid catabolic process	-	-	-	-	-	-	Patatin-like	Patatin-like protein 6 OS=Arabidopsis thaliana GN=PLP6 PE=2 SV=1
AT3G28740	1597	0.6	0.75	12.27	20.75	5.019678921	1.20E-26	2.58E-23	AT3G28740	Q9LHA1.1 RecName: Full=Cytochrome P450 81D11 &gt;Cytochrome P450 superfamily protein [Arabidopsis thaliana] &gt;BAB03171.1 cytochrome P450 [Arabidopsis thaliana] &gt;AEE77485.1 Cytochrome P450 superfamily protein [Arabidopsis thaliana];AAK92784.1 putative cytochrome P450 protein [Arabidopsis thaliana] &gt;AAM44917.1 putative cytochrome P450 protein [Arabidopsis thaliana] &gt	GO:0019825;GO:0020037;GO:0002213;GO:0055114;GO:0042343;GO:0046872;GO:0016705;GO:0016491;GO:0016020;GO:0044550;GO:0004497;GO:0016709;GO:0005506;GO:0016021	oxygen binding;heme binding;defense response to insect;oxidation-reduction process;indole glucosinolate metabolic process;metal ion binding;oxidoreductase activity, acting on paired donors, with incorporation or reduction of molecular oxygen;oxidoreductase activity;membrane;secondary metabolite biosynthetic process;monooxygenase activity;oxidoreductase activity, acting on paired donors, with inco…	-	-	-	-	-	-	Cytochrome	Cytochrome P450 81D11 OS=Arabidopsis thaliana GN=CYP81D11 PE=2 SV=1
AT1G29460	713	4.54	4.31	10.89	11.08	1.761126583	0.000399172	0.009221342	AT1G29460	SAUR-like auxin-responsive protein family [Arabidopsis thaliana] &gt;ANM57922.1 SAUR-like auxin-responsive protein family [Arabidopsis thaliana]	GO:0005739;GO:0040008;GO:0046620;GO:0005886;GO:0003674;GO:0016020;GO:0007275;GO:0009734;GO:0009733;GO:0009926	mitochondrion;regulation of growth;regulation of organ growth;plasma membrane;molecular_function;membrane;multicellular organism development;auxin-activated signaling pathway;response to auxin;auxin polar transport	-	-	-	-	-	-	Auxin-responsive	Auxin-responsive protein SAUR65 OS=Arabidopsis thaliana GN=SAUR65 PE=2 SV=1
AT5G18630	1668	26.44	22.4	47.17	37.67	1.188802563	9.26E-06	0.000421359	AT5G18630	AAN31885.1 putative triacylglycerol lipase [Arabidopsis thaliana] &gt;BAE99159.1 triacylglycerol lipase-like protein [Arabidopsis thaliana] &gt;AED92591.1 alpha/beta-Hydrolases superfamily protein [Arabidopsis thaliana];AAT70490.1 At5g18630 [Arabidopsis thaliana] &gt;AAL24204.1 AT5g18630/T1A4_10 [Arabidopsis thaliana] &gt;AED92590.1 alpha/beta-Hydrolases superfamily protein [Arabidopsis thaliana]…	GO:0016787;GO:0004806;GO:0005576;GO:0006629	hydrolase activity;triglyceride lipase activity;extracellular region;lipid metabolic process	-	-	-	-	-	-	Lipase	Lipase OS=Rhizomucor miehei PE=1 SV=2
AT4G38690	1270	21.39	18.12	31.65	37.34	1.181080925	6.88E-05	0.002219109	AT4G38690	CAB80533.1 putative protein [Arabidopsis thaliana] &gt;AEE86965.1 PLC-like phosphodiesterases superfamily protein [Arabidopsis thaliana] &gt;OAO97501.1 hypothetical protein AXX17_AT4G44030 [Arabidopsis thaliana];PLC-like phosphodiesterases superfamily protein [Arabidopsis thaliana] &gt;CAB37525.1 putative protein [Arabidopsis thaliana] &gt;AAL49931.1 AT4g38690/F20M13_250 [Arabidopsis thaliana] &g…	GO:0008081;GO:0006629;GO:0005576	phosphoric diester hydrolase activity;lipid metabolic process;extracellular region	-	-	-	-	-	-	1-phosphatidylinositol	1-phosphatidylinositol phosphodiesterase OS=Listeria monocytogenes serovar 1/2a (strain ATCC BAA-679 / EGD-e) GN=plcA PE=1 SV=1
AT2G17740	1059	2.36	4.21	8.69	15.8	2.329014294	7.35E-06	0.00034552	AT2G17740	Cysteine/Histidine-rich C1 domain family protein [Arabidopsis thaliana] &gt;AEC06677.1 Cysteine/Histidine-rich C1 domain family protein [Arabidopsis thaliana] &gt;OAP11087.1 hypothetical protein AXX17_AT2G13040 [Arabidopsis thaliana];BAD43162.1 unknown protein [Arabidopsis thaliana] &gt;BAD44522.1 unknown protein [Arabidopsis thaliana] &gt;AAQ62414.1 At2g17740 [Arabidopsis thaliana] &gt;pir||H845…	GO:0005634	nucleus	-	-	-	-	-	-	-	-
AT1G79840	2472	2.7	2.97	0.76	0.41	-1.87725878	0.000787273	0.01551549	AT1G79840	HD-ZIP IV family of homeobox-leucine zipper protein with lipid-binding START domain-containing protein [Arabidopsis thaliana] &gt;ANM57786.1 HD-ZIP IV family of homeobox-leucine zipper protein with lipid-binding START domain-containing protein [Arabidopsis thaliana];AEE36312.1 HD-ZIP IV family of homeobox-leucine zipper protein with lipid-binding START domain-containing protein [Arabidopsis thali…	GO:0009957;GO:0005634;GO:0010062;GO:0008289;GO:0003677;GO:0006355;GO:0006351;GO:0003700;GO:0043565	epidermal cell fate specification;nucleus;negative regulation of trichoblast fate specification;lipid binding;DNA binding;regulation of transcription, DNA-templated;transcription, DNA-templated;transcription factor activity, sequence-specific DNA binding;sequence-specific DNA binding	K09338	HD-ZIP	http://www.genome.jp/dbget-bin/www_bget?ko:K09338	-	-	-	Homeobox-leucine	Homeobox-leucine zipper protein GLABRA 2 OS=Arabidopsis thaliana GN=GL2 PE=2 SV=3
AT2G38230	1298	107.93	79.49	154.33	133.02	1.007688766	0.000267311	0.006696305	AT2G38230	Short=PLP synthase subunit PDX1.1;AEC09511.1 pyridoxine biosynthesis 1.1 [Arabidopsis thaliana] &gt;2;OAP11188.1 PDX1.1 [Arabidopsis thaliana];-phosphate synthase subunit PDX1.1;AAK60287.1 At2g38230/F16M14.16 [Arabidopsis thaliana] &gt;O80448.1 RecName: Full=Pyridoxal 5&apos; Short=AtPDX1;AAL34217.1 putative SOR1 from the fungus Cercospora nicotianae protein [Arabidopsis thaliana] &gt; AltName: F…	GO:0005737;GO:0005829;GO:0036381;GO:0042819;GO:0016829;GO:0008152;GO:0003824;GO:0042823;GO:0046982;GO:0009507	cytoplasm;cytosol;pyridoxal 5'-phosphate synthase (glutamine hydrolysing) activity;vitamin B6 biosynthetic process;lyase activity;metabolic process;catalytic activity;pyridoxal phosphate biosynthetic process;protein heterodimerization activity;chloroplast	K06215	pdxS,pdx1	http://www.genome.jp/dbget-bin/www_bget?ko:K06215	Vitamin B6 metabolism	ko00750	KOG1606(H)(Stationary phase-induced protein, SOR/SNZ family)	Pyridoxal	Pyridoxal 5&apos;-phosphate synthase subunit PDX1.1 OS=Arabidopsis thaliana GN=PDX11 PE=1 SV=1
AT1G62510	889	7.69	3.4	18.62	17.87	2.109264775	3.48E-05	0.001262239	AT1G62510	BAD94286.1 At1g62510 [Arabidopsis thaliana] &gt;AAD43608.1 T3P18.7 [Arabidopsis thaliana] &gt;Bifunctional inhibitor/lipid-transfer protein/seed storage 2S albumin superfamily protein [Arabidopsis thaliana] &gt;BAF01655.1 similar to 14KD proline-rich protein DC2.15 precursor sp|P14009 [Arabidopsis thaliana] &gt;BAF02193.1 similar to 14KD proline-rich protein DC2.15 precursor sp|P14009 [Arabidopsi…	GO:0008289;GO:0006869	lipid binding;lipid transport	-	-	-	-	-	-	Lipid	Lipid transfer protein EARLI 1 OS=Arabidopsis thaliana GN=EARLI1 PE=1 SV=1
AT4G36520	4414	1.18	2.58	0.46	0.25	-2.020154144	0.000819699	0.016008392	AT4G36520	Chaperone DnaJ-domain superfamily protein [Arabidopsis thaliana] &gt;AEE86666.1 Chaperone DnaJ-domain superfamily protein [Arabidopsis thaliana]	-	-	-	-	-	-	-	KOG0431(R)(Auxilin-like protein and related proteins containing DnaJ domain)	Auxilin-related	Auxilin-related protein 2 OS=Arabidopsis thaliana GN=At4g12770 PE=1 SV=1
AT3G22600	1414	3.77	8.75	10.06	30.14	2.129358129	0.000260045	0.006562745	AT3G22600	Bifunctional inhibitor/lipid-transfer protein/seed storage 2S albumin superfamily protein [Arabidopsis thaliana] &gt;AAL79604.1 AT3g22600/F16J14_17 [Arabidopsis thaliana] &gt;BAE73264.1 xylogen like protein 8 [Arabidopsis thaliana] &gt;OAP02908.1 hypothetical protein AXX17_AT3G24370 [Arabidopsis thaliana];AAK74008.1 AT3g22600/F16J14_17 [Arabidopsis thaliana] &gt;BAB01475.1 unnamed protein product…	GO:0008233;GO:0006508;GO:0006869;GO:0031225;GO:0005886;GO:0008289	peptidase activity;proteolysis;lipid transport;anchored component of membrane;plasma membrane;lipid binding	-	-	-	-	-	-	Non-specific	Non-specific lipid transfer protein GPI-anchored 2 OS=Arabidopsis thaliana GN=LTPG2 PE=2 SV=1
AT5G45950	1396	10.6	27.24	3.97	5.6	-1.549127137	0.001805946	0.028997704	AT5G45950	GDSL-like Lipase/Acylhydrolase superfamily protein [Arabidopsis thaliana] &gt; Flags: Precursor &gt;BAB09323.1 GDSL-motif lipase/hydrolase-like protein [Arabidopsis thaliana] &gt; AltName: Full=Extracellular lipase At5g45950;AED95319.1 GDSL-like Lipase/Acylhydrolase superfamily protein [Arabidopsis thaliana];Q9FJ41.1 RecName: Full=GDSL esterase/lipase At5g45950	GO:0016787;GO:0016788;GO:0052689;GO:0006629;GO:0005576;GO:0016042	hydrolase activity;hydrolase activity, acting on ester bonds;carboxylic ester hydrolase activity;lipid metabolic process;extracellular region;lipid catabolic process	-	-	-	-	-	-	GDSL	GDSL esterase/lipase At5g45950 OS=Arabidopsis thaliana GN=At5g45950 PE=2 SV=1
AT3G26320	1596	6.31	4.02	13.96	10.96	1.648487824	3.16E-05	0.001161568	AT3G26320	cytochrome P450, family 71, subfamily B, polypeptide 36 [Arabidopsis thaliana] &gt;BAB02192.1 cytochrome P450 [Arabidopsis thaliana] &gt;Q9LIP4.1 RecName: Full=Cytochrome P450 71B36 &gt;AEE77145.1 cytochrome P450, family 71, subfamily B, polypeptide 36 [Arabidopsis thaliana]	GO:0009507;GO:0004497;GO:0016709;GO:0005506;GO:0016021;GO:0046872;GO:0016705;GO:0044550;GO:0016020;GO:0016491;GO:0020037;GO:0055114;GO:0005576;GO:0019825	chloroplast;monooxygenase activity;oxidoreductase activity, acting on paired donors, with incorporation or reduction of molecular oxygen, NAD(P)H as one donor, and incorporation of one atom of oxygen;iron ion binding;integral component of membrane;metal ion binding;oxidoreductase activity, acting on paired donors, with incorporation or reduction of molecular oxygen;secondary metabolite biosynthet…	-	-	-	-	-	-	Cytochrome	Cytochrome P450 71B36 OS=Arabidopsis thaliana GN=CYP71B36 PE=3 SV=1
AT5G61790	2182	69.75	130.29	33.13	40.57	-1.023775648	0.001937915	0.030579139	AT5G61790	AAM47988.1 calnexin-like protein precursor [Arabidopsis thaliana] &gt;AAL24362.1 calnexin homolog precursor [Arabidopsis thaliana] &gt;calnexin 1 [Arabidopsis thaliana] &gt; Flags: Precursor &gt;AAM63911.1 calnexin-like protein [Arabidopsis thaliana] &gt;BAB10079.1 calnexin homolog precursor [Arabidopsis thaliana] &gt;P29402.1 RecName: Full=Calnexin homolog 1;CAA79144.1 calnexin homolog [Arabidop…	GO:0005783;GO:0043231;GO:0009506;GO:0005794;GO:0005886;GO:0005509;GO:0016021;GO:0051082;GO:0005773;GO:0005739;GO:0006457;GO:0005774;GO:0009507;GO:0016020;GO:0005789;GO:0046872;GO:0030246;GO:0009505	endoplasmic reticulum;intracellular membrane-bounded organelle;plasmodesma;Golgi apparatus;plasma membrane;calcium ion binding;integral component of membrane;unfolded protein binding;vacuole;mitochondrion;protein folding;vacuolar membrane;chloroplast;membrane;endoplasmic reticulum membrane;metal ion binding;carbohydrate binding;plant-type cell wall	K08054	CANX	http://www.genome.jp/dbget-bin/www_bget?ko:K08054	Phagosome;Protein processing in endoplasmic reticulum	ko04145,ko04141	KOG0675(O)(Calnexin)	Calnexin	Calnexin homolog 1 OS=Arabidopsis thaliana GN=CNX1 PE=1 SV=1
AT4G15100	1581	0.08	0.38	1.7	3.59	3.965627655	9.21E-06	0.000420684	AT4G15100	Flags: Precursor &gt;AEE83556.1 serine carboxypeptidase-like 30 [Arabidopsis thaliana];serine carboxypeptidase-like 30 [Arabidopsis thaliana] &gt;O23364.2 RecName: Full=Putative serine carboxypeptidase-like 30	GO:0006508;GO:0008233;GO:0051603;GO:0004180;GO:0016787;GO:0004185;GO:0005576	proteolysis;peptidase activity;proteolysis involved in cellular protein catabolic process;carboxypeptidase activity;hydrolase activity;serine-type carboxypeptidase activity;extracellular region	K16297	SCPL-II	http://www.genome.jp/dbget-bin/www_bget?ko:K16297	-	-	-	Putative	Putative serine carboxypeptidase-like 30 OS=Arabidopsis thaliana GN=SCPL30 PE=2 SV=2
AT5G09030	1739	0	0	0.85	0.38	6.992206068	0.000517193	0.011268165	AT5G09030	-	-	-	-	-	-	-	-	-	-	-
AT5G18140	1930	20.79	17.7	36.21	30.53	1.178443761	1.00E-05	0.000453631	AT5G18140	BAB09472.1 unnamed protein product [Arabidopsis thaliana] &gt;AAM13185.1 unknown protein [Arabidopsis thaliana] &gt;AED92512.1 Chaperone DnaJ-domain superfamily protein [Arabidopsis thaliana];AAO30049.1 unknown protein [Arabidopsis thaliana] &gt;Chaperone DnaJ-domain superfamily protein [Arabidopsis thaliana] &gt	GO:0016021;GO:0009507;GO:0006457;GO:0016020	integral component of membrane;chloroplast;protein folding;membrane	-	-	-	-	-	KOG0714(O)(Molecular chaperone (DnaJ superfamily))	Chaperone	Chaperone protein DnaJ OS=Oceanobacillus iheyensis (strain DSM 14371 / CIP 107618 / JCM 11309 / KCTC 3954 / HTE831) GN=dnaJ PE=3 SV=1
AT4G14465	1815	3.14	5.49	0	0	-8.902103656	1.40E-08	1.57E-06	AT4G14465	Q8GWQ2.1 RecName: Full=AT-hook motif nuclear-localized protein 20 &gt;AT-hook motif nuclear-localized protein 20 [Arabidopsis thaliana] &gt;BAC43296.1 unknown protein [Arabidopsis thaliana] &gt;OAO98690.1 AHL20 [Arabidopsis thaliana];BAE99903.1 hypothetical protein [Arabidopsis thaliana] &gt;AEE83448.1 AT-hook motif nuclear-localized protein 20 [Arabidopsis thaliana] &gt;AAP21231.1 At4g14465 [Ara…	GO:1900425;GO:0042742;GO:0045824;GO:0010228;GO:0003677;GO:0045087;GO:0002376;GO:0005634;GO:0003680;GO:0006355;GO:0003700;GO:0006351;GO:0006952	negative regulation of defense response to bacterium;defense response to bacterium;negative regulation of innate immune response;vegetative to reproductive phase transition of meristem;DNA binding;innate immune response;immune system process;nucleus;AT DNA binding;regulation of transcription, DNA-templated;transcription factor activity, sequence-specific DNA binding;transcription, DNA-templated;d…	-	-	-	-	-	-	AT-hook	AT-hook motif nuclear-localized protein 20 OS=Arabidopsis thaliana GN=AHL20 PE=2 SV=1
AT1G22500	1425	6.23	5.2	28.02	11.62	2.170883936	2.11E-06	0.00012194	AT1G22500	AAF18526.1 Similar to zinc finger protein [Arabidopsis thaliana] &gt;OAP16198.1 ATL15 [Arabidopsis thaliana];RING/U-box superfamily protein [Arabidopsis thaliana] &gt;BAE98398.1 Similar to zinc finger protein [Arabidopsis thaliana] &gt;AAS99686.1 At1g22500 [Arabidopsis thaliana] &gt;AAY57585.1 RING finger family protein [Arabidopsis thaliana] &gt;AAR92271.1 At1g22500 [Arabidopsis thaliana] &gt; F…	GO:0033591;GO:0046872;GO:0009416;GO:0004842;GO:0016874;GO:0016020;GO:0008270;GO:0005576;GO:0016021;GO:0016567	response to L-ascorbic acid;metal ion binding;response to light stimulus;ubiquitin-protein transferase activity;ligase activity;membrane;zinc ion binding;extracellular region;integral component of membrane;protein ubiquitination	K10664	ATL6S	http://www.genome.jp/dbget-bin/www_bget?ko:K10664	-	-	-	E3	E3 ubiquitin-protein ligase ATL15 OS=Arabidopsis thaliana GN=ATL15 PE=1 SV=1
novel.22313	894	29.54	24.19	3.48	4.48	-2.347013292	1.37E-08	1.54E-06	-	hypothetical protein AXX17_AT5G54550 [Arabidopsis thaliana]	GO:0005576;GO:0051707;GO:0008289;GO:0006508;GO:0006869;GO:0008233	extracellular region;response to other organism;lipid binding;proteolysis;lipid transport;peptidase activity	-	-	-	-	-	-	-	-
AT3G52470	1113	43.08	38.1	12.21	11.74	-1.361582544	3.87E-06	0.000201914	AT3G52470	AAM67015.1 putative harpin-induced protein [Arabidopsis thaliana] &gt;AAM45089.1 unknown protein [Arabidopsis thaliana] &gt;AAL87268.1 unknown protein [Arabidopsis thaliana] &gt;Late embryogenesis abundant (LEA) hydroxyproline-rich glycoprotein family [Arabidopsis thaliana] &gt;OAP04622.1 hypothetical protein AXX17_AT3G46880 [Arabidopsis thaliana];CAB43430.1 putative protein [Arabidopsis thaliana…	GO:0046658;GO:0016020;GO:0016021;GO:0005886;GO:0004871;GO:0006952;GO:0009506	anchored component of plasma membrane;membrane;integral component of membrane;plasma membrane;signal transducer activity;defense response;plasmodesma	-	-	-	-	-	-	NDR1/HIN1-like	NDR1/HIN1-like protein 12 OS=Arabidopsis thaliana GN=NHL12 PE=2 SV=1
AT3G14940	3429	2.37	4.05	5.84	5.38	1.232409555	0.000614819	0.012898166	AT3G14940	Short=PEPCase 3 &gt;AAC24594.1 phosphoenolpyruvate carboxylase [Arabidopsis thaliana] &gt;Q84VW9.2 RecName: Full=Phosphoenolpyruvate carboxylase 3; Short=PEPC 3;NP_001326778.1 phosphoenolpyruvate carboxylase 3 [Arabidopsis thaliana] &gt; Short=AtPPC3;AEE75592.1 phosphoenolpyruvate carboxylase 3 [Arabidopsis thaliana] &gt;CAA10486.1 phospho enole pyruvate carboxylase [Arabidopsis thaliana] &gt;pho…	GO:0006099;GO:0003824;GO:0009507;GO:0008964;GO:0016829;GO:0015979;GO:0008152;GO:0048046;GO:0048366;GO:0015977;GO:0005737;GO:0005829	tricarboxylic acid cycle;catalytic activity;chloroplast;phosphoenolpyruvate carboxylase activity;lyase activity;photosynthesis;metabolic process;apoplast;leaf development;carbon fixation;cytoplasm;cytosol	K01595	ppc	http://www.genome.jp/dbget-bin/www_bget?ko:K01595	Pyruvate metabolism;Carbon fixation in photosynthetic organisms;Carbon metabolism	ko00620,ko00710,ko01200	-	Phosphoenolpyruvate	Phosphoenolpyruvate carboxylase 3 OS=Arabidopsis thaliana GN=PPC3 PE=1 SV=2
AT2G44830	2661	2.46	8.92	1.08	1.54	-1.765800476	0.003635559	0.04836821	AT2G44830	NP_001318425.1 Protein kinase superfamily protein [Arabidopsis thaliana] &gt;NP_001324885.1 Protein kinase superfamily protein [Arabidopsis thaliana] &gt;ANM62752.1 Protein kinase superfamily protein [Arabidopsis thaliana];ANM62751.1 Protein kinase superfamily protein [Arabidopsis thaliana] &gt;AEC10472.1 Protein kinase superfamily protein [Arabidopsis thaliana] &gt;Protein kinase superfamily pro…	GO:0035556;GO:0005737;GO:0005886;GO:0004672;GO:0016310;GO:0005634;GO:0005524;GO:0016301;GO:0006468;GO:0004674	intracellular signal transduction;cytoplasm;plasma membrane;protein kinase activity;phosphorylation;nucleus;ATP binding;kinase activity;protein phosphorylation;protein serine/threonine kinase activity	-	-	-	-	-	KOG0610(R)(Putative serine/threonine protein kinase)	Protein	Protein kinase G11A OS=Oryza sativa subsp. indica GN=OsI_021818 PE=2 SV=1
AT4G14760	5587	2.47	6.63	0.99	0.21	-2.535095695	0.000178375	0.004845898	AT4G14760	NP_001329577.1 kinase interacting (KIP1-like) family protein [Arabidopsis thaliana] &gt;ANM67769.1 kinase interacting (KIP1-like) family protein [Arabidopsis thaliana] &gt;kinase interacting (KIP1-like) family protein [Arabidopsis thaliana] &gt;NP_001329578.1 kinase interacting (KIP1-like) family protein [Arabidopsis thaliana] &gt;NP_001329579.1 kinase interacting (KIP1-like) family protein [Arab…	GO:0005634;GO:0015074;GO:0003779	nucleus;DNA integration;actin binding	-	-	-	-	-	-	Protein	Protein NETWORKED 1B OS=Arabidopsis thaliana GN=NET1B PE=2 SV=1
AT4G26190	1016	8.07	11.67	4.42	4.12	-1.518827461	0.002399628	0.035730448	AT4G26190	NP_001328351.1 Haloacid dehalogenase-like hydrolase (HAD) superfamily protein [Arabidopsis thaliana] &gt;NP_001328353.1 Haloacid dehalogenase-like hydrolase (HAD) superfamily protein [Arabidopsis thaliana] &gt;NP_001328352.1 Haloacid dehalogenase-like hydrolase (HAD) superfamily protein [Arabidopsis thaliana] &gt;CAB79474.1 putative protein [Arabidopsis thaliana];Haloacid dehalogenase-like hydrol…	GO:0005634;GO:0008150;GO:0016787	nucleus;biological_process;hydrolase activity	-	-	-	-	-	-	-	-
AT1G30280	1695	14.59	22.96	6.97	6.42	-1.081960058	0.001153716	0.020631355	AT1G30280	ANM60165.1 Chaperone DnaJ-domain superfamily protein [Arabidopsis thaliana];AAG50567.1 hypothetical protein [Arabidopsis thaliana] &gt;OAP14351.1 hypothetical protein AXX17_AT1G30690 [Arabidopsis thaliana];ANM60166.1 Chaperone DnaJ-domain superfamily protein [Arabidopsis thaliana];AAM51439.1 unknown protein [Arabidopsis thaliana] &gt;Chaperone DnaJ-domain superfamily protein [Arabidopsis thaliana…	GO:0005737	cytoplasm	-	-	-	-	-	KOG0431(R)(Auxilin-like protein and related proteins containing DnaJ domain)	J	J domain-containing protein required for chloroplast accumulation response 1 OS=Arabidopsis thaliana GN=JAC1 PE=1 SV=1
AT3G08920	891	51.39	53.05	98.61	111.82	1.426515894	9.13E-09	1.10E-06	AT3G08920	AEE74695.1 Rhodanese/Cell cycle control phosphatase superfamily protein [Arabidopsis thaliana];AAF07833.1 unknown protein [Arabidopsis thaliana] &gt; Short=AtStr10 &gt;Rhodanese/Cell cycle control phosphatase superfamily protein [Arabidopsis thaliana] &gt;Q9SR92.1 RecName: Full=Rhodanese-like domain-containing protein 10;AAN86158.1 putative rhodanese family protein [Arabidopsis thaliana] &gt; Alt…	GO:0016021;GO:0009534;GO:0009507;GO:0009941;GO:0016020;GO:0009409;GO:0003674;GO:0008150	integral component of membrane;chloroplast thylakoid;chloroplast;chloroplast envelope;membrane;response to cold;molecular_function;biological_process	-	-	-	-	-	-	Rhodanese-like	Rhodanese-like domain-containing protein 10 OS=Arabidopsis thaliana GN=STR10 PE=2 SV=1
AT2G42200	1780	2.62	13.76	1.29	1.32	-2.211773114	0.00187613	0.029842151	AT2G42200	CAB56590.1 squamosa promoter binding protein-like 9 [Arabidopsis thaliana] &gt;squamosa promoter binding protein-like 9 [Arabidopsis thaliana] &gt;AAN12923.1 putative squamosa-promoter binding protein [Arabidopsis thaliana] &gt;Q700W2.2 RecName: Full=Squamosa promoter-binding-like protein 9 &gt;CAB56592.1 squamosa promoter binding protein-like 9 [Arabidopsis thaliana] &gt;AEC10085.1 squamosa prom…	GO:0005737;GO:0005634;GO:0048653;GO:0048366;GO:0003700;GO:0006351;GO:0006355;GO:0046872;GO:2000025;GO:0010228;GO:0003677	cytoplasm;nucleus;anther development;leaf development;transcription factor activity, sequence-specific DNA binding;transcription, DNA-templated;regulation of transcription, DNA-templated;metal ion binding;regulation of leaf formation;vegetative to reproductive phase transition of meristem;DNA binding	-	-	-	-	-	-	Squamosa	Squamosa promoter-binding-like protein 9 OS=Arabidopsis thaliana GN=SPL9 PE=2 SV=2
AT3G13470	2348	16.26	42.26	6.6	7.31	-1.649547006	0.000118544	0.003479842	AT3G13470	BAB01754.1 GloEL protein; Flags: Precursor &gt;TCP-1/cpn60 chaperonin family protein [Arabidopsis thaliana] &gt;Q9LJE4.1 RecName: Full=Chaperonin 60 subunit beta 2, chloroplastic;AEE75362.1 TCP-1/cpn60 chaperonin family protein [Arabidopsis thaliana]; chaperonin, 60 kDa [Arabidopsis thaliana] &gt; Short=CPN-60 beta 2	GO:0051082;GO:0009507;GO:0009941;GO:0042026;GO:0005730;GO:0005739;GO:0006457;GO:0009536;GO:0044183;GO:0022626;GO:0009570;GO:0007005;GO:0006458;GO:0005737;GO:0005794;GO:0005634;GO:0061077;GO:0000166;GO:0005829;GO:0005524	unfolded protein binding;chloroplast;chloroplast envelope;protein refolding;nucleolus;mitochondrion;protein folding;plastid;protein binding involved in protein folding;cytosolic ribosome;chloroplast stroma;mitochondrion organization;'de novo' protein folding;cytoplasm;Golgi apparatus;nucleus;chaperone-mediated protein folding;nucleotide binding;cytosol;ATP binding	K04077	groEL,HSPD1	http://www.genome.jp/dbget-bin/www_bget?ko:K04077	RNA degradation	ko03018	KOG0356(O)(Mitochondrial chaperonin, Cpn60/Hsp60p)	Chaperonin	Chaperonin 60 subunit beta 2, chloroplastic OS=Arabidopsis thaliana GN=CPN60B2 PE=1 SV=1
AT3G61580	1926	124.21	136.26	213.74	229.66	1.165063345	4.81E-08	4.86E-06	AT3G61580	Q9ZRP7.1 RecName: Full=Delta(8)-fatty-acid desaturase 1;AAL16189.1 AT3g61580/F2A19_180 [Arabidopsis thaliana] &gt;AEE80226.1 Fatty acid/sphingolipid desaturase [Arabidopsis thaliana] &gt; Short=Sphingoid LCB desaturase 1; AltName: Full=Sphingolipid 8-(E/Z)-desaturase 1 &gt;CAA11858.1 delta-8 sphingolipid desaturase [Arabidopsis thaliana] &gt; AltName: Full=Sphingoid long-chain base desaturase 1;A…	GO:0005783;GO:0055114;GO:0006629;GO:0005737;GO:0030148;GO:0016021;GO:0070417;GO:0016491;GO:0052631;GO:0016020;GO:0005789;GO:0046872;GO:0006665	endoplasmic reticulum;oxidation-reduction process;lipid metabolic process;cytoplasm;sphingolipid biosynthetic process;integral component of membrane;cellular response to cold;oxidoreductase activity;sphingolipid delta-8 desaturase activity;membrane;endoplasmic reticulum membrane;metal ion binding;sphingolipid metabolic process	K13076	SLD	http://www.genome.jp/dbget-bin/www_bget?ko:K13076	-	-	KOG4232(I)(Delta 6-fatty acid desaturase/delta-8 sphingolipid desaturase)	Delta(8)-fatty-acid	Delta(8)-fatty-acid desaturase 1 OS=Arabidopsis thaliana GN=SLD1 PE=1 SV=1
AT1G25150	1654	3.24	3.53	0.47	0.37	-2.652744786	4.31E-05	0.001501655	AT1G25150	NP_001117350.1 F-box family protein [Arabidopsis thaliana] &gt;AAQ55275.1 At1g24880 [Arabidopsis thaliana] &gt;P0DI04.1 RecName: Full=F-box/kelch-repeat protein At1g25055 &gt;AEE30588.1 F-box family protein [Arabidopsis thaliana] &gt;AEE30583.1 F-box family protein [Arabidopsis thaliana] &gt;putative F5A9.18 protein [Arabidopsis thaliana];BAD93716.1 hypothetical protein [Arabidopsis thaliana] &gt…	GO:0008759;GO:0031146;GO:0019005;GO:0005829;GO:0004842;GO:0005737;GO:0009245	UDP-3-O-[3-hydroxymyristoyl] N-acetylglucosamine deacetylase activity;SCF-dependent proteasomal ubiquitin-dependent protein catabolic process;SCF ubiquitin ligase complex;cytosol;ubiquitin-protein transferase activity;cytoplasm;lipid A biosynthetic process	-	-	-	-	-	-	F-box/kelch-repeat	F-box/kelch-repeat protein At1g24800 OS=Arabidopsis thaliana GN=At1g24800 PE=2 SV=1
AT1G19630	3263	8.22	5.98	0.87	0.75	-2.167718939	3.99E-07	3.02E-05	AT1G19630	ANM59305.1 cytochrome P450, family 722, subfamily A, polypeptide 1 [Arabidopsis thaliana];cytochrome P450, family 722, subfamily A, polypeptide 1 [Arabidopsis thaliana] &gt;AEE29875.1 cytochrome P450, family 722, subfamily A, polypeptide 1 [Arabidopsis thaliana]	GO:0010268;GO:0016125;GO:0020037;GO:0016132;GO:0004497;GO:0055114;GO:0005576;GO:0005506;GO:0046872;GO:0007275;GO:0016705;GO:0019825;GO:0016491	brassinosteroid homeostasis;sterol metabolic process;heme binding;brassinosteroid biosynthetic process;monooxygenase activity;oxidation-reduction process;extracellular region;iron ion binding;metal ion binding;multicellular organism development;oxidoreductase activity, acting on paired donors, with incorporation or reduction of molecular oxygen;oxygen binding;oxidoreductase activity	-	-	-	-	-	-	Abscisic	Abscisic acid 8&apos;-hydroxylase 1 OS=Arabidopsis thaliana GN=CYP707A1 PE=2 SV=1
AT1G64740	1652	33.11	29.8	55.54	50.27	1.139688357	3.17E-06	0.000171762	AT1G64740	AAL24085.1 putative alpha-tubulin protein [Arabidopsis thaliana] &gt;AAM14311.1 putative alpha-tubulin protein [Arabidopsis thaliana] &gt;alpha-1 tubulin [Arabidopsis thaliana] &gt;AAD38249.1 alpha1 tubulin [Arabidopsis thaliana] &gt;OAP19230.1 TUA1 [Arabidopsis thaliana];AEE34279.1 alpha-1 tubulin [Arabidopsis thaliana] &gt;P11139.1 RecName: Full=Tubulin alpha-1 chain &gt;AAA32880.1 alpha-1-tubu…	GO:0005829;GO:0000166;GO:0005874;GO:0005886;GO:0007017;GO:0005737;GO:0003924;GO:0005525;GO:0005200;GO:0015630;GO:0005856	cytosol;nucleotide binding;microtubule;plasma membrane;microtubule-based process;cytoplasm;GTPase activity;GTP binding;structural constituent of cytoskeleton;microtubule cytoskeleton;cytoskeleton	K07374	TUBA	http://www.genome.jp/dbget-bin/www_bget?ko:K07374	Phagosome	ko04145	KOG1376(Z)(Alpha tubulin)	Tubulin	Tubulin alpha-1 chain OS=Arabidopsis thaliana GN=TUBA1 PE=2 SV=1
AT4G17670	1133	19.84	15.28	6.03	6.06	-1.14220218	0.002730963	0.039045701	AT4G17670	AEE83931.1 senescence-associated family protein (DUF581) [Arabidopsis thaliana];AAM51261.1 unknown protein [Arabidopsis thaliana] &gt;senescence-associated family protein (DUF581) [Arabidopsis thaliana] &gt;AAL36357.1 unknown protein [Arabidopsis thaliana] &gt	GO:0008150;GO:0005634;GO:0003674	biological_process;nucleus;molecular_function	-	-	-	-	-	-	-	-
AT1G75780	1802	6.69	15.09	0.48	0.37	-4.317008497	5.45E-14	1.90E-11	AT1G75780	AltName: Full=Beta-1-tubulin &gt;AEE35758.1 tubulin beta-1 chain [Arabidopsis thaliana] &gt;AAF26774.2 T4O12.1 [Arabidopsis thaliana] &gt;P12411.1 RecName: Full=Tubulin beta-1 chain;AAA32893.1 beta-1 tubulin [Arabidopsis thaliana] &gt;tubulin beta-1 chain [Arabidopsis thaliana] &gt;AAF87106.1 F10A5.3 [Arabidopsis thaliana] &gt;OAP19803.1 TUB1 [Arabidopsis thaliana]	GO:0005525;GO:0005198;GO:0003924;GO:0005856;GO:0005773;GO:0005200;GO:0009826;GO:0000166;GO:0009416;GO:0005737;GO:0007017;GO:0005874	GTP binding;structural molecule activity;GTPase activity;cytoskeleton;vacuole;structural constituent of cytoskeleton;unidimensional cell growth;nucleotide binding;response to light stimulus;cytoplasm;microtubule-based process;microtubule	K07375	TUBB	http://www.genome.jp/dbget-bin/www_bget?ko:K07375	Phagosome	ko04145	KOG1375(Z)(Beta tubulin)	Tubulin	Tubulin beta-1 chain OS=Arabidopsis thaliana GN=TUBB1 PE=2 SV=1
AT5G48540	957	5.89	9.1	19.29	21.15	1.853713611	6.54E-07	4.49E-05	AT5G48540	receptor-like protein kinase-related family protein [Arabidopsis thaliana] &gt;AED95683.1 receptor-like protein kinase-related family protein [Arabidopsis thaliana]; Flags: Precursor &gt;AAK93601.1 putative 33 kDa secretory protein [Arabidopsis thaliana] &gt;AAM14364.1 putative 33 kDa secretory protein [Arabidopsis thaliana] &gt;Q9LV60.1 RecName: Full=Cysteine-rich repeat secretory protein 55;BAA…	GO:0003674;GO:0080167;GO:0005576	molecular_function;response to karrikin;extracellular region	-	-	-	-	-	-	Cysteine-rich	Cysteine-rich repeat secretory protein 55 OS=Arabidopsis thaliana GN=CRRSP55 PE=2 SV=1
AT5G28490	1294	19.57	36.63	2.68	2.5	-3.021169031	1.52E-13	4.93E-11	AT5G28490	OAO95499.1 OBO2 [Arabidopsis thaliana];Q6NNI3.1 RecName: Full=Protein LIGHT-DEPENDENT SHORT HYPOCOTYLS 1; AltName: Full=Protein ORGAN BOUNDARY 2 &gt;AAQ82901.1 light-dependent short hypocotyl 1 [Arabidopsis thaliana] &gt;AAR92340.1 At5g28490 [Arabidopsis thaliana] &gt;AAR24188.1 At5g28490 [Arabidopsis thaliana] &gt;LIGHT-DEPENDENT SHORT HYPOCOTYLS-like protein (DUF640) [Arabidopsis thaliana] &gt;…	GO:0006355;GO:0006351;GO:0005634;GO:0007275;GO:0009299;GO:0009886;GO:0003677;GO:0010218;GO:0009637;GO:0009826;GO:0009416;GO:0010114	regulation of transcription, DNA-templated;transcription, DNA-templated;nucleus;multicellular organism development;mRNA transcription;post-embryonic animal morphogenesis;DNA binding;response to far red light;response to blue light;unidimensional cell growth;response to light stimulus;response to red light	-	-	-	-	-	-	Protein	Protein LIGHT-DEPENDENT SHORT HYPOCOTYLS 1 OS=Arabidopsis thaliana GN=LSH1 PE=1 SV=1
AT3G52070	507	51.13	39.55	74.23	79.28	1.218061848	0.000304956	0.007435404	AT3G52070	AEE78886.1 RNA/RNP complex-1-interacting phosphatase [Arabidopsis thaliana] &gt;OAP01882.1 hypothetical protein AXX17_AT3G46470 [Arabidopsis thaliana];RNA/RNP complex-1-interacting phosphatase [Arabidopsis thaliana] &gt;CAB41327.1 putative protein [Arabidopsis thaliana] &gt;AAK43930.1 putative protein [Arabidopsis thaliana] &gt;ABE02396.1 At3g52070 [Arabidopsis thaliana] &gt;AAM61370.1 unknown [A…	GO:0003674;GO:0008150;GO:0016020;GO:0016021	molecular_function;biological_process;membrane;integral component of membrane	-	-	-	-	-	-	-	-
AT1G72970	2155	5.26	16.31	1.12	2.08	-2.322144118	6.89E-05	0.002219577	AT1G72970	Flags: Precursor &gt;Glucose-methanol-choline (GMC) oxidoreductase family protein [Arabidopsis thaliana] &gt;AAL06854.1 At1g72970/F3N23_17 [Arabidopsis thaliana] &gt;BAA77837.1 ACE [Arabidopsis thaliana] &gt;AEE35398.1 Glucose-methanol-choline (GMC) oxidoreductase family protein [Arabidopsis thaliana];AAD55644.1 ACE [Arabidopsis thaliana] &gt;OAP17328.1 HTH [Arabidopsis thaliana];AEE35397.1 Gluco…	GO:0005576;GO:0016614;GO:0016832;GO:0009553;GO:0010430;GO:0055114;GO:0046593;GO:0050660;GO:0016491;GO:0007267	extracellular region;oxidoreductase activity, acting on CH-OH group of donors;aldehyde-lyase activity;embryo sac development;fatty acid omega-oxidation;oxidation-reduction process;mandelonitrile lyase activity;flavin adenine dinucleotide binding;oxidoreductase activity;cell-cell signaling	K15403	ACE,HTH	http://www.genome.jp/dbget-bin/www_bget?ko:K15403	Cutin, suberine and wax biosynthesis	ko00073	-	Protein	Protein HOTHEAD OS=Arabidopsis thaliana GN=HTH PE=1 SV=1
AT2G30600	2817	32.28	41.76	68.22	63.21	1.215201234	6.52E-08	6.37E-06	AT2G30600	AEC08415.1 BTB/POZ domain-containing protein [Arabidopsis thaliana] &gt;BAD43840.1 unknown protein [Arabidopsis thaliana] &gt;AEC08416.1 BTB/POZ domain-containing protein [Arabidopsis thaliana];BAD44307.1 unknown protein [Arabidopsis thaliana] &gt;BTB/POZ domain-containing protein [Arabidopsis thaliana] &gt;AEC08413.1 BTB/POZ domain-containing protein [Arabidopsis thaliana] &gt;BAD42918.1 unknown…	GO:0005737;GO:0016567	cytoplasm;protein ubiquitination	-	-	-	-	-	KOG1987(DR)(Speckle-type POZ protein SPOP and related proteins with TRAF, MATH and BTB/POZ domains);KOG2075(S)(Topoisomerase TOP1-interacting protein BTBD1);KOG4441(TR)(Proteins containing BTB/POZ and Kelch domains, involved in regulatory/signal transduction processes)	BTB/POZ	BTB/POZ domain-containing protein At2g30600 OS=Arabidopsis thaliana GN=At2g30600/At2g30610 PE=2 SV=1
AT4G26288	719	3.09	1.67	12.63	8.58	2.567839575	3.62E-05	0.001301982	AT4G26288	AEE85180.1 hypothetical protein AT4G26288 [Arabidopsis thaliana];hypothetical protein AT4G26288 [Arabidopsis thaliana] &gt	GO:0003674;GO:0005634;GO:0008150	molecular_function;nucleus;biological_process	-	-	-	-	-	-	-	-
AT1G36060	1841	0.6	0.72	4.31	1.88	2.604317269	4.00E-05	0.001416129	AT1G36060	AAO64163.1 putative AP2 domain transcription factor RAP2 [Arabidopsis thaliana] &gt;BAF00349.1 putative AP2 domain containing protein RAP2.4 gi|2281633 [Arabidopsis thaliana] &gt;Integrase-type DNA-binding superfamily protein [Arabidopsis thaliana] &gt;AEE31842.1 Integrase-type DNA-binding superfamily protein [Arabidopsis thaliana]; 19304-20248 [Arabidopsis thaliana] &gt;AAG52316.1 putative AP2 d…	GO:0006355;GO:0003677;GO:0003700;GO:0006351;GO:0005634;GO:0009873;GO:0009415	regulation of transcription, DNA-templated;DNA binding;transcription factor activity, sequence-specific DNA binding;transcription, DNA-templated;nucleus;ethylene-activated signaling pathway;response to water	-	-	-	-	-	-	Ethylene-responsive	Ethylene-responsive transcription factor ERF055 OS=Arabidopsis thaliana GN=ERF055 PE=2 SV=1
AT1G12220	2979	2.56	2.35	6.71	3.84	1.524223632	0.000179027	0.004845898	AT1G12220	AltName: Full=pNd3/pNd10 &gt;O64973.2 RecName: Full=Disease resistance protein RPS5;NP_001184970.1 Disease resistance protein (CC-NBS-LRR class) family [Arabidopsis thaliana] &gt; AltName: Full=Resistance to Pseudomonas syringae protein 5;AAC26126.1 resistance to Pseudomonas syringae protein 5 [Arabidopsis thaliana] &gt;AEE28852.1 Disease resistance protein (CC-NBS-LRR class) family [Arabidopsis …	GO:0005524;GO:0005515;GO:0000166;GO:0005622;GO:0043531;GO:0016020;GO:0005886;GO:0008219;GO:0038023;GO:0009816;GO:0009626;GO:0006952	ATP binding;protein binding;nucleotide binding;intracellular;ADP binding;membrane;plasma membrane;cell death;signaling receptor activity;defense response to bacterium, incompatible interaction;plant-type hypersensitive response;defense response	K13460	RPS5	http://www.genome.jp/dbget-bin/www_bget?ko:K13460	Plant-pathogen interaction	ko04626	-	Disease	Disease resistance protein RPS5 OS=Arabidopsis thaliana GN=RPS5 PE=1 SV=2
AT4G38932	771	131.3	90.16	170.54	165.2	1.007023497	0.000913609	0.017343244	AT4G38932	-	-	-	-	-	-	-	-	-	-	-
AT5G16110	1480	144.11	111	262.48	230.22	1.366279265	2.42E-07	1.93E-05	AT5G16110	hypothetical protein AT5G16110 [Arabidopsis thaliana] &gt;AED92247.1 hypothetical protein AT5G16110 [Arabidopsis thaliana];CAC01852.1 putative protein [Arabidopsis thaliana] &gt	GO:0003674;GO:0008150	molecular_function;biological_process	-	-	-	-	-	-	-	-
AT3G09600	1690	3.48	3.89	15.37	10.47	2.235089779	1.52E-10	2.93E-08	AT3G09600	Homeodomain-like superfamily protein [Arabidopsis thaliana] &gt;NP_001327346.1 Homeodomain-like superfamily protein [Arabidopsis thaliana] &gt; AltName: Full=Protein LHY-CCA1-like 5 &gt;ANM65373.1 Homeodomain-like superfamily protein [Arabidopsis thaliana];ANM65371.1 Homeodomain-like superfamily protein [Arabidopsis thaliana]; AltName: Full=MYB-like transcription factor;AEE74787.1 Homeodomain-lik…	GO:0032922;GO:0009753;GO:0006351;GO:0003700;GO:0042753;GO:0006355;GO:0048573;GO:0005634;GO:0001190;GO:0009737;GO:0009751;GO:0046686;GO:0043966;GO:0009739;GO:0003677;GO:0010628;GO:0042752;GO:0043565;GO:0009733;GO:0009723;GO:0009651	circadian regulation of gene expression;response to jasmonic acid;transcription, DNA-templated;transcription factor activity, sequence-specific DNA binding;positive regulation of circadian rhythm;regulation of transcription, DNA-templated;photoperiodism, flowering;nucleus;transcriptional activator activity, RNA polymerase II transcription factor binding;response to abscisic acid;response to salic…	-	-	-	-	-	-	Protein	Protein REVEILLE 8 OS=Arabidopsis thaliana GN=RVE8 PE=2 SV=1
AT4G14090	1648	56.97	59.25	2.38	2.49	-4.188250037	7.15E-50	5.66E-46	AT4G14090	putative glucosyltransferase, partial [Arabidopsis thaliana]	GO:0008194;GO:0080018;GO:0016758;GO:0009718;GO:0043231;GO:0016757;GO:0016740;GO:0035251;GO:0008152;GO:0052696;GO:0080044;GO:0009698;GO:0009813;GO:0080043;GO:0009507	UDP-glycosyltransferase activity;anthocyanin 5-O-glucosyltransferase activity;transferase activity, transferring hexosyl groups;anthocyanin-containing compound biosynthetic process;intracellular membrane-bounded organelle;transferase activity, transferring glycosyl groups;transferase activity;UDP-glucosyltransferase activity;metabolic process;flavonoid glucuronidation;quercetin 7-O-glucosyltransf…	K12338	UGT75C1	http://www.genome.jp/dbget-bin/www_bget?ko:K12338	Anthocyanin biosynthesis	ko00942	-	UDP-glycosyltransferase	UDP-glycosyltransferase 75C1 OS=Arabidopsis thaliana GN=UGT75C1 PE=2 SV=2
AT1G33590	1822	156.57	157.81	274.13	281.58	1.216408634	7.95E-09	9.63E-07	AT1G33590	ANM61169.1 Leucine-rich repeat (LRR) family protein [Arabidopsis thaliana];AAG26075.1 hypothetical protein [Arabidopsis thaliana] &gt;Leucine-rich repeat (LRR) family protein [Arabidopsis thaliana] &gt;ANM61168.1 Leucine-rich repeat (LRR) family protein [Arabidopsis thaliana]	GO:0005829;GO:0007165;GO:0080167;GO:0009505;GO:0005886;GO:0006952;GO:0009507;GO:0005618	cytosol;signal transduction;response to karrikin;plant-type cell wall;plasma membrane;defense response;chloroplast;cell wall	-	-	-	-	-	-	-	-
AT1G73590	2345	5.65	9.99	0.94	1.26	-2.417619434	1.08E-07	9.72E-06	AT1G73590	AAK50090.1 At1g73590/F6D5_2 [Arabidopsis thaliana] &gt;AEE35479.1 Auxin efflux carrier family protein [Arabidopsis thaliana] &gt; Short=AtPIN1 &gt;AAM16221.1 At1g73590/F6D5_2 [Arabidopsis thaliana] &gt;AAG51807.1 auxin transporter splice variant b, putative; AltName: Full=Protein PIN-FORMED;OAP17129.1 PIN1 [Arabidopsis thaliana];Auxin efflux carrier family protein [Arabidopsis thaliana] &gt; 1762…	GO:0009925;GO:0016021;GO:0009908;GO:0005783;GO:0009640;GO:0048825;GO:0009630;GO:0009506;GO:0048826;GO:0055085;GO:0010338;GO:0048364;GO:0045177;GO:0010051;GO:0010229;GO:0010329;GO:0016020;GO:0005886;GO:0006810;GO:0005737;GO:0005215;GO:0009793;GO:0009926;GO:0005515;GO:0010358;GO:0009734;GO:0048367;GO:0009505;GO:0010252	basal plasma membrane;integral component of membrane;flower development;endoplasmic reticulum;photomorphogenesis;cotyledon development;gravitropism;plasmodesma;cotyledon morphogenesis;transmembrane transport;leaf formation;root development;apical part of cell;xylem and phloem pattern formation;inflorescence development;auxin efflux transmembrane transporter activity;membrane;plasma membrane;trans…	K13947	PIN	http://www.genome.jp/dbget-bin/www_bget?ko:K13947	-	-	-	Auxin	Auxin efflux carrier component 1 OS=Arabidopsis thaliana GN=PIN1 PE=1 SV=1
AT3G47800	1450	210.06	197.39	357.04	349.25	1.188389679	4.19E-08	4.31E-06	AT3G47800	BAE99082.1 aldose 1-epimerase - like protein [Arabidopsis thaliana] &gt;AAO42757.1 At3g47800/T23J7_130 [Arabidopsis thaliana] &gt;AAL36040.1 AT3g47800/T23J7_130 [Arabidopsis thaliana] &gt;AEE78330.1 Galactose mutarotase-like superfamily protein [Arabidopsis thaliana];Galactose mutarotase-like superfamily protein [Arabidopsis thaliana] &gt;CAB41863.1 aldose 1-epimerase-like protein [Arabidopsis th…	GO:0005737;GO:0004034;GO:0005975;GO:0030246;GO:0016853;GO:0006012;GO:0019318;GO:0003824	cytoplasm;aldose 1-epimerase activity;carbohydrate metabolic process;carbohydrate binding;isomerase activity;galactose metabolic process;hexose metabolic process;catalytic activity	K01785	galM,GALM	http://www.genome.jp/dbget-bin/www_bget?ko:K01785	Galactose metabolism;Glycolysis / Gluconeogenesis	ko00052,ko00010	-	Aldose	Aldose 1-epimerase OS=Bos taurus GN=GALM PE=2 SV=1
AT4G21510	1422	6.91	5.07	10.58	10.84	1.22824232	0.001197254	0.021139319	AT4G21510	ABK32197.1 At4g21510 [Arabidopsis thaliana] &gt;ANM67638.1 F-box family protein [Arabidopsis thaliana];AEE84461.1 F-box family protein [Arabidopsis thaliana];F-box family protein [Arabidopsis thaliana] &gt; AltName: Full=SKP1-interacting partner 27 &gt;O65416.2 RecName: Full=F-box protein SKIP27	GO:0016567;GO:0005634;GO:0003674	protein ubiquitination;nucleus;molecular_function	-	-	-	-	-	-	F-box	F-box protein SKIP27 OS=Arabidopsis thaliana GN=SKIP27 PE=1 SV=2
AT1G29450	834	2.97	2.85	8.19	6.98	1.795741744	0.000697854	0.014081916	AT1G29450	EOA36264.1 hypothetical protein CARUB_v10010487mg, partial [Capsella rubella];hypothetical protein CARUB_v10010487mg, partial [Capsella rubella] &gt	GO:0046620;GO:0040008;GO:0005739;GO:0009926;GO:0009733;GO:0009734;GO:0007275;GO:0016020;GO:0003674;GO:0005886	regulation of organ growth;regulation of growth;mitochondrion;auxin polar transport;response to auxin;auxin-activated signaling pathway;multicellular organism development;membrane;molecular_function;plasma membrane	-	-	-	-	-	-	Auxin-responsive	Auxin-responsive protein SAUR64 OS=Arabidopsis thaliana GN=SAUR64 PE=2 SV=1
AT5G28300	2552	6.95	14.29	3.22	1.32	-1.8343341	0.00029255	0.007229424	AT5G28300	AltName: Full=Trihelix DNA-binding protein GTL2 &gt; AltName: Full=GT2-LIKE protein 2; Short=AtGTL2;AAN17438.1 Unknown protein [Arabidopsis thaliana] &gt;Q8H181.1 RecName: Full=Trihelix transcription factor GTL2;AAP37748.1 At5g28300 [Arabidopsis thaliana] &gt;AED93787.1 Duplicated homeodomain-like superfamily protein [Arabidopsis thaliana];Duplicated homeodomain-like superfamily protein [Arabidop…	GO:0001158;GO:0003677;GO:0006355;GO:0003700;GO:0006351;GO:0045893;GO:0005516;GO:0005634	enhancer sequence-specific DNA binding;DNA binding;regulation of transcription, DNA-templated;transcription factor activity, sequence-specific DNA binding;transcription, DNA-templated;positive regulation of transcription, DNA-templated;calmodulin binding;nucleus	-	-	-	-	-	-	Trihelix	Trihelix transcription factor GTL2 OS=Arabidopsis thaliana GN=At5g28300 PE=2 SV=1
AT5G64870	1860	8.36	5.82	1.05	1.28	-2.219718189	4.28E-06	0.000217473	AT5G64870	AltName: Full=Nodulin-like protein 3 &gt;OAO94190.1 hypothetical protein AXX17_AT5G64570 [Arabidopsis thaliana];BAA97299.1 nodulin-like [Arabidopsis thaliana] &gt;Q9LV90.1 RecName: Full=Flotillin-like protein 3;AED97963.1 SPFH/Band 7/PHB domain-containing membrane-associated protein family [Arabidopsis thaliana] &gt;SPFH/Band 7/PHB domain-containing membrane-associated protein family [Arabidopsis…	GO:0005773;GO:0016020;GO:0008150;GO:0005901;GO:0003674;GO:0005886	vacuole;membrane;biological_process;caveola;molecular_function;plasma membrane	K07192	FLOT	http://www.genome.jp/dbget-bin/www_bget?ko:K07192	-	-	-	Flotillin-like	Flotillin-like protein 3 OS=Arabidopsis thaliana GN=FLOT3 PE=2 SV=1
AT4G25630	1339	20.76	50.89	5.25	8.82	-1.909438832	6.23E-05	0.002046556	AT4G25630	AAG10104.1 fibrillarin 2 [Arabidopsis thaliana] &gt; AltName: Full=Histone-glutamine methyltransferase;CAB43694.1 fibrillarin-like protein [Arabidopsis thaliana] &gt;Q94AH9.2 RecName: Full=Mediator of RNA polymerase II transcription subunit 36a;fibrillarin 2 [Arabidopsis thaliana] &gt;AAM61172.1 fibrillarin 2 (AtFib2) [Arabidopsis thaliana] &gt;AAG10153.1 fibrillarin 2 [Arabidopsis thaliana] &gt;…	GO:0016740;GO:1990259;GO:0015030;GO:0008649;GO:1990258;GO:0032040;GO:0001510;GO:0005730;GO:0030529;GO:0031167;GO:0000494;GO:0031428;GO:0005634;GO:0006364;GO:0032259;GO:0008033;GO:0003723;GO:0016592;GO:0008168;GO:0030515;GO:0006351;GO:0006355	transferase activity;histone-glutamine methyltransferase activity;Cajal body;rRNA methyltransferase activity;histone glutamine methylation;small-subunit processome;RNA methylation;nucleolus;intracellular ribonucleoprotein complex;rRNA methylation;box C/D snoRNA 3'-end processing;box C/D snoRNP complex;nucleus;rRNA processing;methylation;tRNA processing;RNA binding;mediator complex;methyltransfera…	K14563	NOP1,FBL	http://www.genome.jp/dbget-bin/www_bget?ko:K14563	Ribosome biogenesis in eukaryotes	ko03008	KOG1596(A)(Fibrillarin and related nucleolar RNA-binding proteins)	Mediator	Mediator of RNA polymerase II transcription subunit 36a OS=Arabidopsis thaliana GN=MED36A PE=1 SV=2
AT3G25130	1775	1.63	4.35	0.5	0.49	-2.179442557	0.003134685	0.043230261	AT3G25130	BAB02071.1 unnamed protein product [Arabidopsis thaliana] &gt;acidic leucine-rich nuclear phosphoprotein 32 family B protein [Arabidopsis thaliana] &gt;AEE76982.1 acidic leucine-rich nuclear phosphoprotein 32 family B protein [Arabidopsis thaliana]	GO:0009507;GO:0016021;GO:0016020;GO:0008150;GO:0005886;GO:0003674	chloroplast;integral component of membrane;membrane;biological_process;plasma membrane;molecular_function	-	-	-	-	-	-	-	-
AT4G12980	1793	22.37	16.46	33.02	34.09	1.174674937	9.33E-05	0.002863912	AT4G12980	Auxin-responsive family protein [Arabidopsis thaliana] &gt;CAB78340.1 putative protein [Arabidopsis thaliana] &gt;AAO50661.1 unknown protein [Arabidopsis thaliana] &gt; AltName: Full=Protein b561A.tha15;CAB45497.1 putative protein [Arabidopsis thaliana] &gt; Flags: Precursor &gt;AEE83210.1 Auxin-responsive family protein [Arabidopsis thaliana];AAO41879.1 unknown protein [Arabidopsis thaliana] &gt…	GO:0007275;GO:0055114;GO:0016020;GO:0046872;GO:0016021;GO:0009507	multicellular organism development;oxidation-reduction process;membrane;metal ion binding;integral component of membrane;chloroplast	-	-	-	-	-	-	Cytochrome	Cytochrome b561 and DOMON domain-containing protein At4g12980 OS=Arabidopsis thaliana GN=At4g12980 PE=2 SV=1
novel.265	1166	7.69	4.31	23.05	18.66	2.179956009	2.01E-07	1.66E-05	At2g42465	F21B7.19 [Arabidopsis thaliana]	GO:0016020;GO:0016021	membrane;integral component of membrane	-	-	-	-	-	-	MATH	MATH domain and coiled-coil domain-containing protein At2g42465 OS=Arabidopsis thaliana GN=At2g42465 PE=4 SV=1
AT5G25390	944	4.76	6.2	0	0.25	-5.251360828	1.59E-06	9.60E-05	AT5G25390	Q3E958.1 RecName: Full=Ethylene-responsive transcription factor SHINE 3 &gt;OAO96400.1 SHN3 [Arabidopsis thaliana];AED93434.1 Integrase-type DNA-binding superfamily protein [Arabidopsis thaliana];BAC43373.1 putative AP2 domain containing protein [Arabidopsis thaliana] &gt;AED93435.1 Integrase-type DNA-binding superfamily protein [Arabidopsis thaliana] &gt;Integrase-type DNA-binding superfamily pr…	GO:0003677;GO:0009873;GO:0003700;GO:0006351;GO:0006355;GO:0005634	DNA binding;ethylene-activated signaling pathway;transcription factor activity, sequence-specific DNA binding;transcription, DNA-templated;regulation of transcription, DNA-templated;nucleus	-	-	-	-	-	-	Ethylene-responsive	Ethylene-responsive transcription factor SHINE 3 OS=Arabidopsis thaliana GN=SHN3 PE=2 SV=1
AT5G61480	3732	8.05	15.06	4.1	4.09	-1.090134971	0.001960622	0.030835004	AT5G61480	Short=TDIF receptor; Short=AtTDR;Leucine-rich repeat protein kinase family protein [Arabidopsis thaliana] &gt; AltName: Full=Tracheary element differentiation inhibitory factor receptor; AltName: Full=Protein PHLOEM INTERCALATED WITH XYLEM;BAB10447.1 receptor protein kinase-like protein [Arabidopsis thaliana] &gt; Flags: Precursor &gt;Q9FII5.1 RecName: Full=Leucine-rich repeat receptor-like prote…	GO:0010089;GO:0006468;GO:0016021;GO:0016301;GO:0010067;GO:0005515;GO:0051301;GO:0016020;GO:0004674;GO:0016740;GO:0010223;GO:0001944;GO:0005524;GO:0007275;GO:0000166;GO:0016310;GO:0004672;GO:0005886	xylem development;protein phosphorylation;integral component of membrane;kinase activity;procambium histogenesis;protein binding;cell division;membrane;protein serine/threonine kinase activity;transferase activity;secondary shoot formation;vasculature development;ATP binding;multicellular organism development;nucleotide binding;phosphorylation;protein kinase activity;plasma membrane	-	-	-	-	-	-	Leucine-rich	Leucine-rich repeat receptor-like protein kinase TDR OS=Arabidopsis thaliana GN=TDR PE=1 SV=1
AT1G29050	1419	29.64	29.01	6.33	6.33	-1.814992939	5.21E-10	8.77E-08	AT1G29050	AAL66969.1 unknown protein [Arabidopsis thaliana] &gt;AAM20296.1 unknown protein [Arabidopsis thaliana] &gt;AEE31037.1 TRICHOME BIREFRINGENCE-LIKE 38 [Arabidopsis thaliana];TRICHOME BIREFRINGENCE-LIKE 38 [Arabidopsis thaliana] &gt;Q8VY22.1 RecName: Full=Protein trichome birefringence-like 38 &gt;BAE99289.1 hypothetical protein [Arabidopsis thaliana] &gt	GO:0005794;GO:0016020;GO:0071554;GO:0016021;GO:0016413	Golgi apparatus;membrane;cell wall organization or biogenesis;integral component of membrane;O-acetyltransferase activity	-	-	-	-	-	-	Protein	Protein trichome birefringence-like 38 OS=Arabidopsis thaliana GN=TBL38 PE=2 SV=1
AT5G20250	2792	13.92	14.86	90.08	83.7	2.98292968	2.29E-45	1.36E-41	AT5G20250	AAL90901.1 AT5g20250/F5O24_140 [Arabidopsis thaliana] &gt;AAN18198.1 At5g20250/F5O24_140 [Arabidopsis thaliana] &gt;BAE99252.1 seed imbitition protein-like [Arabidopsis thaliana] &gt;AED92821.1 Raffinose synthase family protein [Arabidopsis thaliana];Raffinose synthase family protein [Arabidopsis thaliana] &gt	GO:0009506;GO:0009409;GO:0016757;GO:0005975;GO:0080167;GO:0047274;GO:0005737;GO:0006979;GO:0009507;GO:0003824;GO:0003729;GO:0016740	plasmodesma;response to cold;transferase activity, transferring glycosyl groups;carbohydrate metabolic process;response to karrikin;galactinol-sucrose galactosyltransferase activity;cytoplasm;response to oxidative stress;chloroplast;catalytic activity;mRNA binding;transferase activity	K06617	E2.4.1.82	http://www.genome.jp/dbget-bin/www_bget?ko:K06617	Galactose metabolism	ko00052	-	Probable	Probable galactinol--sucrose galactosyltransferase 6 OS=Arabidopsis thaliana GN=RFS6 PE=2 SV=2
AT1G02470	962	15.68	11.61	4.87	1.56	-1.702617046	0.003780925	0.049860263	AT1G02470	AEE27433.1 Polyketide cyclase/dehydrase and lipid transport superfamily protein [Arabidopsis thaliana] &gt;AEE27434.2 Polyketide cyclase/dehydrase and lipid transport superfamily protein [Arabidopsis thaliana];OAP18074.1 hypothetical protein AXX17_AT1G01630 [Arabidopsis thaliana];Polyketide cyclase/dehydrase and lipid transport superfamily protein [Arabidopsis thaliana] &gt	GO:0003674;GO:0008150;GO:0009507	molecular_function;biological_process;chloroplast	-	-	-	-	-	-	-	-
AT2G29340	1262	47.19	43.11	73.4	66.75	1.030545864	1.61E-05	0.000670956	AT2G29340	AAK59598.1 putative tropinone reductase [Arabidopsis thaliana] &gt;F4IKM1.1 RecName: Full=Tropinone reductase homolog At2g29340 &gt;AEC08238.1 NAD-dependent epimerase/dehydratase family protein [Arabidopsis thaliana] &gt;AEC08237.1 NAD-dependent epimerase/dehydratase family protein [Arabidopsis thaliana];ANM61994.1 NAD-dependent epimerase/dehydratase family protein [Arabidopsis thaliana];AEC08236…	GO:0055114;GO:0016491	oxidation-reduction process;oxidoreductase activity	K08081	TR1	http://www.genome.jp/dbget-bin/www_bget?ko:K08081	Tropane, piperidine and pyridine alkaloid biosynthesis	ko00960	KOG0725(R)(Reductases with broad range of substrate specificities)	Tropinone	Tropinone reductase homolog At2g29340 OS=Arabidopsis thaliana GN=At2g29340 PE=2 SV=1
AT3G50800	922	20.8	2.94	0.79	1.66	-2.90324391	0.001722117	0.028014691	AT3G50800	OAP04620.1 hypothetical protein AXX17_AT3G45050 [Arabidopsis thaliana];hypothetical protein AT3G50800 [Arabidopsis thaliana] &gt;AAO42149.1 unknown protein [Arabidopsis thaliana] &gt;AEE78711.1 hypothetical protein AT3G50800 [Arabidopsis thaliana] &gt;CAB42909.1 putative protein [Arabidopsis thaliana] &gt;AAO50519.1 unknown protein [Arabidopsis thaliana] &gt	GO:0003674;GO:0005575	molecular_function;cellular_component	-	-	-	-	-	-	-	-
AT1G64500	1512	3.91	4.01	16.75	11.11	2.202806436	9.86E-10	1.55E-07	AT1G64500	AAF19670.1 F1N19.7 [Arabidopsis thaliana] &gt;Glutaredoxin family protein [Arabidopsis thaliana] &gt;AAL07109.1 putative peptide transporter protein [Arabidopsis thaliana] &gt;AAO22579.1 putative peptide transporter protein [Arabidopsis thaliana] &gt;AEE34247.1 Glutaredoxin family protein [Arabidopsis thaliana]	GO:0045454;GO:0009055;GO:0015035;GO:0051017;GO:0009902;GO:0005884;GO:0005634	cell redox homeostasis;electron carrier activity;protein disulfide oxidoreductase activity;actin filament bundle assembly;chloroplast relocation;actin filament;nucleus	K17479	GRXCR1	http://www.genome.jp/dbget-bin/www_bget?ko:K17479	-	-	KOG2824(O)(Glutaredoxin-related protein)	Uncharacterized	Uncharacterized protein At5g39865 OS=Arabidopsis thaliana GN=At5g39865 PE=2 SV=1
AT1G47900	3712	3.27	8.96	1.48	1.3	-1.739475308	0.000528399	0.011438851	AT1G47900	AEE32226.1 filament-like protein (DUF869) [Arabidopsis thaliana] &gt;Q9C698.1 RecName: Full=Filament-like plant protein 6; 11013-7318 [Arabidopsis thaliana] &gt;filament-like protein (DUF869) [Arabidopsis thaliana] &gt;ANM60034.1 filament-like protein (DUF869) [Arabidopsis thaliana];AEE32227.1 filament-like protein (DUF869) [Arabidopsis thaliana]; Short=AtFPP6 &gt;NP_001322347.1 filament-like pro…	GO:0003674;GO:0005737;GO:0005886;GO:0008150	molecular_function;cytoplasm;plasma membrane;biological_process	-	-	-	-	-	-	Filament-like	Filament-like plant protein 6 OS=Arabidopsis thaliana GN=FPP6 PE=1 SV=1
AT3G15770	803	15.06	12.1	32.69	39.26	1.812989982	1.66E-07	1.41E-05	AT3G15770	AEE75725.1 hypothetical protein AT3G15770 [Arabidopsis thaliana];AEE75724.1 hypothetical protein AT3G15770 [Arabidopsis thaliana];hypothetical protein AT3G15770 [Arabidopsis thaliana] &gt;BAH19823.1 AT3G15770 [Arabidopsis thaliana] &gt	GO:0001944;GO:0005634;GO:0003674;GO:0051301	vasculature development;nucleus;molecular_function;cell division	-	-	-	-	-	-	-	-
AT5G45830	1235	0.27	0.33	1.98	1.94	3.109152515	0.000391397	0.009068194	AT5G45830	delay of germination 1 [Arabidopsis thaliana] &gt;NP_001330543.1 delay of germination 1 [Arabidopsis thaliana] &gt;ANM68822.1 delay of germination 1 [Arabidopsis thaliana];ANM68818.1 delay of germination 1 [Arabidopsis thaliana] &gt;AED95304.2 delay of germination 1 [Arabidopsis thaliana]	GO:0043565;GO:0010162;GO:0009738;GO:0006355;GO:0006351;GO:2000033;GO:0005634;GO:0010182	sequence-specific DNA binding;seed dormancy process;abscisic acid-activated signaling pathway;regulation of transcription, DNA-templated;transcription, DNA-templated;regulation of seed dormancy process;nucleus;sugar mediated signaling pathway	-	-	-	-	-	-	Protein	Protein DELAY OF GERMINATION 1 OS=Arabidopsis thaliana GN=DOG1 PE=1 SV=1
AT4G30280	1263	12.3	8.64	1.15	1.89	-2.384735385	6.14E-06	0.000297135	AT4G30280	Short=XTH-18;Q9M0D2.1 RecName: Full=Probable xyloglucan endotransglucosylase/hydrolase protein 18;AAL31883.1 AT4g30280/F17I23_380 [Arabidopsis thaliana] &gt;AAN60337.1 unknown [Arabidopsis thaliana] &gt; Flags: Precursor &gt;AAM19853.1 AT4g30280/F17I23_380 [Arabidopsis thaliana] &gt;xyloglucan endotransglucosylase/hydrolase 18 [Arabidopsis thaliana] &gt;AAM62499.1 xyloglucan endo-1,4-beta-D-gluca…	GO:0016762;GO:0042546;GO:0005794;GO:0033946;GO:0005886;GO:0080039;GO:0016798;GO:0005975;GO:0071555;GO:0010411;GO:0048046;GO:0005576;GO:0004553;GO:0008152;GO:0009505;GO:0016740;GO:0006073;GO:0016787;GO:0005618	xyloglucan:xyloglucosyl transferase activity;cell wall biogenesis;Golgi apparatus;xyloglucan-specific endo-beta-1,4-glucanase activity;plasma membrane;xyloglucan:xyloglucosyl transferase activity;hydrolase activity, acting on glycosyl bonds;carbohydrate metabolic process;cell wall organization;xyloglucan metabolic process;apoplast;extracellular region;hydrolase activity, hydrolyzing O-glycosyl co…	K08235	E2.4.1.207	http://www.genome.jp/dbget-bin/www_bget?ko:K08235	-	-	-	Probable	Probable xyloglucan endotransglucosylase/hydrolase protein 18 OS=Arabidopsis thaliana GN=XTH18 PE=2 SV=1
AT1G23870	2973	8.57	13.48	25.03	19.39	1.406215273	1.91E-06	0.000112073	AT1G23870	AAM20007.1 putative trehalose 6-phosphate synthase [Arabidopsis thaliana] &gt; AltName: Full=Trehalose-6-phosphate synthase 9;AHL38928.1 glycosyltransferase, partial [Arabidopsis thaliana];AEE30444.1 trehalose-phosphatase/synthase 9 [Arabidopsis thaliana] &gt;AAL60031.1 putative trehalose 6-phosphate synthase [Arabidopsis thaliana] &gt;AAF87136.1 T23E23.3 [Arabidopsis thaliana] &gt; Short=AtTPS9 …	GO:0005634;GO:0003825;GO:0070413;GO:0016740;GO:0005737;GO:0004805;GO:0016757;GO:0003824;GO:0016791;GO:0005992	nucleus;alpha,alpha-trehalose-phosphate synthase (UDP-forming) activity;trehalose metabolism in response to stress;transferase activity;cytoplasm;trehalose-phosphatase activity;transferase activity, transferring glycosyl groups;catalytic activity;phosphatase activity;trehalose biosynthetic process	K16055	TPS	http://www.genome.jp/dbget-bin/www_bget?ko:K16055	Starch and sucrose metabolism	ko00500	KOG1050(G)(Trehalose-6-phosphate synthase component TPS1 and related subunits)	Probable	Probable alpha,alpha-trehalose-phosphate synthase [UDP-forming] 9 OS=Arabidopsis thaliana GN=TPS9 PE=2 SV=1
AT4G28750	798	2575.16	2250.42	3940.49	4603.97	1.23998443	4.94E-07	3.60E-05	AT4G28750	AAK68730.1 Unknown protein [Arabidopsis thaliana] &gt;AAM10249.1 unknown protein [Arabidopsis thaliana] &gt;CAB52678.1 photosystem I subunit IV precursor [Arabidopsis thaliana] &gt; Short=PSI-E A;Photosystem I reaction centre subunit IV / PsaE protein [Arabidopsis thaliana] &gt; Flags: Precursor &gt;Q9S831.1 RecName: Full=Photosystem I reaction center subunit IV A, chloroplastic;CAA22977.1 photos…	GO:0009507;GO:0009538;GO:0009941;GO:0009522;GO:0009534;GO:0010287;GO:0009535;GO:0015979;GO:0009536;GO:0016020;GO:0009579;GO:0009735	chloroplast;photosystem I reaction center;chloroplast envelope;photosystem I;chloroplast thylakoid;plastoglobule;chloroplast thylakoid membrane;photosynthesis;plastid;membrane;thylakoid;response to cytokinin	K02693	psaE	http://www.genome.jp/dbget-bin/www_bget?ko:K02693	Photosynthesis	ko00195	-	Photosystem	Photosystem I reaction center subunit IV A, chloroplastic OS=Arabidopsis thaliana GN=PSAE1 PE=1 SV=1
AT5G64410	2793	9.03	7.28	15.41	16.87	1.369743187	3.26E-06	0.000174808	AT5G64410	Q9FME8.1 RecName: Full=Oligopeptide transporter 4;AED97890.1 oligopeptide transporter 4 [Arabidopsis thaliana];BAB09872.1 Isp4-like protein [Arabidopsis thaliana] &gt;oligopeptide transporter 4 [Arabidopsis thaliana] &gt;AAN15658.1 Isp4-like protein [Arabidopsis thaliana] &gt;AAM20694.1 Isp4-like protein [Arabidopsis thaliana] &gt; Short=AtOPT4 &gt;BAE99084.1 Isp4-like protein [Arabidopsis thalia…	GO:0016020;GO:0015031;GO:0006857;GO:0016021;GO:0080167;GO:0015198;GO:0015833;GO:0006810;GO:0005887;GO:0055085;GO:0035673	membrane;protein transport;oligopeptide transport;integral component of membrane;response to karrikin;oligopeptide transporter activity;peptide transport;transport;integral component of plasma membrane;transmembrane transport;oligopeptide transmembrane transporter activity	-	-	-	-	-	KOG2262(T)(Sexual differentiation process protein ISP4)	Oligopeptide	Oligopeptide transporter 4 OS=Arabidopsis thaliana GN=OPT4 PE=1 SV=1
AT2G26975	969	54.94	38.26	81.64	79.45	1.186036948	0.000123857	0.00360904	AT2G26975	Ctr copper transporter family [Arabidopsis thaliana] &gt;BAC43318.1 putative copper transport protein [Arabidopsis thaliana] &gt;AAO50473.1 putative copper transport protein [Arabidopsis thaliana] &gt;AEC07914.1 Ctr copper transporter family [Arabidopsis thaliana];Q8GWP3.1 RecName: Full=Copper transporter 6; Short=AtCOPT6 &gt	GO:0005375;GO:0005773;GO:0016021;GO:0006825;GO:0035434;GO:0006810;GO:0006811;GO:0016020	copper ion transmembrane transporter activity;vacuole;integral component of membrane;copper ion transport;copper ion transmembrane transport;transport;ion transport;membrane	K14686	SLC31A1,CTR1	http://www.genome.jp/dbget-bin/www_bget?ko:K14686	-	-	-	Copper	Copper transporter 6 OS=Arabidopsis thaliana GN=COPT6 PE=2 SV=1
AT4G22120	2728	4.92	7.51	2.22	2.21	-1.091581154	0.003408671	0.045967706	AT4G22120	AAW50707.1 At4g22120 [Arabidopsis thaliana] &gt; Short=AtCSC1 &gt;AEE84559.1 ERD (early-responsive to dehydration stress) family protein [Arabidopsis thaliana] &gt;AAU94384.1 At4g22120 [Arabidopsis thaliana] &gt;AIU34614.1 hyperosmolality-gated Ca2+ permeable channel 1.2 [Arabidopsis thaliana];NP_001119027.1 ERD (early-responsive to dehydration stress) family protein [Arabidopsis thaliana] &gt;NP…	GO:0005886;GO:0006810;GO:0006811;GO:0006812;GO:0005227;GO:0016020;GO:0016021	plasma membrane;transport;ion transport;cation transport;calcium activated cation channel activity;membrane;integral component of membrane	-	-	-	-	-	KOG1134(R)(Uncharacterized conserved protein)	Calcium	Calcium permeable stress-gated cation channel 1 OS=Arabidopsis thaliana GN=CSC1 PE=2 SV=1
AT4G18780	3347	2.31	4.03	0.39	0.61	-2.253616689	2.15E-05	0.00084284	AT4G18780	AAM20487.1 cellulose synthase-like protein [Arabidopsis thaliana] &gt; AltName: Full=Protein LEAF WILTING 2 &gt; Short=AtCesA8; Short=AtIRX1;Q8LPK5.1 RecName: Full=Cellulose synthase A catalytic subunit 8 [UDP-forming]; AltName: Full=Protein IRREGULAR XYLEM 1;AEE84089.1 cellulose synthase family protein [Arabidopsis thaliana] &gt;AID65999.1 glycosyltransferase, partial [Arabidopsis thaliana];cell…	GO:0016740;GO:0009873;GO:0042742;GO:0016020;GO:0046872;GO:0050832;GO:0005515;GO:0005618;GO:0006970;GO:0016021;GO:0000977;GO:0010116;GO:0052386;GO:0005886;GO:0009834;GO:0016759;GO:0016760;GO:0030244;GO:0009414;GO:0071555;GO:0016757;GO:0009867;GO:0009863	transferase activity;ethylene-activated signaling pathway;defense response to bacterium;membrane;metal ion binding;defense response to fungus;protein binding;cell wall;response to osmotic stress;integral component of membrane;RNA polymerase II regulatory region sequence-specific DNA binding;positive regulation of abscisic acid biosynthetic process;cell wall thickening;plasma membrane;plant-type s…	K10999	CESA	http://www.genome.jp/dbget-bin/www_bget?ko:K10999	-	-	-	Cellulose	Cellulose synthase A catalytic subunit 8 [UDP-forming] OS=Arabidopsis thaliana GN=CESA8 PE=1 SV=1
AT4G11211	483	78.22	112.39	13.97	18.72	-2.058014323	1.09E-07	9.74E-06	AT4G11211	ESQ38387.1 hypothetical protein EUTSA_v10029180mg [Eutrema salsugineum];hypothetical protein EUTSA_v10029180mg [Eutrema salsugineum] &gt	-	-	-	-	-	-	-	-	-	-
AT4G26950	986	23.7	11.82	1.94	2.23	-2.715814768	6.33E-07	4.38E-05	AT4G26950	CAB36541.1 putative protein [Arabidopsis thaliana] &gt;AAS88764.1 At4g26950 [Arabidopsis thaliana] &gt;CAB79550.1 putative protein [Arabidopsis thaliana] &gt;NP_001190851.1 senescence regulator (Protein of unknown function, DUF584) [Arabidopsis thaliana] &gt;AEE85275.1 senescence regulator (Protein of unknown function, DUF584) [Arabidopsis thaliana] &gt;AAS76207.1 At4g26950 [Arabidopsis thaliana]…	GO:0009506;GO:0003674;GO:0005634;GO:0008150	plasmodesma;molecular_function;nucleus;biological_process	-	-	-	-	-	-	-	-
AT5G41020	1915	5.17	7.49	2.23	1.14	-1.518741023	0.00180861	0.029001269	AT5G41020	myb family transcription factor [Arabidopsis thaliana] &gt;BAH30610.1 hypothetical protein, partial [Arabidopsis thaliana] &gt;BAB09704.1 unnamed protein product [Arabidopsis thaliana] &gt;AED94626.1 myb family transcription factor [Arabidopsis thaliana];AAS10123.1 MYB transcription factor [Arabidopsis thaliana] &gt	GO:0043565;GO:0003677;GO:0030154;GO:0003700;GO:0001135;GO:0005634;GO:0000981;GO:0006357;GO:0044212	sequence-specific DNA binding;DNA binding;cell differentiation;transcription factor activity, sequence-specific DNA binding;transcription factor activity, RNA polymerase II transcription factor recruiting;nucleus;RNA polymerase II transcription factor activity, sequence-specific DNA binding;regulation of transcription from RNA polymerase II promoter;transcription regulatory region DNA binding	-	-	-	-	-	-	Cyclin-D-binding	Cyclin-D-binding Myb-like transcription factor 1 OS=Homo sapiens GN=DMTF1 PE=1 SV=1
AT1G16630	2937	0.24	2.94	0.09	0.11	-3.597971158	0.001814172	0.029051219	AT1G16630	AAR24651.1 At1g16630 [Arabidopsis thaliana] &gt;transmembrane protein [Arabidopsis thaliana] &gt;BAF01309.1 Hypothetical protei [Arabidopsis thaliana] &gt;AAG10820.1 Hypothetical protein [Arabidopsis thaliana] &gt;AEE29478.1 transmembrane protein [Arabidopsis thaliana]	GO:0005634;GO:0016020;GO:0016021	nucleus;membrane;integral component of membrane	-	-	-	-	-	-	-	-
AT5G25090	722	1.13	17.66	0.13	0.38	-4.723712204	0.000477706	0.010632202	AT5G25090	Flags: Precursor &gt;early nodulin-like protein 13 [Arabidopsis thaliana] &gt;OAO90375.1 ENODL13 [Arabidopsis thaliana]; AltName: Full=Phytocyanin-like protein;Q8LC95.2 RecName: Full=Early nodulin-like protein 3;AED93398.1 early nodulin-like protein 13 [Arabidopsis thaliana] &gt	GO:0005507;GO:0009055;GO:0016020;GO:0046658;GO:0009506;GO:0005886;GO:0031225	copper ion binding;electron carrier activity;membrane;anchored component of plasma membrane;plasmodesma;plasma membrane;anchored component of membrane	-	-	-	-	-	-	Early	Early nodulin-like protein 3 OS=Arabidopsis thaliana GN=At5g25090 PE=1 SV=2
AT4G36930	1647	6.4	6.76	1.71	1.77	-1.522007196	0.000419859	0.009596537	AT4G36930	AEE86720.1 basic helix-loop-helix (bHLH) DNA-binding superfamily protein [Arabidopsis thaliana] &gt; AltName: Full=Transcription factor EN 99;basic helix-loop-helix (bHLH) DNA-binding superfamily protein [Arabidopsis thaliana] &gt; Short=bHLH 24;BAF01131.1 putative bHLH transcription factor (AtbHLH024) / SPATULA (SPT) [Arabidopsis thaliana] &gt; AltName: Full=Basic helix-loop-helix protein 24;ABH…	GO:0010187;GO:0046983;GO:0003677;GO:0010114;GO:0010154;GO:0007623;GO:0005515;GO:0009908;GO:0009409;GO:0006351;GO:0048440;GO:0003700;GO:0006355;GO:0005634;GO:0007275	negative regulation of seed germination;protein dimerization activity;DNA binding;response to red light;fruit development;circadian rhythm;protein binding;flower development;response to cold;transcription, DNA-templated;carpel development;transcription factor activity, sequence-specific DNA binding;regulation of transcription, DNA-templated;nucleus;multicellular organism development	-	-	-	-	-	-	Transcription	Transcription factor SPATULA OS=Arabidopsis thaliana GN=SPT PE=1 SV=1
AT2G41820	3293	5.7	13.62	2.53	3.07	-1.367462097	0.002023003	0.031648405	AT2G41820	AltName: Full=Protein PXY/TDR-CORRELATED 3;AAC02766.1 putative receptor-like protein kinase [Arabidopsis thaliana] &gt;O22938.1 RecName: Full=Leucine-rich repeat receptor-like tyrosine-protein kinase PXC3;ACN59307.1 leucine-rich repeat receptor-like protein kinase, partial [Arabidopsis thaliana] &gt; Flags: Precursor &gt;AEC10036.1 Leucine-rich repeat protein kinase family protein [Arabidopsis th…	GO:0000166;GO:0005524;GO:0005886;GO:0016310;GO:0004672;GO:0004714;GO:0004713;GO:0004674;GO:0016740;GO:0007169;GO:0016020;GO:0016301;GO:0016021;GO:0006468	nucleotide binding;ATP binding;plasma membrane;phosphorylation;protein kinase activity;transmembrane receptor protein tyrosine kinase activity;protein tyrosine kinase activity;protein serine/threonine kinase activity;transferase activity;transmembrane receptor protein tyrosine kinase signaling pathway;membrane;kinase activity;integral component of membrane;protein phosphorylation	-	-	-	-	-	-	Leucine-rich	Leucine-rich repeat receptor-like tyrosine-protein kinase PXC3 OS=Arabidopsis thaliana GN=PXC3 PE=2 SV=1
AT5G52740	657	11.39	10.88	2.77	1.92	-1.817479556	0.003748	0.049558747	AT5G52740	AED96255.1 Copper transport protein family [Arabidopsis thaliana]; Short=AtHIP12; Flags: Precursor &gt;ANM69117.1 Copper transport protein family [Arabidopsis thaliana];BAA98092.1 unnamed protein product [Arabidopsis thaliana] &gt;Q9LTE3.1 RecName: Full=Heavy metal-associated isoprenylated plant protein 12;Copper transport protein family [Arabidopsis thaliana] &gt	GO:0005737;GO:0046916;GO:0046914;GO:0030001;GO:0046872	cytoplasm;cellular transition metal ion homeostasis;transition metal ion binding;metal ion transport;metal ion binding	-	-	-	-	-	-	Heavy	Heavy metal-associated isoprenylated plant protein 12 OS=Arabidopsis thaliana GN=HIPP12 PE=3 SV=1
AT3G22840	1035	7.39	5.66	0.15	0	-6.060736361	6.66E-07	4.56E-05	AT3G22840	P93735.1 RecName: Full=Early light-induced protein 1, chloroplastic;BAB01259.1 early light-inducable protein-like [Arabidopsis thaliana] &gt;Chlorophyll A-B binding family protein [Arabidopsis thaliana] &gt; Flags: Precursor &gt;AAM62548.1 early light-induced protein [Arabidopsis thaliana] &gt;AAM19939.1 AT3g22840/MWI23_21 [Arabidopsis thaliana] &gt;AEE76682.1 Chlorophyll A-B binding family prote…	GO:0009536;GO:0016020;GO:0015979;GO:0009535;GO:0071492;GO:0071483;GO:0016021;GO:0034605;GO:0009507;GO:0009522;GO:0071491;GO:0010030;GO:0009579;GO:0080167;GO:0010380;GO:0071486;GO:0016168;GO:0071490;GO:0010117;GO:0009409;GO:0009523;GO:0055085;GO:0022891	plastid;membrane;photosynthesis;chloroplast thylakoid membrane;cellular response to UV-A;cellular response to blue light;integral component of membrane;cellular response to heat;chloroplast;photosystem I;cellular response to red light;positive regulation of seed germination;thylakoid;response to karrikin;regulation of chlorophyll biosynthetic process;cellular response to high light intensity;chlo…	-	-	-	-	-	-	Early	Early light-induced protein 1, chloroplastic OS=Arabidopsis thaliana GN=ELIP1 PE=1 SV=1
AT5G18170	1851	129.58	96.83	252.11	251.17	1.535854078	1.30E-08	1.49E-06	AT5G18170	ABF58979.1 At5g18170 [Arabidopsis thaliana] &gt;glutamate dehydrogenase 1 [Arabidopsis thaliana] &gt;AAA82615.1 glutamate dehydrogenase 1 [Arabidopsis thaliana] &gt;OAO92213.1 GDH1 [Arabidopsis thaliana]; Short=GDH 1 &gt;AED92515.1 glutamate dehydrogenase 1 [Arabidopsis thaliana] &gt;BAB09475.1 glutamate dehydrogenase (EC 1.4.1.-) 1 [Arabidopsis thaliana] &gt;AAB08057.1 glutamate dehydrogenase 1 …	GO:0009651;GO:0016491;GO:0005739;GO:0006807;GO:0016639;GO:0005507;GO:0004352;GO:0046686;GO:0005524;GO:0006520;GO:0008270;GO:0055114;GO:0004353;GO:0050897;GO:0009646	response to salt stress;oxidoreductase activity;mitochondrion;nitrogen compound metabolic process;oxidoreductase activity, acting on the CH-NH2 group of donors, NAD or NADP as acceptor;copper ion binding;glutamate dehydrogenase (NAD+) activity;response to cadmium ion;ATP binding;cellular amino acid metabolic process;zinc ion binding;oxidation-reduction process;glutamate dehydrogenase [NAD(P)+] ac…	K00261	GLUD1_2,gdhA	http://www.genome.jp/dbget-bin/www_bget?ko:K00261	Alanine, aspartate and glutamate metabolism;Arginine biosynthesis;Nitrogen metabolism;Carbon metabolism	ko00250,ko00220,ko00910,ko01200	KOG2250(E)(Glutamate/leucine/phenylalanine/valine dehydrogenases)	Glutamate	Glutamate dehydrogenase 1 OS=Arabidopsis thaliana GN=GDH1 PE=2 SV=1
AT5G53420	1464	215.2	156.66	57.57	40.84	-1.488529763	7.85E-07	5.23E-05	AT5G53420	CCT motif family protein [Arabidopsis thaliana] &gt;AED96352.1 CCT motif family protein [Arabidopsis thaliana];AAN15599.1 putative protein [Arabidopsis thaliana] &gt;AED96350.1 CCT motif family protein [Arabidopsis thaliana];AAM20604.1 putative protein [Arabidopsis thaliana] &gt	GO:0008150;GO:0005634;GO:0003674	biological_process;nucleus;molecular_function	-	-	-	-	-	-	-	-
AT3G02640	918	2.58	29.42	0.62	0.88	-3.944910249	4.49E-05	0.001553228	AT3G02640	AEE73842.1 transmembrane protein [Arabidopsis thaliana] &gt;transmembrane protein [Arabidopsis thaliana] &gt;AAF32471.1 unknown protein [Arabidopsis thaliana] &gt;OAP06645.1 hypothetical protein AXX17_AT3G01890 [Arabidopsis thaliana];AAM65799.1 unknown [Arabidopsis thaliana] &gt;AAM91211.1 unknown protein [Arabidopsis thaliana] &gt;AAL32702.1 Unknown protein [Arabidopsis thaliana] &gt	GO:0008150;GO:0003674;GO:0005739;GO:0016021;GO:0016020	biological_process;molecular_function;mitochondrion;integral component of membrane;membrane	-	-	-	-	-	-	-	-
AT3G02930	3173	0.71	3.31	0.18	0.1	-3.418335132	0.000131775	0.003786337	AT3G02930	weak chloroplast movement under blue light protein (DUF827) [Arabidopsis thaliana] &gt;ANM66007.1 weak chloroplast movement under blue light protein (DUF827) [Arabidopsis thaliana];AEE73882.1 weak chloroplast movement under blue light protein (DUF827) [Arabidopsis thaliana];AEE73881.1 weak chloroplast movement under blue light protein (DUF827) [Arabidopsis thaliana] &gt;Q9M8T5.1 RecName: Full=WEB…	GO:0007131;GO:0005783;GO:0009536;GO:0000795;GO:0005875;GO:0009507	reciprocal meiotic recombination;endoplasmic reticulum;plastid;synaptonemal complex;microtubule associated complex;chloroplast	-	-	-	-	-	-	WEB	WEB family protein At3g02930, chloroplastic OS=Arabidopsis thaliana GN=At3g02930 PE=3 SV=1
AT2G44130	1445	9.03	11.9	85.3	107.9	3.620996789	3.59E-38	1.70E-34	AT2G44130	O80582.2 RecName: Full=F-box/kelch-repeat protein At2g44130 &gt;AEC10382.1 Galactose oxidase/kelch repeat superfamily protein [Arabidopsis thaliana] &gt;Galactose oxidase/kelch repeat superfamily protein [Arabidopsis thaliana] &gt;AAC23417.2 expressed protein [Arabidopsis thaliana] &gt;AAL75886.1 At2g44130/F6E13.26 [Arabidopsis thaliana] &gt;OAP08612.1 KMD3 [Arabidopsis thaliana];AAM70552.1 At2g4…	GO:0005634;GO:0005829;GO:0005515;GO:2000762	nucleus;cytosol;protein binding;regulation of phenylpropanoid metabolic process	-	-	-	-	-	-	F-box/kelch-repeat	F-box/kelch-repeat protein At2g44130 OS=Arabidopsis thaliana GN=At2g44130 PE=2 SV=2
AT2G01850	1545	71.68	47.05	97.98	97.66	1.102936639	0.00038986	0.009041409	AT2G01850	AAL24392.1 putative xyloglucan-specific glucanase [Arabidopsis thaliana] &gt; Short=At-XTH27;AAD21783.1 xyloglucan endotransglycosylase (EXGT-A3) [Arabidopsis thaliana] &gt;BAA20289.1 endoxyloglucan transferase related protein [Arabidopsis thaliana] &gt;AEC05508.1 endoxyloglucan transferase A3 [Arabidopsis thaliana];endoxyloglucan transferase A3 [Arabidopsis thaliana] &gt;AAP68259.1 At2g01850 [Ar…	GO:0010087;GO:0008152;GO:0042546;GO:0016762;GO:0016740;GO:0005975;GO:0016798;GO:0006073;GO:0048046;GO:0004553;GO:0005576;GO:0005618;GO:0010411;GO:0071555;GO:0016787	phloem or xylem histogenesis;metabolic process;cell wall biogenesis;xyloglucan:xyloglucosyl transferase activity;transferase activity;carbohydrate metabolic process;hydrolase activity, acting on glycosyl bonds;cellular glucan metabolic process;apoplast;hydrolase activity, hydrolyzing O-glycosyl compounds;extracellular region;cell wall;xyloglucan metabolic process;cell wall organization;hydrolase …	K08235	E2.4.1.207	http://www.genome.jp/dbget-bin/www_bget?ko:K08235	-	-	-	Probable	Probable xyloglucan endotransglucosylase/hydrolase protein 27 OS=Arabidopsis thaliana GN=XTH27 PE=2 SV=2
AT3G05980	1349	0.47	5	0.05	0.11	-4.647013139	0.001029678	0.018926313	AT3G05980	AAF23218.1 unknown protein [Arabidopsis thaliana] &gt;hypothetical protein AT3G05980 [Arabidopsis thaliana] &gt;ABD59110.1 At3g05980 [Arabidopsis thaliana] &gt;AAM66981.1 unknown [Arabidopsis thaliana] &gt;AEE74326.1 hypothetical protein AT3G05980 [Arabidopsis thaliana] &gt;OAP02397.1 hypothetical protein AXX17_AT3G05670 [Arabidopsis thaliana]	GO:0005634;GO:0008150;GO:0003674	nucleus;biological_process;molecular_function	-	-	-	-	-	-	-	-
AT1G08630	1564	14.22	8.75	1.2	0.39	-3.467272861	3.37E-09	4.65E-07	AT1G08630	threonine aldolase 1 [Arabidopsis thaliana] &gt; AltName: Full=Threonine aldolase 1 &gt;BAH19728.1 AT1G08630 [Arabidopsis thaliana] &gt;AAL86346.1 unknown protein [Arabidopsis thaliana] &gt;NP_849614.1 threonine aldolase 1 [Arabidopsis thaliana] &gt;BAF01898.1 hypothetical protein [Arabidopsis thaliana] &gt;AAM51302.1 unknown protein [Arabidopsis thaliana] &gt;NP_849615.1 threonine aldolase 1 [Ar…	GO:0005737;GO:0006520;GO:0016829;GO:0005829;GO:0006567;GO:0008732;GO:0004793;GO:0016832;GO:0003824;GO:0006545	cytoplasm;cellular amino acid metabolic process;lyase activity;cytosol;threonine catabolic process;L-allo-threonine aldolase activity;threonine aldolase activity;aldehyde-lyase activity;catalytic activity;glycine biosynthetic process	K01620	ltaE	http://www.genome.jp/dbget-bin/www_bget?ko:K01620	Glycine, serine and threonine metabolism;Biosynthesis of amino acids	ko00260,ko01230	KOG1368(E)(Threonine aldolase)	Probable	Probable low-specificity L-threonine aldolase 1 OS=Arabidopsis thaliana GN=THA1 PE=1 SV=1
AT2G22990	1980	61.38	71.24	195.71	171.6	1.850861905	3.61E-19	2.86E-16	AT2G22990	AltName: Full=Protein SINAPOYLGLUCOSE ACCUMULATOR 1;sinapoylglucose 1 [Arabidopsis thaliana] &gt;putative serine carboxypeptidase I [Arabidopsis thaliana] &gt;OAP08176.1 SNG1 [Arabidopsis thaliana]; Short=SMT;AAM15006.1 putative serine carboxypeptidase I [Arabidopsis thaliana];AAK59557.1 putative serine carboxypeptidase I [Arabidopsis thaliana] &gt; Flags: Precursor &gt;AEC07390.1 sinapoylglucose…	GO:0016746;GO:0004180;GO:0016747;GO:0047158;GO:0016740;GO:0006508;GO:0019748;GO:0004185;GO:0051603;GO:0005773;GO:0005576;GO:0016754;GO:0009698	transferase activity, transferring acyl groups;carboxypeptidase activity;transferase activity, transferring acyl groups other than amino-acyl groups;sinapoylglucose-sinapoylglucose O-sinapoyltransferase activity;transferase activity;proteolysis;secondary metabolic process;serine-type carboxypeptidase activity;proteolysis involved in cellular protein catabolic process;vacuole;extracellular region;…	K09757	SCPL8,SNG1	http://www.genome.jp/dbget-bin/www_bget?ko:K09757	Phenylpropanoid biosynthesis	ko00940	-	Serine	Serine carboxypeptidase-like 8 OS=Arabidopsis thaliana GN=SCPL8 PE=1 SV=2
AT3G63450	1935	3.35	4.49	0.55	0.72	-2.199599933	8.07E-05	0.002544652	AT3G63450	ANM65855.1 RNA-binding (RRM/RBD/RNP motifs) family protein [Arabidopsis thaliana];RNA-binding (RRM/RBD/RNP motifs) family protein [Arabidopsis thaliana] &gt;ANM65854.1 RNA-binding (RRM/RBD/RNP motifs) family protein [Arabidopsis thaliana] &gt;AEE80485.1 RNA-binding (RRM/RBD/RNP motifs) family protein [Arabidopsis thaliana] &gt;ANM65857.1 RNA-binding (RRM/RBD/RNP motifs) family protein [Arabidopsi…	GO:0005575;GO:0003723;GO:0003676;GO:0000166;GO:0008150	cellular_component;RNA binding;nucleic acid binding;nucleotide binding;biological_process	-	-	-	-	-	-	Zinc	Zinc finger CCCH domain-containing protein 46 OS=Arabidopsis thaliana GN=At3g51950 PE=1 SV=1
AT5G20230	1192	99.68	64.94	212.19	178.42	1.630626751	1.77E-07	1.48E-05	AT5G20230	AED92816.1 blue-copper-binding protein [Arabidopsis thaliana] &gt;AAM66081.1 blue copper binding protein [Arabidopsis thaliana] &gt;OAO94919.1 SAG14 [Arabidopsis thaliana];CAA77089.1 blue copper binding-like protein [Arabidopsis thaliana] &gt;AAK96585.1 AT5g20230/F5O24_120 [Arabidopsis thaliana] &gt;Q07488.2 RecName: Full=Blue copper protein; AltName: Full=Phytocyanin 1; AltName: Full=Blue copper…	GO:0070417;GO:0006979;GO:0005507;GO:0009055;GO:1901141;GO:0005773;GO:0005515;GO:0009611;GO:0050832;GO:0046872;GO:0015690;GO:0046658;GO:0016020;GO:0055114;GO:0009646;GO:0005886;GO:0031225	cellular response to cold;response to oxidative stress;copper ion binding;electron carrier activity;regulation of lignin biosynthetic process;vacuole;protein binding;response to wounding;defense response to fungus;metal ion binding;aluminum cation transport;anchored component of plasma membrane;membrane;oxidation-reduction process;response to absence of light;plasma membrane;anchored component of…	-	-	-	-	-	-	Blue	Blue copper protein OS=Arabidopsis thaliana GN=BCB PE=1 SV=2
AT2G37770	1391	1.65	3.31	3.83	11.24	2.041483591	0.001455477	0.024725158	AT2G37770	OAP11734.1 ChlAKR [Arabidopsis thaliana];NAD(P)-linked oxidoreductase superfamily protein [Arabidopsis thaliana] &gt;AEC09449.1 NAD(P)-linked oxidoreductase superfamily protein [Arabidopsis thaliana] &gt;ABH07515.1 aldo-keto reductase [Arabidopsis thaliana] &gt;Q0PGJ6.1 RecName: Full=Aldo-keto reductase family 4 member C9 &gt;AEC09448.1 NAD(P)-linked oxidoreductase superfamily protein [Arabidopsi…	GO:0009651;GO:0016491;GO:0016229;GO:0070401;GO:0009636;GO:0009507;GO:0008106;GO:0004033;GO:0005737;GO:0055114;GO:0009409;GO:0009414	response to salt stress;oxidoreductase activity;steroid dehydrogenase activity;NADP+ binding;response to toxic substance;chloroplast;alcohol dehydrogenase (NADP+) activity;aldo-keto reductase (NADP) activity;cytoplasm;oxidation-reduction process;response to cold;response to water deprivation	-	-	-	-	-	KOG1577(R)(Aldo/keto reductase family proteins)	NADPH-dependent	NADPH-dependent aldo-keto reductase, chloroplastic OS=Arabidopsis thaliana GN=AKR4C9 PE=1 SV=1
AT1G55673	478	4439.69	3866.15	6441.52	9002.07	1.367078935	8.56E-07	5.63E-05	AT1G55673	ANM60270.1 hypothetical protein AT1G55673 [Arabidopsis thaliana];hypothetical protein AT1G55673 [Arabidopsis thaliana] &gt	GO:0016168;GO:0016021;GO:0030093;GO:0009534;GO:0009780;GO:0009522;GO:0042550;GO:0009941;GO:0009507;GO:0050821;GO:0016020;GO:0009536;GO:0031969;GO:0009579;GO:0015979;GO:0009773;GO:0009535	chlorophyll binding;integral component of membrane;chloroplast photosystem I;chloroplast thylakoid;photosynthetic NADP+ reduction;photosystem I;photosystem I stabilization;chloroplast envelope;chloroplast;protein stabilization;membrane;plastid;chloroplast membrane;thylakoid;photosynthesis;photosynthetic electron transport in photosystem I;chloroplast thylakoid membrane	K08905	psaG	http://www.genome.jp/dbget-bin/www_bget?ko:K08905	Photosynthesis	ko00195	-	Photosystem	Photosystem I reaction center subunit V, chloroplastic OS=Arabidopsis thaliana GN=PSAG PE=2 SV=1
AT5G17300	1930	2.47	1.63	9.08	5.38	2.185246337	1.98E-06	0.000114987	AT5G17300	Homeodomain-like superfamily protein [Arabidopsis thaliana] &gt;ANM70643.1 Homeodomain-like superfamily protein [Arabidopsis thaliana];AED92410.1 Homeodomain-like superfamily protein [Arabidopsis thaliana];F4KGY6.1 RecName: Full=Protein REVEILLE 1 &gt	GO:0009851;GO:0006355;GO:0006351;GO:0003700;GO:0048511;GO:0005634;GO:0010600;GO:0003677;GO:0009734;GO:0007623	auxin biosynthetic process;regulation of transcription, DNA-templated;transcription, DNA-templated;transcription factor activity, sequence-specific DNA binding;rhythmic process;nucleus;regulation of auxin biosynthetic process;DNA binding;auxin-activated signaling pathway;circadian rhythm	-	-	-	-	-	-	Protein	Protein REVEILLE 1 OS=Arabidopsis thaliana GN=RVE1 PE=2 SV=1
AT3G17680	1378	0.84	11.5	0.43	0.51	-3.243164023	0.00168079	0.027489949	AT3G17680	BAB02060.1 unnamed protein product [Arabidopsis thaliana] &gt;ANM65308.1 Kinase interacting (KIP1-like) family protein [Arabidopsis thaliana];Kinase interacting (KIP1-like) family protein [Arabidopsis thaliana] &gt;AEE75992.1 Kinase interacting (KIP1-like) family protein [Arabidopsis thaliana]	GO:0005575;GO:0016310;GO:0003779;GO:0016301	cellular_component;phosphorylation;actin binding;kinase activity	-	-	-	-	-	-	Kinase-interacting	Kinase-interacting family protein OS=Arabidopsis thaliana GN=At1g48405 PE=2 SV=1
AT3G48670	2450	6.81	17.67	3.61	1.35	-1.917053995	0.000546172	0.011738009	AT3G48670	NP_001327083.1 XH/XS domain-containing protein [Arabidopsis thaliana] &gt; AltName: Full=Protein RNA-DIRECTED DNA METHYLATION 12 &gt;AAN15455.1 putative protein [Arabidopsis thaliana] &gt;Q8VZ79.1 RecName: Full=Protein INVOLVED IN DE NOVO 2;AEE78443.1 XH/XS domain-containing protein [Arabidopsis thaliana] &gt;ANM65088.1 XH/XS domain-containing protein [Arabidopsis thaliana];AEE78442.1 XH/XS domai…	GO:0003723;GO:0090502;GO:0005737;GO:0006342;GO:0031047;GO:0004526;GO:0046686;GO:0005655;GO:0006306;GO:0005515	RNA binding;RNA phosphodiester bond hydrolysis, endonucleolytic;cytoplasm;chromatin silencing;gene silencing by RNA;ribonuclease P activity;response to cadmium ion;nucleolar ribonuclease P complex;DNA methylation;protein binding	-	-	-	-	-	-	Protein	Protein INVOLVED IN DE NOVO 2 OS=Arabidopsis thaliana GN=IDN2 PE=1 SV=1
AT1G68440	1728	4.7	7.28	10.26	9.46	1.123528546	0.001315646	0.022805809	AT1G68440	AAM70535.1 At1g68440/T2E12_1 [Arabidopsis thaliana] &gt;AAF26038.1 unknown protein; 9003-8083 [Arabidopsis thaliana] &gt;AAL25577.1 At1g68440/T2E12_1 [Arabidopsis thaliana] &gt;transmembrane protein [Arabidopsis thaliana] &gt;AAM64871.1 unknown [Arabidopsis thaliana] &gt;AEE34794.1 transmembrane protein [Arabidopsis thaliana]	GO:0003674;GO:0016020;GO:0005634;GO:0008150;GO:0016021	molecular_function;membrane;nucleus;biological_process;integral component of membrane	-	-	-	-	-	-	-	-
AT5G23380	1194	11.05	9.07	23.46	19.19	1.459375706	7.31E-06	0.000344647	AT5G23380	AED93157.1 hypothetical protein (DUF789) [Arabidopsis thaliana];BAB08944.1 unnamed protein product [Arabidopsis thaliana] &gt;NP_001331169.1 hypothetical protein (DUF789) [Arabidopsis thaliana] &gt;ANM69499.1 hypothetical protein (DUF789) [Arabidopsis thaliana] &gt;hypothetical protein (DUF789) [Arabidopsis thaliana] &gt;ANM69500.1 hypothetical protein (DUF789) [Arabidopsis thaliana]	GO:0016020;GO:0003674;GO:0005634;GO:0008150	membrane;molecular_function;nucleus;biological_process	-	-	-	-	-	-	-	-
AT1G19610	620	2.21	2.13	13.61	30.48	3.796140841	8.39E-10	1.34E-07	AT1G19610	AAL36289.1 putative defensin AMP1 protein [Arabidopsis thaliana] &gt;OAP17461.1 PDF1.4 [Arabidopsis thaliana];AAM45086.1 putative defensin AMP1 protein [Arabidopsis thaliana] &gt; AltName: Full=Plant defensin 1.4; Short=Protein LCR78;defensin-like protein [Arabidopsis thaliana] &gt; AltName: Full=Low-molecular-weight cysteine-rich protein 78; Flags: Precursor &gt; AltName: Full=Defensin AMP1 prot…	GO:0031640;GO:0005576;GO:0006952;GO:0003674;GO:0050832	killing of cells of other organism;extracellular region;defense response;molecular_function;defense response to fungus	-	-	-	-	-	-	Defensin-like	Defensin-like protein 19 OS=Arabidopsis thaliana GN=PDF1.4 PE=3 SV=2
AT4G37750	2154	2.36	14.65	0.91	1.26	-2.517473422	0.000619579	0.012986542	AT4G37750	AAL85024.1 putative ovule development protein aintegumenta [Arabidopsis thaliana] &gt;AAM51282.1 putative ovule development protein aintegumenta [Arabidopsis thaliana] &gt;CAB80440.1 ovule development protein aintegumenta (ANT) [Arabidopsis thaliana] &gt;Q38914.2 RecName: Full=AP2-like ethylene-responsive transcription factor ANT; AltName: Full=Protein AINTEGUMENTA;CAB38923.1 ovule development pr…	GO:0007276;GO:0009908;GO:0006355;GO:0003700;GO:0006351;GO:0042127;GO:0019760;GO:0005634;GO:0007275;GO:0003677;GO:0010492;GO:0043565;GO:1905392;GO:0030154	gamete generation;flower development;regulation of transcription, DNA-templated;transcription factor activity, sequence-specific DNA binding;transcription, DNA-templated;regulation of cell proliferation;glucosinolate metabolic process;nucleus;multicellular organism development;DNA binding;maintenance of shoot apical meristem identity;sequence-specific DNA binding;plant organ morphogenesis;cell di…	K09285	OVM,ANT	http://www.genome.jp/dbget-bin/www_bget?ko:K09285	-	-	-	AP2-like	AP2-like ethylene-responsive transcription factor ANT OS=Arabidopsis thaliana GN=ANT PE=1 SV=2
AT3G60130	1888	14.52	24.16	28.24	31.76	1.082458957	0.000718321	0.014395513	AT3G60130	Flags: Precursor &gt;beta glucosidase 16 [Arabidopsis thaliana] &gt;AEE80015.1 beta glucosidase 16 [Arabidopsis thaliana];AEE80014.1 beta glucosidase 16 [Arabidopsis thaliana];AEE80016.1 beta glucosidase 16 [Arabidopsis thaliana];CAB75928.1 beta-glucosidase-like protein [Arabidopsis thaliana] &gt; AltName: Full=Protein YELLOW-LEAF-SPECIFIC GENE 1;AAK76627.1 putative beta-glucosidase [Arabidopsis …	GO:0102483;GO:0008422;GO:0005975;GO:0016798;GO:0005576;GO:0004553;GO:1901657;GO:0008152;GO:0016787	scopolin beta-glucosidase activity;beta-glucosidase activity;carbohydrate metabolic process;hydrolase activity, acting on glycosyl bonds;extracellular region;hydrolase activity, hydrolyzing O-glycosyl compounds;glycosyl compound metabolic process;metabolic process;hydrolase activity	K01188	E3.2.1.21	http://www.genome.jp/dbget-bin/www_bget?ko:K01188	Phenylpropanoid biosynthesis;Starch and sucrose metabolism;Cyanoamino acid metabolism	ko00940,ko00500,ko00460	-	Beta-glucosidase	Beta-glucosidase 16 OS=Arabidopsis thaliana GN=BGLU16 PE=2 SV=1
AT5G03680	2310	0.88	3.18	0.08	0.08	-4.171359339	3.38E-05	0.001232186	AT5G03680	CAB82933.1 GT2-like protein [Arabidopsis thaliana] &gt; AltName: Full=Trihelix DNA-binding protein PETAL LOSS &gt;Q9LZS0.1 RecName: Full=Trihelix transcription factor PTL;Duplicated homeodomain-like superfamily protein [Arabidopsis thaliana] &gt;AED90641.1 Duplicated homeodomain-like superfamily protein [Arabidopsis thaliana]	GO:0090428;GO:0040008;GO:0003677;GO:0046621;GO:0042803;GO:0006351;GO:0003700;GO:0006355;GO:0048442;GO:0010200;GO:0048498;GO:0009909;GO:0007275;GO:0005634;GO:0048441	perianth development;regulation of growth;DNA binding;negative regulation of organ growth;protein homodimerization activity;transcription, DNA-templated;transcription factor activity, sequence-specific DNA binding;regulation of transcription, DNA-templated;sepal development;response to chitin;establishment of petal orientation;regulation of flower development;multicellular organism development;nu…	-	-	-	-	-	-	Trihelix	Trihelix transcription factor PTL OS=Arabidopsis thaliana GN=PTL PE=2 SV=1
AT4G33040	1266	27.24	14.67	3.91	3.2	-2.183860941	1.92E-06	0.000112217	AT4G33040	Short=AtGrxC6;AAL66987.1 unknown protein [Arabidopsis thaliana] &gt; AltName: Full=Protein ROXY 21 &gt;ACO50425.1 glutaredoxin [Arabidopsis thaliana] &gt;Thioredoxin superfamily protein [Arabidopsis thaliana] &gt;CAA21213.1 putative protein [Arabidopsis thaliana] &gt;AAM14184.1 unknown protein [Arabidopsis thaliana] &gt;AEE86163.1 Thioredoxin superfamily protein [Arabidopsis thaliana] &gt;CAB8002…	GO:0015035;GO:0009055;GO:0045454;GO:0055114;GO:0005737	protein disulfide oxidoreductase activity;electron carrier activity;cell redox homeostasis;oxidation-reduction process;cytoplasm	K03676	grxC,GLRX,GLRX2	http://www.genome.jp/dbget-bin/www_bget?ko:K03676	-	-	-	Glutaredoxin-C6	Glutaredoxin-C6 OS=Arabidopsis thaliana GN=GRXC6 PE=2 SV=2
AT1G17420	3086	8.23	16.69	21.07	22.43	1.215748041	0.000517971	0.011274765	AT1G17420	AAF79461.1 F1L3.11 [Arabidopsis thaliana] &gt; Flags: Precursor &gt;AAP21156.1 At1g17420/F1L3_1 [Arabidopsis thaliana] &gt;Q9LNR3.1 RecName: Full=Lipoxygenase 3, chloroplastic;AEE29585.1 lipoxygenase 3 [Arabidopsis thaliana];AAL91636.1 At1g17420/F1L3_1 [Arabidopsis thaliana] &gt;lipoxygenase 3 [Arabidopsis thaliana] &gt; Short=AtLOX3	GO:0016702;GO:0009644;GO:0016165;GO:0009901;GO:0006633;GO:0009611;GO:0046872;GO:0016491;GO:0031408;GO:0034440;GO:0009555;GO:0040007;GO:0009695;GO:0080086;GO:0009620;GO:0009536;GO:0006952;GO:0055114;GO:0006629;GO:0051213;GO:0009507;GO:0048653;GO:0009753	oxidoreductase activity, acting on single donors with incorporation of molecular oxygen, incorporation of two atoms of oxygen;response to high light intensity;linoleate 13S-lipoxygenase activity;anther dehiscence;fatty acid biosynthetic process;response to wounding;metal ion binding;oxidoreductase activity;oxylipin biosynthetic process;lipid oxidation;pollen development;growth;jasmonic acid biosy…	K00454	LOX2S	http://www.genome.jp/dbget-bin/www_bget?ko:K00454	Linoleic acid metabolism;alpha-Linolenic acid metabolism	ko00591,ko00592	-	Lipoxygenase	Lipoxygenase 3, chloroplastic OS=Arabidopsis thaliana GN=LOX3 PE=2 SV=1
AT5G45700	1180	0.66	7.04	0.19	0.25	-3.673545262	0.002235629	0.033924427	AT5G45700	Haloacid dehalogenase-like hydrolase (HAD) superfamily protein [Arabidopsis thaliana] &gt;AED95285.1 Haloacid dehalogenase-like hydrolase (HAD) superfamily protein [Arabidopsis thaliana];BAB09212.1 unnamed protein product [Arabidopsis thaliana] &gt	GO:0016791;GO:0004721;GO:0005739;GO:0016787	phosphatase activity;phosphoprotein phosphatase activity;mitochondrion;hydrolase activity	K15731	CTDSP	http://www.genome.jp/dbget-bin/www_bget?ko:K15731	-	-	KOG1605(K)(TFIIF-interacting CTD phosphatase, including NLI-interacting factor (involved in RNA polymerase II regulation))	Probable	Probable C-terminal domain small phosphatase OS=Dictyostelium discoideum GN=fcpA PE=3 SV=1
AT4G39210	2048	39.5	28.33	9.81	9.88	-1.413070316	6.38E-06	0.000306872	AT4G39210	ANM66846.1 Glucose-1-phosphate adenylyltransferase family protein [Arabidopsis thaliana];AAQ56821.1 At4g39210 [Arabidopsis thaliana] &gt;AEE87038.1 Glucose-1-phosphate adenylyltransferase family protein [Arabidopsis thaliana] &gt; Flags: Precursor &gt; AltName: Full=Alpha-D-glucose-1-phosphate adenyl transferase;CAA77173.1 glucose-1-phosphate adenylyltransferase [Arabidopsis thaliana] &gt; AltNam…	GO:0000166;GO:0019252;GO:0009058;GO:0005524;GO:0008878;GO:0016779;GO:0005978;GO:0008152;GO:0009536;GO:0016740;GO:0009507;GO:0003824	nucleotide binding;starch biosynthetic process;biosynthetic process;ATP binding;glucose-1-phosphate adenylyltransferase activity;nucleotidyltransferase activity;glycogen biosynthetic process;metabolic process;plastid;transferase activity;chloroplast;catalytic activity	K00975	glgC	http://www.genome.jp/dbget-bin/www_bget?ko:K00975	Amino sugar and nucleotide sugar metabolism;Starch and sucrose metabolism	ko00520,ko00500	-	Glucose-1-phosphate	Glucose-1-phosphate adenylyltransferase large subunit 3, chloroplastic OS=Arabidopsis thaliana GN=APL3 PE=2 SV=2
AT1G05680	1755	5.53	7.24	9.61	13.3	1.253552627	0.000464023	0.010402962	AT1G05680	AAY25431.1 At1g05680 [Arabidopsis thaliana] &gt;AKV71931.1 AT1G05680.1, partial [Arabidopsis thaliana];ABJ17124.1 At1g05680 [Arabidopsis thaliana] &gt;AAD30627.1 Similar to indole-3-acetate beta-glucosyltransferase [Arabidopsis thaliana] &gt;AEE27876.1 Uridine diphosphate glycosyltransferase 74E2 [Arabidopsis thaliana] &gt;Q9SYK9.1 RecName: Full=UDP-glycosyltransferase 74E2 &gt;Uridine diphosphat…	GO:0016757;GO:0043231;GO:0080043;GO:0009813;GO:0070301;GO:0052696;GO:0071475;GO:0080044;GO:0080167;GO:0042631;GO:0035251;GO:0008152;GO:0016740;GO:0052638;GO:0080024;GO:0010016;GO:0008194;GO:0071215;GO:0016758	transferase activity, transferring glycosyl groups;intracellular membrane-bounded organelle;quercetin 3-O-glucosyltransferase activity;flavonoid biosynthetic process;cellular response to hydrogen peroxide;flavonoid glucuronidation;cellular hyperosmotic salinity response;quercetin 7-O-glucosyltransferase activity;response to karrikin;cellular response to water deprivation;UDP-glucosyltransferase a…	-	-	-	-	-	-	UDP-glycosyltransferase	UDP-glycosyltransferase 74E2 OS=Arabidopsis thaliana GN=UGT74E2 PE=1 SV=1
AT1G02620	1383	1.62	0.57	10.16	5.8	3.256474625	1.54E-07	1.33E-05	AT1G02620	Ras-related small GTP-binding family protein [Arabidopsis thaliana] &gt;AEE27450.1 Ras-related small GTP-binding family protein [Arabidopsis thaliana]	GO:0005783;GO:0016192;GO:0005525;GO:0006810;GO:0015031;GO:0005622;GO:0005794;GO:0006886;GO:0000166	endoplasmic reticulum;vesicle-mediated transport;GTP binding;transport;protein transport;intracellular;Golgi apparatus;intracellular protein transport;nucleotide binding	K07953	SAR1	http://www.genome.jp/dbget-bin/www_bget?ko:K07953	Protein processing in endoplasmic reticulum	ko04141	KOG0077(U)(Vesicle coat complex COPII, GTPase subunit SAR1)	GTP-binding	GTP-binding protein SAR1A OS=Arabidopsis thaliana GN=SAR1A PE=2 SV=1
AT4G18360	1484	4.53	6.22	0.94	1.08	-2.015627638	0.000166665	0.004602278	AT4G18360	O49506.1 RecName: Full=Peroxisomal (S)-2-hydroxy-acid oxidase GLO5; AltName: Full=Short chain alpha-hydroxy acid oxidase GLO5 &gt; Short=AtGLO5;Aldolase-type TIM barrel family protein [Arabidopsis thaliana] &gt;AAN71944.1 putative glycolate oxidase [Arabidopsis thaliana] &gt; AltName: Full=Glycolate oxidase 3;AEE84031.1 Aldolase-type TIM barrel family protein [Arabidopsis thaliana] &gt;ANM68138.1…	GO:0003973;GO:0009854;GO:0008891;GO:0003824;GO:0042742;GO:0016491;GO:0050665;GO:0052854;GO:0005777;GO:0055114;GO:0052852;GO:0010181;GO:0052853;GO:0009853;GO:0005829;GO:0010204	(S)-2-hydroxy-acid oxidase activity;oxidative photosynthetic carbon pathway;glycolate oxidase activity;catalytic activity;defense response to bacterium;oxidoreductase activity;hydrogen peroxide biosynthetic process;medium-chain-(S)-2-hydroxy-acid oxidase activity;peroxisome;oxidation-reduction process;very-long-chain-(S)-2-hydroxy-acid oxidase activity;FMN binding;long-chain-(S)-2-hydroxy-long-ch…	K11517	HAO	http://www.genome.jp/dbget-bin/www_bget?ko:K11517	Peroxisome;Glyoxylate and dicarboxylate metabolism;Carbon metabolism	ko04146,ko00630,ko01200	KOG0538(C)(Glycolate oxidase)	Peroxisomal	Peroxisomal (S)-2-hydroxy-acid oxidase GLO5 OS=Arabidopsis thaliana GN=GLO5 PE=1 SV=1
AT5G54585	852	8.98	3.86	17.94	12.55	1.632988125	0.002886935	0.040808881	AT5G54585	OAO92050.1 hypothetical protein AXX17_AT5G53680 [Arabidopsis thaliana];AAL36181.1 unknown protein [Arabidopsis thaliana] &gt;hypothetical protein AT5G54585 [Arabidopsis thaliana] &gt;AED96513.1 hypothetical protein AT5G54585 [Arabidopsis thaliana] &gt;AAM20269.1 unknown protein [Arabidopsis thaliana] &gt	GO:0008150;GO:0003674;GO:0005575	biological_process;molecular_function;cellular_component	-	-	-	-	-	-	-	-
AT5G50800	1269	39.48	15.35	7.68	5.75	-1.665201162	0.001089897	0.019833616	AT5G50800	Nodulin MtN3 family protein [Arabidopsis thaliana] &gt; AltName: Full=Protein SUGARS WILL EVENTUALLY BE EXPORTED TRANSPORTERS 13 &gt;AED95993.1 Nodulin MtN3 family protein [Arabidopsis thaliana] &gt;Q9FGQ2.1 RecName: Full=Bidirectional sugar transporter SWEET13;BAB08903.1 MtN3-like protein [Arabidopsis thaliana] &gt;OAO94326.1 SWEET13 [Arabidopsis thaliana]; Short=AtSWEET13	GO:0008643;GO:0009555;GO:0005887;GO:0006810;GO:0005886;GO:0015770;GO:0016021;GO:0008515;GO:0005515;GO:0051119;GO:0016020;GO:0052543	carbohydrate transport;pollen development;integral component of plasma membrane;transport;plasma membrane;sucrose transport;integral component of membrane;sucrose transmembrane transporter activity;protein binding;sugar transmembrane transporter activity;membrane;callose deposition in cell wall	K15382	SLC50A,SWEET	http://www.genome.jp/dbget-bin/www_bget?ko:K15382	-	-	-	Bidirectional	Bidirectional sugar transporter SWEET13 OS=Arabidopsis thaliana GN=SWEET13 PE=1 SV=1
AT2G30520	2149	64.12	48.47	132.47	102.67	1.437035319	2.91E-07	2.28E-05	AT2G30520	AEC08401.1 Phototropic-responsive NPH3 family protein [Arabidopsis thaliana];BAF02233.1 hypothetical protein [Arabidopsis thaliana] &gt;BAF01595.1 hypothetical protein [Arabidopsis thaliana] &gt;Q682S0.2 RecName: Full=Root phototropism protein 2;Phototropic-responsive NPH3 family protein [Arabidopsis thaliana] &gt;BAD94074.1 hypothetical protein [Arabidopsis thaliana] &gt;AAK59568.1 unknown prote…	GO:0007165;GO:0005634;GO:0004871;GO:0009638;GO:0005886;GO:0005737;GO:0016567	signal transduction;nucleus;signal transducer activity;phototropism;plasma membrane;cytoplasm;protein ubiquitination	-	-	-	-	-	-	Root	Root phototropism protein 2 OS=Arabidopsis thaliana GN=RPT2 PE=1 SV=2
AT2G36885	1047	2.6	7.5	0.22	0.29	-3.857800622	5.02E-05	0.001715338	AT2G36885	AEC09313.1 translation initiation factor [Arabidopsis thaliana] &gt;translation initiation factor [Arabidopsis thaliana] &gt;AAM63938.1 unknown [Arabidopsis thaliana] &gt;OAP08218.1 hypothetical protein AXX17_AT2G33620 [Arabidopsis thaliana];AAN86182.1 unknown protein [Arabidopsis thaliana] &gt;AAM15322.1 Expressed protein [Arabidopsis thaliana] &gt;AEC09314.1 translation initiation factor [Arabi…	GO:0016020;GO:0009507;GO:0016021;GO:0003674;GO:0005886	membrane;chloroplast;integral component of membrane;molecular_function;plasma membrane	-	-	-	-	-	-	-	-
AT4G15760	1625	53.93	40.46	93.81	88.42	1.333349119	1.41E-06	8.74E-05	AT4G15760	AEE83648.2 monooxygenase 1 [Arabidopsis thaliana];AEE83647.1 monooxygenase 1 [Arabidopsis thaliana];monooxygenase 1 [Arabidopsis thaliana] &gt	GO:0016491;GO:0044550;GO:0005739;GO:0004497;GO:0009617;GO:0071949;GO:0055114;GO:0005783	oxidoreductase activity;secondary metabolite biosynthetic process;mitochondrion;monooxygenase activity;response to bacterium;FAD binding;oxidation-reduction process;endoplasmic reticulum	-	-	-	-	-	-	FAD-dependent	FAD-dependent urate hydroxylase OS=Acinetobacter baylyi (strain ATCC 33305 / BD413 / ADP1) GN=hpxO PE=1 SV=1
AT2G28760	1542	5.14	7.49	1.4	1.38	-1.784243251	0.000227571	0.005897199	AT2G28760	AEC08168.1 UDP-XYL synthase 6 [Arabidopsis thaliana] &gt; AltName: Full=UDP-XYL synthase 6;AEC08167.1 UDP-XYL synthase 6 [Arabidopsis thaliana] &gt;AAM20554.1 putative nucleotide-sugar dehydratase [Arabidopsis thaliana] &gt;AAM91299.1 putative nucleotide-sugar dehydratase [Arabidopsis thaliana] &gt; AltName: Full=UDP-glucuronate decarboxylase 6;Q9ZV36.1 RecName: Full=UDP-glucuronic acid decarboxy…	GO:0033320;GO:0048040;GO:0016829;GO:0016831;GO:0005737;GO:0005886;GO:0003824;GO:0009225	UDP-D-xylose biosynthetic process;UDP-glucuronate decarboxylase activity;lyase activity;carboxy-lyase activity;cytoplasm;plasma membrane;catalytic activity;nucleotide-sugar metabolic process	K08678	UXS1,uxs	http://www.genome.jp/dbget-bin/www_bget?ko:K08678	Amino sugar and nucleotide sugar metabolism	ko00520	KOG1429(GM)(dTDP-glucose 4-6-dehydratase/UDP-glucuronic acid decarboxylase)	UDP-glucuronic	UDP-glucuronic acid decarboxylase 6 OS=Arabidopsis thaliana GN=UXS6 PE=2 SV=1
AT1G56110	1899	48.06	88.64	24.44	19.64	-1.225189957	0.000153945	0.004301052	AT1G56110	AAG40838.1 NOP56-like protein [Arabidopsis thaliana] &gt;NOP56-like pre RNA processing ribonucleoprotein [Arabidopsis thaliana] &gt;AAM64641.1 SAR DNA binding protein, putative [Arabidopsis thaliana] &gt;AAK62596.1 At1g56110/T6H22_9 [Arabidopsis thaliana] &gt;AAM26718.1 At1g56110/T6H22_9 [Arabidopsis thaliana] &gt;OAP19739.1 NOP56 [Arabidopsis thaliana];AAF02835.1 nucleolar protein [Arabidopsis t…	GO:0005634;GO:0005829;GO:0000154;GO:0031428;GO:0030515;GO:0005730;GO:0009506;GO:0005618;GO:0032040	nucleus;cytosol;rRNA modification;box C/D snoRNP complex;snoRNA binding;nucleolus;plasmodesma;cell wall;small-subunit processome	K14564	NOP56	http://www.genome.jp/dbget-bin/www_bget?ko:K14564	Ribosome biogenesis in eukaryotes	ko03008	KOG2572(AJ)(Ribosome biogenesis protein - Nop58p/Nop5p)	Nucleolar	Nucleolar protein 56 OS=Schizosaccharomyces pombe (strain 972 / ATCC 24843) GN=nop56 PE=3 SV=1
AT2G47240	2246	34.26	45.37	13.23	10.01	-1.404976513	2.11E-07	1.72E-05	AT2G47240	NP_001318440.1 AMP-dependent synthetase and ligase family protein [Arabidopsis thaliana] &gt;AAL08236.1 At2g47240/T8I13.8 [Arabidopsis thaliana] &gt;AAM28868.1 long chain acyl-CoA synthetase 1 [Arabidopsis thaliana] &gt;BAH19991.1 AT2G47240 [Arabidopsis thaliana] &gt;AAM91478.1 At2g47240/T8I13.8 [Arabidopsis thaliana] &gt; AltName: Full=Protein ECERIFERUM 8 &gt;ANM63045.1 AMP-dependent synthetase…	GO:0006629;GO:0010025;GO:0005783;GO:0005524;GO:0005634;GO:0000166;GO:0016874;GO:0004467;GO:0003824;GO:0102391;GO:0008152;GO:0006633;GO:0031957;GO:0006631;GO:0010143	lipid metabolic process;wax biosynthetic process;endoplasmic reticulum;ATP binding;nucleus;nucleotide binding;ligase activity;long-chain fatty acid-CoA ligase activity;catalytic activity;decanoate--CoA ligase activity;metabolic process;fatty acid biosynthetic process;very long-chain fatty acid-CoA ligase activity;fatty acid metabolic process;cutin biosynthetic process	K01897	ACSL,fadD	http://www.genome.jp/dbget-bin/www_bget?ko:K01897	Peroxisome;Fatty acid biosynthesis;Fatty acid degradation;Fatty acid metabolism	ko04146,ko00061,ko00071,ko01212	KOG1256(I)(Long-chain acyl-CoA synthetases (AMP-forming));KOG1180(I)(Acyl-CoA synthetase)	Long	Long chain acyl-CoA synthetase 1 OS=Arabidopsis thaliana GN=LACS1 PE=2 SV=1
AT5G14060	2364	40.06	56.38	84.37	84	1.209075446	6.33E-07	4.38E-05	AT5G14060	ANM68899.1 Aspartate kinase family protein [Arabidopsis thaliana];BAB08285.1 lysine-sensitive aspartate kinase [Arabidopsis thaliana] &gt;AED91983.1 Aspartate kinase family protein [Arabidopsis thaliana] &gt; Flags: Precursor &gt;O23653.2 RecName: Full=Aspartokinase 2, chloroplastic;AED91982.1 Aspartate kinase family protein [Arabidopsis thaliana] &gt;NP_001078581.1 Aspartate kinase family protei…	GO:0016597;GO:0000166;GO:0005524;GO:0008652;GO:0016310;GO:0009089;GO:0009570;GO:0009088;GO:0008152;GO:0016740;GO:0009536;GO:0009507;GO:0009067;GO:0004072;GO:0016301	amino acid binding;nucleotide binding;ATP binding;cellular amino acid biosynthetic process;phosphorylation;lysine biosynthetic process via diaminopimelate;chloroplast stroma;threonine biosynthetic process;metabolic process;transferase activity;plastid;chloroplast;aspartate family amino acid biosynthetic process;aspartate kinase activity;kinase activity	K00928	lysC	http://www.genome.jp/dbget-bin/www_bget?ko:K00928	Cysteine and methionine metabolism;Glycine, serine and threonine metabolism;Lysine biosynthesis;Monobactam biosynthesis;2-Oxocarboxylic acid metabolism;Biosynthesis of amino acids	ko00270,ko00260,ko00300,ko00261,ko01210,ko01230	KOG0456(E)(Aspartate kinase)	Aspartokinase	Aspartokinase 2, chloroplastic OS=Arabidopsis thaliana GN=AK2 PE=1 SV=2
AT5G05690	1929	100.64	58.6	173.21	198.64	1.60186527	3.18E-06	0.000171762	AT5G05690	OAO95314.1 DWF3 [Arabidopsis thaliana];AAM10042.1 cytochrome P450 90A1 [Arabidopsis thaliana] &gt;Cytochrome P450 superfamily protein [Arabidopsis thaliana] &gt;AED90909.1 Cytochrome P450 superfamily protein [Arabidopsis thaliana] &gt;Q42569.1 RecName: Full=Cytochrome P450 90A1 &gt;AAL36072.1 AT5g05690/MJJ3_9 [Arabidopsis thaliana] &gt;AED90910.1 Cytochrome P450 superfamily protein [Arabidopsis t…	GO:0019825;GO:0016132;GO:0020037;GO:0016125;GO:0055114;GO:0009826;GO:0046872;GO:0016705;GO:0010584;GO:0016491;GO:0016020;GO:0009911;GO:0010268;GO:0005739;GO:0048657;GO:0004497;GO:0010224;GO:0005506;GO:0016021	oxygen binding;brassinosteroid biosynthetic process;heme binding;sterol metabolic process;oxidation-reduction process;unidimensional cell growth;metal ion binding;oxidoreductase activity, acting on paired donors, with incorporation or reduction of molecular oxygen;pollen exine formation;oxidoreductase activity;membrane;positive regulation of flower development;brassinosteroid homeostasis;mitochon…	K09588	CYP90A1,CPD	http://www.genome.jp/dbget-bin/www_bget?ko:K09588	Brassinosteroid biosynthesis	ko00905	-	Cytochrome	Cytochrome P450 90A1 OS=Arabidopsis thaliana GN=CYP90A1 PE=2 SV=1
AT2G29290	1512	17.56	13.96	43.49	41.4	1.800938167	1.75E-10	3.32E-08	AT2G29290	AEC08229.1 NAD(P)-binding Rossmann-fold superfamily protein [Arabidopsis thaliana] &gt;AAQ62410.1 At2g29290 [Arabidopsis thaliana] &gt;Q9ZW13.1 RecName: Full=Tropinone reductase homolog At2g29290 &gt;AEC08228.1 NAD(P)-binding Rossmann-fold superfamily protein [Arabidopsis thaliana];BAD42888.1 putative tropinone reductase [Arabidopsis thaliana] &gt;NAD(P)-binding Rossmann-fold superfamily protein …	GO:0016491;GO:0055114	oxidoreductase activity;oxidation-reduction process	K08081	TR1	http://www.genome.jp/dbget-bin/www_bget?ko:K08081	Tropane, piperidine and pyridine alkaloid biosynthesis	ko00960	KOG0725(R)(Reductases with broad range of substrate specificities)	Tropinone	Tropinone reductase homolog At2g29290 OS=Arabidopsis thaliana GN=At2g29290 PE=2 SV=1
AT5G51390	498	18.78	8.91	45.63	55.52	2.329666905	3.97E-06	0.000205121	AT5G51390	AED96074.1 hypothetical protein AT5G51390 [Arabidopsis thaliana];hypothetical protein AT5G51390 [Arabidopsis thaliana] &gt	GO:0008150;GO:0003674;GO:0005739	biological_process;molecular_function;mitochondrion	-	-	-	-	-	-	-	-
AT5G20420	4214	0.42	1.34	0.13	0.07	-2.709251851	0.002581859	0.037569842	AT5G20420	AltName: Full=Protein CHROMATIN REMODELING 42 &gt;chromatin remodeling 42 [Arabidopsis thaliana] &gt;F4K493.1 RecName: Full=SNF2 domain-containing protein CLASSY 2;AED92841.1 chromatin remodeling 42 [Arabidopsis thaliana]	GO:0016787;GO:0003677;GO:0004386;GO:0005524;GO:0005634;GO:0000166	hydrolase activity;DNA binding;helicase activity;ATP binding;nucleus;nucleotide binding	K10875	RAD54L,RAD54	http://www.genome.jp/dbget-bin/www_bget?ko:K10875	Homologous recombination	ko03440	KOG1015(K)(Transcription regulator XNP/ATRX, DEAD-box superfamily)	SNF2	SNF2 domain-containing protein CLASSY 2 OS=Arabidopsis thaliana GN=CLSY2 PE=1 SV=1
AT5G24580	1166	1.23	3.5	0.18	0.25	-3.453661431	0.000606697	0.012772901	AT5G24580	Heavy metal transport/detoxification superfamily protein [Arabidopsis thaliana] &gt;Q9FLU5.1 RecName: Full=Heavy metal-associated isoprenylated plant protein 9;AED93327.1 Heavy metal transport/detoxification superfamily protein [Arabidopsis thaliana] &gt; Short=AtHIP09;BAB11210.1 unnamed protein product [Arabidopsis thaliana] &gt;AED93328.1 Heavy metal transport/detoxification superfamily protein…	GO:0046872;GO:0006825;GO:0030001;GO:0005507;GO:0046916;GO:0005737;GO:0046914;GO:0005634	metal ion binding;copper ion transport;metal ion transport;copper ion binding;cellular transition metal ion homeostasis;cytoplasm;transition metal ion binding;nucleus	-	-	-	-	-	-	Heavy	Heavy metal-associated isoprenylated plant protein 9 OS=Arabidopsis thaliana GN=HIPP09 PE=2 SV=1
AT3G22060	1145	11.33	12.73	69.36	68.45	2.924200124	3.08E-32	1.04E-28	AT3G22060	BAB01391.1 unnamed protein product [Arabidopsis thaliana] &gt;AEE76585.1 Receptor-like protein kinase-related family protein [Arabidopsis thaliana] &gt;Q9LRJ9.1 RecName: Full=Cysteine-rich repeat secretory protein 38;ABD91491.1 At3g22060 [Arabidopsis thaliana] &gt;AAK59407.1 unknown protein [Arabidopsis thaliana] &gt;Receptor-like protein kinase-related family protein [Arabidopsis thaliana] &gt;O…	GO:0009737;GO:0005773;GO:0005618;GO:0005576;GO:0003674	response to abscisic acid;vacuole;cell wall;extracellular region;molecular_function	-	-	-	-	-	-	Cysteine-rich	Cysteine-rich repeat secretory protein 38 OS=Arabidopsis thaliana GN=CRRSP38 PE=2 SV=1
AT2G36080	1407	10.92	13.88	27.42	32.02	1.680684213	4.37E-09	5.80E-07	AT2G36080	AEC09204.1 AP2/B3-like transcriptional factor family protein [Arabidopsis thaliana] &gt;OAP08776.1 NGAL1 [Arabidopsis thaliana];AP2/B3-like transcriptional factor family protein [Arabidopsis thaliana] &gt;NP_001324302.1 AP2/B3-like transcriptional factor family protein [Arabidopsis thaliana] &gt;AEC09203.1 AP2/B3-like transcriptional factor family protein [Arabidopsis thaliana] &gt;ANM62124.1 AP2…	GO:0003700;GO:0006351;GO:0006355;GO:0045892;GO:0005634;GO:0080167;GO:0003677	transcription factor activity, sequence-specific DNA binding;transcription, DNA-templated;regulation of transcription, DNA-templated;negative regulation of transcription, DNA-templated;nucleus;response to karrikin;DNA binding	-	-	-	-	-	-	B3	B3 domain-containing protein At2g36080 OS=Arabidopsis thaliana GN=ARF31 PE=2 SV=1
AT2G35860	1746	13.82	26.58	3.23	4.46	-1.978529658	1.71E-06	0.00010273	AT2G35860	Q8RWC5.1 RecName: Full=Fasciclin-like arabinogalactan protein 16;FASCICLIN-like arabinogalactan protein 16 precursor [Arabidopsis thaliana] &gt;OAP07523.1 FLA16 [Arabidopsis thaliana];AAM13188.1 unknown protein [Arabidopsis thaliana] &gt; Flags: Precursor &gt;AAP31934.1 At2g35860 [Arabidopsis thaliana] &gt;AEC09172.1 FASCICLIN-like arabinogalactan protein 16 precursor [Arabidopsis thaliana] &gt	GO:0005576;GO:0007155	extracellular region;cell adhesion	-	-	-	-	-	-	Fasciclin-like	Fasciclin-like arabinogalactan protein 16 OS=Arabidopsis thaliana GN=FLA16 PE=2 SV=1
AT1G69200	1888	8.8	24.21	4.23	3.93	-1.616308233	0.000728186	0.01453191	AT1G69200	AEE34893.2 fructokinase-like protein [Arabidopsis thaliana];F4I0K2.2 RecName: Full=Fructokinase-like 2, chloroplastic; 80884-78543 [Arabidopsis thaliana] &gt;AAG52502.1 putative fructokinase;fructokinase-like protein [Arabidopsis thaliana] &gt; Flags: Precursor &gt; AltName: Full=pfkB-type carbohydrate kinase family protein 1	GO:0016310;GO:0042793;GO:0009295;GO:0009536;GO:0016740;GO:0005737;GO:0005515;GO:0009658;GO:0042644;GO:0009662;GO:0016301;GO:0009507	phosphorylation;transcription from plastid promoter;nucleoid;plastid;transferase activity;cytoplasm;protein binding;chloroplast organization;chloroplast nucleoid;etioplast organization;kinase activity;chloroplast	-	-	-	-	-	-	Fructokinase-like	Fructokinase-like 2, chloroplastic OS=Arabidopsis thaliana GN=FLN2 PE=1 SV=2
AT2G30210	2106	0.73	3.24	0.09	0.06	-4.25052564	0.000117084	0.003449755	AT2G30210	Q56YT0.2 RecName: Full=Laccase-3;AAC16927.1 putative laccase [Arabidopsis thaliana] &gt; Flags: Precursor &gt;laccase 3 [Arabidopsis thaliana] &gt; AltName: Full=Diphenol oxidase 3;AEC08358.1 laccase 3 [Arabidopsis thaliana]; AltName: Full=Benzenediol:oxygen oxidoreductase 3;AAM14916.1 putative laccase [Arabidopsis thaliana] &gt; AltName: Full=Urishiol oxidase 3	GO:0046872;GO:0016491;GO:0016722;GO:0055114;GO:0005507;GO:0046274;GO:0052716;GO:0005576;GO:0048046	metal ion binding;oxidoreductase activity;oxidoreductase activity, oxidizing metal ions;oxidation-reduction process;copper ion binding;lignin catabolic process;hydroquinone:oxygen oxidoreductase activity;extracellular region;apoplast	K05909	E1.10.3.2	http://www.genome.jp/dbget-bin/www_bget?ko:K05909	-	-	-	Laccase-3	Laccase-3 OS=Arabidopsis thaliana GN=LAC3 PE=2 SV=2
AT1G15510	2648	4.47	5.83	1.91	1.57	-1.171865793	0.002143144	0.033135022	AT1G15510	Q9M9E2.1 RecName: Full=Pentatricopeptide repeat-containing protein At1g15510, chloroplastic;AAF71977.1 Hypothetical protein [Arabidopsis thaliana] &gt;Tetratricopeptide repeat (TPR)-like superfamily protein [Arabidopsis thaliana] &gt;ADK35876.1 chloroplast vanilla cream 1 [Arabidopsis thaliana] &gt; Flags: Precursor &gt;AEE29331.1 Tetratricopeptide repeat (TPR)-like superfamily protein [Arabidops…	GO:0008270;GO:0040007;GO:0009536;GO:0009416;GO:0009658;GO:0003723;GO:0009451;GO:0004519;GO:0009507	zinc ion binding;growth;plastid;response to light stimulus;chloroplast organization;RNA binding;RNA modification;endonuclease activity;chloroplast	-	-	-	-	-	-	Pentatricopeptide	Pentatricopeptide repeat-containing protein At1g15510, chloroplastic OS=Arabidopsis thaliana GN=PCMP-H73 PE=1 SV=1
AT1G23050	825	28.18	19.59	46.23	35.27	1.170487343	0.001015514	0.018723942	AT1G23050	AAB72156.1 hypothetical protein [Arabidopsis thaliana] &gt;AAR24742.1 At1g23050 [Arabidopsis thaliana] &gt;AAR20722.1 At1g23050 [Arabidopsis thaliana] &gt;AEE30327.1 hydroxyproline-rich glycoprotein family protein [Arabidopsis thaliana];hydroxyproline-rich glycoprotein family protein [Arabidopsis thaliana] &gt;AAC00614.1 Hypothetical protein [Arabidopsis thaliana] &gt	GO:0005576;GO:0016021;GO:0031225;GO:0016020;GO:0003674;GO:0008150	extracellular region;integral component of membrane;anchored component of membrane;membrane;molecular_function;biological_process	-	-	-	-	-	-	-	-
AT5G24120	2097	8.55	6.22	17.41	11.14	1.322638486	0.000268704	0.006724101	AT5G24120	CAA77213.1 sigma-like factor [Arabidopsis thaliana] &gt;OAO95674.1 SIGE [Arabidopsis thaliana] &gt; Short=Sigma-E;ANM68680.1 sigma factor E [Arabidopsis thaliana] &gt;ANM68681.1 sigma factor E [Arabidopsis thaliana]; Flags: Precursor &gt; Short=Atsig5;BAA78109.1 RNA polymerase sigma subunit SigE [Arabidopsis thaliana] &gt;NP_001330408.1 sigma factor E [Arabidopsis thaliana] &gt;Q9ZNX9.1 RecName: …	GO:0006355;GO:0003700;GO:0006351;GO:0045893;GO:0001053;GO:0003899;GO:0009658;GO:0006352;GO:2001141;GO:0009507;GO:0003677;GO:0010207;GO:0005739;GO:0010218;GO:0009637;GO:0071483;GO:0016987;GO:0010114;GO:0009536	regulation of transcription, DNA-templated;transcription factor activity, sequence-specific DNA binding;transcription, DNA-templated;positive regulation of transcription, DNA-templated;plastid sigma factor activity;DNA-directed 5'-3' RNA polymerase activity;chloroplast organization;DNA-templated transcription, initiation;regulation of RNA biosynthetic process;chloroplast;DNA binding;photosystem I…	K03093	SIGMA70	http://www.genome.jp/dbget-bin/www_bget?ko:K03093	-	-	-	RNA	RNA polymerase sigma factor sigE, chloroplastic/mitochondrial OS=Arabidopsis thaliana GN=SIGE PE=1 SV=1
AT4G31810	1947	10.1	14.26	4.21	4.87	-1.014434558	0.003094074	0.042905736	AT4G31810	AEE85963.1 ATP-dependent caseinolytic (Clp) protease/crotonase family protein [Arabidopsis thaliana] &gt;OAO98002.1 hypothetical protein AXX17_AT4G36420 [Arabidopsis thaliana];ATP-dependent caseinolytic (Clp) protease/crotonase family protein [Arabidopsis thaliana] &gt;Q8RXN4.1 RecName: Full=3-hydroxyisobutyryl-CoA hydrolase-like protein 2, mitochondrial; Flags: Precursor &gt;AAM45067.1 putative …	GO:0003860;GO:0016787;GO:0005739;GO:0016853	3-hydroxyisobutyryl-CoA hydrolase activity;hydrolase activity;mitochondrion;isomerase activity	K05605	HIBCH	http://www.genome.jp/dbget-bin/www_bget?ko:K05605	Valine, leucine and isoleucine degradation;Propanoate metabolism;beta-Alanine metabolism;Carbon metabolism	ko00280,ko00640,ko00410,ko01200	KOG1684(I)(Enoyl-CoA hydratase)	3-hydroxyisobutyryl-CoA	3-hydroxyisobutyryl-CoA hydrolase-like protein 2, mitochondrial OS=Arabidopsis thaliana GN=At4g31810 PE=2 SV=1
AT3G02230	1567	22.02	72.12	9.1	12.52	-1.682687981	0.000733337	0.014588661	AT3G02230	Q9SRT9.1 RecName: Full=UDP-arabinopyranose mutase 1;AAF02115.1 reversibly glycosylated polypeptide-1 [Arabidopsis thaliana] &gt;XP_002882214.1 hypothetical protein ARALYDRAFT_477458 [Arabidopsis lyrata subsp. lyrata] &gt;AEE73781.1 reversibly glycosylated polypeptide 1 [Arabidopsis thaliana] &gt; AltName: Full=Reversibly glycosylated polypeptide 1;AHL38786.1 glycosyltransferase, partial [Arabidop…	GO:0030244;GO:0071555;GO:0016760;GO:0005634;GO:0016866;GO:0005829;GO:0005737;GO:0005794;GO:0009555;GO:0033356;GO:0005795;GO:0005774;GO:0000138;GO:0005618;GO:0009832;GO:0009651;GO:0016853;GO:0005515;GO:0071669;GO:0022626;GO:0052691	cellulose biosynthetic process;cell wall organization;cellulose synthase (UDP-forming) activity;nucleus;intramolecular transferase activity;cytosol;cytoplasm;Golgi apparatus;pollen development;UDP-L-arabinose metabolic process;Golgi stack;vacuolar membrane;Golgi trans cisterna;cell wall;plant-type cell wall biogenesis;response to salt stress;isomerase activity;protein binding;plant-type cell wall…	K13379	RGP,UTM	http://www.genome.jp/dbget-bin/www_bget?ko:K13379	Amino sugar and nucleotide sugar metabolism	ko00520	-	UDP-arabinopyranose	UDP-arabinopyranose mutase 1 OS=Arabidopsis thaliana GN=RGP1 PE=1 SV=1
AT1G75640	3812	0.53	2.65	0.06	0.1	-3.871333582	3.80E-05	0.001360298	AT1G75640	AAF87114.1 F10A5.16 [Arabidopsis thaliana] &gt;Leucine-rich receptor-like protein kinase family protein [Arabidopsis thaliana] &gt;AEE35741.1 Leucine-rich receptor-like protein kinase family protein [Arabidopsis thaliana];BAE98905.1 putative receptor-like protein kinase [Arabidopsis thaliana] &gt	GO:0016021;GO:0006468;GO:0010103;GO:0016301;GO:0004672;GO:0000226;GO:0007169;GO:0016310;GO:0016020;GO:0004674;GO:0005886;GO:0005524;GO:0009504	integral component of membrane;protein phosphorylation;stomatal complex morphogenesis;kinase activity;protein kinase activity;microtubule cytoskeleton organization;transmembrane receptor protein tyrosine kinase signaling pathway;phosphorylation;membrane;protein serine/threonine kinase activity;plasma membrane;ATP binding;cell plate	-	-	-	-	-	-	Probable	Probable LRR receptor-like serine/threonine-protein kinase At4g36180 OS=Arabidopsis thaliana GN=At4g36180 PE=2 SV=1
AT3G53800	1463	44.9	40.26	72.44	73.62	1.160565494	1.56E-06	9.44E-05	AT3G53800	Fes1B [Arabidopsis thaliana] &gt;AAM65246.1 unknown [Arabidopsis thaliana] &gt;CAB88342.1 putative protein [Arabidopsis thaliana] &gt;AEE79145.1 Fes1B [Arabidopsis thaliana]	GO:0005634	nucleus	K09562	HSPBP1	http://www.genome.jp/dbget-bin/www_bget?ko:K09562	Protein processing in endoplasmic reticulum	ko04141	-	-	-
AT1G72230	1062	10.19	16.44	0.58	1.15	-3.517417362	1.56E-09	2.38E-07	AT1G72230	Cupredoxin superfamily protein [Arabidopsis thaliana] &gt; 52232-53038 [Arabidopsis thaliana] &gt;OAP13439.1 hypothetical protein AXX17_AT1G66390 [Arabidopsis thaliana];AEE35291.1 Cupredoxin superfamily protein [Arabidopsis thaliana] &gt;AAG51789.1 blue copper protein, putative;AAK97684.1 At1g72230/T9N14_17 [Arabidopsis thaliana] &gt;AAM62898.1 blue copper protein, putative [Arabidopsis thaliana]…	GO:0016020;GO:0046658;GO:0031225;GO:0005886;GO:0005507;GO:0016021;GO:0009055	membrane;anchored component of plasma membrane;anchored component of membrane;plasma membrane;copper ion binding;integral component of membrane;electron carrier activity	-	-	-	-	-	-	Blue	Blue copper protein OS=Pisum sativum PE=2 SV=1
AT1G04770	1284	62.92	50.29	25.07	14.01	-1.154562246	0.001094243	0.019867028	AT1G04770	Strong similarity to the beta-9 tubulin gene (178 gene product) gb|AF060248 [Arabidopsis thaliana]	GO:0005634;GO:0009658;GO:0010438	nucleus;chloroplast organization;cellular response to sulfur starvation	-	-	-	-	-	-	Protein	Protein SULFUR DEFICIENCY-INDUCED 2 OS=Arabidopsis thaliana GN=At1g04770 PE=2 SV=1
AT5G07030	1895	9.97	82.86	2.36	2.44	-3.822584751	0.001972423	0.030979567	AT5G07030	AED91100.1 Eukaryotic aspartyl protease family protein [Arabidopsis thaliana] &gt;OAO91225.1 hypothetical protein AXX17_AT5G06680 [Arabidopsis thaliana];Eukaryotic aspartyl protease family protein [Arabidopsis thaliana] &gt	GO:0005576;GO:0004190;GO:0030163;GO:0005618;GO:0006508;GO:0008233;GO:0009505	extracellular region;aspartic-type endopeptidase activity;protein catabolic process;cell wall;proteolysis;peptidase activity;plant-type cell wall	-	-	-	-	-	-	Aspartyl	Aspartyl protease 25 OS=Oryza sativa subsp. japonica GN=AP25 PE=2 SV=1
AT1G64880	2113	13.77	30.02	7.07	6.28	-1.300894106	0.000920657	0.017413143	AT1G64880	AAT47818.1 At1g64880 [Arabidopsis thaliana] &gt;AEE34301.1 Ribosomal protein S5 family protein [Arabidopsis thaliana] &gt;OAP16317.1 hypothetical protein AXX17_AT1G58480 [Arabidopsis thaliana];Ribosomal protein S5 family protein [Arabidopsis thaliana] &gt	GO:0005840;GO:0003735;GO:0005768;GO:0005794;GO:0005622;GO:0030529;GO:0005739;GO:0006412;GO:0005802;GO:0005763;GO:0022627;GO:0003723	ribosome;structural constituent of ribosome;endosome;Golgi apparatus;intracellular;intracellular ribonucleoprotein complex;mitochondrion;translation;trans-Golgi network;mitochondrial small ribosomal subunit;cytosolic small ribosomal subunit;RNA binding	K02988	RP-S5,MRPS5,rpsE	http://www.genome.jp/dbget-bin/www_bget?ko:K02988	Ribosome	ko03010	KOG2646(J)(Ribosomal protein S5)	30S	30S ribosomal protein S5 OS=Campylobacter concisus (strain 13826) GN=rpsE PE=3 SV=1
AT2G02250	1148	6.97	5.09	0.65	0.58	-2.859441064	1.97E-05	0.00079093	AT2G02250	phloem protein 2-B2 [Arabidopsis thaliana] &gt; Short=AtPP2-B2 &gt; AltName: Full=Protein PHLOEM PROTEIN 2-LIKE B2;AEC05561.1 phloem protein 2-B2 [Arabidopsis thaliana];lectin-like protein [Arabidopsis thaliana];Q9ZVR5.2 RecName: Full=Putative F-box protein PP2-B2	GO:0030246;GO:0005634	carbohydrate binding;nucleus	-	-	-	-	-	-	Putative	Putative F-box protein PP2-B2 OS=Arabidopsis thaliana GN=PP2B2 PE=4 SV=2
AT4G20940	3356	1.27	5.27	0.26	0.51	-2.637551135	0.00033885	0.008087443	AT4G20940	GHR1 protein [Arabidopsis thaliana]	GO:0007165;GO:0005515;GO:0004674;GO:0016740;GO:0016020;GO:0016301;GO:0016021;GO:0006468;GO:0000166;GO:0005524;GO:1901528;GO:0005886;GO:0004672;GO:0016310;GO:1901527;GO:1901529	signal transduction;protein binding;protein serine/threonine kinase activity;transferase activity;membrane;kinase activity;integral component of membrane;protein phosphorylation;nucleotide binding;ATP binding;hydrogen peroxide mediated signaling pathway involved in stomatal movement;plasma membrane;protein kinase activity;phosphorylation;abscisic acid-activated signaling pathway involved in stoma…	-	-	-	-	-	-	Probable	Probable LRR receptor-like serine/threonine-protein kinase At4g20940 OS=Arabidopsis thaliana GN=At4g20940 PE=1 SV=1
AT2G26760	1825	0.96	5.89	0.3	0.29	-3.106575081	0.000818714	0.016002321	AT2G26760	AEC07883.1 Cyclin B1;AAK92716.1 putative cyclin [Arabidopsis thaliana] &gt;O48790.1 RecName: Full=Cyclin-B1-4;4 [Arabidopsis thaliana] &gt;4 &gt;Cyclin B1; AltName: Full=G2/mitotic-specific cyclin-B1-4;OAP08520.1 CYCB1 [Arabidopsis thaliana];AAT70494.1 At2g26760 [Arabidopsis thaliana] &gt; Short=CycB1;AAB95310.1 putative cyclin [Arabidopsis thaliana] &gt	GO:0051301;GO:0005634;GO:0016538;GO:0005515;GO:0007049;GO:0051726	cell division;nucleus;cyclin-dependent protein serine/threonine kinase regulator activity;protein binding;cell cycle;regulation of cell cycle	K05868	CCNB	http://www.genome.jp/dbget-bin/www_bget?ko:K05868	-	-	KOG0653(D)(Cyclin B and related kinase-activating proteins)	Cyclin-B1-4	Cyclin-B1-4 OS=Arabidopsis thaliana GN=CYCB1-4 PE=2 SV=1
AT2G38820	1751	8.18	8.56	13.04	14.94	1.136561937	0.000154813	0.004310081	AT2G38820	DNA-directed RNA polymerase subunit beta-beta protein, putative (DUF506) [Arabidopsis thaliana] &gt;AEC09589.1 DNA-directed RNA polymerase subunit beta-beta protein, putative (DUF506) [Arabidopsis thaliana];AEC09590.2 DNA-directed RNA polymerase subunit beta-beta protein, putative (DUF506) [Arabidopsis thaliana]	GO:0008150;GO:0005634;GO:0003674	biological_process;nucleus;molecular_function	-	-	-	-	-	-	-	-
AT4G28240	1056	43.88	39.46	94.62	72.27	1.398323183	1.61E-07	1.38E-05	AT4G28240	AAM96970.1 putative wound-induced protein [Arabidopsis thaliana] &gt;AAK91455.1 AT4g28240/F26K10_120 [Arabidopsis thaliana] &gt;Wound-responsive family protein [Arabidopsis thaliana] &gt;EFH43718.1 hypothetical protein ARALYDRAFT_491951 [Arabidopsis lyrata subsp. lyrata] &gt;AAM63168.1 putative wound induced protein [Arabidopsis thaliana] &gt;XP_002867459.1 hypothetical protein ARALYDRAFT_491951 …	GO:0003674;GO:0008150;GO:0005634	molecular_function;biological_process;nucleus	-	-	-	-	-	-	-	-
AT2G14890	1259	16.69	55.03	5.61	8.73	-1.865856353	0.000500904	0.010993953	AT2G14890	AAG41450.1 putative proline-rich protein [Arabidopsis thaliana] &gt;AAG24277.1 arabinogalactan protein [Arabidopsis thaliana] &gt;AAK00372.1 putative proline-rich protein [Arabidopsis thaliana] &gt;Q9C5S0.2 RecName: Full=Classical arabinogalactan protein 9;AEC06347.1 arabinogalactan protein 9 [Arabidopsis thaliana] &gt; Flags: Precursor &gt;AAL84965.1 At2g14890/T26I20.5 [Arabidopsis thaliana] &gt…	GO:0005886;GO:0031225;GO:0016020	plasma membrane;anchored component of membrane;membrane	-	-	-	-	-	-	Classical	Classical arabinogalactan protein 9 OS=Arabidopsis thaliana GN=AGP9 PE=1 SV=2
AT4G03420	2040	37.23	44.26	77.37	75.59	1.305436823	1.63E-09	2.46E-07	AT4G03420	AAL75907.1 AT4g03420/F9H3_4 [Arabidopsis thaliana] &gt;hypothetical protein (DUF789) [Arabidopsis thaliana] &gt;AAM19862.1 AT4g03420/F9H3_4 [Arabidopsis thaliana] &gt;AEE82319.1 hypothetical protein (DUF789) [Arabidopsis thaliana]	GO:0005634;GO:0008150;GO:0003674	nucleus;biological_process;molecular_function	-	-	-	-	-	-	-	-
AT4G13575	1117	17.7	26.72	117.55	110.75	2.649490642	3.97E-28	1.05E-24	AT4G13575	hypothetical protein AT4G13572 [Arabidopsis thaliana] &gt;hypothetical protein AT4G13575 [Arabidopsis thaliana] &gt;AEE83296.1 hypothetical protein AT4G13572 [Arabidopsis thaliana];NP_001328168.1 hypothetical protein AT4G13575 [Arabidopsis thaliana] &gt;AEE83297.1 hypothetical protein AT4G13575 [Arabidopsis thaliana] &gt;hypothetical protein AXX17_AT4G15490 [Arabidopsis thaliana];ANM66260.1 hypot…	GO:0048046;GO:0009793;GO:0003674;GO:0005829;GO:0008150;GO:0009567;GO:0005739	apoplast;embryo development ending in seed dormancy;molecular_function;cytosol;biological_process;double fertilization forming a zygote and endosperm;mitochondrion	-	-	-	-	-	KOG1757(B)(Histone 2A)	Putative	Putative F-box/LRR-repeat protein At3g49150 OS=Arabidopsis thaliana GN=At3g49150 PE=4 SV=2
AT3G03910	1541	10.6	9.4	2.39	1.52	-1.91202673	1.14E-05	0.000498417	AT3G03910	AAF00627.1 putative glutamate dehydrogenase [Arabidopsis thaliana] &gt;ANM64109.1 glutamate dehydrogenase 3 [Arabidopsis thaliana];OAP03707.1 GDH3 [Arabidopsis thaliana];glutamate dehydrogenase 3 [Arabidopsis thaliana] &gt; Short=GDH 3 &gt;AAF05851.1 putative glutamate dehydrogenase [Arabidopsis thaliana] &gt;Q9S7A0.1 RecName: Full=Probable glutamate dehydrogenase 3;AEE74011.1 glutamate dehydroge…	GO:0055114;GO:0004353;GO:0006520;GO:0004352;GO:0005739;GO:0016639;GO:0051171;GO:0016491	oxidation-reduction process;glutamate dehydrogenase [NAD(P)+] activity;cellular amino acid metabolic process;glutamate dehydrogenase (NAD+) activity;mitochondrion;oxidoreductase activity, acting on the CH-NH2 group of donors, NAD or NADP as acceptor;regulation of nitrogen compound metabolic process;oxidoreductase activity	K00261	GLUD1_2,gdhA	http://www.genome.jp/dbget-bin/www_bget?ko:K00261	Alanine, aspartate and glutamate metabolism;Arginine biosynthesis;Nitrogen metabolism;Carbon metabolism	ko00250,ko00220,ko00910,ko01200	KOG2250(E)(Glutamate/leucine/phenylalanine/valine dehydrogenases)	Probable	Probable glutamate dehydrogenase 3 OS=Arabidopsis thaliana GN=GSH3 PE=3 SV=1
AT1G30760	1895	1.23	2.08	0.07	0.21	-3.140949925	0.001188383	0.021060983	AT1G30760	ANM59869.1 FAD-binding Berberine family protein [Arabidopsis thaliana];FAD-binding Berberine family protein [Arabidopsis thaliana] &gt	GO:0016614;GO:0003824;GO:0009055;GO:0005576;GO:0045551;GO:0050268;GO:0055114;GO:0016491;GO:0052747;GO:0050660;GO:0005737	oxidoreductase activity, acting on CH-OH group of donors;catalytic activity;electron carrier activity;extracellular region;cinnamyl-alcohol dehydrogenase activity;coniferyl-alcohol dehydrogenase activity;oxidation-reduction process;oxidoreductase activity;sinapyl alcohol dehydrogenase activity;flavin adenine dinucleotide binding;cytoplasm	-	-	-	-	-	-	Berberine	Berberine bridge enzyme-like 13 OS=Arabidopsis thaliana GN=At1g30760 PE=1 SV=1
AT1G21500	877	135.59	168.4	225.42	298.26	1.210372153	6.32E-06	0.000304415	AT1G21500	AAK43843.1 Unknown protein [Arabidopsis thaliana] &gt;hypothetical protein AT1G21500 [Arabidopsis thaliana] &gt;AAF87906.1 Unknown protein [Arabidopsis thaliana] &gt;AEE30109.1 hypothetical protein AT1G21500 [Arabidopsis thaliana];AAM10254.1 unknown protein [Arabidopsis thaliana] &gt;AAM60825.1 unknown [Arabidopsis thaliana] &gt	GO:0009507;GO:0009534;GO:0005943	chloroplast;chloroplast thylakoid;phosphatidylinositol 3-kinase complex, class IA	-	-	-	-	-	-	-	-
AT3G57680	1662	13.43	9.9	3.41	3.02	-1.539638703	5.95E-05	0.001985298	AT3G57680	Peptidase S41 family protein [Arabidopsis thaliana] &gt; Flags: Precursor &gt;F4J3G5.1 RecName: Full=Carboxyl-terminal-processing peptidase 3, chloroplastic; AltName: Full=D1 C-terminal processing protease 3;AEE79686.1 Peptidase S41 family protein [Arabidopsis thaliana]; AltName: Full=Photosystem II D1 protein processing peptidase 3	GO:0009579;GO:0009543;GO:0035556;GO:0005576;GO:0008236;GO:0009536;GO:0006508;GO:0008233;GO:0016020;GO:0009507;GO:0016787	thylakoid;chloroplast thylakoid lumen;intracellular signal transduction;extracellular region;serine-type peptidase activity;plastid;proteolysis;peptidase activity;membrane;chloroplast;hydrolase activity	-	-	-	-	-	-	Carboxyl-terminal-processing	Carboxyl-terminal-processing peptidase 3, chloroplastic OS=Arabidopsis thaliana GN=CTPA3 PE=3 SV=1
AT2G23700	2856	1.79	3.95	0.62	0.61	-1.805121675	0.001627101	0.02683361	AT2G23700	AAC17092.2 unknown protein [Arabidopsis thaliana] &gt;Itga6 (Protein of unknown function, DUF547) [Arabidopsis thaliana] &gt;AEC07482.1 Itga6 (Protein of unknown function, DUF547) [Arabidopsis thaliana]	GO:0008150;GO:0005634;GO:0003674	biological_process;nucleus;molecular_function	-	-	-	-	-	-	-	-
AT1G29930	1231	22501.69	20759.57	48254.12	58427.07	1.705534697	3.62E-12	9.24E-10	AT1G29930	AAL25594.1 At1g29930/F1N18_23 [Arabidopsis thaliana] &gt;OAP18794.1 LHCB1.3 [Arabidopsis thaliana]; AltName: Full=LHCII type I CAB-1;AAK93612.1 putative photosystem II type I chlorophyll a/b binding protein [Arabidopsis thaliana] &gt; Short=CAB-140; Flags: Precursor &gt;AAG10603.1 Putative chlorophyll a/b-binding protein [Arabidopsis thaliana] &gt; AltName: Full=Chlorophyll a-b protein 140;chloro…	GO:0009941;GO:0009507;GO:0010218;GO:0009523;GO:0005739;GO:0009522;GO:0048046;GO:0009534;GO:0009637;GO:0030076;GO:0016021;GO:0010287;GO:0016168;GO:0015979;GO:0009579;GO:0046872;GO:0009535;GO:0009765;GO:0009416;GO:0005515;GO:0009536;GO:0010114;GO:0009750;GO:0016020;GO:0005794;GO:0009768;GO:0031409;GO:0018298	chloroplast envelope;chloroplast;response to far red light;photosystem II;mitochondrion;photosystem I;apoplast;chloroplast thylakoid;response to blue light;light-harvesting complex;integral component of membrane;plastoglobule;chlorophyll binding;photosynthesis;thylakoid;metal ion binding;chloroplast thylakoid membrane;photosynthesis, light harvesting;response to light stimulus;protein binding;pla…	K08912	LHCB1	http://www.genome.jp/dbget-bin/www_bget?ko:K08912	Photosynthesis - antenna proteins	ko00196	-	Chlorophyll	Chlorophyll a-b binding protein 1, chloroplastic OS=Arabidopsis thaliana GN=LHCB1.3 PE=1 SV=1
AT5G03870	1793	0.43	3.94	0.04	0.07	-4.829390146	0.000419778	0.009596537	AT5G03870	AED90665.1 Glutaredoxin family protein [Arabidopsis thaliana];CAB85507.1 putative protein [Arabidopsis thaliana] &gt;BAB08613.1 unnamed protein product [Arabidopsis thaliana] &gt;Glutaredoxin family protein [Arabidopsis thaliana] &gt	GO:0009506;GO:0005634;GO:0045454;GO:0009055;GO:0015035	plasmodesma;nucleus;cell redox homeostasis;electron carrier activity;protein disulfide oxidoreductase activity	-	-	-	-	-	KOG2824(O)(Glutaredoxin-related protein)	Uncharacterized	Uncharacterized protein At3g28850 OS=Arabidopsis thaliana GN=At3g28850 PE=4 SV=1
AT5G15500	1647	21.1	14.33	3.8	1.98	-2.241496997	4.41E-07	3.27E-05	AT5G15500	AAO63443.1 At5g15500 [Arabidopsis thaliana] &gt;CAC01749.1 putative protein [Arabidopsis thaliana] &gt;BAC43044.1 unknown protein [Arabidopsis thaliana] &gt;Ankyrin repeat family protein [Arabidopsis thaliana] &gt;AED92169.1 Ankyrin repeat family protein [Arabidopsis thaliana]	GO:0016021;GO:0016020;GO:0005737;GO:0008150	integral component of membrane;membrane;cytoplasm;biological_process	-	-	-	-	-	KOG0504(R)(FOG: Ankyrin repeat)	Ankyrin	Ankyrin repeat-containing protein BDA1 OS=Arabidopsis thaliana GN=BAD1 PE=1 SV=1
AT4G11080	2188	0.72	4.58	0.22	0.2	-3.336496096	0.000581932	0.012317033	AT4G11080	CAB81209.1 98b like protein [Arabidopsis thaliana] &gt;HMG (high mobility group) box protein [Arabidopsis thaliana] &gt;CAB43043.1 98b like protein [Arabidopsis thaliana] &gt;Q9T012.1 RecName: Full=High mobility group B protein 13; AltName: Full=Nucleosome/chromatin assembly factor group D 13 &gt;AAM91621.1 putative 98b protein [Arabidopsis thaliana] &gt;AEE82970.1 HMG (high mobility group) box p…	GO:0003700;GO:0006355;GO:0005634;GO:0003677	transcription factor activity, sequence-specific DNA binding;regulation of transcription, DNA-templated;nucleus;DNA binding	K09273	UBTF	http://www.genome.jp/dbget-bin/www_bget?ko:K09273	-	-	KOG0381(R)(HMG box-containing protein)	High	High mobility group B protein 13 OS=Arabidopsis thaliana GN=HMGB13 PE=2 SV=1
AT1G67910	827	9.15	7.77	25.42	28.97	2.087303576	4.75E-09	6.19E-07	AT1G67910	AAV74242.1 At1g67910 [Arabidopsis thaliana] &gt;OAP17433.1 hypothetical protein AXX17_AT1G61940 [Arabidopsis thaliana];NP_001185348.1 hypothetical protein AT1G67910 [Arabidopsis thaliana] &gt;AAT41734.1 At1g67910 [Arabidopsis thaliana] &gt;AEE34721.1 hypothetical protein AT1G67910 [Arabidopsis thaliana] &gt;BAF00746.1 hypothetical protein [Arabidopsis thaliana] &gt;AEE34720.1 hypothetical protein…	GO:0003674;GO:0005634;GO:0008150	molecular_function;nucleus;biological_process	-	-	-	-	-	-	-	-
AT1G65480	856	3.98	2.42	0.19	0.19	-3.641039533	0.001952166	0.030763124	AT1G65480	PEBP (phosphatidylethanolamine-binding protein) family protein [Arabidopsis thaliana] &gt;ANM57863.1 PEBP (phosphatidylethanolamine-binding protein) family protein [Arabidopsis thaliana]	GO:0005783;GO:0009908;GO:0010119;GO:0009909;GO:0007275;GO:0005634;GO:0008429;GO:0005515;GO:0048573;GO:0030154;GO:0005737;GO:0009911	endoplasmic reticulum;flower development;regulation of stomatal movement;regulation of flower development;multicellular organism development;nucleus;phosphatidylethanolamine binding;protein binding;photoperiodism, flowering;cell differentiation;cytoplasm;positive regulation of flower development	K16223	FT	http://www.genome.jp/dbget-bin/www_bget?ko:K16223	Circadian rhythm - plant	ko04712	KOG3346(R)(Phosphatidylethanolamine binding protein)	Protein	Protein FLOWERING LOCUS T OS=Arabidopsis thaliana GN=FT PE=1 SV=2
AT4G09990	1298	0.93	1.28	0	0	-6.347897719	0.001228062	0.02158698	AT4G09990	ABN04828.1 At4g09990 [Arabidopsis thaliana] &gt;Q9T0F7.1 RecName: Full=Glucuronoxylan 4-O-methyltransferase 2 &gt;CAB39623.1 putative protein [Arabidopsis thaliana] &gt;AFU91593.1 glucuronoxylan methyltransferase 2 [Arabidopsis thaliana] &gt;AEE82826.1 glucuronoxylan 4-O-methyltransferase-like protein (DUF579) [Arabidopsis thaliana] &gt;OAP01187.1 GXM2 [Arabidopsis thaliana];CAB78122.1 putative p…	GO:0030775;GO:0005794;GO:0032259;GO:0008168;GO:0005576;GO:0045491;GO:0000139;GO:0045492;GO:0016020;GO:0016740;GO:0016021	glucuronoxylan 4-O-methyltransferase activity;Golgi apparatus;methylation;methyltransferase activity;extracellular region;xylan metabolic process;Golgi membrane;xylan biosynthetic process;membrane;transferase activity;integral component of membrane	K18801	GXM	http://www.genome.jp/dbget-bin/www_bget?ko:K18801	-	-	-	Glucuronoxylan	Glucuronoxylan 4-O-methyltransferase 2 OS=Arabidopsis thaliana GN=GXM2 PE=1 SV=1
AT3G44300	1535	17.03	45.21	88.61	104.36	2.062933761	6.02E-07	4.22E-05	AT3G44300	BAE98592.1 nitrilase 2 [Arabidopsis thaliana] &gt;CAB88998.1 nitrilase 2 [Arabidopsis thaliana] &gt;ABF18988.1 At3g44300 [Arabidopsis thaliana] &gt;P32962.1 RecName: Full=Nitrilase 2 &gt;nitrilase 2 [Arabidopsis thaliana] &gt;AAB60275.1 nitrilase [Arabidopsis thaliana] &gt;AEE77886.1 nitrilase 2 [Arabidopsis thaliana] &gt;OAP02780.1 NIT2 [Arabidopsis thaliana];AAM65574.1 nitrilase 2 [Arabidopsis …	GO:0009684;GO:0016020;GO:0009507;GO:0009617;GO:0006807;GO:0046686;GO:0016787;GO:0080109;GO:0005829;GO:0000257;GO:0005886;GO:0080061;GO:0009506;GO:0016810;GO:0048046	indoleacetic acid biosynthetic process;membrane;chloroplast;response to bacterium;nitrogen compound metabolic process;response to cadmium ion;hydrolase activity;indole-3-acetonitrile nitrile hydratase activity;cytosol;nitrilase activity;plasma membrane;indole-3-acetonitrile nitrilase activity;plasmodesma;hydrolase activity, acting on carbon-nitrogen (but not peptide) bonds;apoplast	K01501	E3.5.5.1	http://www.genome.jp/dbget-bin/www_bget?ko:K01501	Tryptophan metabolism;Nitrogen metabolism;Cyanoamino acid metabolism	ko00380,ko00910,ko00460	KOG0805(E)(Carbon-nitrogen hydrolase)	Nitrilase	Nitrilase 2 OS=Arabidopsis thaliana GN=NIT2 PE=1 SV=1
AT3G56290	1061	14.6	11.74	29.34	24.46	1.426370183	1.09E-05	0.000484018	AT3G56290	AEE79505.1 potassium transporter [Arabidopsis thaliana] &gt;CAB87428.1 putative protein [Arabidopsis thaliana] &gt;AAM10237.1 putative protein [Arabidopsis thaliana] &gt;OAP01888.1 hypothetical protein AXX17_AT3G50930 [Arabidopsis thaliana];potassium transporter [Arabidopsis thaliana] &gt;AAL32581.1 putative protein [Arabidopsis thaliana] &gt;BAF00005.1 hypothetical protein [Arabidopsis thaliana]…	GO:0005739;GO:0045893;GO:0009658;GO:0003674	mitochondrion;positive regulation of transcription, DNA-templated;chloroplast organization;molecular_function	-	-	-	-	-	-	-	-
AT2G47230	2487	0.52	2.3	0	0.08	-4.739382599	0.000373371	0.008735777	AT2G47230	agenet domain protein (DOMAIN OF UNKNOWN FUNCTION 724 6) [Arabidopsis thaliana] &gt;AEC10816.1 agenet domain protein (DOMAIN OF UNKNOWN FUNCTION 724 6) [Arabidopsis thaliana] &gt;AEC10817.1 agenet domain protein (DOMAIN OF UNKNOWN FUNCTION 724 6) [Arabidopsis thaliana];AAB63823.1 unknown protein [Arabidopsis thaliana] &gt;OAP08154.1 DUF6 [Arabidopsis thaliana]; Short=AtDUF6 &gt;O22897.1 RecName: …	GO:0006810;GO:0005634;GO:0040008	transport;nucleus;regulation of growth	-	-	-	-	-	-	DUF724	DUF724 domain-containing protein 6 OS=Arabidopsis thaliana GN=DUF6 PE=2 SV=1
AT1G10360	1018	35.36	31.51	51.8	55.49	1.087188757	6.01E-05	0.001994912	AT1G10360	AAN41340.1 putative glutathione S-transferase TSI-1 [Arabidopsis thaliana] &gt;AAG30139.1 glutathione S-transferase [Arabidopsis thaliana] &gt; AltName: Full=Glutathione S-transferase 29 &gt;glutathione S-transferase TAU 18 [Arabidopsis thaliana] &gt;AEE28570.1 glutathione S-transferase TAU 18 [Arabidopsis thaliana];BAH19868.1 AT1G10360 [Arabidopsis thaliana] &gt; Short=AtGSTU18; AltName: Full=GS…	GO:0005829;GO:0006749;GO:0009407;GO:0005737;GO:0004364;GO:0016740;GO:0009636	cytosol;glutathione metabolic process;toxin catabolic process;cytoplasm;glutathione transferase activity;transferase activity;response to toxic substance	K00799	GST,gst	http://www.genome.jp/dbget-bin/www_bget?ko:K00799	Glutathione metabolism	ko00480	-	Glutathione	Glutathione S-transferase U18 OS=Arabidopsis thaliana GN=GSTU18 PE=2 SV=1
AT2G42750	1483	107.16	84.26	191.25	163.96	1.277228802	1.09E-06	7.01E-05	AT2G42750	DNAJ heat shock N-terminal domain-containing protein [Arabidopsis thaliana] &gt;AAD21732.2 expressed protein [Arabidopsis thaliana] &gt;AAL47445.1 At2g42750/F7D19.25 [Arabidopsis thaliana] &gt;AAM19907.1 At2g42750/F7D19.25 [Arabidopsis thaliana] &gt;AEC10164.1 DNAJ heat shock N-terminal domain-containing protein [Arabidopsis thaliana] &gt;AAM62780.1 unknown [Arabidopsis thaliana] &gt;OAP07294.1 h…	GO:0009507;GO:0006457;GO:0009055;GO:0005506	chloroplast;protein folding;electron carrier activity;iron ion binding	-	-	-	-	-	KOG0716(O)(Molecular chaperone (DnaJ superfamily))	Chaperone	Chaperone protein dnaJ GFA2, mitochondrial OS=Arabidopsis thaliana GN=GFA2 PE=2 SV=1
AT1G11600	1946	0.39	3.2	0	0	-7.720508043	3.54E-05	0.001276636	AT1G11600	cytochrome P450, family 77, subfamily B, polypeptide 1 [Arabidopsis thaliana] &gt;AAD30263.1 Strong similarity to gb|U61231 cytochrome P450 from Arabidopsis thaliana and is a member of the PF|00067 Cytochrome P450 family. ESTs gb|Z30775 and gb|Z30776 come from this gene [Arabidopsis thaliana] &gt;BAF01194.1 cytochrome P450 like protein [Arabidopsis thaliana] &gt;AAM61354.1 putative cytochrome P45…	GO:0046872;GO:0016705;GO:0005886;GO:0019825;GO:0016491;GO:0044550;GO:0020037;GO:0055114;GO:0004497;GO:0005506;GO:0016709	metal ion binding;oxidoreductase activity, acting on paired donors, with incorporation or reduction of molecular oxygen;plasma membrane;oxygen binding;oxidoreductase activity;secondary metabolite biosynthetic process;heme binding;oxidation-reduction process;monooxygenase activity;iron ion binding;oxidoreductase activity, acting on paired donors, with incorporation or reduction of molecular oxygen…	-	-	-	-	-	-	Cytochrome	Cytochrome P450 77A3 OS=Glycine max GN=CYP77A3 PE=2 SV=1
AT1G67120	16444	1.65	5.11	1.15	0.53	-1.614168778	0.00210005	0.032532288	AT1G67120	midasin-like protein [Arabidopsis thaliana] &gt;ANM60463.1 midasin-like protein [Arabidopsis thaliana];AEE34598.1 midasin-like protein [Arabidopsis thaliana]	GO:0009941;GO:0009506;GO:0009553;GO:0000166;GO:0005634;GO:0000027;GO:0016887;GO:0006364;GO:0005524;GO:0030687	chloroplast envelope;plasmodesma;embryo sac development;nucleotide binding;nucleus;ribosomal large subunit assembly;ATPase activity;rRNA processing;ATP binding;preribosome, large subunit precursor	K14572	MDN1,REA1	http://www.genome.jp/dbget-bin/www_bget?ko:K14572	Ribosome biogenesis in eukaryotes	ko03008	KOG3595(Z)(Dyneins, heavy chain);KOG1808(R)(AAA ATPase containing von Willebrand factor type A (vWA) domain)	Midasin	Midasin OS=Homo sapiens GN=MDN1 PE=1 SV=2
AT5G64190	1527	5.23	4.08	15.93	11.78	1.957016515	6.89E-08	6.54E-06	AT5G64190	AED97852.1 neuronal PAS domain protein [Arabidopsis thaliana];neuronal PAS domain protein [Arabidopsis thaliana] &gt;ANM69115.1 neuronal PAS domain protein [Arabidopsis thaliana];BAB09850.1 unnamed protein product [Arabidopsis thaliana] &gt	GO:0003674;GO:0008150;GO:0005739	molecular_function;biological_process;mitochondrion	-	-	-	-	-	-	-	-
AT3G09710	2325	2.32	3.27	0.69	0.7	-1.633935169	0.002487201	0.03664239	AT3G09710	AEE74802.1 IQ-domain 1 [Arabidopsis thaliana];AEE74801.1 IQ-domain 1 [Arabidopsis thaliana];Q9SF32.1 RecName: Full=Protein IQ-DOMAIN 1 &gt;AAX33644.1 calmodulin-binding protein [Arabidopsis thaliana] &gt;IQ-domain 1 [Arabidopsis thaliana] &gt;AAW30026.1 At3g09710 [Arabidopsis thaliana] &gt;AAF23301.1 putative SF16 protein [Arabidopsis thaliana] &gt;AAV84493.1 At3g09710 [Arabidopsis thaliana] &gt	GO:0006952;GO:0005516;GO:0005634;GO:0008017;GO:0005737;GO:0005515;GO:0019761;GO:0005874	defense response;calmodulin binding;nucleus;microtubule binding;cytoplasm;protein binding;glucosinolate biosynthetic process;microtubule	-	-	-	-	-	-	Protein	Protein IQ-DOMAIN 1 OS=Arabidopsis thaliana GN=IQD1 PE=1 SV=1
AT5G53730	1382	6.81	5.95	12.16	8.69	1.095208624	0.003277529	0.044732625	AT5G53730	Late embryogenesis abundant (LEA) hydroxyproline-rich glycoprotein family [Arabidopsis thaliana] &gt;AAR24221.1 At5g53730 [Arabidopsis thaliana] &gt;AAR92356.1 At5g53730 [Arabidopsis thaliana] &gt;AED96399.1 Late embryogenesis abundant (LEA) hydroxyproline-rich glycoprotein family [Arabidopsis thaliana] &gt;BAB09545.1 unnamed protein product [Arabidopsis thaliana] &gt;OAO92663.1 NHL26 [Arabidopsi…	GO:0046658;GO:0016020;GO:0016021;GO:0005886;GO:0004871;GO:0006952;GO:0009506	anchored component of plasma membrane;membrane;integral component of membrane;plasma membrane;signal transducer activity;defense response;plasmodesma	-	-	-	-	-	-	NDR1/HIN1-like	NDR1/HIN1-like protein 1 OS=Arabidopsis thaliana GN=NHL1 PE=2 SV=1
AT1G62710	1783	19.94	13.79	1.67	1.13	-3.219717495	2.26E-14	8.26E-12	AT1G62710	AEE33996.1 beta vacuolar processing enzyme [Arabidopsis thaliana] &gt;Q39044.3 RecName: Full=Vacuolar-processing enzyme beta-isozyme; AltName: Full=Beta-VPE;AAL15381.1 At1g62710/F23N19_8 [Arabidopsis thaliana] &gt; AltName: Full=Asparaginyl endopeptidase beta-VPE;OAP12170.1 BETAVPE [Arabidopsis thaliana];beta vacuolar processing enzyme [Arabidopsis thaliana] &gt;AAK56243.1 At1g62710/F23N19_8 [Ara…	GO:0006624;GO:0006508;GO:0008233;GO:0051603;GO:0000326;GO:0004197;GO:0005773;GO:0008234;GO:0016787	vacuolar protein processing;proteolysis;peptidase activity;proteolysis involved in cellular protein catabolic process;protein storage vacuole;cysteine-type endopeptidase activity;vacuole;cysteine-type peptidase activity;hydrolase activity	K01369	LGMN	http://www.genome.jp/dbget-bin/www_bget?ko:K01369	-	-	KOG1349(O)(Gpi-anchor transamidase)	Vacuolar-processing	Vacuolar-processing enzyme beta-isozyme OS=Arabidopsis thaliana GN=bVPE PE=2 SV=3
AT4G10910	744	0.88	1.65	6.05	4.61	2.502995123	0.000829244	0.01613736	AT4G10910	AAO50493.1 unknown protein [Arabidopsis thaliana] &gt;BAC43619.1 unknown protein [Arabidopsis thaliana] &gt;AAM62934.1 unknown [Arabidopsis thaliana] &gt;CAB81192.1 hypothetical protein [Arabidopsis thaliana] &gt;hypothetical protein AT4G10910 [Arabidopsis thaliana] &gt;OAO97635.1 hypothetical protein AXX17_AT4G12290 [Arabidopsis thaliana];CAB40059.1 hypothetical protein [Arabidopsis thaliana] &g…	GO:0008150;GO:0005634;GO:0003674	biological_process;nucleus;molecular_function	-	-	-	-	-	-	-	-
AT1G02660	2842	6.71	5.49	9.91	11.21	1.178427653	0.00014921	0.004193409	AT1G02660	AEE27455.1 alpha/beta-Hydrolases superfamily protein [Arabidopsis thaliana];alpha/beta-Hydrolases superfamily protein [Arabidopsis thaliana] &gt	GO:0006629;GO:0005576;GO:0004806;GO:0016787;GO:0016021;GO:0016020	lipid metabolic process;extracellular region;triglyceride lipase activity;hydrolase activity;integral component of membrane;membrane	-	-	-	-	-	-	-	-
AT5G06980	1267	14.78	15.77	46.92	37.71	1.873776171	1.01E-12	2.88E-10	AT5G06980	AltName: Full=Night light-inducible and clock-regulated 4 &gt;AED91093.1 hypothetical protein AT5G06980 [Arabidopsis thaliana];NP_001330537.1 hypothetical protein AT5G06980 [Arabidopsis thaliana] &gt;Q9FL48.1 RecName: Full=Protein LNK4;BAB11156.1 unnamed protein product [Arabidopsis thaliana] &gt;AED91094.1 hypothetical protein AT5G06980 [Arabidopsis thaliana];AAM14249.1 unknown protein [Arabidop…	GO:0003674;GO:0005634;GO:0080167;GO:0006351;GO:0006355	molecular_function;nucleus;response to karrikin;transcription, DNA-templated;regulation of transcription, DNA-templated	-	-	-	-	-	-	Protein	Protein LNK4 OS=Arabidopsis thaliana GN=LNK4 PE=1 SV=1
AT3G49780	550	35.79	38.6	88.4	71.44	1.613330798	5.87E-08	5.81E-06	AT3G49780	AEE78589.1 phytosulfokine 4 precursor [Arabidopsis thaliana] &gt;AAN71996.1 putative protein [Arabidopsis thaliana] &gt; Short=PSK-alpha; Flags: Precursor &gt;DAA00273.1 TPA_exp: putative phytosulfokine peptide precursor [Arabidopsis thaliana] &gt; Contains: RecName: Full=Phytosulfokine-alpha;Q9M2Y0.2 RecName: Full=Phytosulfokines 3; Short=PSK-beta;OAP06552.1 PSK4 [Arabidopsis thaliana]; Short=Ph…	GO:1905392;GO:0008283;GO:0030154;GO:0005576;GO:0008083;GO:0005794;GO:0031012;GO:0009887;GO:0007275	plant organ morphogenesis;cell proliferation;cell differentiation;extracellular region;growth factor activity;Golgi apparatus;extracellular matrix;animal organ morphogenesis;multicellular organism development	-	-	-	-	-	-	Phytosulfokines	Phytosulfokines 3 OS=Arabidopsis thaliana GN=PSK3 PE=2 SV=2
AT3G49570	744	40.56	46.85	19.46	11.7	-1.070497693	0.003380591	0.045666822	AT3G49570	CAB62461.1 hypothetical protein [Arabidopsis thaliana] &gt;AEE78558.1 response to low sulfur 3 [Arabidopsis thaliana] &gt;AAP04108.1 unknown protein [Arabidopsis thaliana] &gt;OAP02738.1 LSU3 [Arabidopsis thaliana];BAC42759.1 unknown protein [Arabidopsis thaliana] &gt;response to low sulfur 3 [Arabidopsis thaliana] &gt;Q9SCK2.1 RecName: Full=Protein RESPONSE TO LOW SULFUR 3 &gt	GO:0005575;GO:0008150;GO:0003674	cellular_component;biological_process;molecular_function	-	-	-	-	-	-	Protein	Protein RESPONSE TO LOW SULFUR 3 OS=Arabidopsis thaliana GN=LSU3 PE=4 SV=1
AT5G35490	466	12	8.94	35.46	42.17	2.343993067	1.55E-07	1.34E-05	AT5G35490	mto 1 responding up 1 [Arabidopsis thaliana] &gt;TIR-NBS-LRR class disease resistance protein [Arabidopsis thaliana] &gt;ANM70093.1 TIR-NBS-LRR class disease resistance protein [Arabidopsis thaliana];unnamed protein product [Arabidopsis thaliana];PREDICTED: uncharacterized protein LOC104789701 [Camelina sativa];AED93973.2 mto 1 responding up 1 [Arabidopsis thaliana]	GO:0005524;GO:0008150;GO:0005634;GO:0035091;GO:0000166;GO:0003674;GO:0006952;GO:0007165;GO:0046872;GO:0016788;GO:0043531;GO:0005739;GO:0003964	ATP binding;biological_process;nucleus;phosphatidylinositol binding;nucleotide binding;molecular_function;defense response;signal transduction;metal ion binding;hydrolase activity, acting on ester bonds;ADP binding;mitochondrion;RNA-directed DNA polymerase activity	-	-	-	-	-	-	Mediator	Mediator of RNA polymerase II transcription subunit 28 OS=Arabidopsis thaliana GN=MED28 PE=1 SV=1
AT2G25620	1786	6.14	10.13	1.97	2.51	-1.447866772	0.001028488	0.018926313	AT2G25620	AAK00401.1 putative protein phosphatase 2C [Arabidopsis thaliana] &gt;AAK62650.1 At2g25620/F3N11.7 [Arabidopsis thaliana] &gt;AAL32009.1 At2g25620/F3N11.7 [Arabidopsis thaliana] &gt;NP_001324148.1 DNA-binding protein phosphatase 1 [Arabidopsis thaliana] &gt;Q9SLA1.1 RecName: Full=Probable protein phosphatase 2C 22;OAP11529.1 DBP1 [Arabidopsis thaliana] &gt; Short=AtPP2C22 &gt;AAD31375.1 putative …	GO:0050688;GO:0004722;GO:0003824;GO:0016787;GO:0043169;GO:0006470;GO:0046872;GO:0005634;GO:0005829;GO:0005737;GO:0004721	regulation of defense response to virus;protein serine/threonine phosphatase activity;catalytic activity;hydrolase activity;cation binding;protein dephosphorylation;metal ion binding;nucleus;cytosol;cytoplasm;phosphoprotein phosphatase activity	K14803	PTC2_3	http://www.genome.jp/dbget-bin/www_bget?ko:K14803	-	-	KOG0698(T)(Serine/threonine protein phosphatase)	Probable	Probable protein phosphatase 2C 22 OS=Arabidopsis thaliana GN=At2g25620 PE=2 SV=1
AT1G44446	1997	62.4	66.16	149.22	151.3	1.624988214	1.18E-14	4.66E-12	AT1G44446	AAK43487.1 chlorophyll a oxygenase [Arabidopsis thaliana] &gt; Flags: Precursor &gt;Pheophorbide a oxygenase family protein with Rieske 2Fe-2S domain-containing protein [Arabidopsis thaliana] &gt;BAF00553.1 chlorophyll a oxygenase [Arabidopsis thaliana] &gt;AAN72086.1 chlorophyll a oxygenase [Arabidopsis thaliana] &gt;AAM91560.1 chlorophyll a oxygenase [Arabidopsis thaliana] &gt;AEE32035.1 Pheoph…	GO:0051536;GO:0005506;GO:0042651;GO:0009507;GO:0010277;GO:0055114;GO:0009706;GO:0051537;GO:0009536;GO:0016491;GO:0016020;GO:0009535;GO:0046872;GO:0009579;GO:0031969;GO:0016705;GO:0015995	iron-sulfur cluster binding;iron ion binding;thylakoid membrane;chloroplast;chlorophyllide a oxygenase [overall] activity;oxidation-reduction process;chloroplast inner membrane;2 iron, 2 sulfur cluster binding;plastid;oxidoreductase activity;membrane;chloroplast thylakoid membrane;metal ion binding;thylakoid;chloroplast membrane;oxidoreductase activity, acting on paired donors, with incorporation…	K13600	CAO	http://www.genome.jp/dbget-bin/www_bget?ko:K13600	Porphyrin and chlorophyll metabolism	ko00860	-	Chlorophyllide	Chlorophyllide a oxygenase, chloroplastic OS=Arabidopsis thaliana GN=CAO PE=1 SV=1
AT4G25340	1881	10.58	26.67	6.66	3.03	-1.539269736	0.002579889	0.03756419	AT4G25340	AltName: Full=Immunophilin FKBP53;AEE85044.1 FK506 BINDING PROTEIN 53 [Arabidopsis thaliana];AAL09783.1 AT4g25340/T30C3_20 [Arabidopsis thaliana] &gt; Short=PPIase FKBP53; AltName: Full=FK506-binding protein 53; AltName: Full=Rotamase &gt;AEE85043.1 FK506 BINDING PROTEIN 53 [Arabidopsis thaliana]; Short=AtFKBP53;Q93ZG9.1 RecName: Full=Peptidyl-prolyl cis-trans isomerase FKBP53;AAN28917.1 At4g2534…	GO:0005829;GO:0061077;GO:0005634;GO:0042393;GO:0005528;GO:0018208;GO:0003755;GO:0005789;GO:0006334;GO:0016853;GO:0016020;GO:0006457;GO:0005730;GO:0000412	cytosol;chaperone-mediated protein folding;nucleus;histone binding;FK506 binding;peptidyl-proline modification;peptidyl-prolyl cis-trans isomerase activity;endoplasmic reticulum membrane;nucleosome assembly;isomerase activity;membrane;protein folding;nucleolus;histone peptidyl-prolyl isomerization	K14826	FPR3_4	http://www.genome.jp/dbget-bin/www_bget?ko:K14826	-	-	KOG0544(O)(FKBP-type peptidyl-prolyl cis-trans isomerase)	Peptidyl-prolyl	Peptidyl-prolyl cis-trans isomerase FKBP53 OS=Arabidopsis thaliana GN=FKBP53 PE=1 SV=1
AT3G57020	1524	3.76	3.05	8.67	6.25	1.517547543	0.00025687	0.006489518	AT3G57020	Q9M1J6.1 RecName: Full=Protein STRICTOSIDINE SYNTHASE-LIKE 9;CAB72172.1 putative protein [Arabidopsis thaliana] &gt;AEE79599.1 Calcium-dependent phosphotriesterase superfamily protein [Arabidopsis thaliana] &gt; Short=AtSS6;OAP01390.1 hypothetical protein AXX17_AT3G51610 [Arabidopsis thaliana]; Short=AtSSL9; AltName: Full=Strictosidine synthase 6; Flags: Precursor &gt;AEE79600.1 Calcium-dependent…	GO:0016020;GO:0009821;GO:0016788;GO:0016844;GO:0016021;GO:0005773;GO:0009507;GO:0005774;GO:0009058;GO:0005783	membrane;alkaloid biosynthetic process;hydrolase activity, acting on ester bonds;strictosidine synthase activity;integral component of membrane;vacuole;chloroplast;vacuolar membrane;biosynthetic process;endoplasmic reticulum	-	-	-	-	-	-	Protein	Protein STRICTOSIDINE SYNTHASE-LIKE 9 OS=Arabidopsis thaliana GN=SSL9 PE=2 SV=1
AT2G29750	2005	0.72	1.17	0	0.03	-5.434434991	0.002216678	0.033782652	AT2G29750	AAY56417.1 At2g29750 [Arabidopsis thaliana] &gt;ABH04565.1 At2g29750 [Arabidopsis thaliana] &gt;UDP-glucosyl transferase 71C1 [Arabidopsis thaliana] &gt; AltName: Full=Flavonol 3-O-glucosyltransferase UGT71C1;O82381.1 RecName: Full=UDP-glycosyltransferase 71C1; AltName: Full=Flavonol 7-O-glucosyltransferase UGT71C1 &gt;AAC35226.1 putative flavonol 3-O-glucosyltransferase [Arabidopsis thaliana] &g…	GO:0043231;GO:0080043;GO:0016757;GO:0102425;GO:0009813;GO:0035251;GO:0047893;GO:0008152;GO:0052696;GO:0080044;GO:0008194;GO:0080045;GO:0016758;GO:0102360;GO:0016740	intracellular membrane-bounded organelle;quercetin 3-O-glucosyltransferase activity;transferase activity, transferring glycosyl groups;myricetin 3-O-glucosyltransferase activity;flavonoid biosynthetic process;UDP-glucosyltransferase activity;flavonol 3-O-glucosyltransferase activity;metabolic process;flavonoid glucuronidation;quercetin 7-O-glucosyltransferase activity;UDP-glycosyltransferase acti…	-	-	-	-	-	-	UDP-glycosyltransferase	UDP-glycosyltransferase 71C1 OS=Arabidopsis thaliana GN=UGT71C1 PE=1 SV=1
novel.12492	1284	0.25	1.43	7.17	7.12	3.516781705	5.65E-07	4.02E-05	-	-	-	-	-	-	-	-	-	-	-	-
AT5G60930	4426	0.37	5.31	0.27	0.18	-3.210160721	0.000792821	0.015598943	AT5G60930	ANM70804.1 P-loop containing nucleoside triphosphate hydrolases superfamily protein [Arabidopsis thaliana];P-loop containing nucleoside triphosphate hydrolases superfamily protein [Arabidopsis thaliana] &gt; AltName: Full=AtKINESIN-4C &gt;F4K0J3.2 RecName: Full=Kinesin-like protein KIN-4C;BAB10642.1 kinesin-like protein [Arabidopsis thaliana] &gt;ANM70805.1 P-loop containing nucleoside triphospha…	GO:0003777;GO:0005871;GO:0005874;GO:0005524;GO:0016887;GO:0005634;GO:0000166;GO:0008017;GO:0009506;GO:0007018;GO:0071555	microtubule motor activity;kinesin complex;microtubule;ATP binding;ATPase activity;nucleus;nucleotide binding;microtubule binding;plasmodesma;microtubule-based movement;cell wall organization	K10395	KIF4_21_27	http://www.genome.jp/dbget-bin/www_bget?ko:K10395	-	-	KOG0244(Z)(Kinesin-like protein);KOG4280(Z)(Kinesin-like protein)	Kinesin-like	Kinesin-like protein KIN-4C OS=Arabidopsis thaliana GN=KIN4C PE=2 SV=2
novel.6741	1183	41.66	32.05	78.59	73.25	1.43513878	3.15E-07	2.45E-05	-	hypothetical protein [Arabidopsis thaliana]	-	-	-	-	-	-	-	-	-	-
AT4G12800	1049	3385.13	2394.04	4329.78	5383.36	1.147866081	0.000137155	0.003914861	AT4G12800	photosystem I subunit l [Arabidopsis thaliana] &gt;ANM67144.1 photosystem I subunit l [Arabidopsis thaliana]	GO:0016020;GO:0009536;GO:0019684;GO:0031969;GO:0005515;GO:0009535;GO:0015979;GO:0010287;GO:0016021;GO:0009534;GO:0009522;GO:0009507;GO:0009941;GO:0009538;GO:0009579	membrane;plastid;photosynthesis, light reaction;chloroplast membrane;protein binding;chloroplast thylakoid membrane;photosynthesis;plastoglobule;integral component of membrane;chloroplast thylakoid;photosystem I;chloroplast;chloroplast envelope;photosystem I reaction center;thylakoid	K02699	psaL	http://www.genome.jp/dbget-bin/www_bget?ko:K02699	Photosynthesis	ko00195	-	Photosystem	Photosystem I reaction center subunit XI, chloroplastic OS=Arabidopsis thaliana GN=PSAL PE=1 SV=2
AT2G26980	1959	10.86	16.63	31.57	22.56	1.437676097	2.55E-06	0.00014289	AT2G26980	AEC07919.1 CBL-interacting protein kinase 3 [Arabidopsis thaliana];AEC07917.1 CBL-interacting protein kinase 3 [Arabidopsis thaliana];CBL-interacting protein kinase 3 [Arabidopsis thaliana] &gt;OAP07444.1 SnRK3.17 [Arabidopsis thaliana] &gt;AEC07918.2 CBL-interacting protein kinase 3 [Arabidopsis thaliana]	GO:0005524;GO:0009735;GO:0007165;GO:0005634;GO:0000166;GO:0004672;GO:0016310;GO:0005737;GO:0016740;GO:0004674;GO:0005886;GO:0006468;GO:0009738;GO:0016301;GO:0035556;GO:0009737	ATP binding;response to cytokinin;signal transduction;nucleus;nucleotide binding;protein kinase activity;phosphorylation;cytoplasm;transferase activity;protein serine/threonine kinase activity;plasma membrane;protein phosphorylation;abscisic acid-activated signaling pathway;kinase activity;intracellular signal transduction;response to abscisic acid	-	-	-	-	-	-	CBL-interacting	CBL-interacting serine/threonine-protein kinase 3 OS=Arabidopsis thaliana GN=CIPK3 PE=1 SV=2
AT5G17420	3403	3.23	4.98	0.37	0.61	-2.652976776	7.93E-08	7.31E-06	AT5G17420	AHL38621.1 glycosyltransferase, partial [Arabidopsis thaliana] &gt;OAO91216.1 MUR10 [Arabidopsis thaliana];AED92424.1 Cellulose synthase family protein [Arabidopsis thaliana] &gt; Short=AtIRX3 &gt;CAC01737.1 cellulose synthase catalytic subunit (IRX3) [Arabidopsis thaliana] &gt;Cellulose synthase family protein [Arabidopsis thaliana] &gt;AAM98075.1 AT5g17420/T10B6_80 [Arabidopsis thaliana] &gt;AA…	GO:0009832;GO:0046872;GO:0005515;GO:0016740;GO:0016020;GO:0009507;GO:0052386;GO:0000977;GO:0010330;GO:0016021;GO:0016760;GO:0016759;GO:0009833;GO:0005886;GO:0005794;GO:0009834;GO:0008270;GO:0016757;GO:0030244;GO:0010400;GO:0071555	plant-type cell wall biogenesis;metal ion binding;protein binding;transferase activity;membrane;chloroplast;cell wall thickening;RNA polymerase II regulatory region sequence-specific DNA binding;cellulose synthase complex;integral component of membrane;cellulose synthase (UDP-forming) activity;cellulose synthase activity;plant-type primary cell wall biogenesis;plasma membrane;Golgi apparatus;plan…	K10999	CESA	http://www.genome.jp/dbget-bin/www_bget?ko:K10999	-	-	-	Cellulose	Cellulose synthase A catalytic subunit 7 [UDP-forming] OS=Arabidopsis thaliana GN=CESA7 PE=1 SV=1
AT5G35970	3475	36.63	27.91	90.22	76.27	1.740969545	1.00E-10	2.00E-08	AT5G35970	AED94034.1 P-loop containing nucleoside triphosphate hydrolases superfamily protein [Arabidopsis thaliana];P-loop containing nucleoside triphosphate hydrolases superfamily protein [Arabidopsis thaliana] &gt	GO:0009570;GO:0016787;GO:0003677;GO:0009507;GO:0009941	chloroplast stroma;hydrolase activity;DNA binding;chloroplast;chloroplast envelope	-	-	-	-	-	KOG1802(A)(RNA helicase nonsense mRNA reducing factor (pNORF1))	DNA-binding	DNA-binding protein SMUBP-2 OS=Mesocricetus auratus GN=IGHMBP2 PE=1 SV=1
AT4G22517	620	0.88	6.65	0	0	-6.48704653	0.002086357	0.03244715	AT4G22517	transmembrane protein [Arabidopsis thaliana] &gt;ANM66366.1 transmembrane protein [Arabidopsis thaliana] &gt;NP_001328263.1 transmembrane protein [Arabidopsis thaliana] &gt;AEE84615.2 transmembrane protein [Arabidopsis thaliana]	GO:0008150;GO:0003674;GO:0005576;GO:0008233;GO:0006508;GO:0005739	biological_process;molecular_function;extracellular region;peptidase activity;proteolysis;mitochondrion	-	-	-	-	-	-	Putative	Putative lipid-binding protein AIR1 OS=Arabidopsis thaliana GN=AIR1 PE=2 SV=1
AT1G35420	1275	67.51	54.71	101.78	100.17	1.117585971	1.84E-05	0.000750547	AT1G35420	alpha/beta-Hydrolases superfamily protein [Arabidopsis thaliana] &gt;AEE31791.1 alpha/beta-Hydrolases superfamily protein [Arabidopsis thaliana];AAG52116.1 unknown protein;AEE31790.1 alpha/beta-Hydrolases superfamily protein [Arabidopsis thaliana] &gt;OAP19248.1 hypothetical protein AXX17_AT1G36190 [Arabidopsis thaliana]; 42479-41336 [Arabidopsis thaliana] &gt;BAD42933.1 unknown protein [Arabidop…	GO:0009570;GO:0016787;GO:0009507;GO:0005739	chloroplast stroma;hydrolase activity;chloroplast;mitochondrion	-	-	-	-	-	KOG3043(R)(Predicted hydrolase related to dienelactone hydrolase)	Carboxymethylenebutenolidase	Carboxymethylenebutenolidase homolog OS=Homo sapiens GN=CMBL PE=1 SV=1
AT3G12750	1412	12.05	13.76	4.66	3.68	-1.233508118	0.000534486	0.011537252	AT3G12750	zinc transporter 1 precursor [Arabidopsis thaliana] &gt;OAP04536.1 ZIP1 [Arabidopsis thaliana];AEE75242.1 zinc transporter 1 precursor [Arabidopsis thaliana] &gt;AAC24197.1 putative zinc transporter [Arabidopsis thaliana] &gt;BAE98670.1 putative zinc transporter [Arabidopsis thaliana] &gt; AltName: Full=ZRT/IRT-like protein 1; Flags: Precursor &gt;BAB02419.1 zinc transporter-like protein [Arabido…	GO:0055085;GO:0010043;GO:0006811;GO:0005886;GO:0006810;GO:0030001;GO:0006829;GO:0016021;GO:0071577;GO:0046873;GO:0005385;GO:0016020	transmembrane transport;response to zinc ion;ion transport;plasma membrane;transport;metal ion transport;zinc II ion transport;integral component of membrane;zinc II ion transmembrane transport;metal ion transmembrane transporter activity;zinc ion transmembrane transporter activity;membrane	K14709	SLC39A1_2_3,ZIP1_2_3	http://www.genome.jp/dbget-bin/www_bget?ko:K14709	-	-	KOG1558(P)(Fe2+/Zn2+ regulated transporter)	Zinc	Zinc transporter 1 OS=Arabidopsis thaliana GN=ZIP1 PE=2 SV=1
AT2G37950	1213	11.62	6.21	33.74	31.23	2.247464722	1.82E-08	1.98E-06	AT2G37950	AAW39001.1 At2g37950 [Arabidopsis thaliana] &gt;AAV31162.1 At2g37950 [Arabidopsis thaliana] &gt;AEC09469.1 RING/FYVE/PHD zinc finger superfamily protein [Arabidopsis thaliana] &gt;OAP10502.1 hypothetical protein AXX17_AT2G34780 [Arabidopsis thaliana];RING/FYVE/PHD zinc finger superfamily protein [Arabidopsis thaliana] &gt	GO:0046872;GO:0016020;GO:0016021;GO:0005634;GO:0009555;GO:0008270	metal ion binding;membrane;integral component of membrane;nucleus;pollen development;zinc ion binding	-	-	-	-	-	-	-	-
AT3G10190	965	18.69	15.83	5.92	4.59	-1.316700555	0.00117228	0.020884697	AT3G10190	Q9SS31.1 RecName: Full=Probable calcium-binding protein CML36;AAF02827.1 calmodulin-like protein [Arabidopsis thaliana] &gt;AAO24546.1 At3g10190 [Arabidopsis thaliana] &gt; AltName: Full=Calmodulin-like protein 36 &gt;Calcium-binding EF-hand family protein [Arabidopsis thaliana] &gt;AEE74869.1 Calcium-binding EF-hand family protein [Arabidopsis thaliana];BAF00087.1 calmodulin like protein [Arabid…	GO:0005886;GO:0005509;GO:0005515;GO:0046872;GO:0050832	plasma membrane;calcium ion binding;protein binding;metal ion binding;defense response to fungus	K13448	CML	http://www.genome.jp/dbget-bin/www_bget?ko:K13448	Plant-pathogen interaction	ko04626	KOG0027(T)(Calmodulin and related proteins (EF-Hand superfamily))	Probable	Probable calcium-binding protein CML36 OS=Arabidopsis thaliana GN=CML36 PE=2 SV=1
AT2G46910	1057	27.98	25.66	42.85	44.62	1.108276665	4.16E-05	0.001461685	AT2G46910	AEC10770.1 Plastid-lipid associated protein PAP / fibrillin family protein [Arabidopsis thaliana] &gt;Q8W4F1.1 RecName: Full=Probable plastid-lipid-associated protein 10, chloroplastic;AAC34229.2 Expressed protein [Arabidopsis thaliana] &gt;OAP07134.1 hypothetical protein AXX17_AT2G44620 [Arabidopsis thaliana];Plastid-lipid associated protein PAP / fibrillin family protein [Arabidopsis thaliana] …	GO:0008150;GO:0009536;GO:0010287;GO:0009507	biological_process;plastid;plastoglobule;chloroplast	-	-	-	-	-	-	Probable	Probable plastid-lipid-associated protein 10, chloroplastic OS=Arabidopsis thaliana GN=PAP10 PE=2 SV=1
AT5G39660	1831	3.87	4.29	14.31	10.1	1.96084094	4.01E-09	5.35E-07	AT5G39660	NP_001318708.1 cycling DOF factor 2 [Arabidopsis thaliana] &gt;ANM69712.1 cycling DOF factor 2 [Arabidopsis thaliana]; Short=AtDOF5.2 &gt;AAU90081.1 At5g39660 [Arabidopsis thaliana] &gt;Q93ZL5.2 RecName: Full=Cyclic dof factor 2;AED94460.1 cycling DOF factor 2 [Arabidopsis thaliana] &gt;AED94461.1 cycling DOF factor 2 [Arabidopsis thaliana] &gt; AltName: Full=Dof zinc finger protein DOF5.2;unname…	GO:0009908;GO:0006355;GO:0003700;GO:0006351;GO:0005634;GO:0048510;GO:0003677;GO:0043565;GO:0005515;GO:0046872	flower development;regulation of transcription, DNA-templated;transcription factor activity, sequence-specific DNA binding;transcription, DNA-templated;nucleus;regulation of timing of transition from vegetative to reproductive phase;DNA binding;sequence-specific DNA binding;protein binding;metal ion binding	-	-	-	-	-	-	Cyclic	Cyclic dof factor 2 OS=Arabidopsis thaliana GN=CDF2 PE=1 SV=2
ATCG00190	3219	3.51	5.6	1.42	0.96	-1.541679042	0.000319794	0.007717944	ATCG00190	YP_009258160.1 RNA polymerase beta subunit (chloroplast) [Arabidopsis suecica] &gt;BAA84377.1 RNA polymerase beta subunit (chloroplast) [Arabidopsis thaliana] &gt; AltName: Full=Plastid-encoded RNA polymerase subunit beta;ANW47782.1 RNA polymerase beta subunit (chloroplast) [Arabidopsis thaliana];CZF94793.1 RNA polymerase beta subunit (chloroplast) [Arabidopsis suecica] &gt;RNA polymerase beta su…	GO:0009507;GO:0009536;GO:0003677;GO:0003899;GO:0032549;GO:0006351;GO:0016740;GO:0000428;GO:0016779	chloroplast;plastid;DNA binding;DNA-directed 5'-3' RNA polymerase activity;ribonucleoside binding;transcription, DNA-templated;transferase activity;DNA-directed RNA polymerase complex;nucleotidyltransferase activity	K03043	rpoB	http://www.genome.jp/dbget-bin/www_bget?ko:K03043	RNA polymerase;Purine metabolism;Pyrimidine metabolism	ko03020,ko00230,ko00240	KOG0215(K)(RNA polymerase III, second largest subunit)	DNA-directed	DNA-directed RNA polymerase subunit beta OS=Arabidopsis thaliana GN=rpoB PE=3 SV=4
AT3G23290	1465	7.8	22.92	2.73	3.47	-1.873699494	0.000486222	0.010761229	AT3G23290	OAP05827.1 LSH4 [Arabidopsis thaliana];AEE76748.1 LIGHT-DEPENDENT SHORT HYPOCOTYLS-like protein (DUF640) [Arabidopsis thaliana] &gt;Q9LW68.1 RecName: Full=Protein LIGHT-DEPENDENT SHORT HYPOCOTYLS 4; AltName: Full=Protein ORGAN BOUNDARY 4 &gt;LIGHT-DEPENDENT SHORT HYPOCOTYLS-like protein (DUF640) [Arabidopsis thaliana] &gt;BAB02272.1 unnamed protein product [Arabidopsis thaliana] &gt	GO:0007275;GO:0005634;GO:0009299;GO:0006351;GO:0006355;GO:0009886;GO:0005739;GO:0003677	multicellular organism development;nucleus;mRNA transcription;transcription, DNA-templated;regulation of transcription, DNA-templated;post-embryonic animal morphogenesis;mitochondrion;DNA binding	-	-	-	-	-	-	Protein	Protein LIGHT-DEPENDENT SHORT HYPOCOTYLS 4 OS=Arabidopsis thaliana GN=LSH4 PE=1 SV=1
AT1G17620	1468	27.83	30.84	7.65	9.96	-1.330358422	1.58E-05	0.000662185	AT1G17620	AAK96589.1 At1g17620/F11A6_23 [Arabidopsis thaliana] &gt;AEE29615.1 Late embryogenesis abundant (LEA) hydroxyproline-rich glycoprotein family [Arabidopsis thaliana] &gt;Late embryogenesis abundant (LEA) hydroxyproline-rich glycoprotein family [Arabidopsis thaliana] &gt;AAF79472.1 F1L3.32 [Arabidopsis thaliana] &gt;BAE99309.1 hypothetical protein [Arabidopsis thaliana] &gt;OAP17750.1 hypothetical …	GO:0016021;GO:0009506;GO:0005886;GO:0003674;GO:0016020;GO:0008150	integral component of membrane;plasmodesma;plasma membrane;molecular_function;membrane;biological_process	-	-	-	-	-	-	-	-
AT5G17160	2103	0.33	7.16	0.16	0.09	-4.46437442	0.000191142	0.005117529	AT5G17160	ABO38761.1 At5g17160 [Arabidopsis thaliana] &gt;OAO90213.1 hypothetical protein AXX17_AT5G16790 [Arabidopsis thaliana];aspartic/glutamic acid-rich protein [Arabidopsis thaliana] &gt;AAM98242.1 putative protein [Arabidopsis thaliana] &gt;AED92389.1 aspartic/glutamic acid-rich protein [Arabidopsis thaliana] &gt	GO:0003674;GO:0005634;GO:0008150	molecular_function;nucleus;biological_process	-	-	-	-	-	-	-	-
AT1G09500	1100	1.43	3.24	7.78	5.76	1.881570611	0.000666638	0.013635938	AT1G09500	AAL58926.1 At1g09500/F14J9_16 [Arabidopsis thaliana] &gt;AAC33210.1 Highly similar to cinnamyl alcohol dehydrogenase, gi|1143445 [Arabidopsis thaliana] &gt;AAN18048.1 At1g09500/F14J9_16 [Arabidopsis thaliana] &gt;AEE28453.1 NAD(P)-binding Rossmann-fold superfamily protein [Arabidopsis thaliana];NAD(P)-binding Rossmann-fold superfamily protein [Arabidopsis thaliana] &gt;AAL11561.1 At1g09500/F14J9_…	GO:0003824;GO:0045551;GO:0055114;GO:0009809;GO:0050662;GO:0004022	catalytic activity;cinnamyl-alcohol dehydrogenase activity;oxidation-reduction process;lignin biosynthetic process;coenzyme binding;alcohol dehydrogenase (NAD) activity	-	-	-	-	-	KOG1502(V)(Flavonol reductase/cinnamoyl-CoA reductase)	Tetraketide;Cinnamoyl-CoA	Tetraketide alpha-pyrone reductase 1 OS=Arabidopsis thaliana GN=TKPR1 PE=1 SV=1;Cinnamoyl-CoA reductase 1 OS=Arabidopsis thaliana GN=CCR1 PE=1 SV=1
AT2G39800	2639	21.11	40.36	127.79	100.57	2.299850184	1.54E-12	4.21E-10	AT2G39800	AEC09729.1 delta1-pyrroline-5-carboxylate synthase 1 [Arabidopsis thaliana] &gt; Includes: RecName: Full=Glutamate 5-kinase;AAM47354.1 At2g39800/T5I7.10 [Arabidopsis thaliana] &gt; AltName: Full=Glutamate-5-semialdehyde dehydrogenase;CAA60740.1 pyrroline-5-carboxylate synthetase [Arabidopsis thaliana] &gt; AltName: Full=Glutamyl-gamma-semialdehyde dehydrogenase &gt;delta1-pyrroline-5-carboxylate …	GO:0005524;GO:0000166;GO:0008652;GO:0016310;GO:0009555;GO:0005737;GO:0055114;GO:0042538;GO:0048364;GO:0016620;GO:0004350;GO:0004349;GO:0009269;GO:0009414;GO:0006561;GO:0008152;GO:0009651;GO:0016491;GO:0016020;GO:0055129;GO:0016740;GO:0005739;GO:0006979;GO:0017084;GO:0009507;GO:0003824;GO:0016301;GO:0009737	ATP binding;nucleotide binding;cellular amino acid biosynthetic process;phosphorylation;pollen development;cytoplasm;oxidation-reduction process;hyperosmotic salinity response;root development;oxidoreductase activity, acting on the aldehyde or oxo group of donors, NAD or NADP as acceptor;glutamate-5-semialdehyde dehydrogenase activity;glutamate 5-kinase activity;response to desiccation;response t…	K12657	ALDH18A1,P5CS	http://www.genome.jp/dbget-bin/www_bget?ko:K12657	Arginine and proline metabolism;Biosynthesis of amino acids	ko00330,ko01230	KOG4165(E)(Gamma-glutamyl phosphate reductase);KOG1154(E)(Gamma-glutamyl kinase)	Delta-1-pyrroline-5-carboxylate	Delta-1-pyrroline-5-carboxylate synthase A OS=Arabidopsis thaliana GN=P5CSA PE=1 SV=1
AT1G66500	1582	37.6	6.41	4.11	3.38	-2.212499698	0.001452667	0.024711983	AT1G66500	AAG51167.1 hypothetical protein [Arabidopsis thaliana] &gt;AAW39024.1 At1g66500 [Arabidopsis thaliana] &gt;Pre-mRNA cleavage complex II [Arabidopsis thaliana] &gt;Q9C710.1 RecName: Full=Polyadenylation and cleavage factor homolog 1 &gt;AEE34516.1 Pre-mRNA cleavage complex II [Arabidopsis thaliana]	GO:0006378;GO:0005737;GO:0006369;GO:0046872;GO:0005634;GO:0005849;GO:0003729;GO:0000993;GO:0006379	mRNA polyadenylation;cytoplasm;termination of RNA polymerase II transcription;metal ion binding;nucleus;mRNA cleavage factor complex;mRNA binding;RNA polymerase II core binding;mRNA cleavage	K14400	PCF11	http://www.genome.jp/dbget-bin/www_bget?ko:K14400	mRNA surveillance pathway	ko03015	-	Polyadenylation	Polyadenylation and cleavage factor homolog 1 OS=Arabidopsis thaliana GN=PCFS1 PE=1 SV=1
AT3G21260	1102	3.67	5.15	9.28	7.79	1.289152952	0.00221124	0.033746796	AT3G21260	AEE76485.1 Glycolipid transfer protein (GLTP) family protein [Arabidopsis thaliana];AEE76484.1 Glycolipid transfer protein (GLTP) family protein [Arabidopsis thaliana];BAB01718.1 unnamed protein product [Arabidopsis thaliana] &gt;PREDICTED: glycolipid transfer protein 3 isoform X2 [Camelina sativa];Glycolipid transfer protein (GLTP) family protein [Arabidopsis thaliana] &gt;BAF00261.1 hypothetica…	GO:0046836;GO:0051861;GO:0006810;GO:0005737;GO:0017089;GO:0006869	glycolipid transport;glycolipid binding;transport;cytoplasm;glycolipid transporter activity;lipid transport	-	-	-	-	-	KOG3221(G)(Glycolipid transfer protein)	Glycolipid	Glycolipid transfer protein 3 OS=Arabidopsis thaliana GN=GLTP3 PE=2 SV=1
AT4G18340	1616	1.24	2.06	3.54	3.63	1.551307562	0.00305946	0.042563588	AT4G18340	CAA16806.1 beta-1, 3-glucanase-like protein [Arabidopsis thaliana] &gt;AEE84029.1 Glycosyl hydrolase superfamily protein [Arabidopsis thaliana] &gt;Glycosyl hydrolase superfamily protein [Arabidopsis thaliana] &gt;ANM66061.1 Glycosyl hydrolase superfamily protein [Arabidopsis thaliana];OAP01204.1 hypothetical protein AXX17_AT4G21540 [Arabidopsis thaliana];AAN65119.1 beta-1,3-glucanase-like protei…	GO:0030247;GO:0005975;GO:0004553;GO:0005576;GO:0046658;GO:0016020;GO:0016787;GO:0016021	polysaccharide binding;carbohydrate metabolic process;hydrolase activity, hydrolyzing O-glycosyl compounds;extracellular region;anchored component of plasma membrane;membrane;hydrolase activity;integral component of membrane	-	-	-	-	-	-	Glucan	Glucan endo-1,3-beta-glucosidase 14 OS=Arabidopsis thaliana GN=At2g27500 PE=1 SV=2
AT2G38870	620	16.56	52.71	59.48	139.1	2.00421902	0.000338152	0.008083383	AT2G38870	Serine protease inhibitor, potato inhibitor I-type family protein [Arabidopsis thaliana] &gt;AAO41943.1 putative protease inhibitor [Arabidopsis thaliana] &gt;AAC79626.2 putative protease inhibitor [Arabidopsis thaliana] &gt;OAP07613.1 hypothetical protein AXX17_AT2G35770 [Arabidopsis thaliana];AAO50715.1 putative protease inhibitor [Arabidopsis thaliana] &gt;AAM61318.1 putative protease inhibito…	GO:0005576;GO:0004867;GO:0005618;GO:0009611;GO:0050832;GO:0006508;GO:0008233	extracellular region;serine-type endopeptidase inhibitor activity;cell wall;response to wounding;defense response to fungus;proteolysis;peptidase activity	-	-	-	-	-	-	Protease	Protease inhibitor HPI OS=Hevea brasiliensis GN=PI1 PE=1 SV=2
AT1G70510	1562	0.76	3.09	0	0.09	-5.056997595	0.000487903	0.010788386	AT1G70510	AAA67882.1 knotted-like homeobox protein [Arabidopsis thaliana] &gt; AltName: Full=Protein KNAT2 &gt;P46640.3 RecName: Full=Homeobox protein knotted-1-like 2;AEE35073.1 homeobox knotted-like protein [Arabidopsis thaliana];homeobox knotted-like protein [Arabidopsis thaliana] &gt;ANM58339.1 homeobox knotted-like protein [Arabidopsis thaliana]; AltName: Full=Protein ATK1	GO:0003700;GO:0003677;GO:0006355;GO:0043565;GO:0005515;GO:0005634;GO:0009723;GO:0009736;GO:0010094	transcription factor activity, sequence-specific DNA binding;DNA binding;regulation of transcription, DNA-templated;sequence-specific DNA binding;protein binding;nucleus;response to ethylene;cytokinin-activated signaling pathway;specification of carpel identity	-	-	-	-	-	KOG0773(K)(Transcription factor MEIS1 and related HOX domain proteins)	Homeobox	Homeobox protein knotted-1-like 2 OS=Arabidopsis thaliana GN=KNAT2 PE=1 SV=3
AT2G27990	2123	1.9	2.46	0.41	0.21	-2.375645128	0.000733818	0.014588661	AT2G27990	BAC43723.1 putative homeodomain transcription factor [Arabidopsis thaliana] &gt;AAO64856.1 At2g27990 [Arabidopsis thaliana] &gt;AAD21503.1 putative homeodomain transcription factor [Arabidopsis thaliana] &gt; Short=BEL1-like protein 8; AltName: Full=Protein POUND-FOOLISH &gt;BEL1-like homeodomain 8 [Arabidopsis thaliana] &gt;Q9SJJ3.1 RecName: Full=BEL1-like homeodomain protein 8;AEC08067.1 BEL1-l…	GO:0080006;GO:0005634;GO:0010229;GO:0048645;GO:0003677;GO:0006355;GO:0006351;GO:0003700;GO:1905393;GO:0007389;GO:0010077;GO:0010076;GO:0010223;GO:0010228	internode patterning;nucleus;inflorescence development;animal organ formation;DNA binding;regulation of transcription, DNA-templated;transcription, DNA-templated;transcription factor activity, sequence-specific DNA binding;plant organ formation;pattern specification process;maintenance of inflorescence meristem identity;maintenance of floral meristem identity;secondary shoot formation;vegetative …	-	-	-	-	-	KOG0773(K)(Transcription factor MEIS1 and related HOX domain proteins)	BEL1-like	BEL1-like homeodomain protein 8 OS=Arabidopsis thaliana GN=BLH8 PE=1 SV=1
AT5G23660	1346	77.26	58.73	149.92	107.09	1.30055187	1.02E-05	0.000460843	AT5G23660	AltName: Full=Protein SUGARS WILL EVENTUALLY BE EXPORTED TRANSPORTERS 12 &gt;bidirectional sugar transporter SWEET12-like protein [Arabidopsis thaliana] &gt;BAA97235.1 MtN3-like protein [Arabidopsis thaliana] &gt;O82587.1 RecName: Full=Bidirectional sugar transporter SWEET12; AltName: Full=MtN3-like protein;AAC64192.1 MTN3 homolog [Arabidopsis thaliana] &gt;AED93195.1 bidirectional sugar transpor…	GO:0051119;GO:0016020;GO:0005515;GO:0008515;GO:0016021;GO:0015770;GO:0005886;GO:0005887;GO:0006810;GO:0009793;GO:0008643;GO:0010431;GO:0007275;GO:0051260	sugar transmembrane transporter activity;membrane;protein binding;sucrose transmembrane transporter activity;integral component of membrane;sucrose transport;plasma membrane;integral component of plasma membrane;transport;embryo development ending in seed dormancy;carbohydrate transport;seed maturation;multicellular organism development;protein homooligomerization	K15382	SLC50A,SWEET	http://www.genome.jp/dbget-bin/www_bget?ko:K15382	-	-	-	Bidirectional	Bidirectional sugar transporter SWEET12 OS=Arabidopsis thaliana GN=SWEET12 PE=1 SV=1
AT5G49730	2680	77.91	49.24	305.58	254.71	2.502090204	1.75E-15	8.13E-13	AT5G49730	OAO89797.1 FRO7 [Arabidopsis thaliana];Q3KTM0.1 RecName: Full=Ferric reduction oxidase 7, chloroplastic;BAE99139.1 FRO1-like protein [Arabidopsis thaliana] &gt;AAM45050.1 putative FRO2; AltName: Full=Ferric-chelate reductase 6 &gt;OAO92417.1 FRO6 [Arabidopsis thaliana];Q8RWS6.1 RecName: Full=Ferric reduction oxidase 6;ferric reduction oxidase 7 [Arabidopsis thaliana] &gt; Short=AtFRO7; NADPH oxid…	GO:0046872;GO:0009416;GO:0031969;GO:0009536;GO:0016491;GO:0016020;GO:0000293;GO:0009507;GO:0016021;GO:0005634;GO:0005886;GO:0006811;GO:0055114;GO:0009767	metal ion binding;response to light stimulus;chloroplast membrane;plastid;oxidoreductase activity;membrane;ferric-chelate reductase activity;chloroplast;integral component of membrane;nucleus;plasma membrane;ion transport;oxidation-reduction process;photosynthetic electron transport chain	-	-	-	-	-	KOG0039(PQ)(Ferric reductase, NADH/NADPH oxidase and related proteins)	Ferric;Ferric	Ferric reduction oxidase 7, chloroplastic OS=Arabidopsis thaliana GN=FRO7 PE=2 SV=1;Ferric reduction oxidase 6 OS=Arabidopsis thaliana GN=FRO6 PE=2 SV=1
AT2G05070	1143	964.95	1129.53	2787.12	3317.11	1.955560672	2.11E-17	1.32E-14	AT2G05070	AAL47403.1 At2g05070/F1O13.20 [Arabidopsis thaliana] &gt;AAL32641.1 putative chlorophyll a/b binding protein [Arabidopsis thaliana] &gt;AEC05893.1 photosystem II light harvesting complex protein 2.2 [Arabidopsis thaliana];photosystem II light harvesting complex protein 2.2 [Arabidopsis thaliana] &gt; AltName: Full=Protein LIGHT-HARVESTING CHLOROPHYLL B-BINDING 2.2;AAL06878.1 At2g05070/F1O13.20 [A…	GO:0009416;GO:1903428;GO:0009644;GO:0015979;GO:0009579;GO:0046872;GO:0009535;GO:0009765;GO:0071215;GO:0016020;GO:0005794;GO:0009768;GO:0031409;GO:0018298;GO:0090333;GO:0010114;GO:0010218;GO:0009645;GO:0009523;GO:0030104;GO:0009522;GO:0009769;GO:0009409;GO:0009941;GO:0009517;GO:0005774;GO:0009507;GO:0030076;GO:0016021;GO:0009269;GO:0010287;GO:0016168;GO:0009534;GO:0009637	response to light stimulus;positive regulation of reactive oxygen species biosynthetic process;response to high light intensity;photosynthesis;thylakoid;metal ion binding;chloroplast thylakoid membrane;photosynthesis, light harvesting;cellular response to abscisic acid stimulus;membrane;Golgi apparatus;photosynthesis, light harvesting in photosystem I;pigment binding;protein-chromophore linkage;r…	K08913	LHCB2	http://www.genome.jp/dbget-bin/www_bget?ko:K08913	Photosynthesis - antenna proteins	ko00196	-	Chlorophyll	Chlorophyll a-b binding protein 2.2, chloroplastic OS=Arabidopsis thaliana GN=LHCB2.2 PE=1 SV=1
AT5G26660	1561	0.65	2.21	0	0	-6.997932294	0.000178574	0.004845898	AT5G26660	AltName: Full=Myb-related protein 86; AltName: Full=Myb homolog 4;OAO95924.1 MYB86 [Arabidopsis thaliana];AAM20628.1 transcription factor ATMYB4 [Arabidopsis thaliana] &gt;AAS10099.1 MYB transcription factor [Arabidopsis thaliana] &gt; Short=AtMyb4;AAP42753.1 At5g26655 [Arabidopsis thaliana] &gt;myb domain protein 86 [Arabidopsis thaliana] &gt;AED93580.1 myb domain protein 86 [Arabidopsis thalian…	GO:0006357;GO:0045892;GO:0044212;GO:0005634;GO:0000981;GO:0001135;GO:0006355;GO:0006351;GO:0030154;GO:0043565;GO:0003677	regulation of transcription from RNA polymerase II promoter;negative regulation of transcription, DNA-templated;transcription regulatory region DNA binding;nucleus;RNA polymerase II transcription factor activity, sequence-specific DNA binding;transcription factor activity, RNA polymerase II transcription factor recruiting;regulation of transcription, DNA-templated;transcription, DNA-templated;cel…	K09422	MYBP	http://www.genome.jp/dbget-bin/www_bget?ko:K09422	-	-	-	Transcription	Transcription factor MYB86 OS=Arabidopsis thaliana GN=MYB86 PE=2 SV=1
AT2G32100	1304	10.93	9.87	17.17	20.83	1.270905158	9.70E-05	0.002954769	AT2G32100	Q9SKY9.1 RecName: Full=Transcription repressor OFP16;AEC08635.1 ovate family protein 16 [Arabidopsis thaliana] &gt;OAP11743.1 OFP16 [Arabidopsis thaliana];ovate family protein 16 [Arabidopsis thaliana] &gt; AltName: Full=Ovate family protein 16; Short=AtOFP16 &gt;AAK43916.1 Unknown protein [Arabidopsis thaliana] &gt;AAD15394.1 hypothetical protein [Arabidopsis thaliana] &gt	GO:0005634;GO:0045892;GO:0006355;GO:0006351	nucleus;negative regulation of transcription, DNA-templated;regulation of transcription, DNA-templated;transcription, DNA-templated	-	-	-	-	-	-	Transcription	Transcription repressor OFP16 OS=Arabidopsis thaliana GN=OFP16 PE=2 SV=1
AT4G12730	1854	22.73	59.94	3.01	5.3	-2.878582489	2.72E-09	3.84E-07	AT4G12730	AAM98329.1 At4g12730/T20K18_80 [Arabidopsis thaliana] &gt;BAF02161.1 fasciclin-like arabinogalactan protein FLA2 [Arabidopsis thaliana] &gt; Flags: Precursor &gt;CAB78315.1 putative pollen surface protein [Arabidopsis thaliana] &gt;FASCICLIN-like arabinogalactan 2 [Arabidopsis thaliana] &gt;Q9SU13.1 RecName: Full=Fasciclin-like arabinogalactan protein 2;AAL31207.1 AT4g12730/T20K18_80 [Arabidopsis…	GO:0016020;GO:0046658;GO:0005774;GO:0031225;GO:0005886	membrane;anchored component of plasma membrane;vacuolar membrane;anchored component of membrane;plasma membrane	-	-	-	-	-	-	Fasciclin-like	Fasciclin-like arabinogalactan protein 2 OS=Arabidopsis thaliana GN=FLA2 PE=1 SV=1
AT5G08260	1790	90.17	94.22	29.01	31.69	-1.205590242	1.76E-07	1.48E-05	AT5G08260	AED91275.1 serine carboxypeptidase-like 35 [Arabidopsis thaliana];Q9LEY1.1 RecName: Full=Serine carboxypeptidase-like 35;AAL33815.1 putative serine-type carboxypeptidase II [Arabidopsis thaliana] &gt;CAB93727.1 serine-type carboxypeptidase II-like protein [Arabidopsis thaliana] &gt; Flags: Precursor &gt;serine carboxypeptidase-like 35 [Arabidopsis thaliana] &gt;AAK44059.1 putative serine-type car…	GO:0004185;GO:0005576;GO:0004180;GO:0006508;GO:0051603;GO:0008233;GO:0016787	serine-type carboxypeptidase activity;extracellular region;carboxypeptidase activity;proteolysis;proteolysis involved in cellular protein catabolic process;peptidase activity;hydrolase activity	K16297	SCPL-II	http://www.genome.jp/dbget-bin/www_bget?ko:K16297	-	-	-	Serine	Serine carboxypeptidase-like 35 OS=Arabidopsis thaliana GN=SCPL35 PE=2 SV=1
AT5G63550	2140	3.02	8.29	1.37	0.49	-2.203860028	0.00086217	0.016619163	AT5G63550	DEK domain-containing chromatin associated protein [Arabidopsis thaliana] &gt;OAO89864.1 hypothetical protein AXX17_AT5G63100 [Arabidopsis thaliana];OAO89865.1 hypothetical protein AXX17_AT5G63100 [Arabidopsis thaliana];BAB10448.1 unnamed protein product [Arabidopsis thaliana] &gt;AED97768.1 DEK domain-containing chromatin associated protein [Arabidopsis thaliana] &gt;AAO42170.1 unknown protein […	GO:0005634;GO:0003677;GO:0016747	nucleus;DNA binding;transferase activity, transferring acyl groups other than amino-acyl groups	K17046	DEK	http://www.genome.jp/dbget-bin/www_bget?ko:K17046	-	-	KOG2266(B)(Chromatin-associated protein Dek and related proteins, contains SAP DNA binding domain)	Protein	Protein DEK OS=Rattus norvegicus GN=Dek PE=1 SV=1
AT2G42840	1399	5.64	78.05	0.2	0.91	-5.751753794	0.000690902	0.0139996	AT2G42840	protodermal factor 1 [Arabidopsis thaliana] &gt;AAD33868.1 protodermal factor 1 [Arabidopsis thaliana] &gt;OAP10759.1 PDF1 [Arabidopsis thaliana];AAM65640.1 En/Spm-like transposon protein [Arabidopsis thaliana] &gt;AAD33869.1 protodermal factor 1 [Arabidopsis thaliana] &gt;ABD59119.1 At2g42840 [Arabidopsis thaliana] &gt;Q9S728.1 RecName: Full=Protodermal factor 1;AEC10176.1 protodermal factor 1 […	GO:0005634;GO:0005576	nucleus;extracellular region	-	-	-	-	-	-	Protodermal	Protodermal factor 1 OS=Arabidopsis thaliana GN=PDF1 PE=2 SV=1
AT3G30775	2086	22.33	27.19	8.4	6.06	-1.385281598	1.41E-06	8.74E-05	AT3G30775	Methylenetetrahydrofolate reductase family protein [Arabidopsis thaliana] &gt;ANM65921.1 Methylenetetrahydrofolate reductase family protein [Arabidopsis thaliana]; AltName: Full=Osmotic stress-induced proline dehydrogenase; AltName: Full=Proline oxidase;P92983.2 RecName: Full=Proline dehydrogenase 1, mitochondrial;NP_001319672.1 Methylenetetrahydrofolate reductase family protein [Arabidopsis thal…	GO:0006537;GO:0071949;GO:0009414;GO:0006562;GO:0055114;GO:0006560;GO:0042742;GO:0016491;GO:0004657;GO:0010133;GO:0006979;GO:0005739	glutamate biosynthetic process;FAD binding;response to water deprivation;proline catabolic process;oxidation-reduction process;proline metabolic process;defense response to bacterium;oxidoreductase activity;proline dehydrogenase activity;proline catabolic process to glutamate;response to oxidative stress;mitochondrion	K00318	PRODH	http://www.genome.jp/dbget-bin/www_bget?ko:K00318	Arginine and proline metabolism	ko00330	KOG0186(E)(Proline oxidase)	Proline	Proline dehydrogenase 1, mitochondrial OS=Arabidopsis thaliana GN=POX1 PE=2 SV=2
AT4G24540	1151	13.83	25.72	5.12	6.45	-1.341324746	0.001630162	0.026865434	AT4G24540	CAA23009.1 MADS-box protein AGL24, partial [Arabidopsis thaliana] &gt;AGAMOUS-like 24 [Arabidopsis thaliana] &gt;ABE77409.1 At4g24540 [Arabidopsis thaliana] &gt;BAH30535.1 hypothetical protein, partial [Arabidopsis thaliana] &gt;AAC63139.1 MADS-box Protein [Arabidopsis thaliana] &gt;CAB79364.1 MADS-box protein AGL24 [Arabidopsis thaliana] &gt;AEE84922.1 AGAMOUS-like 24 [Arabidopsis thaliana] &gt;…	GO:0046983;GO:0010076;GO:0003677;GO:0000977;GO:0009739;GO:0043565;GO:0046982;GO:0042803;GO:0030154;GO:0048438;GO:0005515;GO:0000165;GO:0010582;GO:0009908;GO:0045893;GO:0006355;GO:0006351;GO:0003700;GO:0010077;GO:0000060;GO:0005737;GO:0010220;GO:0045944;GO:0005634;GO:0007275;GO:0048510	protein dimerization activity;maintenance of floral meristem identity;DNA binding;RNA polymerase II regulatory region sequence-specific DNA binding;response to gibberellin;sequence-specific DNA binding;protein heterodimerization activity;protein homodimerization activity;cell differentiation;floral whorl development;protein binding;MAPK cascade;floral meristem determinacy;flower development;posit…	-	-	-	-	-	-	MADS-box	MADS-box protein AGL24 OS=Arabidopsis thaliana GN=AGL24 PE=1 SV=1
AT3G13980	1367	7.73	13.72	1.36	1.5	-2.489265565	3.60E-07	2.76E-05	AT3G13980	BAB02328.1 unnamed protein product [Arabidopsis thaliana] &gt;SKI/DACH domain protein [Arabidopsis thaliana] &gt;Q9LVK2.1 RecName: Full=Protein BIG GRAIN 1-like A &gt;AEE75447.1 SKI/DACH domain protein [Arabidopsis thaliana] &gt;OAP03657.1 hypothetical protein AXX17_AT3G14480 [Arabidopsis thaliana]	GO:0016020;GO:0010929;GO:0009734;GO:0006810;GO:0005886;GO:0003674;GO:0060918;GO:0005634	membrane;positive regulation of auxin mediated signaling pathway;auxin-activated signaling pathway;transport;plasma membrane;molecular_function;auxin transport;nucleus	-	-	-	-	-	-	Protein	Protein BIG GRAIN 1-like A OS=Arabidopsis thaliana GN=At3g13980 PE=3 SV=1
AT5G22270	927	28.49	18.02	48.16	33.48	1.20318883	0.001548361	0.025894709	AT5G22270	unknown [Arabidopsis thaliana]	GO:0008150;GO:0005634;GO:0003674	biological_process;nucleus;molecular_function	-	-	-	-	-	-	-	-
AT5G27400	1356	11.71	13.38	18.25	19.9	1.010876872	0.000502696	0.011023115	AT5G27400	BAE99408.1 hypothetical protein [Arabidopsis thaliana] &gt;AED93682.1 S-adenosyl-L-methionine-dependent methyltransferases superfamily protein [Arabidopsis thaliana];AAO64926.1 At5g27400 [Arabidopsis thaliana] &gt;S-adenosyl-L-methionine-dependent methyltransferases superfamily protein [Arabidopsis thaliana] &gt	GO:0005739;GO:0008483;GO:0003824;GO:0008152;GO:0016740;GO:0008168;GO:0032259;GO:0005829;GO:0005737	mitochondrion;transaminase activity;catalytic activity;metabolic process;transferase activity;methyltransferase activity;methylation;cytosol;cytoplasm	-	-	-	-	-	KOG2497(R)(Predicted methyltransferase)	Putative	Putative uncharacterized protein DDB_G0277003 OS=Dictyostelium discoideum GN=DDB_G0277003 PE=4 SV=2
AT1G24440	1480	14.1	11.98	29.38	25.99	1.470688641	2.54E-07	2.01E-05	AT1G24440	AEE30530.1 RING/U-box superfamily protein [Arabidopsis thaliana] &gt;AAM62757.1 unknown [Arabidopsis thaliana] &gt;AAF97956.1 F21J9.10 [Arabidopsis thaliana] &gt;RING/U-box superfamily protein [Arabidopsis thaliana] &gt;OAP17760.1 hypothetical protein AXX17_AT1G25710 [Arabidopsis thaliana];AAN41327.1 unknown protein [Arabidopsis thaliana] &gt	GO:0008270;GO:0005634;GO:0046872	zinc ion binding;nucleus;metal ion binding	-	-	-	-	-	-	-	-
AT4G28040	1453	0.04	0.08	0.92	1.74	4.910849568	8.68E-05	0.00268977	AT4G28040	AEE85427.1 nodulin MtN21 /EamA-like transporter family protein [Arabidopsis thaliana] &gt;NP_001031736.1 nodulin MtN21 /EamA-like transporter family protein [Arabidopsis thaliana] &gt;AEE85428.1 nodulin MtN21 /EamA-like transporter family protein [Arabidopsis thaliana] &gt;CAB79606.1 Medicago nodulin N21-like protein [Arabidopsis thaliana] &gt;AEE85429.1 nodulin MtN21 /EamA-like transporter famil…	GO:0016021;GO:0009507;GO:0016020;GO:0022857;GO:0006810;GO:0005886	integral component of membrane;chloroplast;membrane;transmembrane transporter activity;transport;plasma membrane	-	-	-	-	-	-	WAT1-related	WAT1-related protein At4g28040 OS=Arabidopsis thaliana GN=At4g28040 PE=2 SV=1
AT3G53420	1283	196.09	211.85	285.22	396.36	1.150482023	2.13E-05	0.000837239	AT3G53420	AAK73268.1 plasma membrane intrinsic protein 2a [Arabidopsis thaliana] &gt;AAK62634.1 AT3g53420/F4P12_120 [Arabidopsis thaliana] &gt;AEE79083.1 plasma membrane intrinsic protein 2A [Arabidopsis thaliana] &gt;AAM65406.1 plasma membrane intrinsic protein 2a [Arabidopsis thaliana] &gt;P43286.1 RecName: Full=Aquaporin PIP2-1; Short=PIP2a;OAP02061.1 PIP2A [Arabidopsis thaliana];CAB67649.1 plasma membr…	GO:0005773;GO:0003729;GO:0009737;GO:0016021;GO:0009507;GO:0031625;GO:0034220;GO:0016020;GO:0015250;GO:0006833;GO:0009414;GO:0080170;GO:0009506;GO:0055085;GO:0006810;GO:0009992;GO:0005887;GO:0015254;GO:0005886;GO:0005215	vacuole;mRNA binding;response to abscisic acid;integral component of membrane;chloroplast;ubiquitin protein ligase binding;ion transmembrane transport;membrane;water channel activity;water transport;response to water deprivation;hydrogen peroxide transmembrane transport;plasmodesma;transmembrane transport;transport;cellular water homeostasis;integral component of plasma membrane;glycerol channel …	K09872	PIP	http://www.genome.jp/dbget-bin/www_bget?ko:K09872	-	-	KOG0223(G)(Aquaporin (major intrinsic protein family))	Aquaporin	Aquaporin PIP2-1 OS=Arabidopsis thaliana GN=PIP2-1 PE=1 SV=1
AT5G09530	1649	3.05	12.98	13.63	34.08	2.030188626	0.001306024	0.022683143	AT5G09530	-	-	-	-	-	-	-	-	-	-	-
AT2G42800	2360	0.79	6.94	0	0.05	-6.690143245	1.45E-06	8.91E-05	AT2G42800	AAD21728.1 hypothetical protein [Arabidopsis thaliana] &gt;AAY56455.1 At2g42800 [Arabidopsis thaliana] &gt;AEC10170.1 receptor like protein 29 [Arabidopsis thaliana] &gt;receptor like protein 29 [Arabidopsis thaliana] &gt;OAP09026.1 RLP29 [Arabidopsis thaliana]	GO:0031225;GO:0005886;GO:0009505	anchored component of membrane;plasma membrane;plant-type cell wall	-	-	-	-	-	-	-	-
AT4G28790	1615	2.15	2.12	0.31	0.04	-3.001358966	0.003089222	0.042898536	AT4G28790	AltName: Full=Transcription factor EN 107; AltName: Full=bHLH transcription factor bHLH023 &gt;ANM66999.1 basic helix-loop-helix (bHLH) DNA-binding superfamily protein [Arabidopsis thaliana];Q9SVU6.1 RecName: Full=Transcription factor bHLH23;ANM66994.1 basic helix-loop-helix (bHLH) DNA-binding superfamily protein [Arabidopsis thaliana] &gt;CAA22973.1 putative protein [Arabidopsis thaliana] &gt;AA…	GO:0005634;GO:0003700;GO:0006351;GO:0006355;GO:0003677;GO:0046983	nucleus;transcription factor activity, sequence-specific DNA binding;transcription, DNA-templated;regulation of transcription, DNA-templated;DNA binding;protein dimerization activity	-	-	-	-	-	-	Transcription	Transcription factor bHLH23 OS=Arabidopsis thaliana GN=BHLH23 PE=2 SV=1
AT3G05600	1402	0.75	4.61	0	0	-7.719171355	2.33E-05	0.000905209	AT3G05600	AAM51432.1 putative epoxide hydrolase [Arabidopsis thaliana] &gt;AAF26137.1 putative epoxide hydrolase [Arabidopsis thaliana] &gt;AEE74264.1 alpha/beta-Hydrolases superfamily protein [Arabidopsis thaliana];alpha/beta-Hydrolases superfamily protein [Arabidopsis thaliana] &gt;AAL49778.1 putative epoxide hydrolase [Arabidopsis thaliana] &gt	GO:0005737;GO:0003824;GO:0016787;GO:0004301	cytoplasm;catalytic activity;hydrolase activity;epoxide hydrolase activity	-	-	-	-	-	KOG4178(I)(Soluble epoxide hydrolase)	Epoxide	Epoxide hydrolase A OS=Mycobacterium tuberculosis (strain ATCC 25618 / H37Rv) GN=ephA PE=1 SV=1
AT5G25140	1915	2.19	2.36	7.6	5.04	1.860413061	4.24E-06	0.000215913	AT5G25140	cytochrome P450, family 71, subfamily B, polypeptide 13 [Arabidopsis thaliana] &gt;P58050.1 RecName: Full=Cytochrome P450 71B13 &gt;BAE99104.1 cytochrome P450 like protein [Arabidopsis thaliana] &gt;AED93405.1 cytochrome P450, family 71, subfamily B, polypeptide 13 [Arabidopsis thaliana]	GO:0055114;GO:0020037;GO:0019825;GO:0004497;GO:0009507;GO:0016709;GO:0098542;GO:0016021;GO:0005506;GO:0016705;GO:0046872;GO:0016491;GO:0044550;GO:0016020	oxidation-reduction process;heme binding;oxygen binding;monooxygenase activity;chloroplast;oxidoreductase activity, acting on paired donors, with incorporation or reduction of molecular oxygen, NAD(P)H as one donor, and incorporation of one atom of oxygen;defense response to other organism;integral component of membrane;iron ion binding;oxidoreductase activity, acting on paired donors, with incor…	K00517	E1.14.-.-	http://www.genome.jp/dbget-bin/www_bget?ko:K00517	Stilbenoid, diarylheptanoid and gingerol biosynthesis	ko00945	-	Cytochrome	Cytochrome P450 71B13 OS=Arabidopsis thaliana GN=CYP71B13 PE=2 SV=1
AT1G30510	1557	22.58	28.45	8.5	7.89	-1.232481239	1.38E-05	0.000583821	AT1G30510	AAP37827.1 At1g30510 [Arabidopsis thaliana] &gt;AAF19753.1 Strong similarity to gi|3913653 Ferredoxin-NADP Reductase, Embryo Isozyme Precurser from Oryza sativa, containing an Oxidoreductase FAD/NAD-binding PF|00175 domain. ESTs gb|N38303, gb|T21235, gb|AA721819, gb|T44416, gb|AI995147, gb|H76681, gb|N65405, gb|F14270 come from this gene [Arabidopsis thaliana] &gt;AAL11588.1 At1g30510/F26G16_5 [A…	GO:0009536;GO:0016491;GO:0015979;GO:0004324;GO:0005507;GO:0009507;GO:0055114	plastid;oxidoreductase activity;photosynthesis;ferredoxin-NADP+ reductase activity;copper ion binding;chloroplast;oxidation-reduction process	K02641	petH	http://www.genome.jp/dbget-bin/www_bget?ko:K02641	Photosynthesis	ko00195	KOG1158(C)(NADP/FAD dependent oxidoreductase)	Ferredoxin--NADP	Ferredoxin--NADP reductase, root isozyme 2, chloroplastic OS=Arabidopsis thaliana GN=RFNR2 PE=1 SV=1
AT1G80280	2823	10.66	12.25	3.76	4.04	-1.160562032	6.05E-05	0.002003633	AT1G80280	AEE36382.1 alpha/beta-Hydrolases superfamily protein [Arabidopsis thaliana] &gt;AAM20542.1 unknown protein [Arabidopsis thaliana] &gt;AAG52432.1 unknown protein;AAN15592.1 unknown protein [Arabidopsis thaliana] &gt;alpha/beta-Hydrolases superfamily protein [Arabidopsis thaliana] &gt; 13661-11359 [Arabidopsis thaliana] &gt;OAP17822.1 hypothetical protein AXX17_AT1G75140 [Arabidopsis thaliana]	GO:0003824;GO:0016021;GO:0016787;GO:0005737;GO:0016020	catalytic activity;integral component of membrane;hydrolase activity;cytoplasm;membrane	-	-	-	-	-	-	Dihydrolipoyllysine-residue	Dihydrolipoyllysine-residue acetyltransferase component of acetoin cleaving system OS=Pseudomonas putida GN=acoC PE=3 SV=1
AT5G03470	2324	13.19	12.55	24.17	24.15	1.297814131	2.09E-07	1.71E-05	AT5G03470	CAB83307.1 AtB&apos; subunit, alpha isoform &gt; alpha isoform; ALPHA [Arabidopsis thaliana];AAO22747.1 unknown protein [Arabidopsis thaliana] &gt;AED90609.1 Protein phosphatase 2A regulatory B subunit family protein [Arabidopsis thaliana] &gt; Short=AtB&apos; Short=PP2A, B&apos;AAB58900.1 B&apos;Protein phosphatase 2A regulatory B subunit family protein [Arabidopsis thaliana] &gt;O04375.1 RecNam…	GO:0005634;GO:0042325;GO:0007165;GO:0000159;GO:0019888	nucleus;regulation of phosphorylation;signal transduction;protein phosphatase type 2A complex;protein phosphatase regulator activity	K11584	PPP2R5	http://www.genome.jp/dbget-bin/www_bget?ko:K11584	mRNA surveillance pathway	ko03015	KOG2085(T)(Serine/threonine protein phosphatase 2A, regulatory subunit)	Serine/threonine	Serine/threonine protein phosphatase 2A 57 kDa regulatory subunit B&apos; alpha isoform OS=Arabidopsis thaliana GN=B&apos;ALPHA PE=1 SV=1
AT5G56870	3812	11.58	9.22	38.28	23.09	1.92704033	2.04E-09	2.97E-07	AT5G56870	Short=Lactase 4;beta-galactosidase 4 [Arabidopsis thaliana] &gt;AED96817.1 beta-galactosidase 4 [Arabidopsis thaliana]; Flags: Precursor &gt;CAB64740.1 putative beta-galactosidase [Arabidopsis thaliana] &gt;Q9SCV8.1 RecName: Full=Beta-galactosidase 4;BAA97206.1 beta-galactosidase [Arabidopsis thaliana] &gt	GO:0016787;GO:0005618;GO:0005773;GO:0008152;GO:0004565;GO:0048046;GO:0004553;GO:0005576;GO:0016798;GO:0005975	hydrolase activity;cell wall;vacuole;metabolic process;beta-galactosidase activity;apoplast;hydrolase activity, hydrolyzing O-glycosyl compounds;extracellular region;hydrolase activity, acting on glycosyl bonds;carbohydrate metabolic process	-	-	-	-	-	KOG0496(G)(Beta-galactosidase)	Beta-galactosidase	Beta-galactosidase 4 OS=Arabidopsis thaliana GN=BGAL4 PE=1 SV=1
AT4G28680	2068	0.54	3.12	0	0	-7.865939205	1.28E-05	0.000550501	AT4G28680	hypothetical protein AXX17_AT4G33000 [Arabidopsis thaliana];L-tyrosine decarboxylase [Arabidopsis thaliana] &gt;AEE85524.1 L-tyrosine decarboxylase [Arabidopsis thaliana];CAB81456.1 aromatic amino-acid decarboxylase-like protein [Arabidopsis thaliana] &gt;AEE85522.1 L-tyrosine decarboxylase [Arabidopsis thaliana];Q9M0G4.1 RecName: Full=Probable tyrosine decarboxylase 2 &gt;AEE85523.1 L-tyrosine d…	GO:0005737;GO:0006520;GO:0030170;GO:0009414;GO:0004837;GO:0016829;GO:0016831;GO:0009611;GO:1901695;GO:0019752;GO:0003824;GO:0004058	cytoplasm;cellular amino acid metabolic process;pyridoxal phosphate binding;response to water deprivation;tyrosine decarboxylase activity;lyase activity;carboxy-lyase activity;response to wounding;tyramine biosynthetic process;carboxylic acid metabolic process;catalytic activity;aromatic-L-amino-acid decarboxylase activity	K01592	E4.1.1.25	http://www.genome.jp/dbget-bin/www_bget?ko:K01592	Tyrosine metabolism;Isoquinoline alkaloid biosynthesis	ko00350,ko00950	KOG0629(E)(Glutamate decarboxylase and related proteins)	Probable	Probable tyrosine decarboxylase 2 OS=Arabidopsis thaliana GN=At4g28680 PE=3 SV=1
AT3G13940	1724	14.04	15.01	5.4	4.14	-1.215766685	0.000157812	0.004378184	AT3G13940	AAK25914.1 unknown protein [Arabidopsis thaliana] &gt;AEE75443.1 DNA binding / DNA-directed RNA polymerase [Arabidopsis thaliana];DNA binding / DNA-directed RNA polymerase [Arabidopsis thaliana] &gt;AAK64110.1 unknown protein [Arabidopsis thaliana] &gt;BAB02324.1 unnamed protein product [Arabidopsis thaliana] &gt	GO:0005736;GO:0003677;GO:0003899;GO:0005634;GO:0001054;GO:0006351	DNA-directed RNA polymerase I complex;DNA binding;DNA-directed 5'-3' RNA polymerase activity;nucleus;RNA polymerase I activity;transcription, DNA-templated	K03005	RPA49,POLR1E	http://www.genome.jp/dbget-bin/www_bget?ko:K03005	RNA polymerase;Purine metabolism;Pyrimidine metabolism	ko03020,ko00230,ko00240	-	DNA-directed	DNA-directed RNA polymerase I subunit rpa49 OS=Schizosaccharomyces pombe (strain 972 / ATCC 24843) GN=rpa49 PE=2 SV=1
AT3G06500	2677	23.28	37	63.67	45.29	1.249442603	2.29E-05	0.000891045	AT3G06500	B9DFA8.1 RecName: Full=Alkaline/neutral invertase C, mitochondrial; Short=A/N-INVC;BAH19425.1 AT3G06500 [Arabidopsis thaliana] &gt;Plant neutral invertase family protein [Arabidopsis thaliana] &gt;ANM65555.1 Plant neutral invertase family protein [Arabidopsis thaliana]; Flags: Precursor &gt;AEE74403.1 Plant neutral invertase family protein [Arabidopsis thaliana]	GO:0008152;GO:0007623;GO:0004564;GO:0005739;GO:0003824;GO:0016787;GO:0005987;GO:0048510;GO:0033926;GO:0004575;GO:0016798;GO:0010029;GO:0005975;GO:0005576	metabolic process;circadian rhythm;beta-fructofuranosidase activity;mitochondrion;catalytic activity;hydrolase activity;sucrose catabolic process;regulation of timing of transition from vegetative to reproductive phase;glycopeptide alpha-N-acetylgalactosaminidase activity;sucrose alpha-glucosidase activity;hydrolase activity, acting on glycosyl bonds;regulation of seed germination;carbohydrate me…	-	-	-	-	-	-	Alkaline/neutral	Alkaline/neutral invertase C, mitochondrial OS=Arabidopsis thaliana GN=INVC PE=1 SV=1
AT1G74670	910	70.24	36.72	248.05	242.24	2.586810214	2.12E-12	5.54E-10	AT1G74670	Q6NMQ7.1 RecName: Full=Gibberellin-regulated protein 6; AltName: Full=GAST1 protein homolog 6;Gibberellin-regulated family protein [Arabidopsis thaliana] &gt; Flags: Precursor &gt;AEE35620.1 Gibberellin-regulated family protein [Arabidopsis thaliana];AAS47605.1 At1g74670 [Arabidopsis thaliana] &gt	GO:0009740;GO:0009739;GO:0009744;GO:0005576;GO:0080167;GO:0009750;GO:0009749;GO:0003674	gibberellic acid mediated signaling pathway;response to gibberellin;response to sucrose;extracellular region;response to karrikin;response to fructose;response to glucose;molecular_function	-	-	-	-	-	-	Gibberellin-regulated	Gibberellin-regulated protein 6 OS=Arabidopsis thaliana GN=GASA6 PE=3 SV=1
AT1G16130	2753	1.12	0.92	3.01	2.03	1.674056907	0.00052387	0.011361523	AT1G16130	AEE29412.1 wall associated kinase-like 2 [Arabidopsis thaliana];AAP40396.1 putative WAK kinase (WLK) [Arabidopsis thaliana] &gt; Flags: Precursor &gt;Q7X8C5.1 RecName: Full=Wall-associated receptor kinase-like 2;BAF01525.1 hypothetical protein [Arabidopsis thaliana] &gt;wall associated kinase-like 2 [Arabidopsis thaliana] &gt;AAP40469.1 putative WAK kinase (WLK) [Arabidopsis thaliana] &gt	GO:0000166;GO:0009505;GO:0005524;GO:0030247;GO:0005509;GO:0009986;GO:0016740;GO:0004674;GO:0005886;GO:0010045;GO:0016020;GO:0004672;GO:0016310;GO:0010043;GO:0007166;GO:0046777;GO:0016301;GO:0046686;GO:0006468;GO:0016021	nucleotide binding;plant-type cell wall;ATP binding;polysaccharide binding;calcium ion binding;cell surface;transferase activity;protein serine/threonine kinase activity;plasma membrane;response to nickel cation;membrane;protein kinase activity;phosphorylation;response to zinc ion;cell surface receptor signaling pathway;protein autophosphorylation;kinase activity;response to cadmium ion;protein p…	-	-	-	-	-	-	Wall-associated	Wall-associated receptor kinase-like 2 OS=Arabidopsis thaliana GN=WAKL2 PE=2 SV=1
AT3G27650	999	7.62	8.45	0.47	0.62	-3.461205995	1.91E-07	1.59E-05	AT3G27650	AEE77348.1 LOB domain-containing protein 25 [Arabidopsis thaliana] &gt; Short=AS2-like protein 3 &gt;AAL38037.1 LOB DOMAIN 25 [Arabidopsis thaliana] &gt;BAD12423.1 ASYMMETRIC LEAVES2-like gene 3 protein, partial [Arabidopsis thaliana] &gt; AltName: Full=ASYMMETRIC LEAVES 2-like protein 3;OAP05553.1 LBD25 [Arabidopsis thaliana];BAH10547.1 ASYMMETRIC LEAVES2-like 3 protein [Arabidopsis thaliana] &g…	GO:0005634;GO:0008150	nucleus;biological_process	-	-	-	-	-	-	LOB	LOB domain-containing protein 25 OS=Arabidopsis thaliana GN=LBD25 PE=2 SV=3
AT3G15850	1789	31.12	39.1	67.01	73.63	1.405492712	4.59E-09	6.06E-07	AT3G15850	AltName: Full=Fatty acid desaturase 5; Flags: Precursor &gt; AltName: Full=Acyl-lipid desaturase 3; Short=FAD5;OAP03314.1 JB67 [Arabidopsis thaliana];Q949X0.2 RecName: Full=Palmitoyl-monogalactosyldiacylglycerol delta-7 desaturase, chloroplastic;fatty acid desaturase 5 [Arabidopsis thaliana] &gt; Short=FADB;BAD23903.1 monogalactosyldiacylglycerol-specific palmitic acid desaturase [Arabidopsis tha…	GO:0006633;GO:0031969;GO:0005789;GO:0042759;GO:0009536;GO:0006631;GO:0016491;GO:0016020;GO:0009507;GO:0006636;GO:0016021;GO:0009579;GO:0009979;GO:0031408;GO:0006629;GO:0055114;GO:0010205;GO:0016717	fatty acid biosynthetic process;chloroplast membrane;endoplasmic reticulum membrane;long-chain fatty acid biosynthetic process;plastid;fatty acid metabolic process;oxidoreductase activity;membrane;chloroplast;unsaturated fatty acid biosynthetic process;integral component of membrane;thylakoid;16:0 monogalactosyldiacylglycerol desaturase activity;oxylipin biosynthetic process;lipid metabolic proce…	K20416	FAD5	http://www.genome.jp/dbget-bin/www_bget?ko:K20416	-	-	KOG1600(I)(Fatty acid desaturase)	Palmitoyl-monogalactosyldiacylglycerol	Palmitoyl-monogalactosyldiacylglycerol delta-7 desaturase, chloroplastic OS=Arabidopsis thaliana GN=ADS3 PE=1 SV=2
AT3G22410	1673	6.56	6.76	1.27	2.02	-1.613845275	0.000705663	0.014201774	AT3G22410	Sec14p-like phosphatidylinositol transfer family protein [Arabidopsis thaliana] &gt;AEE76631.1 Sec14p-like phosphatidylinositol transfer family protein [Arabidopsis thaliana];BAB01778.1 unnamed protein product [Arabidopsis thaliana] &gt	GO:0005739;GO:0008150;GO:0003674	mitochondrion;biological_process;molecular_function	-	-	-	-	-	-	Phosphatidylinositol	Phosphatidylinositol transfer protein PDR17 OS=Saccharomyces cerevisiae (strain ATCC 204508 / S288c) GN=PDR17 PE=1 SV=1
AT2G14900	715	6.54	41.18	1.02	1.93	-3.533610927	2.87E-05	0.001079409	AT2G14900	AAO22720.1 putative gibberellin-regulated protein [Arabidopsis thaliana] &gt;AAC61287.1 similar to gibberellin-regulated proteins [Arabidopsis thaliana] &gt;AEC06348.1 Gibberellin-regulated family protein [Arabidopsis thaliana] &gt;O82328.1 RecName: Full=Gibberellin-regulated protein 7;AAO42417.1 putative gibberellin-regulated protein [Arabidopsis thaliana] &gt;OAP07187.1 hypothetical protein AXX…	GO:0003674;GO:0009740;GO:0009739;GO:0005576	molecular_function;gibberellic acid mediated signaling pathway;response to gibberellin;extracellular region	-	-	-	-	-	-	Gibberellin-regulated	Gibberellin-regulated protein 7 OS=Arabidopsis thaliana GN=GASA7 PE=3 SV=1
AT5G16250	900	6.91	53.43	1.72	2.9	-3.234592551	4.22E-05	0.001479077	AT5G16250	CAC01866.1 putative protein [Arabidopsis thaliana] &gt;OAO96128.1 hypothetical protein AXX17_AT5G15840 [Arabidopsis thaliana];transmembrane protein [Arabidopsis thaliana] &gt;AED92265.1 transmembrane protein [Arabidopsis thaliana] &gt;BAE99424.1 hypothetical protein [Arabidopsis thaliana] &gt	GO:0008150;GO:0003674;GO:0009507;GO:0016021;GO:0016020	biological_process;molecular_function;chloroplast;integral component of membrane;membrane	-	-	-	-	-	-	-	-
AT4G28703	754	6.21	3.71	26	24.44	2.756367827	5.11E-10	8.67E-08	AT4G28703	OAP00132.1 hypothetical protein AXX17_AT4G33030 [Arabidopsis thaliana];AAM65344.1 unknown [Arabidopsis thaliana] &gt;AEE85528.1 RmlC-like cupins superfamily protein [Arabidopsis thaliana] &gt;RmlC-like cupins superfamily protein [Arabidopsis thaliana] &gt	GO:0005634;GO:0003674	nucleus;molecular_function	K06995	K06995	http://www.genome.jp/dbget-bin/www_bget?ko:K06995	-	-	-	-	-
AT4G31210	4195	5.91	12.72	3.11	2.78	-1.258803272	0.001339706	0.023138422	AT4G31210	DNA topoisomerase, type IA, core [Arabidopsis thaliana] &gt;ANM66866.1 DNA topoisomerase, type IA, core [Arabidopsis thaliana];AEE85878.1 DNA topoisomerase, type IA, core [Arabidopsis thaliana];ANM66865.1 DNA topoisomerase, type IA, core [Arabidopsis thaliana]	GO:0006268;GO:0003916;GO:0006265;GO:0016021;GO:0009507;GO:0005694;GO:0003677;GO:0003917;GO:0016020;GO:0016853	DNA unwinding involved in DNA replication;DNA topoisomerase activity;DNA topological change;integral component of membrane;chloroplast;chromosome;DNA binding;DNA topoisomerase type I activity;membrane;isomerase activity	-	-	-	-	-	KOG1956(L)(DNA topoisomerase III alpha)	DNA	DNA topoisomerase 1 OS=Rickettsia felis (strain ATCC VR-1525 / URRWXCal2) GN=topA PE=3 SV=1
AT3G06530	7044	5.31	11.2	3.09	2.62	-1.12405877	0.00255486	0.037337111	AT3G06530	Q9C8Z4.3 RecName: Full=Uncharacterized protein At3g06530 &gt;AEE74407.1 ARM repeat superfamily protein [Arabidopsis thaliana];ANM64336.1 ARM repeat superfamily protein [Arabidopsis thaliana];ARM repeat superfamily protein [Arabidopsis thaliana] &gt;ANM64337.1 ARM repeat superfamily protein [Arabidopsis thaliana];AEE74409.1 ARM repeat superfamily protein [Arabidopsis thaliana];AEE74408.1 ARM repea…	GO:0009507;GO:0005730;GO:0030529;GO:0005773;GO:0032040;GO:0034455;GO:0042254;GO:0045943;GO:0005515;GO:0030686;GO:0030515;GO:0005634;GO:0005829;GO:0006364;GO:0000462	chloroplast;nucleolus;intracellular ribonucleoprotein complex;vacuole;small-subunit processome;t-UTP complex;ribosome biogenesis;positive regulation of transcription from RNA polymerase I promoter;protein binding;90S preribosome;snoRNA binding;nucleus;cytosol;rRNA processing;maturation of SSU-rRNA from tricistronic rRNA transcript (SSU-rRNA, 5.8S rRNA, LSU-rRNA)	K14550	UTP10,HEATR1	http://www.genome.jp/dbget-bin/www_bget?ko:K14550	Ribosome biogenesis in eukaryotes	ko03008	KOG1837(S)(Uncharacterized conserved protein)	Uncharacterized	Uncharacterized protein At3g06530 OS=Arabidopsis thaliana GN=At3g06530 PE=1 SV=3
AT1G18060	1146	33.18	33.6	61.18	68.11	1.341569169	6.71E-08	6.45E-06	AT1G18060	AAM10300.1 AT1g18060/T10F20.23 [Arabidopsis thaliana] &gt;AAK82487.1 AT1g18060/T10F20.23 [Arabidopsis thaliana] &gt;BAF01402.1 hypothetical protein [Arabidopsis thaliana] &gt;AEE29669.1 microbial collagenase [Arabidopsis thaliana];AAF78392.1 T10O22.3 [Arabidopsis thaliana] &gt;microbial collagenase [Arabidopsis thaliana] &gt	GO:0009507;GO:0008150	chloroplast;biological_process	-	-	-	-	-	-	-	-
AT5G19090	1823	28.68	63.07	11.5	16.15	-1.276240319	0.001619577	0.026789554	AT5G19090	AED92652.1 Heavy metal transport/detoxification superfamily protein [Arabidopsis thaliana];ANM69823.1 Heavy metal transport/detoxification superfamily protein [Arabidopsis thaliana];NP_001331475.1 Heavy metal transport/detoxification superfamily protein [Arabidopsis thaliana] &gt;AED92651.1 Heavy metal transport/detoxification superfamily protein [Arabidopsis thaliana] &gt;Heavy metal transport/d…	GO:0030001;GO:0046872;GO:0005576;GO:0009506;GO:0046914;GO:0005737;GO:0046916;GO:0005634	metal ion transport;metal ion binding;extracellular region;plasmodesma;transition metal ion binding;cytoplasm;cellular transition metal ion homeostasis;nucleus	-	-	-	-	-	-	Heavy	Heavy metal-associated isoprenylated plant protein 33 OS=Arabidopsis thaliana GN=HIPP33 PE=2 SV=1
AT4G25810	1373	27.21	20.91	4.47	6.13	-1.786700198	2.20E-06	0.000126139	AT4G25810	AAB18367.1 xyloglucan endotransglycosylase-related protein [Arabidopsis thaliana] &gt; Short=XTH-23;AEE85117.1 xyloglucan endotransglycosylase 6 [Arabidopsis thaliana];CAB79436.1 xyloglucan endo-1, 4-beta-D-glucanase (XTR-6) [Arabidopsis thaliana] &gt;xyloglucan endotransglycosylase 6 [Arabidopsis thaliana] &gt;Q38910.1 RecName: Full=Probable xyloglucan endotransglucosylase/hydrolase protein 23; …	GO:0042546;GO:0016762;GO:0005794;GO:0005975;GO:0016798;GO:0005576;GO:0004553;GO:0048046;GO:0010411;GO:0071555;GO:0008152;GO:0016740;GO:0006073;GO:0005618;GO:0016787	cell wall biogenesis;xyloglucan:xyloglucosyl transferase activity;Golgi apparatus;carbohydrate metabolic process;hydrolase activity, acting on glycosyl bonds;extracellular region;hydrolase activity, hydrolyzing O-glycosyl compounds;apoplast;xyloglucan metabolic process;cell wall organization;metabolic process;transferase activity;cellular glucan metabolic process;cell wall;hydrolase activity	K08235	E2.4.1.207	http://www.genome.jp/dbget-bin/www_bget?ko:K08235	-	-	-	Probable	Probable xyloglucan endotransglucosylase/hydrolase protein 23 OS=Arabidopsis thaliana GN=XTH23 PE=2 SV=1
AT4G15660	940	1.13	4.09	13.72	13.35	2.81065068	2.18E-06	0.000124922	AT4G15660	O23417.1 RecName: Full=Monothiol glutaredoxin-S8;CAB78608.1 glutaredoxin [Arabidopsis thaliana] &gt; Short=AtGrxS8;AEE83633.1 Thioredoxin superfamily protein [Arabidopsis thaliana] &gt;ACO50420.1 glutaredoxin [Arabidopsis thaliana] &gt; AltName: Full=Protein ROXY 15 &gt;Thioredoxin superfamily protein [Arabidopsis thaliana] &gt;AAS99660.1 At4g15660 [Arabidopsis thaliana] &gt;CAB10344.1 glutaredox…	GO:0005737;GO:0051537;GO:0008794;GO:0005634;GO:0051536;GO:0046872;GO:0045454;GO:0009055;GO:0015035	cytoplasm;2 iron, 2 sulfur cluster binding;arsenate reductase (glutaredoxin) activity;nucleus;iron-sulfur cluster binding;metal ion binding;cell redox homeostasis;electron carrier activity;protein disulfide oxidoreductase activity	K03676	grxC,GLRX,GLRX2	http://www.genome.jp/dbget-bin/www_bget?ko:K03676	-	-	-	Monothiol	Monothiol glutaredoxin-S8 OS=Arabidopsis thaliana GN=GRXS8 PE=3 SV=1
AT3G49790	2004	23.83	15.64	44.27	41.35	1.494500814	2.75E-06	0.000151351	AT3G49790	OAP05470.1 hypothetical protein AXX17_AT3G43950 [Arabidopsis thaliana];AAS47626.1 At3g49790 [Arabidopsis thaliana] &gt;AAT06440.1 At3g49790 [Arabidopsis thaliana] &gt;CAB66917.1 putative protein [Arabidopsis thaliana] &gt;AEE78590.1 Carbohydrate-binding protein [Arabidopsis thaliana] &gt;BAF00753.1 hypothetical protein [Arabidopsis thaliana] &gt;Carbohydrate-binding protein [Arabidopsis thaliana]…	GO:0008150	biological_process	-	-	-	-	-	-	Protein	Protein PHLOEM PROTEIN 2-LIKE A10 OS=Arabidopsis thaliana GN=PP2A10 PE=2 SV=1
AT1G03495	1311	9.65	12.65	2.65	2.29	-1.770330045	1.73E-05	0.000709178	AT1G03495	AEE27579.2 HXXXD-type acyl-transferase family protein [Arabidopsis thaliana];HXXXD-type acyl-transferase family protein [Arabidopsis thaliana] &gt	GO:0016747;GO:0016746;GO:0016740;GO:0005737	transferase activity, transferring acyl groups other than amino-acyl groups;transferase activity, transferring acyl groups;transferase activity;cytoplasm	-	-	-	-	-	-	Coumaroyl-CoA:anthocyanidin	Coumaroyl-CoA:anthocyanidin 3-O-glucoside-6&apos;&apos;-O-coumaroyltransferase 2 OS=Arabidopsis thaliana GN=3AT2 PE=1 SV=1
AT5G25190	1038	11.82	6.53	33.79	48.4	2.560861827	1.56E-09	2.38E-07	AT5G25190	OAO90694.1 ESE3 [Arabidopsis thaliana];Q94AW5.1 RecName: Full=Ethylene-responsive transcription factor ERF003 &gt;Integrase-type DNA-binding superfamily protein [Arabidopsis thaliana] &gt;AAK74017.1 AT5g25190/F21J6_103 [Arabidopsis thaliana] &gt;AED93410.1 Integrase-type DNA-binding superfamily protein [Arabidopsis thaliana] &gt;AAL31157.1 AT5g25190/F21J6_103 [Arabidopsis thaliana] &gt	GO:0006355;GO:0006351;GO:0003700;GO:0005634;GO:0003677;GO:0009873;GO:0005622	regulation of transcription, DNA-templated;transcription, DNA-templated;transcription factor activity, sequence-specific DNA binding;nucleus;DNA binding;ethylene-activated signaling pathway;intracellular	-	-	-	-	-	-	Ethylene-responsive	Ethylene-responsive transcription factor ERF003 OS=Arabidopsis thaliana GN=ERF003 PE=2 SV=1
AT2G08665	992	16.78	12.17	92.93	72.95	3.007562257	2.11E-21	2.39E-18	AT2G08665	AAC26710.1 photosystem II type I chlorophyll a/b binding protein [Arabidopsis thaliana] &gt;AAK62616.1 At2g34420/T31E10.24 [Arabidopsis thaliana] &gt;AAL16165.1 At2g34420/T31E10.24 [Arabidopsis thaliana] &gt;AAL38301.1 photosystem II type I chlorophyll a/b binding protein [Arabidopsis thaliana] &gt;OAP07675.1 LHCB1.5 [Arabidopsis thaliana];AAL31882.1 At2g34420/T31E10.24 [Arabidopsis thaliana] &gt…	GO:0009416;GO:0015979;GO:0046872;GO:0009765;GO:0009535;GO:0016020;GO:0018298;GO:0009768;GO:0031409;GO:0009522;GO:0009941;GO:0009769;GO:0009507;GO:0010287;GO:0016021;GO:0042651;GO:0009534;GO:0009579;GO:0005794;GO:0009523;GO:0030076;GO:0016168	response to light stimulus;photosynthesis;metal ion binding;photosynthesis, light harvesting;chloroplast thylakoid membrane;membrane;protein-chromophore linkage;photosynthesis, light harvesting in photosystem I;pigment binding;photosystem I;chloroplast envelope;photosynthesis, light harvesting in photosystem II;chloroplast;plastoglobule;integral component of membrane;thylakoid membrane;chloroplas…	K08912	LHCB1	http://www.genome.jp/dbget-bin/www_bget?ko:K08912	Photosynthesis - antenna proteins	ko00196	-	Chlorophyll	Chlorophyll a-b binding protein 3, chloroplastic OS=Arabidopsis thaliana GN=LHCB1.2 PE=1 SV=2
AT5G41140	3615	2	6.48	0.62	0.19	-2.996098156	1.63E-05	0.000678727	AT5G41140	AED94645.1 Myosin heavy chain-related protein [Arabidopsis thaliana];BAB09716.1 unnamed protein product [Arabidopsis thaliana] &gt;Myosin heavy chain-related protein [Arabidopsis thaliana] &gt;AED94646.1 Myosin heavy chain-related protein [Arabidopsis thaliana]	GO:0005575;GO:0003674;GO:0008150	cellular_component;molecular_function;biological_process	-	-	-	-	-	-	-	-
AT1G67750	1803	9.46	23.48	0.6	0.74	-4.195640189	2.97E-15	1.33E-12	AT1G67750	AAM26656.1 At1g67750/F12A21_12 [Arabidopsis thaliana] &gt;AAL58893.1 At1g67750/F12A21_12 [Arabidopsis thaliana] &gt;Q9FXD8.2 RecName: Full=Probable pectate lyase 5; Flags: Precursor &gt;Pectate lyase family protein [Arabidopsis thaliana] &gt;AEE34690.1 Pectate lyase family protein [Arabidopsis thaliana]	GO:0030570;GO:0005576;GO:0045490;GO:0016829;GO:0046872	pectate lyase activity;extracellular region;pectin catabolic process;lyase activity;metal ion binding	K01728	pel	http://www.genome.jp/dbget-bin/www_bget?ko:K01728	Pentose and glucuronate interconversions	ko00040	-	Probable	Probable pectate lyase 5 OS=Arabidopsis thaliana GN=At1g67750 PE=2 SV=2
AT1G52510	1461	64.92	52.6	87.82	91.24	1.004511335	0.000135381	0.003873527	AT1G52510	AEE32816.1 alpha/beta-Hydrolases superfamily protein [Arabidopsis thaliana] &gt;AAM51368.1 unknown protein [Arabidopsis thaliana] &gt;OAP13901.1 hypothetical protein AXX17_AT1G46790 [Arabidopsis thaliana];BAD43191.1 unknown protein [Arabidopsis thaliana] &gt;AAL38708.1 unknown protein [Arabidopsis thaliana] &gt;alpha/beta-Hydrolases superfamily protein [Arabidopsis thaliana] &gt;BAD44235.1 unknow…	GO:0009941;GO:0009507;GO:0003824;GO:0016787;GO:0009570;GO:0005737	chloroplast envelope;chloroplast;catalytic activity;hydrolase activity;chloroplast stroma;cytoplasm	-	-	-	-	-	KOG4178(I)(Soluble epoxide hydrolase)	Haloalkane	Haloalkane dehalogenase OS=Mycobacterium bovis (strain BCG / Tokyo 172 / ATCC 35737 / TMC 1019) GN=dhaA PE=3 SV=1
AT1G43800	1490	0.82	5.01	0	0	-7.961471946	9.00E-06	0.000413187	AT1G43800	Plant stearoyl-acyl-carrier-protein desaturase family protein [Arabidopsis thaliana] &gt; AltName: Full=Acyl-[acyl-carrier-protein] desaturase 6; Flags: Precursor &gt;Q84VY3.2 RecName: Full=Stearoyl-[acyl-carrier-protein] 9-desaturase 6, chloroplastic;AEE31998.1 Plant stearoyl-acyl-carrier-protein desaturase family protein [Arabidopsis thaliana]; Short=Stearoyl-ACP desaturase 6	GO:0009507;GO:0006629;GO:0055114;GO:0045300;GO:0006633;GO:0046872;GO:0009536;GO:0006631;GO:0016491;GO:0016020	chloroplast;lipid metabolic process;oxidation-reduction process;acyl-[acyl-carrier-protein] desaturase activity;fatty acid biosynthetic process;metal ion binding;plastid;fatty acid metabolic process;oxidoreductase activity;membrane	K03921	FAB2,SSI2,desA1	http://www.genome.jp/dbget-bin/www_bget?ko:K03921	Biosynthesis of unsaturated fatty acids;Fatty acid biosynthesis;Fatty acid metabolism	ko01040,ko00061,ko01212	-	Stearoyl-[acyl-carrier-protein]	Stearoyl-[acyl-carrier-protein] 9-desaturase 6, chloroplastic OS=Arabidopsis thaliana GN=S-ACP-DES6 PE=2 SV=2
AT3G23470	1265	21.85	18.05	31.21	29.58	1.042088986	0.000255063	0.006457598	AT3G23470	NP_001325983.1 Cyclopropane-fatty-acyl-phospholipid synthase [Arabidopsis thaliana] &gt;ANM63922.1 Cyclopropane-fatty-acyl-phospholipid synthase [Arabidopsis thaliana] &gt;Cyclopropane-fatty-acyl-phospholipid synthase [Arabidopsis thaliana] &gt;ANM63923.1 Cyclopropane-fatty-acyl-phospholipid synthase [Arabidopsis thaliana];AEE76770.1 Cyclopropane-fatty-acyl-phospholipid synthase [Arabidopsis thal…	GO:0016491;GO:0008757;GO:0008825;GO:0008610;GO:0005737;GO:0032259;GO:0055114	oxidoreductase activity;S-adenosylmethionine-dependent methyltransferase activity;cyclopropane-fatty-acyl-phospholipid synthase activity;lipid biosynthetic process;cytoplasm;methylation;oxidation-reduction process	K00574	cfa	http://www.genome.jp/dbget-bin/www_bget?ko:K00574	-	-	-	Tuberculostearic	Tuberculostearic acid methyltransferase UfaA1 OS=Mycobacterium tuberculosis (strain ATCC 25618 / H37Rv) GN=ufaA1 PE=1 SV=3
AT4G02920	2175	79.64	73.1	138.4	115.73	1.11888459	1.09E-06	7.01E-05	AT4G02920	AAL91159.1 unknown protein [Arabidopsis thaliana] &gt;AEE82250.1 hypothetical protein AT4G02920 [Arabidopsis thaliana];hypothetical protein AT4G02920 [Arabidopsis thaliana] &gt;AEE82251.1 hypothetical protein AT4G02920 [Arabidopsis thaliana]	GO:0003674;GO:0008150;GO:0005739	molecular_function;biological_process;mitochondrion	-	-	-	-	-	-	-	-
AT4G15990	881	9.54	5.32	22.32	12.97	1.634737266	0.000989032	0.01836398	AT4G15990	hypothetical protein AT4G15990 [Arabidopsis thaliana] &gt;AEE83678.1 hypothetical protein AT4G15990 [Arabidopsis thaliana];CAB78641.1 hypothetical protein [Arabidopsis thaliana] &gt;CAB10378.1 hypothetical protein [Arabidopsis thaliana] &gt	GO:0008150;GO:0003674;GO:0005575	biological_process;molecular_function;cellular_component	-	-	-	-	-	-	-	-
AT2G15880	2709	9.2	5.15	21.92	8.71	1.443163871	0.002932137	0.041251418	AT2G15880	Short=Pollen-specific LRR/EXTENSIN3; AltName: Full=Cell wall hydroxyproline-rich glycoprotein;AEC06443.1 Leucine-rich repeat (LRR) family protein [Arabidopsis thaliana];AAD41978.1 unknown protein [Arabidopsis thaliana] &gt;Q9XIL9.1 RecName: Full=Pollen-specific leucine-rich repeat extensin-like protein 3; Short=AtPEX3; Flags: Precursor &gt;Leucine-rich repeat (LRR) family protein [Arabidopsis tha…	GO:0005634;GO:0071555;GO:0005576;GO:0005618;GO:0005199	nucleus;cell wall organization;extracellular region;cell wall;structural constituent of cell wall	-	-	-	-	-	-	Pollen-specific	Pollen-specific leucine-rich repeat extensin-like protein 3 OS=Arabidopsis thaliana GN=PEX3 PE=2 SV=1
AT2G31970	4466	1.96	3.87	0.94	0.38	-1.753110657	0.001721682	0.028014691	AT2G31970	AAO64758.1 At2g31970/F22D22.28 [Arabidopsis thaliana] &gt;DNA repair-recombination protein (RAD50) [Arabidopsis thaliana] &gt;AAD15407.2 putative RAD50 DNA repair protein [Arabidopsis thaliana] &gt; Short=AtRAD50 &gt;AEC08614.1 DNA repair-recombination protein (RAD50) [Arabidopsis thaliana];AAM98090.1 At2g31970/F22D22.28 [Arabidopsis thaliana] &gt;Q9SL02.2 RecName: Full=DNA repair protein RAD50;A…	GO:0000781;GO:0046872;GO:0000723;GO:0005634;GO:0000166;GO:0006302;GO:0007131;GO:0005524;GO:0005515;GO:0016887;GO:0004003;GO:0051321;GO:0000790;GO:0005737;GO:0032508;GO:0007049;GO:0035861;GO:0000784;GO:0043047;GO:0008408;GO:0000794;GO:0030870;GO:0006312;GO:0051880;GO:0000722;GO:0090305;GO:0005694;GO:0070192;GO:0000724;GO:0007004;GO:0000014;GO:0016233;GO:0004017;GO:0006281;GO:0003691;GO:0006974	chromosome, telomeric region;metal ion binding;telomere maintenance;nucleus;nucleotide binding;double-strand break repair;reciprocal meiotic recombination;ATP binding;protein binding;ATPase activity;ATP-dependent DNA helicase activity;meiotic cell cycle;nuclear chromatin;cytoplasm;DNA duplex unwinding;cell cycle;site of double-strand break;nuclear chromosome, telomeric region;single-stranded telo…	K10866	RAD50	http://www.genome.jp/dbget-bin/www_bget?ko:K10866	Homologous recombination;Non-homologous end-joining	ko03440,ko03450	KOG0962(L)(DNA repair protein RAD50, ABC-type ATPase/SMC superfamily)	DNA	DNA repair protein RAD50 OS=Arabidopsis thaliana GN=RAD50 PE=1 SV=2
AT1G79280	6657	5.89	13.16	2.63	0.95	-2.030420106	5.29E-05	0.001787206	AT1G79280	AEE36226.1 nuclear pore anchor [Arabidopsis thaliana];nuclear pore anchor [Arabidopsis thaliana] &gt; Short=AtTPR &gt; AltName: Full=Protein TRANSLOCATED PROMOTER REGION;AEE36228.1 nuclear pore anchor [Arabidopsis thaliana];ABO21684.1 nuclear-pore anchor [Arabidopsis thaliana] &gt;A4GSN8.1 RecName: Full=Nuclear-pore anchor;AEE36227.1 nuclear pore anchor [Arabidopsis thaliana]	GO:0005634;GO:0007094;GO:0005829;GO:0005515;GO:0006810;GO:0005635;GO:0015031;GO:0016020;GO:0051028;GO:0009507;GO:0033234;GO:0048443;GO:0005730;GO:0009910;GO:0005487;GO:0006606;GO:0009506;GO:0005643;GO:0016973;GO:0031965	nucleus;mitotic spindle assembly checkpoint;cytosol;protein binding;transport;nuclear envelope;protein transport;membrane;mRNA transport;chloroplast;negative regulation of protein sumoylation;stamen development;nucleolus;negative regulation of flower development;nucleocytoplasmic transporter activity;protein import into nucleus;plasmodesma;nuclear pore;poly(A)+ mRNA export from nucleus;nuclear me…	K09291	TPR,MLP1,MLP2	http://www.genome.jp/dbget-bin/www_bget?ko:K09291	RNA transport	ko03013	KOG4674(S)(Uncharacterized conserved coiled-coil protein)	Nuclear-pore	Nuclear-pore anchor OS=Arabidopsis thaliana GN=NUA PE=1 SV=1
AT5G27290	1336	12.21	10.32	19.82	20.52	1.234712604	6.99E-05	0.002246726	AT5G27290	AED93667.1 stress regulated protein [Arabidopsis thaliana];ABI93880.1 At5g27290 [Arabidopsis thaliana] &gt;stress regulated protein [Arabidopsis thaliana] &gt	GO:0009507	chloroplast	-	-	-	-	-	-	-	-
AT5G06940	2809	0.39	1.58	0.07	0.04	-3.710748491	0.001400355	0.024063417	AT5G06940	Flags: Precursor &gt;Q9FL51.1 RecName: Full=Probably inactive leucine-rich repeat receptor-like protein kinase At5g06940;BAB11152.1 receptor protein kinase-like protein [Arabidopsis thaliana] &gt;AED91084.1 Leucine-rich repeat receptor-like protein kinase family protein [Arabidopsis thaliana];Leucine-rich repeat receptor-like protein kinase family protein [Arabidopsis thaliana] &gt	GO:0004672;GO:0016310;GO:0000166;GO:0005524;GO:0005576;GO:0016740;GO:0016020;GO:0016301;GO:0006468;GO:0016021	protein kinase activity;phosphorylation;nucleotide binding;ATP binding;extracellular region;transferase activity;membrane;kinase activity;protein phosphorylation;integral component of membrane	-	-	-	-	-	-	Probably	Probably inactive leucine-rich repeat receptor-like protein kinase At5g06940 OS=Arabidopsis thaliana GN=At5g06940 PE=3 SV=1
AT5G39530	1514	29.82	36.75	48.69	61.87	1.140972274	2.84E-05	0.001068796	AT5G39530	hypothetical protein (DUF1997) [Arabidopsis thaliana] &gt;BAC43349.1 unknown protein [Arabidopsis thaliana] &gt;AAO63835.1 unknown protein [Arabidopsis thaliana] &gt;AED94444.1 hypothetical protein (DUF1997) [Arabidopsis thaliana] &gt;ANM71117.1 hypothetical protein (DUF1997) [Arabidopsis thaliana];OAO93783.1 hypothetical protein AXX17_AT5G36960 [Arabidopsis thaliana]	GO:0003674;GO:0005634;GO:0008150	molecular_function;nucleus;biological_process	-	-	-	-	-	-	-	-
AT5G66800	1180	3.54	3.2	0.38	0.25	-3.030893347	0.000306997	0.007477492	AT5G66800	membrane-associated kinase regulator-like protein [Arabidopsis thaliana] &gt;BAB08622.1 unnamed protein product [Arabidopsis thaliana] &gt;AED98264.1 membrane-associated kinase regulator-like protein [Arabidopsis thaliana]	GO:0008150;GO:0005634;GO:0003674	biological_process;nucleus;molecular_function	-	-	-	-	-	-	-	-
AT2G21140	1331	13.39	17.35	1.73	3.32	-2.186878756	2.12E-06	0.000122048	AT2G21140	Flags: Precursor &gt;AEC07127.1 proline-rich protein 2 [Arabidopsis thaliana]; Short=AtPRP2;proline-rich protein 2 [Arabidopsis thaliana] &gt;AAD29802.1 putative proline-rich protein [Arabidopsis thaliana] &gt;AAP12884.1 At2g21140 [Arabidopsis thaliana] &gt;BAC42003.1 putative proline-rich protein [Arabidopsis thaliana] &gt;Q9SKP9.1 RecName: Full=Proline-rich protein 2	GO:0009664;GO:0005618;GO:0005576	plant-type cell wall organization;cell wall;extracellular region	-	-	-	-	-	-	Proline-rich	Proline-rich protein 2 OS=Arabidopsis thaliana GN=PRP2 PE=2 SV=1
AT4G09820	2005	4.8	10.37	0.03	0.1	-6.413439547	8.36E-13	2.42E-10	AT4G09820	unknown, partial [Arabidopsis thaliana]	GO:0005634;GO:0016597;GO:2000029;GO:0048316;GO:0009867;GO:0006355;GO:0003700;GO:0006351;GO:0000976;GO:0008152;GO:0005515;GO:0009813;GO:0010214;GO:0046983;GO:0031542;GO:0009962;GO:0010026;GO:0003677	nucleus;amino acid binding;regulation of proanthocyanidin biosynthetic process;seed development;jasmonic acid mediated signaling pathway;regulation of transcription, DNA-templated;transcription factor activity, sequence-specific DNA binding;transcription, DNA-templated;transcription regulatory region sequence-specific DNA binding;metabolic process;protein binding;flavonoid biosynthetic process;se…	-	-	-	-	-	-	Transcription	Transcription factor TT8 OS=Arabidopsis thaliana GN=TT8 PE=1 SV=2
AT5G59050	1788	36.01	27.52	8.72	6.2	-1.729155069	1.08E-07	9.72E-06	AT5G59050	ANM70671.1 G patch domain protein [Arabidopsis thaliana];G patch domain protein [Arabidopsis thaliana] &gt;BAB10781.1 unnamed protein product [Arabidopsis thaliana] &gt;AED97135.1 G patch domain protein [Arabidopsis thaliana];AAL32827.1 Unknown protein [Arabidopsis thaliana] &gt;AAM48003.1 unknown protein [Arabidopsis thaliana] &gt;AED97134.1 G patch domain protein [Arabidopsis thaliana]	GO:0003674;GO:0008150;GO:0005634	molecular_function;biological_process;nucleus	-	-	-	-	-	-	-	-
AT1G54740	1218	6.42	6.85	16.24	16.55	1.70957231	1.21E-07	1.08E-05	AT1G54740	FANTASTIC four-like protein (DUF3049) [Arabidopsis thaliana] &gt;AEE33142.1 FANTASTIC four-like protein (DUF3049) [Arabidopsis thaliana]	GO:0008150;GO:0005634;GO:0003674	biological_process;nucleus;molecular_function	-	-	-	-	-	-	-	-
AT2G22860	654	18.85	24.76	39.19	29.24	1.084648161	0.001983217	0.031128507	AT2G22860	DAA00272.1 TPA_exp: putative phytosulfokine peptide precursor [Arabidopsis thaliana] &gt; Short=Phytosulfokine-b;AEC07366.1 phytosulfokine 2 precursor [Arabidopsis thaliana]; Short=PSK-alpha;BAB72148.1 phytosulfokine precursor 2 [Arabidopsis thaliana] &gt; Short=Phytosulfokine-a; Contains: RecName: Full=Phytosulfokine-alpha;phytosulfokine 2 precursor [Arabidopsis thaliana] &gt;BAC43456.1 unknown …	GO:0008083;GO:0030154;GO:0008283;GO:1905392;GO:0031012;GO:0007275;GO:0009887;GO:0005576	growth factor activity;cell differentiation;cell proliferation;plant organ morphogenesis;extracellular matrix;multicellular organism development;animal organ morphogenesis;extracellular region	-	-	-	-	-	-	Phytosulfokines	Phytosulfokines 2 OS=Arabidopsis thaliana GN=PSK2 PE=2 SV=1
AT3G16620	3576	2.17	6.1	0.92	0.79	-1.860828973	0.000653866	0.013444174	AT3G16620	AltName: Full=120 kDa chloroplast outer envelope protein &gt;AEE75844.1 translocon outer complex protein 120 [Arabidopsis thaliana];Q9LUS2.1 RecName: Full=Translocase of chloroplast 120, chloroplastic;translocon outer complex protein 120 [Arabidopsis thaliana] &gt;BAB02753.1 chloroplast outer envelope protein-like [Arabidopsis thaliana] &gt; Short=AtToc120;AAS97961.1 chloroplast outer envelope me…	GO:0016787;GO:0016021;GO:0016817;GO:0009507;GO:0016020;GO:0009536;GO:0015031;GO:0046872;GO:0009527;GO:0005525;GO:0005737;GO:0006810;GO:0009707;GO:0045036;GO:0000166	hydrolase activity;integral component of membrane;hydrolase activity, acting on acid anhydrides;chloroplast;membrane;plastid;protein transport;metal ion binding;plastid outer membrane;GTP binding;cytoplasm;transport;chloroplast outer membrane;protein targeting to chloroplast;nucleotide binding	-	-	-	-	-	-	Translocase	Translocase of chloroplast 120, chloroplastic OS=Arabidopsis thaliana GN=TOC120 PE=1 SV=1
AT4G23400	1328	109.58	78.47	156.63	160.32	1.141959433	6.91E-05	0.002224703	AT4G23400	Q8LAA6.2 RecName: Full=Probable aquaporin PIP1-5;CAB79295.1 water channel-like protein [Arabidopsis thaliana] &gt;5 [Arabidopsis thaliana] &gt;CAA20461.1 water channel-like protein [Arabidopsis thaliana] &gt;plasma membrane intrinsic protein 1;AEE84748.1 plasma membrane intrinsic protein 1;AAM10155.1 water channel-like protein [Arabidopsis thaliana] &gt;5; Short=PIP1d &gt;AAL24430.1 water channel…	GO:0005215;GO:0009992;GO:0006810;GO:0015254;GO:0005887;GO:0005886;GO:0055085;GO:0009506;GO:0016020;GO:0034220;GO:0015250;GO:0006833;GO:0016021;GO:0005773	transporter activity;cellular water homeostasis;transport;glycerol channel activity;integral component of plasma membrane;plasma membrane;transmembrane transport;plasmodesma;membrane;ion transmembrane transport;water channel activity;water transport;integral component of membrane;vacuole	K09872	PIP	http://www.genome.jp/dbget-bin/www_bget?ko:K09872	-	-	KOG0223(G)(Aquaporin (major intrinsic protein family))	Probable	Probable aquaporin PIP1-5 OS=Arabidopsis thaliana GN=PIP1-5 PE=1 SV=2
AT5G15780	1438	11.77	24.85	3.15	5.15	-1.688164166	0.000333388	0.008005346	AT5G15780	Pollen Ole e 1 allergen and extensin family protein [Arabidopsis thaliana] &gt;AAO00788.1 proline-rich protein [Arabidopsis thaliana] &gt;AAU94434.1 At5g15780 [Arabidopsis thaliana] &gt;CAC01777.1 proline-rich protein [Arabidopsis thaliana] &gt;AED92204.1 Pollen Ole e 1 allergen and extensin family protein [Arabidopsis thaliana]	GO:0016020;GO:0016021;GO:0008150;GO:0003674	membrane;integral component of membrane;biological_process;molecular_function	-	-	-	-	-	-	-	-
AT2G37130	1288	88.88	140.18	364.47	265.23	1.866217678	4.98E-11	1.07E-08	AT2G37130	AltName: Full=ATP2a/ATP2b;AEC09354.1 Peroxidase superfamily protein [Arabidopsis thaliana];CAA66863.1 peroxidase ATP2a [Arabidopsis thaliana] &gt; Flags: Precursor &gt;AAD18146.1 putative peroxidase ATP2a [Arabidopsis thaliana] &gt; Short=Atperox P21; AltName: Full=PRXR5;Peroxidase superfamily protein [Arabidopsis thaliana] &gt;Q42580.1 RecName: Full=Peroxidase 21	GO:0006979;GO:0042744;GO:0016491;GO:0046872;GO:0050832;GO:0009505;GO:0005576;GO:0004601;GO:0020037;GO:0055114;GO:0048511;GO:0009664;GO:0005829	response to oxidative stress;hydrogen peroxide catabolic process;oxidoreductase activity;metal ion binding;defense response to fungus;plant-type cell wall;extracellular region;peroxidase activity;heme binding;oxidation-reduction process;rhythmic process;plant-type cell wall organization;cytosol	K00430	E1.11.1.7	http://www.genome.jp/dbget-bin/www_bget?ko:K00430	Phenylpropanoid biosynthesis	ko00940	-	Peroxidase	Peroxidase 21 OS=Arabidopsis thaliana GN=PER21 PE=1 SV=1
AT1G03940	1918	17.41	23.46	1.87	1.58	-3.174657919	4.27E-21	4.61E-18	AT1G03940	-O-coumaroyltransferase 1 &gt;Q9ZWB4.1 RecName: Full=Coumaroyl-CoA:anthocyanidin 3-O-glucoside-6&apos;AEE27636.1 HXXXD-type acyl-transferase family protein [Arabidopsis thaliana];HXXXD-type acyl-transferase family protein [Arabidopsis thaliana] &gt;AAD106	GO:0016740;GO:0005737;GO:0016746;GO:0016747	transferase activity;cytoplasm;transferase activity, transferring acyl groups;transferase activity, transferring acyl groups other than amino-acyl groups	-	-	-	-	-	-	Coumaroyl-CoA:anthocyanidin	Coumaroyl-CoA:anthocyanidin 3-O-glucoside-6&apos;&apos;-O-coumaroyltransferase 1 OS=Arabidopsis thaliana GN=3AT1 PE=1 SV=1
AT5G65770	3398	7.18	13.34	3.88	1.3	-1.609693708	0.001896808	0.030090444	AT5G65770	NP_001190626.1 little nuclei4 [Arabidopsis thaliana] &gt;AED98104.1 little nuclei4 [Arabidopsis thaliana];BAB10684.1 nuclear matrix constituent protein 1 (NMCP1)-like [Arabidopsis thaliana] &gt; AltName: Full=Protein LITTLE NUCLEI 4 &gt;Q9FLH0.2 RecName: Full=Protein CROWDED NUCLEI 4;AED98105.1 little nuclei4 [Arabidopsis thaliana];little nuclei4 [Arabidopsis thaliana] &gt;AED98103.1 little nucle…	GO:0008483;GO:0009507;GO:0005515;GO:0005652;GO:0016020;GO:0016740;GO:0006997;GO:0031965;GO:0034399;GO:0010369;GO:0005634;GO:0005654;GO:0005737;GO:0097298	transaminase activity;chloroplast;protein binding;nuclear lamina;membrane;transferase activity;nucleus organization;nuclear membrane;nuclear periphery;chromocenter;nucleus;nucleoplasm;cytoplasm;regulation of nucleus size	K00826	E2.6.1.42,ilvE	http://www.genome.jp/dbget-bin/www_bget?ko:K00826	Cysteine and methionine metabolism;Valine, leucine and isoleucine biosynthesis;Valine, leucine and isoleucine degradation;Pantothenate and CoA biosynthesis;2-Oxocarboxylic acid metabolism;Biosynthesis of amino acids	ko00270,ko00290,ko00280,ko00770,ko01210,ko01230	-	Protein	Protein CROWDED NUCLEI 4 OS=Arabidopsis thaliana GN=CRWN4 PE=1 SV=2
AT3G17660	3690	3.01	3.17	6.15	4.62	1.326406514	3.70E-05	0.001326671	AT3G17660	ANM65027.1 ARF-GAP domain 15 [Arabidopsis thaliana];Q9LUN2.1 RecName: Full=Probable metal-nicotianamine transporter YSL5; AltName: Full=Protein YELLOW STRIPE LIKE 5;AEE75985.1 YELLOW STRIPE like 5 [Arabidopsis thaliana] &gt; Short=AtAGD15 &gt;YELLOW STRIPE like 5 [Arabidopsis thaliana] &gt;ANM63670.1 YELLOW STRIPE like 5 [Arabidopsis thaliana];OAP04242.1 YSL5 [Arabidopsis thaliana] &gt;ANM65026.1…	GO:0046872;GO:0022857;GO:0006857;GO:0016020;GO:0003677;GO:0005096;GO:0016021;GO:0005634;GO:0005886;GO:0005737;GO:0006810;GO:0015198;GO:0055085	metal ion binding;transmembrane transporter activity;oligopeptide transport;membrane;DNA binding;GTPase activator activity;integral component of membrane;nucleus;plasma membrane;cytoplasm;transport;oligopeptide transporter activity;transmembrane transport	K12486	SMAP	http://www.genome.jp/dbget-bin/www_bget?ko:K12486	Endocytosis	ko04144	KOG0703(T)(Predicted GTPase-activating protein);KOG0521(T)(Putative GTPase activating proteins (GAPs));KOG0705(T)(GTPase-activating protein Centaurin gamma (contains Ras-like GTPase, PH and ankyrin repeat domains))	Probable;Probable	Probable ADP-ribosylation factor GTPase-activating protein AGD15 OS=Arabidopsis thaliana GN=AGD15 PE=2 SV=1;Probable metal-nicotianamine transporter YSL5 OS=Arabidopsis thaliana GN=YSL5 PE=1 SV=1
AT1G18680	874	7.13	8.41	12.47	13.69	1.17019555	0.00293076	0.041251418	AT1G18680	AAF27111.1 Unknown protein [Arabidopsis thaliana] &gt;AEE29745.1 HNH endonuclease domain-containing protein [Arabidopsis thaliana];HNH endonuclease domain-containing protein [Arabidopsis thaliana] &gt;BAC42704.1 unknown protein [Arabidopsis thaliana] &gt;AAO64117.1 unknown protein [Arabidopsis thaliana] &gt	GO:0003676;GO:0009507;GO:0004519	nucleic acid binding;chloroplast;endonuclease activity	-	-	-	-	-	-	-	-
AT5G56550	982	44.13	39.66	141.06	123.91	2.063157126	4.07E-17	2.29E-14	AT5G56550	AED96780.1 oxidative stress 3 [Arabidopsis thaliana] &gt;BAA97181.1 unnamed protein product [Arabidopsis thaliana] &gt;BAD43248.1 putative protein [Arabidopsis thaliana] &gt;oxidative stress 3 [Arabidopsis thaliana] &gt;OAO94931.1 OXS3 [Arabidopsis thaliana];BAD44359.1 putative protein [Arabidopsis thaliana] &gt	GO:0016607;GO:0006979;GO:0046686;GO:0005634;GO:0003674	nuclear speck;response to oxidative stress;response to cadmium ion;nucleus;molecular_function	-	-	-	-	-	-	-	-
AT5G62370	3229	0.94	1.88	0.27	0.23	-2.090587326	0.002627774	0.0380051	AT5G62370	Tetratricopeptide repeat (TPR)-like superfamily protein [Arabidopsis thaliana] &gt;BAA97201.1 unnamed protein product [Arabidopsis thaliana] &gt;AED97601.1 Tetratricopeptide repeat (TPR)-like superfamily protein [Arabidopsis thaliana];Q9LVA2.1 RecName: Full=Pentatricopeptide repeat-containing protein At5g62370 &gt	GO:0005739;GO:0008150	mitochondrion;biological_process	-	-	-	-	-	-	Pentatricopeptide	Pentatricopeptide repeat-containing protein At5g62370 OS=Arabidopsis thaliana GN=At5g62370 PE=2 SV=1
AT2G23320	1284	92.81	75.47	150.7	136.65	1.163020479	5.03E-06	0.000249916	AT2G23320	OAP09345.1 WRKY15 [Arabidopsis thaliana];WRKY DNA-binding protein 15 [Arabidopsis thaliana] &gt; AltName: Full=WRKY DNA-binding protein 15 &gt;O22176.1 RecName: Full=Probable WRKY transcription factor 15;AAK28314.1 WRKY DNA-binding protein 15 [Arabidopsis thaliana] &gt;AEC07441.1 WRKY DNA-binding protein 15 [Arabidopsis thaliana] &gt;AAK44009.1 putative WRKY-type DNA-binding protein [Arabidopsis …	GO:0005634;GO:0044212;GO:0043565;GO:0006351;GO:0003700;GO:0003677;GO:0006355;GO:0010200;GO:0005516	nucleus;transcription regulatory region DNA binding;sequence-specific DNA binding;transcription, DNA-templated;transcription factor activity, sequence-specific DNA binding;DNA binding;regulation of transcription, DNA-templated;response to chitin;calmodulin binding	-	-	-	-	-	-	Probable	Probable WRKY transcription factor 15 OS=Arabidopsis thaliana GN=WRKY15 PE=2 SV=1
AT5G66040	791	189.24	219.13	354.02	336.63	1.180654467	1.56E-08	1.71E-06	AT5G66040	AAN38701.1 At5g66040/K2A18_11 [Arabidopsis thaliana] &gt; AltName: Full=Sulfurtransferase 16; AltName: Full=Rhodanese; ketoconazole resistance protein-like [Arabidopsis thaliana] &gt;AED98146.1 sulfurtransferase protein 16 [Arabidopsis thaliana];BAB10409.1 senescence-associated protein sen1-like protein; AltName: Full=Senescence-associated protein;AAM61332.1 senescence-associated protein [Arabido…	GO:0004792;GO:0016740;GO:0009536;GO:0016020;GO:0016021;GO:0009507	thiosulfate sulfurtransferase activity;transferase activity;plastid;membrane;integral component of membrane;chloroplast	-	-	-	-	-	KOG1530(P)(Rhodanese-related sulfurtransferase)	Thiosulfate	Thiosulfate sulfurtransferase 16, chloroplastic OS=Arabidopsis thaliana GN=STR16 PE=1 SV=2
AT4G15690	666	0.65	1.17	13.92	13.16	4.327869932	1.68E-11	3.77E-09	AT4G15690	CAB78611.1 glutaredoxin [Arabidopsis thaliana] &gt; AltName: Full=Protein ROXY 12 &gt;AAR24178.1 At4g15690 [Arabidopsis thaliana] &gt;CAB10347.1 glutaredoxin [Arabidopsis thaliana] &gt;ACO50417.1 glutaredoxin [Arabidopsis thaliana] &gt;AAR92329.1 At4g15690 [Arabidopsis thaliana] &gt; Short=AtGrxS5;Thioredoxin superfamily protein [Arabidopsis thaliana] &gt;AEE83636.1 Thioredoxin superfamily protei…	GO:0045454;GO:0009055;GO:0015035;GO:0046872;GO:0051536;GO:0008794;GO:0051537;GO:0005737;GO:0005634	cell redox homeostasis;electron carrier activity;protein disulfide oxidoreductase activity;metal ion binding;iron-sulfur cluster binding;arsenate reductase (glutaredoxin) activity;2 iron, 2 sulfur cluster binding;cytoplasm;nucleus	K03676	grxC,GLRX,GLRX2	http://www.genome.jp/dbget-bin/www_bget?ko:K03676	-	-	-	Monothiol	Monothiol glutaredoxin-S5 OS=Arabidopsis thaliana GN=GRXS5 PE=3 SV=1
AT5G56500	2456	13.37	18.55	5.91	4.72	-1.190295733	7.55E-05	0.002401365	AT5G56500	TCP-1/cpn60 chaperonin family protein [Arabidopsis thaliana] &gt; Flags: Precursor &gt;NP_200461.4 TCP-1/cpn60 chaperonin family protein [Arabidopsis thaliana] &gt;C0Z361.1 RecName: Full=Chaperonin 60 subunit beta 3, chloroplastic;AED96774.1 TCP-1/cpn60 chaperonin family protein [Arabidopsis thaliana] &gt; Short=CPN-60 beta 3;AED96773.1 TCP-1/cpn60 chaperonin family protein [Arabidopsis thaliana]…	GO:0006458;GO:0005737;GO:0000166;GO:0061077;GO:0005524;GO:0005829;GO:0051082;GO:0009507;GO:0042026;GO:0005739;GO:0006457;GO:0009536;GO:0044183;GO:0016020;GO:0009570;GO:0007005	'de novo' protein folding;cytoplasm;nucleotide binding;chaperone-mediated protein folding;ATP binding;cytosol;unfolded protein binding;chloroplast;protein refolding;mitochondrion;protein folding;plastid;protein binding involved in protein folding;membrane;chloroplast stroma;mitochondrion organization	K04077	groEL,HSPD1	http://www.genome.jp/dbget-bin/www_bget?ko:K04077	RNA degradation	ko03018	KOG0356(O)(Mitochondrial chaperonin, Cpn60/Hsp60p)	Chaperonin	Chaperonin 60 subunit beta 3, chloroplastic OS=Arabidopsis thaliana GN=CPN60B3 PE=1 SV=1
AT3G04000	1318	4.15	4.88	9.6	12.52	1.706909835	9.52E-06	0.000432283	AT3G04000	NAD(P)-binding Rossmann-fold superfamily protein [Arabidopsis thaliana] &gt;AAN86154.1 putative short-chain type dehydrogenase/reductase [Arabidopsis thaliana] &gt;AAF05859.1 putative short-chain type dehydrogenase/reductase [Arabidopsis thaliana] &gt;AEE74024.1 NAD(P)-binding Rossmann-fold superfamily protein [Arabidopsis thaliana]	GO:0055114;GO:0008106;GO:0009507;GO:0016491;GO:0005515	oxidation-reduction process;alcohol dehydrogenase (NADP+) activity;chloroplast;oxidoreductase activity;protein binding	K00059	fabG	http://www.genome.jp/dbget-bin/www_bget?ko:K00059	Biosynthesis of unsaturated fatty acids;Fatty acid biosynthesis;Biotin metabolism;Fatty acid metabolism	ko01040,ko00061,ko00780,ko01212	KOG0725(R)(Reductases with broad range of substrate specificities)	NADPH-dependent	NADPH-dependent aldehyde reductase 2, chloroplastic OS=Arabidopsis thaliana GN=ChlADR2 PE=1 SV=1
AT5G64620	1097	26.69	40.77	10.3	12.52	-1.141665631	0.000847	0.016403777	AT5G64620	CAA73335.1 invertase inhibitor homologue [Arabidopsis thaliana] &gt;OAO91374.1 C/VIF2 [Arabidopsis thaliana];cell wall / vacuolar inhibitor of fructosidase 2 [Arabidopsis thaliana] &gt;AAM63637.1 invertase inhibitor homolog [Arabidopsis thaliana] &gt;AED97927.1 cell wall / vacuolar inhibitor of fructosidase 2 [Arabidopsis thaliana] &gt; Short=AtC/VIF2;AAO41931.1 putative invertase inhibitor homol…	GO:0005773;GO:0043086;GO:0004857;GO:0046910;GO:0005576;GO:0080167	vacuole;negative regulation of catalytic activity;enzyme inhibitor activity;pectinesterase inhibitor activity;extracellular region;response to karrikin	-	-	-	-	-	-	Cell	Cell wall / vacuolar inhibitor of fructosidase 2 OS=Arabidopsis thaliana GN=C/VIF2 PE=1 SV=1
AT2G17280	1233	10.34	11.57	1.41	1.95	-2.30963435	7.35E-07	4.93E-05	AT2G17280	Q8GY96.1 RecName: Full=Phosphoglycerate mutase-like protein; Short=AtPGM &gt;AAP12883.1 At2g17280 [Arabidopsis thaliana] &gt;BAC42426.1 unknown protein [Arabidopsis thaliana] &gt;NP_001077906.1 Phosphoglycerate mutase family protein [Arabidopsis thaliana] &gt;AEC06607.1 Phosphoglycerate mutase family protein [Arabidopsis thaliana] &gt;AEC06608.1 Phosphoglycerate mutase family protein [Arabidopsis…	GO:0005737;GO:0005829;GO:0003824;GO:0050278	cytoplasm;cytosol;catalytic activity;sedoheptulose-bisphosphatase activity	-	-	-	-	-	-	Phosphoglycerate	Phosphoglycerate mutase-like protein OS=Arabidopsis thaliana GN=PGM PE=2 SV=1
AT2G47700	1566	29.86	30.23	48.74	48.97	1.095846442	2.79E-06	0.000152688	AT2G47700	ANM62259.1 RING/U-box superfamily protein [Arabidopsis thaliana];AAZ14075.1 At2g47700 [Arabidopsis thaliana] &gt;AAO00772.1 unknown protein [Arabidopsis thaliana] &gt;AEC10878.1 RING/U-box superfamily protein [Arabidopsis thaliana];RING/U-box superfamily protein [Arabidopsis thaliana] &gt;AAP68284.1 At2g47700 [Arabidopsis thaliana] &gt;AAC63626.2 unknown protein [Arabidopsis thaliana] &gt	GO:0016567;GO:0008270;GO:0005737;GO:0004842;GO:0046872	protein ubiquitination;zinc ion binding;cytoplasm;ubiquitin-protein transferase activity;metal ion binding	-	-	-	-	-	-	-	-
AT4G23600	1871	122.22	240.72	257.82	733.33	1.889328592	0.000115968	0.003425379	AT4G23600	CAA23026.1 tyrosine transaminase like protein [Arabidopsis thaliana] &gt;AAK82963.1 coronatine-regulated tyrosine aminotransferase [Arabidopsis thaliana] &gt;AEE84783.1 Tyrosine transaminase family protein [Arabidopsis thaliana];Q9SUR6.1 RecName: Full=Cystine lyase CORI3; AltName: Full=Tyrosine aminotransferase CORI3 &gt;CAB79315.1 tyrosine transaminase like protein [Arabidopsis thaliana] &gt;AAN…	GO:0009737;GO:0005773;GO:0003824;GO:0010188;GO:0004121;GO:0008483;GO:0016740;GO:0016829;GO:0004838;GO:0009611;GO:0050362;GO:0048046;GO:0009753;GO:0042538;GO:0005737;GO:0006520;GO:0004069;GO:0004021;GO:0030170;GO:0009058	response to abscisic acid;vacuole;catalytic activity;response to microbial phytotoxin;cystathionine beta-lyase activity;transaminase activity;transferase activity;lyase activity;L-tyrosine:2-oxoglutarate aminotransferase activity;response to wounding;L-tryptophan:2-oxoglutarate aminotransferase activity;apoplast;response to jasmonic acid;hyperosmotic salinity response;cytoplasm;cellular amino aci…	K00815	TAT	http://www.genome.jp/dbget-bin/www_bget?ko:K00815	Cysteine and methionine metabolism;Phenylalanine metabolism;Phenylalanine, tyrosine and tryptophan biosynthesis;Tyrosine metabolism;Isoquinoline alkaloid biosynthesis;Tropane, piperidine and pyridine alkaloid biosynthesis;Ubiquinone and other terpenoid-quinone biosynthesis;Biosynthesis of amino acids	ko00270,ko00360,ko00400,ko00350,ko00950,ko00960,ko00130,ko01230	KOG0257(E)(Kynurenine aminotransferase, glutamine transaminase K);KOG0258(E)(Alanine aminotransferase)	Cystine	Cystine lyase CORI3 OS=Arabidopsis thaliana GN=CORI3 PE=1 SV=1
AT1G74810	2560	5.03	3.51	1.36	1.44	-1.296700493	0.003791431	0.049897311	AT1G74810	OAP17058.1 BOR5 [Arabidopsis thaliana] &gt;AAD55295.1 Is a member of the PF|00955 Anion exchanger family [Arabidopsis thaliana] &gt;NP_001319383.1 HCO3- transporter family [Arabidopsis thaliana] &gt;ANM60047.1 HCO3- transporter family [Arabidopsis thaliana] &gt;Q9SSG5.1 RecName: Full=Putative boron transporter 5 &gt;ANM60050.1 HCO3- transporter family [Arabidopsis thaliana];AEE35634.1 HCO3- trans…	GO:0016021;GO:0035445;GO:0080029;GO:0005452;GO:0046713;GO:0005886;GO:0080139;GO:0005737;GO:0006820;GO:0006810;GO:0005887;GO:0016020;GO:0006811;GO:0015301;GO:0098656;GO:0008509;GO:0051453	integral component of membrane;borate transmembrane transport;cellular response to boron-containing substance levels;inorganic anion exchanger activity;borate transport;plasma membrane;borate efflux transmembrane transporter activity;cytoplasm;anion transport;transport;integral component of plasma membrane;membrane;ion transport;anion:anion antiporter activity;anion transmembrane transport;anion …	-	-	-	-	-	KOG1172(P)(Na+-independent Cl/HCO3 exchanger AE1 and related transporters (SLC4 family))	Putative	Putative boron transporter 5 OS=Arabidopsis thaliana GN=BOR5 PE=3 SV=1
AT4G12500	966	2.18	14.36	20.85	38.14	2.303164306	0.000960019	0.018008315	AT4G12500	Bifunctional inhibitor/lipid-transfer protein/seed storage 2S albumin superfamily protein [Arabidopsis thaliana] &gt;Q9SU33.1 RecName: Full=pEARLI1-like lipid transfer protein 3;AAT71973.1 At4g12500 [Arabidopsis thaliana] &gt;AEE83140.1 Bifunctional inhibitor/lipid-transfer protein/seed storage 2S albumin superfamily protein [Arabidopsis thaliana];CAB78293.1 pEARLI 1-like protein [Arabidopsis tha…	GO:0005618;GO:0009737;GO:0009682;GO:0006869;GO:0050832;GO:0009651;GO:0009505;GO:0005783;GO:0008289;GO:0005576;GO:0009409;GO:0009506;GO:0006952;GO:0009707	cell wall;response to abscisic acid;induced systemic resistance;lipid transport;defense response to fungus;response to salt stress;plant-type cell wall;endoplasmic reticulum;lipid binding;extracellular region;response to cold;plasmodesma;defense response;chloroplast outer membrane	-	-	-	-	-	-	pEARLI1-like	pEARLI1-like lipid transfer protein 3 OS=Arabidopsis thaliana GN=At4g12500 PE=2 SV=1
AT4G15620	987	14.37	13.23	0.56	1.19	-3.566033084	7.55E-10	1.22E-07	AT4G15620	CAB10340.1 hypothetical protein [Arabidopsis thaliana] &gt;OAO99721.1 hypothetical protein AXX17_AT4G18250 [Arabidopsis thaliana]; Short=AtCASPL1E2 &gt;Uncharacterized protein family (UPF0497) [Arabidopsis thaliana] &gt;AEE83629.1 Uncharacterized protein family (UPF0497) [Arabidopsis thaliana] &gt;AAO42449.1 unknown protein [Arabidopsis thaliana] &gt;AAO22783.1 unknown protein [Arabidopsis thalia…	GO:0005739;GO:0016021;GO:0016020;GO:0005886	mitochondrion;integral component of membrane;membrane;plasma membrane	-	-	-	-	-	-	CASP-like	CASP-like protein 1E2 OS=Arabidopsis thaliana GN=At4g15620 PE=2 SV=1
AT1G75690	847	107.74	113.58	184.21	251.51	1.391913478	4.23E-07	3.17E-05	AT1G75690	F10A5.12 [Arabidopsis thaliana]	GO:0009534;GO:0010206;GO:0016021;GO:0051082;GO:0003756;GO:0009507;GO:0009536;GO:0016020;GO:0009579;GO:0009570;GO:0016853;GO:0046872;GO:0009535;GO:0031072	chloroplast thylakoid;photosystem II repair;integral component of membrane;unfolded protein binding;protein disulfide isomerase activity;chloroplast;plastid;membrane;thylakoid;chloroplast stroma;isomerase activity;metal ion binding;chloroplast thylakoid membrane;heat shock protein binding	-	-	-	-	-	-	Protein	Protein disulfide-isomerase LQY1, chloroplastic OS=Arabidopsis thaliana GN=LQY1 PE=1 SV=1
AT5G13750	1906	22.04	19.83	6.89	7.63	-1.104542008	0.00015437	0.004302781	AT5G13750	AED91937.1 zinc induced facilitator-like 1 [Arabidopsis thaliana] &gt;zinc induced facilitator-like 1 [Arabidopsis thaliana] &gt;AAM26717.1 AT5g13750/MXE10_2 [Arabidopsis thaliana] &gt; AltName: Full=Protein ZIF-LIKE 1 &gt;AAK62597.1 AT5g13750/MXE10_2 [Arabidopsis thaliana] &gt;Q94BZ1.1 RecName: Full=Protein ZINC INDUCED FACILITATOR-LIKE 1;AAL32945.1 transporter-like protein [Arabidopsis thaliana…	GO:0055085;GO:0048364;GO:0010540;GO:0009414;GO:0009630;GO:0080167;GO:0005215;GO:0005886;GO:0090333;GO:0006810;GO:0005774;GO:0016021;GO:0005773;GO:0022821;GO:0016020;GO:0009705	transmembrane transport;root development;basipetal auxin transport;response to water deprivation;gravitropism;response to karrikin;transporter activity;plasma membrane;regulation of stomatal closure;transport;vacuolar membrane;integral component of membrane;vacuole;potassium ion antiporter activity;membrane;plant-type vacuole membrane	-	-	-	-	-	KOG0255(R)(Synaptic vesicle transporter SVOP and related transporters (major facilitator superfamily));KOG2615(R)(Permease of the major facilitator superfamily)	Protein	Protein ZINC INDUCED FACILITATOR-LIKE 1 OS=Arabidopsis thaliana GN=ZIFL1 PE=2 SV=1
AT1G68010	1683	271.1	180.71	358.27	363.24	1.033928455	0.000483048	0.010700952	AT1G68010	hydroxypyruvate reductase [Arabidopsis thaliana] &gt;AAM20404.1 hydroxypyruvate reductase (HPR) [Arabidopsis thaliana] &gt;OAP18675.1 HPR [Arabidopsis thaliana];AAK44036.1 putative hydroxypyruvate reductase HPR [Arabidopsis thaliana] &gt; Short=GDH; 50972-48670 [Arabidopsis thaliana] &gt;AAN65124.1 hydroxypyruvate reductase (HPR) [Arabidopsis thaliana] &gt;Q9C9W5.1 RecName: Full=Glycerate dehydro…	GO:0009507;GO:0055114;GO:0005777;GO:0048046;GO:0016618;GO:0009854;GO:0042631;GO:0008152;GO:0005829;GO:0009853;GO:0030267;GO:0008465;GO:0008266;GO:0051287;GO:0071482;GO:0016616;GO:0016491	chloroplast;oxidation-reduction process;peroxisome;apoplast;hydroxypyruvate reductase activity;oxidative photosynthetic carbon pathway;cellular response to water deprivation;metabolic process;cytosol;photorespiration;glyoxylate reductase (NADP) activity;glycerate dehydrogenase activity;poly(U) RNA binding;NAD binding;cellular response to light stimulus;oxidoreductase activity, acting on the CH-OH…	K15893	HPR1	http://www.genome.jp/dbget-bin/www_bget?ko:K15893	Glycine, serine and threonine metabolism;Glyoxylate and dicarboxylate metabolism;Carbon metabolism	ko00260,ko00630,ko01200	KOG0068(E)(D-3-phosphoglycerate dehydrogenase, D-isomer-specific 2-hydroxy acid dehydrogenase superfamily)	Glycerate	Glycerate dehydrogenase HPR, peroxisomal OS=Arabidopsis thaliana GN=HPR PE=1 SV=1
AT2G39570	1840	46.82	35.72	92.64	83.01	1.471479304	6.19E-08	6.10E-06	AT2G39570	AltName: Full=Protein ACT DOMAIN REPEATS 9 &gt;AEP31950.1 ACT domain-containing protein [Arabidopsis thaliana];AEC09695.1 ACT domain-containing protein [Arabidopsis thaliana] &gt;O80644.1 RecName: Full=ACT domain-containing protein ACR9;AAC27848.1 expressed protein [Arabidopsis thaliana] &gt;ACT domain-containing protein [Arabidopsis thaliana] &gt	GO:0005634;GO:0016597;GO:0008152	nucleus;amino acid binding;metabolic process	-	-	-	-	-	-	ACT	ACT domain-containing protein ACR9 OS=Arabidopsis thaliana GN=ACR9 PE=2 SV=1
AT1G28230	1455	113.44	67.36	32.39	30.87	-1.136062213	0.000952557	0.017922162	AT1G28230	AAF98432.1 purine permease [Arabidopsis thaliana] &gt;Q9FZ96.1 RecName: Full=Purine permease 1;AAO63924.1 putative purine permease [Arabidopsis thaliana] &gt;purine permease 1 [Arabidopsis thaliana] &gt; Short=AtPUP1 &gt;AEE30934.1 purine permease 1 [Arabidopsis thaliana];BAC42317.1 putative purine permease [Arabidopsis thaliana] &gt	GO:0016021;GO:0010184;GO:0009507;GO:0006863;GO:0005887;GO:0006810;GO:0005215;GO:0005345;GO:0016020;GO:0015211	integral component of membrane;cytokinin transport;chloroplast;purine nucleobase transport;integral component of plasma membrane;transport;transporter activity;purine nucleobase transmembrane transporter activity;membrane;purine nucleoside transmembrane transporter activity	-	-	-	-	-	-	Purine	Purine permease 1 OS=Arabidopsis thaliana GN=PUP1 PE=1 SV=1
AT5G37010	2249	0.55	4.94	0.2	0.26	-3.127789765	0.001783007	0.028707017	AT5G37010	rho GTPase-activating protein [Arabidopsis thaliana] &gt;BAC41825.1 putative serine-rich protein [Arabidopsis thaliana] &gt;OAO95080.1 hypothetical protein AXX17_AT5G33980 [Arabidopsis thaliana];AAO64878.1 At5g37010 [Arabidopsis thaliana] &gt;BAB08971.1 unnamed protein product [Arabidopsis thaliana] &gt;AED94136.1 rho GTPase-activating protein [Arabidopsis thaliana] &gt	GO:0005634;GO:0003674	nucleus;molecular_function	-	-	-	-	-	-	Uncharacterized	Uncharacterized protein At1g65710 OS=Arabidopsis thaliana GN=At1g65710 PE=2 SV=1
AT1G06720	3771	5.44	10.57	2.48	0.52	-2.038390996	0.001101985	0.019961824	AT1G06720	AEE28028.1 P-loop containing nucleoside triphosphate hydrolases superfamily protein [Arabidopsis thaliana];ANM60627.1 P-loop containing nucleoside triphosphate hydrolases superfamily protein [Arabidopsis thaliana];hypothetical protein AXX17_AT1G06360 [Arabidopsis thaliana];P-loop containing nucleoside triphosphate hydrolases superfamily protein [Arabidopsis thaliana] &gt	GO:0000479;GO:0000462;GO:0042254;GO:0005634;GO:0034511;GO:0003924;GO:0005525;GO:0030686	endonucleolytic cleavage of tricistronic rRNA transcript (SSU-rRNA, 5.8S rRNA, LSU-rRNA);maturation of SSU-rRNA from tricistronic rRNA transcript (SSU-rRNA, 5.8S rRNA, LSU-rRNA);ribosome biogenesis;nucleus;U3 snoRNA binding;GTPase activity;GTP binding;90S preribosome	K14569	BMS1	http://www.genome.jp/dbget-bin/www_bget?ko:K14569	Ribosome biogenesis in eukaryotes	ko03008	KOG1980(S)(Uncharacterized conserved protein);KOG1951(J)(GTP-binding protein AARP2 involved in 40S ribosome biogenesis)	Ribosome	Ribosome biogenesis protein BMS1 homolog OS=Homo sapiens GN=BMS1 PE=1 SV=1
AT5G66310	3741	2.99	4.93	0.68	0.64	-2.237921305	3.48E-07	2.69E-05	AT5G66310	ATP binding microtubule motor family protein [Arabidopsis thaliana] &gt;F4JZ68.1 RecName: Full=Kinesin-like protein KIN-7H &gt;NP_001318888.1 ATP binding microtubule motor family protein [Arabidopsis thaliana] &gt;AED98197.1 ATP binding microtubule motor family protein [Arabidopsis thaliana] &gt;NP_001330675.1 ATP binding microtubule motor family protein [Arabidopsis thaliana] &gt;ANM68962.1 ATP …	GO:0005871;GO:0003777;GO:0005874;GO:0009506;GO:0007018;GO:0005524;GO:0016887;GO:0000166;GO:0005737;GO:0008017	kinesin complex;microtubule motor activity;microtubule;plasmodesma;microtubule-based movement;ATP binding;ATPase activity;nucleotide binding;cytoplasm;microtubule binding	K11498	CENPE	http://www.genome.jp/dbget-bin/www_bget?ko:K11498	-	-	KOG4280(Z)(Kinesin-like protein);KOG0242(Z)(Kinesin-like protein)	Kinesin-like	Kinesin-like protein KIN-7H OS=Arabidopsis thaliana GN=KIN7H PE=2 SV=1
AT4G31610	2024	0.28	1.31	0	0	-6.627472076	0.000921691	0.017413143	AT4G31610	AAO50535.1 unknown protein [Arabidopsis thaliana] &gt; AltName: Full=Protein REPRODUCTIVE MERISTEM 1; Short=AtREM1 &gt;OAO97833.1 REM1 [Arabidopsis thaliana];Q84J39.1 RecName: Full=B3 domain-containing protein REM1;AAO41939.1 unknown protein [Arabidopsis thaliana] &gt;ANM66107.1 Transcriptional factor B3 family protein [Arabidopsis thaliana];Transcriptional factor B3 family protein [Arabidopsis t…	GO:0003677;GO:0006355;GO:0006351;GO:0003700;GO:0009908;GO:0005634	DNA binding;regulation of transcription, DNA-templated;transcription, DNA-templated;transcription factor activity, sequence-specific DNA binding;flower development;nucleus	-	-	-	-	-	-	B3	B3 domain-containing protein REM1 OS=Arabidopsis thaliana GN=REM1 PE=2 SV=1
AT1G17745	2435	140.36	111.96	44.04	47.65	-1.076531305	4.65E-05	0.001601784	AT1G17745	Short=PGDH;BAA24440.1 phosphoglycerate dehydrogenase [Arabidopsis thaliana] &gt; Flags: Precursor &gt;OAP14075.1 PGDH [Arabidopsis thaliana];AAF99816.1 D-3-phosphoglycerate dehydrogenase [Arabidopsis thaliana] &gt;AEE29630.1 D-3-phosphoglycerate dehydrogenase [Arabidopsis thaliana] &gt;BAA20405.1 Phosphoglycerate dehydrogenase [Arabidopsis thaliana] &gt;AAM19963.1 At1g17740/F11A6_16 [Arabidopsis …	GO:0055114;GO:0004617;GO:0009507;GO:0008152;GO:0005515;GO:0005829;GO:0006564;GO:0005634;GO:0009570;GO:0016597;GO:0016491;GO:0008652;GO:0016616;GO:0009536;GO:0051287	oxidation-reduction process;phosphoglycerate dehydrogenase activity;chloroplast;metabolic process;protein binding;cytosol;L-serine biosynthetic process;nucleus;chloroplast stroma;amino acid binding;oxidoreductase activity;cellular amino acid biosynthetic process;oxidoreductase activity, acting on the CH-OH group of donors, NAD or NADP as acceptor;plastid;NAD binding	K00058	serA,PHGDH	http://www.genome.jp/dbget-bin/www_bget?ko:K00058	Glycine, serine and threonine metabolism;Biosynthesis of amino acids;Carbon metabolism	ko00260,ko01230,ko01200	KOG0068(E)(D-3-phosphoglycerate dehydrogenase, D-isomer-specific 2-hydroxy acid dehydrogenase superfamily)	D-3-phosphoglycerate	D-3-phosphoglycerate dehydrogenase 2, chloroplastic OS=Arabidopsis thaliana GN=PGDH2 PE=1 SV=2
AT3G18600	2089	12.41	22.21	6.4	5.89	-1.085539183	0.002057591	0.032067707	AT3G18600	Q9LIH9.1 RecName: Full=DEAD-box ATP-dependent RNA helicase 51 &gt;BAB02218.1 DEAD-box ATP-dependent RNA helicase [Arabidopsis thaliana] &gt;P-loop containing nucleoside triphosphate hydrolases superfamily protein [Arabidopsis thaliana] &gt;AAL49809.1 putative DEAD box helicase protein [Arabidopsis thaliana] &gt;OAP02590.1 hypothetical protein AXX17_AT3G19760 [Arabidopsis thaliana];AAM20071.1 puta…	GO:0004004;GO:0005634;GO:0000166;GO:0005524;GO:0005829;GO:0003723;GO:0003676;GO:0008026;GO:0004386;GO:0016787;GO:0005730;GO:0010501	ATP-dependent RNA helicase activity;nucleus;nucleotide binding;ATP binding;cytosol;RNA binding;nucleic acid binding;ATP-dependent helicase activity;helicase activity;hydrolase activity;nucleolus;RNA secondary structure unwinding	K13179	DDX18,HAS1	http://www.genome.jp/dbget-bin/www_bget?ko:K13179	-	-	KOG0330(A)(ATP-dependent RNA helicase)	DEAD-box	DEAD-box ATP-dependent RNA helicase 51 OS=Arabidopsis thaliana GN=RH51 PE=2 SV=1
AT3G06880	4391	1.23	4.31	0.08	0.11	-4.408368365	3.16E-09	4.38E-07	AT3G06880	AEE74472.1 Transducin/WD40 repeat-like superfamily protein [Arabidopsis thaliana];AEE74471.1 Transducin/WD40 repeat-like superfamily protein [Arabidopsis thaliana];ANM64047.1 Transducin/WD40 repeat-like superfamily protein [Arabidopsis thaliana];ANM64045.1 Transducin/WD40 repeat-like superfamily protein [Arabidopsis thaliana];Transducin/WD40 repeat-like superfamily protein [Arabidopsis thaliana] …	GO:0009507;GO:0007165;GO:0000166	chloroplast;signal transduction;nucleotide binding	-	-	-	-	-	-	Putative	Putative E3 ubiquitin-protein ligase LIN-1 OS=Lotus japonicus GN=CERBERUS PE=2 SV=2
AT3G17820	1554	71.17	92.45	28.48	30.16	-1.074570125	1.10E-05	0.000485911	AT3G17820	Short=GLN1;AAV85682.1 At3g17820 [Arabidopsis thaliana] &gt;3 &gt;3;OAP06482.1 GLN1 [Arabidopsis thaliana];glutamine synthetase 1.3 [Arabidopsis thaliana] &gt;AAM65851.1 glutamine synthetase, putative [Arabidopsis thaliana] &gt;AEE76011.1 glutamine synthetase 1.3 [Arabidopsis thaliana] &gt; AltName: Full=Glutamate--ammonia ligase GLN1;Q9LVI8.1 RecName: Full=Glutamine synthetase cytosolic isozyme 1…	GO:0006807;GO:0005507;GO:0009507;GO:0003824;GO:0006542;GO:0046686;GO:0022626;GO:0042128;GO:0005829;GO:0005524;GO:0004356;GO:0000166;GO:0005886;GO:0016874;GO:0005737	nitrogen compound metabolic process;copper ion binding;chloroplast;catalytic activity;glutamine biosynthetic process;response to cadmium ion;cytosolic ribosome;nitrate assimilation;cytosol;ATP binding;glutamate-ammonia ligase activity;nucleotide binding;plasma membrane;ligase activity;cytoplasm	K01915	glnA,GLUL	http://www.genome.jp/dbget-bin/www_bget?ko:K01915	Alanine, aspartate and glutamate metabolism;Arginine biosynthesis;Glyoxylate and dicarboxylate metabolism;Nitrogen metabolism;Biosynthesis of amino acids	ko00250,ko00220,ko00630,ko00910,ko01230	KOG0683(E)(Glutamine synthetase)	Glutamine	Glutamine synthetase cytosolic isozyme 1-3 OS=Arabidopsis thaliana GN=GLN1-3 PE=1 SV=1
AT1G07890	1271	444.76	390.26	145.33	134.85	-1.117731377	2.43E-06	0.000137336	AT1G07890	OAP12613.1 MEE6 [Arabidopsis thaliana];BAF01915.1 L-ascorbate peroxidase [Arabidopsis thaliana] &gt;Q05431.2 RecName: Full=L-ascorbate peroxidase 1, cytosolic;AAM16263.1 At1g07890/F24B9_2 [Arabidopsis thaliana] &gt;AAL08251.1 At1g07890/F24B9_2 [Arabidopsis thaliana] &gt;CAA42168.1 L-ascorbate peroxidase [Arabidopsis thaliana] &gt;hypothetical protein CARUB_v10009719mg [Capsella rubella] &gt; Shor…	GO:0009570;GO:0009651;GO:0046872;GO:0004130;GO:0005829;GO:0009735;GO:0005737;GO:0016688;GO:0005886;GO:0009793;GO:0016491;GO:0005794;GO:0042744;GO:0009507;GO:0009408;GO:0004601;GO:0000302;GO:0020037;GO:0009506;GO:0055114;GO:0006979;GO:0046686;GO:0005618;GO:0034599	chloroplast stroma;response to salt stress;metal ion binding;cytochrome-c peroxidase activity;cytosol;response to cytokinin;cytoplasm;L-ascorbate peroxidase activity;plasma membrane;embryo development ending in seed dormancy;oxidoreductase activity;Golgi apparatus;hydrogen peroxide catabolic process;chloroplast;response to heat;peroxidase activity;response to reactive oxygen species;heme binding;…	K00434	E1.11.1.11	http://www.genome.jp/dbget-bin/www_bget?ko:K00434	Ascorbate and aldarate metabolism;Glutathione metabolism	ko00053,ko00480	-	L-ascorbate	L-ascorbate peroxidase 1, cytosolic OS=Arabidopsis thaliana GN=APX1 PE=1 SV=2
AT1G63420	2275	16.75	19.94	5.46	3.76	-1.545255235	5.94E-07	4.18E-05	AT1G63420	O-glucosyltransferase-like protein (DUF821) [Arabidopsis thaliana] &gt;AEE34097.1 O-glucosyltransferase-like protein (DUF821) [Arabidopsis thaliana] &gt;AHL38895.1 glycosyltransferase, partial [Arabidopsis thaliana];AT1G63420 [Arabidopsis thaliana]	GO:0046527;GO:0005802;GO:0009507;GO:0016021;GO:0005768;GO:0006664;GO:0016740;GO:0016020;GO:0005794;GO:0012505	glucosyltransferase activity;trans-Golgi network;chloroplast;integral component of membrane;endosome;glycolipid metabolic process;transferase activity;membrane;Golgi apparatus;endomembrane system	-	-	-	-	-	KOG2458(R)(Endoplasmic reticulum protein EP58, contains filamin rod domain and KDEL motif)	O-glucosyltransferase;O-glucosyltransferase;KDEL	O-glucosyltransferase rumi homolog OS=Anopheles gambiae GN=AGAP004267 PE=3 SV=1;O-glucosyltransferase rumi homolog OS=Culex quinquefasciatus GN=CPIJ013394 PE=3 SV=1;KDEL motif-containing protein 1 OS=Homo sapiens GN=KDELC1 PE=1 SV=1
AT2G39510	1598	3.88	10.35	0	0	-9.390680068	2.73E-09	3.84E-07	AT2G39510	O80638.1 RecName: Full=WAT1-related protein At2g39510 &gt;BAE99731.1 nodulin-like protein [Arabidopsis thaliana] &gt;AEC09688.1 nodulin MtN21 /EamA-like transporter family protein [Arabidopsis thaliana];nodulin MtN21 /EamA-like transporter family protein [Arabidopsis thaliana] &gt;AAP12854.1 At2g39510 [Arabidopsis thaliana] &gt;AAC27842.1 nodulin-like protein [Arabidopsis thaliana] &gt	GO:0015186;GO:0044746;GO:0005576;GO:0048316;GO:0005886;GO:0016021;GO:0022857;GO:0098712;GO:0016020	L-glutamine transmembrane transporter activity;amino acid transmembrane export;extracellular region;seed development;plasma membrane;integral component of membrane;transmembrane transporter activity;L-glutamate import across plasma membrane;membrane	-	-	-	-	-	-	WAT1-related	WAT1-related protein At2g39510 OS=Arabidopsis thaliana GN=At2g39510 PE=2 SV=1
AT1G56650	1109	44.73	34.92	3.82	7.66	-2.385425854	4.62E-08	4.71E-06	AT1G56650	Q9FE25.1 RecName: Full=Transcription factor MYB75; AltName: Full=Production of anthocyanin pigment 1 protein; AltName: Full=Myb-related protein 75;BAD95284.1 transcription factor [Arabidopsis thaliana] &gt;production of anthocyanin pigment 1 [Arabidopsis thaliana] &gt;AAG09100.1 Putative transcription factor [Arabidopsis thaliana] &gt; AltName: Full=Suc-induced anthocyanin accumulation locus 1 &g…	GO:0001135;GO:0009753;GO:0009718;GO:0009745;GO:0031542;GO:0009867;GO:0031540;GO:0043565;GO:0006351;GO:0003700;GO:0006355;GO:0003677;GO:0030154;GO:0006357;GO:0044212;GO:0019430;GO:0080167;GO:0046283;GO:0050832;GO:0005634;GO:0009723;GO:0009651;GO:0009733;GO:0000981;GO:0005515	transcription factor activity, RNA polymerase II transcription factor recruiting;response to jasmonic acid;anthocyanin-containing compound biosynthetic process;sucrose mediated signaling;positive regulation of anthocyanin biosynthetic process;jasmonic acid mediated signaling pathway;regulation of anthocyanin biosynthetic process;sequence-specific DNA binding;transcription, DNA-templated;transcrip…	K16166	PAP1,MYB75	http://www.genome.jp/dbget-bin/www_bget?ko:K16166	Circadian rhythm - plant	ko04712	-	Transcription	Transcription factor MYB75 OS=Arabidopsis thaliana GN=MYB75 PE=1 SV=1
AT5G58500	1286	0.79	1.12	0	0	-6.118947344	0.002713213	0.038885563	AT5G58500	OAO89965.1 LSH5 [Arabidopsis thaliana]; AltName: Full=Protein ORGAN BOUNDARY 5 &gt;AED97060.1 LIGHT-DEPENDENT SHORT HYPOCOTYLS-like protein (DUF640) [Arabidopsis thaliana] &gt;LIGHT-DEPENDENT SHORT HYPOCOTYLS-like protein (DUF640) [Arabidopsis thaliana] &gt;Q9FGH2.1 RecName: Full=Protein LIGHT-DEPENDENT SHORT HYPOCOTYLS 5;AAQ56844.1 At5g58500 [Arabidopsis thaliana] &gt;BAB10265.1 unnamed protein …	GO:0009299;GO:0005634;GO:0007275;GO:0006355;GO:0006351;GO:0009886;GO:0003677	mRNA transcription;nucleus;multicellular organism development;regulation of transcription, DNA-templated;transcription, DNA-templated;post-embryonic animal morphogenesis;DNA binding	-	-	-	-	-	-	Protein	Protein LIGHT-DEPENDENT SHORT HYPOCOTYLS 5 OS=Arabidopsis thaliana GN=LSH5 PE=1 SV=1
AT1G04160	5192	0.82	2.43	0.32	0.32	-1.934353094	0.002227138	0.033860483	AT1G04160	Short=AtXIB &gt;AEE27664.1 myosin XI B [Arabidopsis thaliana]; AltName: Full=Myosin XI B;myosin XI B [Arabidopsis thaliana] &gt;F4I460.1 RecName: Full=Myosin-8	GO:0005737;GO:0005524;GO:0016459;GO:0000166;GO:0005634;GO:0030048;GO:0005516;GO:0003774;GO:0003779;GO:0048767	cytoplasm;ATP binding;myosin complex;nucleotide binding;nucleus;actin filament-based movement;calmodulin binding;motor activity;actin binding;root hair elongation	K10357	MYO5	http://www.genome.jp/dbget-bin/www_bget?ko:K10357	-	-	KOG0160(Z)(Myosin class V heavy chain)	Myosin-8	Myosin-8 OS=Arabidopsis thaliana GN=XI-B PE=3 SV=1
AT3G11410	1800	123.24	72.14	32.57	37.53	-1.099333734	0.001734362	0.028152857	AT3G11410	AltName: Full=Protein phosphatase 2C A;BAA07287.1 protein phosphatase 2C [Arabidopsis thaliana] &gt;AAM14330.1 putative protein phosphatase 2C (PP2C) [Arabidopsis thaliana] &gt; Short=AtPP2C37; AltName: Full=Protein ABA-HYPERSENSITIVE GERMINATION 3;protein phosphatase 2CA [Arabidopsis thaliana] &gt;AEE75044.1 protein phosphatase 2CA [Arabidopsis thaliana];AAG51448.1 protein phosphatase 2C (PP2C);…	GO:0006470;GO:0046872;GO:0005515;GO:0004721;GO:0010360;GO:0004722;GO:0009788;GO:0009737;GO:0019901;GO:0003824;GO:0016787;GO:0005634;GO:0005829;GO:0005737;GO:0009409;GO:0009414;GO:0009738;GO:0010119;GO:0043169	protein dephosphorylation;metal ion binding;protein binding;phosphoprotein phosphatase activity;negative regulation of anion channel activity;protein serine/threonine phosphatase activity;negative regulation of abscisic acid-activated signaling pathway;response to abscisic acid;protein kinase binding;catalytic activity;hydrolase activity;nucleus;cytosol;cytoplasm;response to cold;response to wate…	K14497	PP2C	http://www.genome.jp/dbget-bin/www_bget?ko:K14497	MAPK signaling pathway - plant;Plant hormone signal transduction	ko04016,ko04075	-	Protein	Protein phosphatase 2C 37 OS=Arabidopsis thaliana GN=PP2CA PE=1 SV=1
AT5G10100	1487	1.44	0.93	0.05	0	-5.281954745	0.0036313	0.048338633	AT5G10100	AltName: Full=Trehalose 6-phosphate phosphatase &gt; Short=AtTPPI;ANM70969.1 Haloacid dehalogenase-like hydrolase (HAD) superfamily protein [Arabidopsis thaliana];ANM70970.1 Haloacid dehalogenase-like hydrolase (HAD) superfamily protein [Arabidopsis thaliana];OAO91765.1 TPPI [Arabidopsis thaliana] &gt;Haloacid dehalogenase-like hydrolase (HAD) superfamily protein [Arabidopsis thaliana] &gt;F4KFG5…	GO:0004805;GO:0009507;GO:0016787;GO:0003824;GO:0005992;GO:0070413;GO:0005737	trehalose-phosphatase activity;chloroplast;hydrolase activity;catalytic activity;trehalose biosynthetic process;trehalose metabolism in response to stress;cytoplasm	K01087	otsB	http://www.genome.jp/dbget-bin/www_bget?ko:K01087	Starch and sucrose metabolism	ko00500	KOG1050(G)(Trehalose-6-phosphate synthase component TPS1 and related subunits)	Probable	Probable trehalose-phosphate phosphatase I OS=Arabidopsis thaliana GN=TPPI PE=3 SV=1
AT5G41740	3683	7.48	8.26	13.38	11.33	1.038461896	2.42E-05	0.00092821	AT5G41740	Disease resistance protein (TIR-NBS-LRR class) family [Arabidopsis thaliana] &gt;AED94718.1 Disease resistance protein (TIR-NBS-LRR class) family [Arabidopsis thaliana];AED94719.1 Disease resistance protein (TIR-NBS-LRR class) family [Arabidopsis thaliana]	GO:0007165;GO:0043531;GO:0005524;GO:0000166;GO:0005634;GO:0006952	signal transduction;ADP binding;ATP binding;nucleotide binding;nucleus;defense response	-	-	-	-	-	-	Disease	Disease resistance protein RML1A OS=Arabidopsis thaliana GN=RLM1A PE=4 SV=1
AT1G51140	1694	8.22	9.71	2.7	1.87	-1.579902783	7.55E-05	0.002401365	AT1G51140	AAK59447.1 unknown protein [Arabidopsis thaliana] &gt; Short=AtbHLH122; AltName: Full=Transcription factor EN 70;basic helix-loop-helix (bHLH) DNA-binding superfamily protein [Arabidopsis thaliana] &gt; Short=bHLH 122;Q9C690.1 RecName: Full=Transcription factor bHLH122; AltName: Full=Basic helix-loop-helix protein 122; AltName: Full=bHLH transcription factor bHLH122 &gt;AAL34294.1 unknown protein…	GO:0001046;GO:0003700;GO:0006351;GO:0003677;GO:0006355;GO:0001228;GO:0046983;GO:0016021;GO:0010119;GO:0005634;GO:0005515;GO:0048573;GO:0042335;GO:0006366;GO:0016020	core promoter sequence-specific DNA binding;transcription factor activity, sequence-specific DNA binding;transcription, DNA-templated;DNA binding;regulation of transcription, DNA-templated;transcriptional activator activity, RNA polymerase II transcription regulatory region sequence-specific binding;protein dimerization activity;integral component of membrane;regulation of stomatal movement;nucle…	-	-	-	-	-	-	Transcription	Transcription factor bHLH122 OS=Arabidopsis thaliana GN=BHLH122 PE=1 SV=1
AT2G32150	1381	15.23	21	31.2	32.45	1.249308561	1.01E-05	0.000453955	AT2G32150	AAL09775.1 At2g32150/F22D22.10 [Arabidopsis thaliana] &gt;AEC08640.1 Haloacid dehalogenase-like hydrolase (HAD) superfamily protein [Arabidopsis thaliana];Haloacid dehalogenase-like hydrolase (HAD) superfamily protein [Arabidopsis thaliana] &gt;ANM63211.1 Haloacid dehalogenase-like hydrolase (HAD) superfamily protein [Arabidopsis thaliana];AAM16239.1 At2g32150/F22D22.10 [Arabidopsis thaliana] &gt…	GO:0016787	hydrolase activity	K07025	K07025	http://www.genome.jp/dbget-bin/www_bget?ko:K07025	-	-	KOG3109(R)(Haloacid dehalogenase-like hydrolase)	Phosphate	Phosphate metabolism protein 8 OS=Saccharomyces cerevisiae (strain ATCC 204508 / S288c) GN=PHM8 PE=1 SV=1
AT4G27410	1557	42.07	33.93	78.41	51.04	1.200244227	5.23E-05	0.001770262	AT4G27410	NAC (No Apical Meristem) domain transcriptional regulator superfamily protein [Arabidopsis thaliana] &gt;AEE85335.1 NAC (No Apical Meristem) domain transcriptional regulator superfamily protein [Arabidopsis thaliana];AAL09817.1 unknown protein [Arabidopsis thaliana] &gt;Q93VY3.1 RecName: Full=NAC domain-containing protein 72;CAB43873.1 putative protein [Arabidopsis thaliana] &gt;AAM14367.1 unknow…	GO:0006355;GO:0003700;GO:0006351;GO:0009414;GO:0045893;GO:0007275;GO:0005634;GO:0043565;GO:0003677;GO:0009737	regulation of transcription, DNA-templated;transcription factor activity, sequence-specific DNA binding;transcription, DNA-templated;response to water deprivation;positive regulation of transcription, DNA-templated;multicellular organism development;nucleus;sequence-specific DNA binding;DNA binding;response to abscisic acid	-	-	-	-	-	-	NAC	NAC domain-containing protein 72 OS=Arabidopsis thaliana GN=NAC072 PE=2 SV=1
AT5G57550	1184	3.14	2.14	11.71	23.64	3.153592459	4.09E-10	7.19E-08	AT5G57550	OAO91625.1 XTR3 [Arabidopsis thaliana]; Flags: Precursor &gt;AAD45127.1 endoxyloglucan transferase [Arabidopsis thaliana] &gt;BAB08790.1 endoxyloglucan transferase [Arabidopsis thaliana] &gt;AAN28878.1 At5g57550/MUA2_12 [Arabidopsis thaliana] &gt;AED96914.1 xyloglucan endotransglucosylase/hydrolase 25 [Arabidopsis thaliana] &gt; Short=At-XTH25; Short=XTH-25;xyloglucan endotransglucosylase/hydrola…	GO:0008152;GO:0009832;GO:0016740;GO:0006073;GO:0016787;GO:0005618;GO:0016762;GO:0042546;GO:0016798;GO:0005975;GO:0071555;GO:0010411;GO:0048046;GO:0004553;GO:0005576	metabolic process;plant-type cell wall biogenesis;transferase activity;cellular glucan metabolic process;hydrolase activity;cell wall;xyloglucan:xyloglucosyl transferase activity;cell wall biogenesis;hydrolase activity, acting on glycosyl bonds;carbohydrate metabolic process;cell wall organization;xyloglucan metabolic process;apoplast;hydrolase activity, hydrolyzing O-glycosyl compounds;extracell…	K08235	E2.4.1.207	http://www.genome.jp/dbget-bin/www_bget?ko:K08235	-	-	-	Probable	Probable xyloglucan endotransglucosylase/hydrolase protein 25 OS=Arabidopsis thaliana GN=XTH25 PE=2 SV=2
AT5G41070	1511	1.82	5.98	0.28	0.14	-3.701318838	5.03E-05	0.00171587	AT5G41070	dsRNA-binding protein 5 [Arabidopsis thaliana] &gt;AED94633.1 dsRNA-binding protein 5 [Arabidopsis thaliana]; AltName: Full=dsRNA-binding protein 5;Q8GY79.1 RecName: Full=Double-stranded RNA-binding protein 5; Short=AtDRB5 &gt;BAC42450.1 unknown protein [Arabidopsis thaliana] &gt;AAP75803.1 At5g41070 [Arabidopsis thaliana] &gt	GO:0003725;GO:0005515;GO:0008150;GO:0005737;GO:0003723	double-stranded RNA binding;protein binding;biological_process;cytoplasm;RNA binding	-	-	-	-	-	-	Double-stranded	Double-stranded RNA-binding protein 5 OS=Arabidopsis thaliana GN=DRB5 PE=1 SV=1
AT1G35612	905	34.32	30.5	68.82	70.78	1.501144686	1.26E-08	1.45E-06	-	F15O4.26 [Arabidopsis thaliana]	GO:0008234;GO:0006508	cysteine-type peptidase activity;proteolysis	-	-	-	-	-	-	-	-
AT3G16770	1306	701.32	419.37	1596.01	1572.7	1.88164427	6.78E-09	8.39E-07	AT3G16770	ethylene-responsive element binding protein [Arabidopsis thaliana] &gt; Short=ERF72; Short=Related to AP2 3 &gt;P42736.2 RecName: Full=Ethylene-responsive transcription factor RAP2-3; AltName: Full=Cadmium-induced protein AS30;BAB02769.1 AP2 domain transcription factor RAP2.3 [Arabidopsis thaliana] &gt;AAM65031.1 AP2 domain containing protein RAP2.3 [Arabidopsis thaliana] &gt;AAN13131.1 putative …	GO:0010286;GO:0005515;GO:0009723;GO:0051707;GO:0016020;GO:0009873;GO:0003677;GO:0043565;GO:0009735;GO:0005634;GO:0008219;GO:0005737;GO:0005886;GO:0006355;GO:0006351;GO:0003700;GO:0045893;GO:0009753	heat acclimation;protein binding;response to ethylene;response to other organism;membrane;ethylene-activated signaling pathway;DNA binding;sequence-specific DNA binding;response to cytokinin;nucleus;cell death;cytoplasm;plasma membrane;regulation of transcription, DNA-templated;transcription, DNA-templated;transcription factor activity, sequence-specific DNA binding;positive regulation of transcr…	K09286	EREBP	http://www.genome.jp/dbget-bin/www_bget?ko:K09286	-	-	-	Ethylene-responsive	Ethylene-responsive transcription factor RAP2-3 OS=Arabidopsis thaliana GN=RAP2-3 PE=1 SV=2
AT1G18370	3474	0.25	6.06	0.11	0.14	-4.207661582	0.000140387	0.003997492	AT1G18370	AEE29708.1 ATP binding microtubule motor family protein [Arabidopsis thaliana];ATP binding microtubule motor family protein [Arabidopsis thaliana] &gt;BAB88748.1 AtNACK1 kinesin-like protein [Arabidopsis thaliana] &gt; AltName: Full=NPK1-activating kinesin-1; Short=AtNACK1;Q8S905.1 RecName: Full=Kinesin-like protein KIN-7A; AltName: Full=Protein HINKEL &gt	GO:0007018;GO:0005856;GO:0000911;GO:0000166;GO:0051301;GO:0005634;GO:0048229;GO:0005871;GO:0003777;GO:0016887;GO:0005524;GO:0008017;GO:0009524;GO:0007049;GO:0005737;GO:0009558;GO:0009555;GO:0005874	microtubule-based movement;cytoskeleton;cytokinesis by cell plate formation;nucleotide binding;cell division;nucleus;gametophyte development;kinesin complex;microtubule motor activity;ATPase activity;ATP binding;microtubule binding;phragmoplast;cell cycle;cytoplasm;embryo sac cellularization;pollen development;microtubule	K11498	CENPE	http://www.genome.jp/dbget-bin/www_bget?ko:K11498	-	-	KOG0242(Z)(Kinesin-like protein)	Kinesin-like	Kinesin-like protein KIN-7A OS=Arabidopsis thaliana GN=KIN7A PE=1 SV=1
AT1G70530	2697	21.14	16.37	32.68	28.36	1.080328112	0.000100416	0.003053374	AT1G70530	OAP18047.1 CRK3 [Arabidopsis thaliana]; 41292-38663 [Arabidopsis thaliana] &gt;AEE35075.1 cysteine-rich RLK (RECEPTOR-like protein kinase) 3 [Arabidopsis thaliana] &gt; Short=Cysteine-rich RLK3;ANM58492.1 cysteine-rich RLK (RECEPTOR-like protein kinase) 3 [Arabidopsis thaliana];cysteine-rich RLK (RECEPTOR-like protein kinase) 3 [Arabidopsis thaliana] &gt;AAG52470.1 putative protein kinase;Q9CAL2.…	GO:0000166;GO:0005524;GO:0005886;GO:0016740;GO:0004674;GO:0016310;GO:0004672;GO:0016020;GO:0005576;GO:0016301;GO:0016021;GO:0006468	nucleotide binding;ATP binding;plasma membrane;transferase activity;protein serine/threonine kinase activity;phosphorylation;protein kinase activity;membrane;extracellular region;kinase activity;integral component of membrane;protein phosphorylation	-	-	-	-	-	-	Cysteine-rich	Cysteine-rich receptor-like protein kinase 3 OS=Arabidopsis thaliana GN=CRK3 PE=2 SV=1
AT5G33370	1568	1.39	5.54	0	0.04	-6.863547403	4.24E-05	0.001484567	AT5G33370	AED93898.1 GDSL-like Lipase/Acylhydrolase superfamily protein [Arabidopsis thaliana];AAM64916.1 putative GDSL-motif lipase/acylhydrolase [Arabidopsis thaliana] &gt; Flags: Precursor &gt;GDSL-like Lipase/Acylhydrolase superfamily protein [Arabidopsis thaliana] &gt;AAO42146.1 unknown protein [Arabidopsis thaliana] &gt; AltName: Full=Extracellular lipase At5g33370;AAO50514.1 unknown protein [Arabido…	GO:0006629;GO:0005576;GO:0016042;GO:0016787;GO:0016788;GO:0052689	lipid metabolic process;extracellular region;lipid catabolic process;hydrolase activity;hydrolase activity, acting on ester bonds;carboxylic ester hydrolase activity	-	-	-	-	-	-	GDSL	GDSL esterase/lipase At5g33370 OS=Arabidopsis thaliana GN=At5g33370 PE=2 SV=1
AT5G55270	1372	0.55	0.7	2.29	2.73	2.418204274	0.000428251	0.009708218	AT5G55270	hypothetical protein (DUF295) [Arabidopsis thaliana] &gt;AAU44599.1 hypothetical protein AT5G55270 [Arabidopsis thaliana] &gt;OAO92580.1 hypothetical protein AXX17_AT5G54410 [Arabidopsis thaliana];BAB08596.1 unnamed protein product [Arabidopsis thaliana] &gt;AED96608.1 hypothetical protein (DUF295) [Arabidopsis thaliana] &gt;ABE97198.1 hypothetical protein At5g55270 [Arabidopsis thaliana] &gt	GO:0003674;GO:0008150;GO:0005739;GO:0009507	molecular_function;biological_process;mitochondrion;chloroplast	-	-	-	-	-	-	-	-
[truncated: 970 more rows]
