# Supplementary material for: Expression of cyanobacterial genes enhanced CO2 assimilation and biomass production in transgenic Arabidopsis thaliana
Source: PeerJ. 2021 Aug 9;9:e11860. doi: 10.7717/peerj.11860 (PMC8359801; doi:10.7717/peerj.11860)
Supplement: Supplemental Information 4 — Information of differentially up regulated genes in GD plants. [file peerj-09-11860-s004.txt]

GeneID	Length	WT_1	WT_2	GD_1	GD_2	logFC	Pvalue	FDR	Gene_name	NR_def	GO_ID	GO_term	KO_ID	KO_gene	Hyperlink	KEGG Pathway	Pathway ID	Kog_Annotation	Swiss-Prot_Id	Swiss-Prot_Annotation
AT3G49940	1772	4.96	9.74	12.94	16.47	1.419688164	0.00033548	0.008031224	AT3G49940	LOB domain-containing protein 38 [Arabidopsis thaliana] &gt; AltName: Full=ASYMMETRIC LEAVES 2-like protein 40;CAB62102.1 putative protein [Arabidopsis thaliana] &gt;AAP13395.1 At3g49940 [Arabidopsis thaliana] &gt;BAH10584.1 ASYMMETRIC LEAVES2-like 40 protein [Arabidopsis thaliana] &gt;Q9SN23.1 RecName: Full=LOB domain-containing protein 38; Short=AS2-like protein 40 &gt;AAO00809.1 putative prote…	GO:0005634;GO:0008150	nucleus;biological_process	-	-	-	-	-	-	LOB	LOB domain-containing protein 38 OS=Arabidopsis thaliana GN=LBD38 PE=2 SV=1
AT1G20030	1576	12.62	11.17	19.4	21.38	1.172696638	7.81E-05	0.002469495	AT1G20030	AEE29926.1 Pathogenesis-related thaumatin superfamily protein [Arabidopsis thaliana];AAF79910.1 Contains similarity to SCUTL1 mRNA from Vitis vinifera gb|AF195653 and is a member of the thaumatin family PF|00314. EST gb|AI995819 comes from this gene [Arabidopsis thaliana] &gt;Pathogenesis-related thaumatin superfamily protein [Arabidopsis thaliana] &gt	GO:0005576;GO:0031225;GO:0051707;GO:0003674	extracellular region;anchored component of membrane;response to other organism;molecular_function	-	-	-	-	-	-	Thaumatin-like	Thaumatin-like protein 1 OS=Pyrus pyrifolia GN=TL1 PE=1 SV=1
AT2G29300	1024	3.2	1.63	9.38	8.45	2.273001991	2.89E-05	0.001084778	AT2G29300	AAN15454.1 putative tropinone reductase [Arabidopsis thaliana] &gt;NAD(P)-binding Rossmann-fold superfamily protein [Arabidopsis thaliana] &gt;AAL62376.1 putative tropinone reductase [Arabidopsis thaliana] &gt;AAC95221.1 putative tropinone reductase [Arabidopsis thaliana] &gt;AEC08230.1 NAD(P)-binding Rossmann-fold superfamily protein [Arabidopsis thaliana];AEC08231.1 NAD(P)-binding Rossmann-fold…	GO:0016491;GO:0055114;GO:0005575	oxidoreductase activity;oxidation-reduction process;cellular_component	K08081	TR1	http://www.genome.jp/dbget-bin/www_bget?ko:K08081	Tropane, piperidine and pyridine alkaloid biosynthesis	ko00960	KOG0725(R)(Reductases with broad range of substrate specificities)	Tropinone	Tropinone reductase homolog At2g29300 OS=Arabidopsis thaliana GN=At2g29300 PE=2 SV=2
AT1G16170	944	9.38	11.11	20.42	24.43	1.548214016	5.28E-06	0.000260978	AT1G16170	ESTs gb|T41688, gb|AI992698, gb|AA394805 come from this gene [Arabidopsis thaliana]	GO:0003674;GO:0016020;GO:0008150;GO:0016021;GO:0005739	molecular_function;membrane;biological_process;integral component of membrane;mitochondrion	-	-	-	-	-	-	-	-
AT5G63190	2607	73.21	52.68	107.07	102.81	1.11477368	7.19E-05	0.002306075	AT5G63190	AAN13205.1 putative topoisomerase [Arabidopsis thaliana] &gt;AED97716.1 MA3 domain-containing protein [Arabidopsis thaliana] &gt;OAO93680.1 hypothetical protein AXX17_AT5G62770 [Arabidopsis thaliana];AED97717.1 MA3 domain-containing protein [Arabidopsis thaliana] &gt;NP_851255.1 MA3 domain-containing protein [Arabidopsis thaliana] &gt;MA3 domain-containing protein [Arabidopsis thaliana] &gt;AAK64…	GO:0008150;GO:0005634;GO:0016853	biological_process;nucleus;isomerase activity	-	-	-	-	-	KOG0403(T)(Neoplastic transformation suppressor Pdcd4/MA-3, contains MA3 domain)	Programmed	Programmed cell death protein 4 OS=Mus musculus GN=Pdcd4 PE=1 SV=1
AT5G21930	3105	20.53	20.01	30.13	32.27	1.006109391	2.12E-05	0.000835315	AT5G21930	metal-transporting ATPase-like protein [Arabidopsis thaliana] &gt;AED92956.1 P-type ATPase of Arabidopsis 2 [Arabidopsis thaliana] &gt;NP_001031920.1 P-type ATPase of Arabidopsis 2 [Arabidopsis thaliana] &gt;ANM69873.1 P-type ATPase of Arabidopsis 2 [Arabidopsis thaliana]; Flags: Precursor &gt;AAO73891.1 ATPase, E1-E2 type family [Arabidopsis thaliana]; AltName: Full=Protein HEAVY METAL ATPASE 8;…	GO:0006811;GO:0006810;GO:0005886;GO:0005524;GO:0006812;GO:0009579;GO:0000166;GO:0016787;GO:0016021;GO:0005375;GO:0009507;GO:0030001;GO:0004008;GO:0016020;GO:0009536;GO:0019829;GO:0006825;GO:0015662;GO:0046872;GO:0009535	ion transport;transport;plasma membrane;ATP binding;cation transport;thylakoid;nucleotide binding;hydrolase activity;integral component of membrane;copper ion transmembrane transporter activity;chloroplast;metal ion transport;copper-exporting ATPase activity;membrane;plastid;cation-transporting ATPase activity;copper ion transport;ATPase activity, coupled to transmembrane movement of ions, phosph…	K01533	copB	http://www.genome.jp/dbget-bin/www_bget?ko:K01533	-	-	KOG0205(P)(Plasma membrane H+-transporting ATPase);KOG0207(P)(Cation transport ATPase)	Copper-transporting	Copper-transporting ATPase PAA2, chloroplastic OS=Arabidopsis thaliana GN=PAA2 PE=2 SV=1
AT1G65590	2271	12.02	12.72	19.01	19.3	1.02347481	4.09E-05	0.00143957	AT1G65590	AltName: Full=Beta-GlcNAcase 3; AltName: Full=Beta-N-acetylhexosaminidase 3;AAM91092.1 At1g65600/F5I14_13 [Arabidopsis thaliana] &gt;beta-hexosaminidase 3 [Arabidopsis thaliana] &gt; AltName: Full=Beta-hexosaminidase 1;Q8L7S6.1 RecName: Full=Beta-hexosaminidase 3; Flags: Precursor &gt;AAN33206.1 At1g65600/F5I14_13 [Arabidopsis thaliana] &gt; Short=AtHEX1; AltName: Full=N-acetyl-beta-glucosaminida…	GO:0005886;GO:0016020;GO:0004563;GO:0009505;GO:0008152;GO:0005618;GO:0004553;GO:0016787;GO:0005975;GO:0015929;GO:0016798	plasma membrane;membrane;beta-N-acetylhexosaminidase activity;plant-type cell wall;metabolic process;cell wall;hydrolase activity, hydrolyzing O-glycosyl compounds;hydrolase activity;carbohydrate metabolic process;hexosaminidase activity;hydrolase activity, acting on glycosyl bonds	K12373	HEXA_B	http://www.genome.jp/dbget-bin/www_bget?ko:K12373	Amino sugar and nucleotide sugar metabolism;Glycosaminoglycan degradation;Glycosphingolipid biosynthesis - ganglio series;Glycosphingolipid biosynthesis - globo and isoglobo series;Other glycan degradation	ko00520,ko00531,ko00604,ko00603,ko00511	KOG2499(G)(Beta-N-acetylhexosaminidase)	Beta-hexosaminidase	Beta-hexosaminidase 3 OS=Arabidopsis thaliana GN=HEXO3 PE=1 SV=1
AT1G77210	1876	35.33	22.21	70.11	57.43	1.519989605	5.46E-06	0.000267869	AT1G77210	AAC34349.1 Putative monosaccharide transport protein [Arabidopsis thaliana] &gt;ANM59858.1 sugar transporter 14 [Arabidopsis thaliana];CAC69070.1 STP14 protein [Arabidopsis thaliana] &gt;NP_001185417.1 sugar transporter 14 [Arabidopsis thaliana] &gt;AEE35950.1 sugar transporter 14 [Arabidopsis thaliana];AEE35949.1 sugar transporter 14 [Arabidopsis thaliana] &gt;sugar transporter 14 [Arabidopsis t…	GO:0008643;GO:0005354;GO:0022857;GO:0005887;GO:0006810;GO:0005886;GO:0005215;GO:0046323;GO:0016020;GO:0015293;GO:0005351;GO:0022891;GO:0055085;GO:0016021;GO:0015144;GO:0005355	carbohydrate transport;galactose transmembrane transporter activity;transmembrane transporter activity;integral component of plasma membrane;transport;plasma membrane;transporter activity;glucose import;membrane;symporter activity;sugar:proton symporter activity;substrate-specific transmembrane transporter activity;transmembrane transport;integral component of membrane;carbohydrate transmembrane …	-	-	-	-	-	-	Sugar	Sugar transport protein 14 OS=Arabidopsis thaliana GN=STP14 PE=2 SV=2
AT4G29070	1157	32.73	24.2	42.99	44.11	1.006973085	0.001005964	0.018605635	AT4G29070	ABD19671.1 At4g29070 [Arabidopsis thaliana] &gt;AEE85583.1 Phospholipase A2 family protein [Arabidopsis thaliana];NP_001031744.1 Phospholipase A2 family protein [Arabidopsis thaliana] &gt;Phospholipase A2 family protein [Arabidopsis thaliana] &gt;AEE85582.1 Phospholipase A2 family protein [Arabidopsis thaliana] &gt	GO:0004623;GO:0006644;GO:0050482	phospholipase A2 activity;phospholipid metabolic process;arachidonic acid secretion	-	-	-	-	-	-	-	-
AT3G21305	455	0	0	1.6	5.08	6.513334537	0.003490549	0.046779664	AT3G21305	ANM63583.1 hypothetical protein AT3G21305 [Arabidopsis thaliana];hypothetical protein AT3G21305 [Arabidopsis thaliana] &gt;OAP01527.1 hypothetical protein AXX17_AT3G22810 [Arabidopsis thaliana] &gt	-	-	-	-	-	-	-	-	-	-
AT5G38850	3444	3.37	4.83	8.16	6.19	1.198463859	0.00015956	0.004421493	AT5G38850	BAB08641.1 disease resistance protein-like [Arabidopsis thaliana] &gt;AED94366.1 Disease resistance protein (TIR-NBS-LRR class) [Arabidopsis thaliana];Disease resistance protein (TIR-NBS-LRR class) [Arabidopsis thaliana] &gt	GO:0007165;GO:0043531;GO:0006952;GO:0005524;GO:0005634;GO:0000166	signal transduction;ADP binding;defense response;ATP binding;nucleus;nucleotide binding	-	-	-	-	-	-	Disease	Disease resistance protein RML1A OS=Arabidopsis thaliana GN=RLM1A PE=4 SV=1
AT1G67980	1090	7.87	11.33	50.38	12.9	2.088884045	0.000213275	0.005571886	AT1G67980	Q9C9W3.1 RecName: Full=Putative caffeoyl-CoA O-methyltransferase At1g67980;AAG52015.1 putative S-adenosyl-L-methionine:trans-caffeoyl-Coenzyme A 3-O-methyltransferase; 56666-55456 [Arabidopsis thaliana] &gt;caffeoyl-CoA 3-O-methyltransferase [Arabidopsis thaliana] &gt; Short=CCoAMT;OAP17732.1 CCOAMT [Arabidopsis thaliana]; Short=CCoAOMT &gt; AltName: Full=Trans-caffeoyl-CoA 3-O-methyltransferase;…	GO:0009809;GO:0009699;GO:0008168;GO:0046872;GO:0008171;GO:0005829;GO:0032259;GO:0016740;GO:0005737;GO:0042409	lignin biosynthetic process;phenylpropanoid biosynthetic process;methyltransferase activity;metal ion binding;O-methyltransferase activity;cytosol;methylation;transferase activity;cytoplasm;caffeoyl-CoA O-methyltransferase activity	K00588	E2.1.1.104	http://www.genome.jp/dbget-bin/www_bget?ko:K00588	Phenylalanine metabolism;Flavonoid biosynthesis;Phenylpropanoid biosynthesis;Stilbenoid, diarylheptanoid and gingerol biosynthesis	ko00360,ko00941,ko00940,ko00945	KOG1663(Q)(O-methyltransferase)	Putative	Putative caffeoyl-CoA O-methyltransferase At1g67980 OS=Arabidopsis thaliana GN=At1g67980 PE=2 SV=1
AT4G34350	1781	121.8	121.6	208.38	178.42	1.058306129	6.73E-07	4.58E-05	AT4G34350	AAN87171.1 ISPH [Arabidopsis thaliana] &gt;4-hydroxy-3-methylbut-2-enyl diphosphate reductase [Arabidopsis thaliana] &gt;AEE86362.1 4-hydroxy-3-methylbut-2-enyl diphosphate reductase [Arabidopsis thaliana]; AltName: Full=Protein CHLOROPLAST BIOGENESIS 6;AAM10016.1 putative protein [Arabidopsis thaliana] &gt;AAK68817.1 putative protein [Arabidopsis thaliana] &gt; Flags: Precursor &gt;Q94B35.1 RecN…	GO:0050992;GO:0055114;GO:0051536;GO:0051538;GO:0009570;GO:0046872;GO:0016491;GO:0008299;GO:0009536;GO:0046677;GO:0019288;GO:0009507;GO:0046429;GO:0051745	dimethylallyl diphosphate biosynthetic process;oxidation-reduction process;iron-sulfur cluster binding;3 iron, 4 sulfur cluster binding;chloroplast stroma;metal ion binding;oxidoreductase activity;isoprenoid biosynthetic process;plastid;response to antibiotic;isopentenyl diphosphate biosynthetic process, methylerythritol 4-phosphate pathway;chloroplast;4-hydroxy-3-methylbut-2-en-1-yl diphosphate …	K03527	ispH,lytB	http://www.genome.jp/dbget-bin/www_bget?ko:K03527	Terpenoid backbone biosynthesis	ko00900	-	4-hydroxy-3-methylbut-2-enyl	4-hydroxy-3-methylbut-2-enyl diphosphate reductase, chloroplastic OS=Arabidopsis thaliana GN=ISPH PE=2 SV=1
AT4G39640	2082	23.26	19.47	36.58	38.86	1.202613872	6.50E-06	0.000311265	AT4G39640	AAL47428.1 AT4g39640/T19P19_30 [Arabidopsis thaliana] &gt; AltName: Full=Gamma-glutamyltransferase 1;OAO97511.1 GGT1 [Arabidopsis thaliana]; Flags: Precursor &gt;Q8VYW6.1 RecName: Full=Gamma-glutamyltranspeptidase 1;gamma-glutamyl transpeptidase 1 [Arabidopsis thaliana] &gt;NP_974717.1 gamma-glutamyl transpeptidase 1 [Arabidopsis thaliana] &gt;AEE87098.1 gamma-glutamyl transpeptidase 1 [Arabidops…	GO:0009505;GO:0016740;GO:0006979;GO:0016787;GO:0016746;GO:0016756;GO:0006749;GO:0003840;GO:0009506;GO:0006751;GO:0048046;GO:0005576;GO:0036374	plant-type cell wall;transferase activity;response to oxidative stress;hydrolase activity;transferase activity, transferring acyl groups;glutathione gamma-glutamylcysteinyltransferase activity;glutathione metabolic process;obsolete gamma-glutamyltransferase activity;plasmodesma;glutathione catabolic process;apoplast;extracellular region;glutathione hydrolase activity	K18592	GGT1_5	http://www.genome.jp/dbget-bin/www_bget?ko:K18592	Arachidonic acid metabolism;Cyanoamino acid metabolism;Glutathione metabolism;Taurine and hypotaurine metabolism	ko00590,ko00460,ko00480,ko00430	KOG2410(E)(Gamma-glutamyltransferase)	Gamma-glutamyltranspeptidase	Gamma-glutamyltranspeptidase 1 OS=Arabidopsis thaliana GN=GGT1 PE=2 SV=1
AT4G27740	654	28.83	25.74	50.67	35.36	1.08060881	0.001740433	0.028201132	AT4G27740	OAO97589.1 hypothetical protein AXX17_AT4G31960 [Arabidopsis thaliana];AEE85387.1 Yippee family putative zinc-binding protein [Arabidopsis thaliana] &gt;Yippee family putative zinc-binding protein [Arabidopsis thaliana] &gt;Q2V3E2.1 RecName: Full=Protein yippee-like At4g27740 &gt;BAF01216.1 hypothetical protein [Arabidopsis thaliana] &gt	GO:0046872;GO:0005634;GO:0008150	metal ion binding;nucleus;biological_process	-	-	-	-	-	KOG3399(R)(Predicted Yippee-type zinc-binding protein)	Protein	Protein yippee-like At4g27740 OS=Arabidopsis thaliana GN=At4g27740 PE=3 SV=1
AT4G24230	1544	11.08	10.54	45.8	39.97	2.344795394	1.19E-19	9.74E-17	AT4G24230	NP_001078441.1 acyl-CoA-binding domain 3 [Arabidopsis thaliana] &gt;AEE84872.1 acyl-CoA-binding domain 3 [Arabidopsis thaliana] &gt; Flags: Precursor &gt;CAB79333.1 putative protein [Arabidopsis thaliana] &gt;AEE84875.1 acyl-CoA-binding domain 3 [Arabidopsis thaliana];AEE84871.1 acyl-CoA-binding domain 3 [Arabidopsis thaliana] &gt;BAH19695.1 AT4G24230 [Arabidopsis thaliana] &gt;AEE84870.1 acyl-Co…	GO:0005615;GO:0006952;GO:0000062;GO:0008289;GO:0009646;GO:0005576;GO:0006810;GO:0009617;GO:0015908;GO:0050832;GO:0042742;GO:0001666	extracellular space;defense response;fatty-acyl-CoA binding;lipid binding;response to absence of light;extracellular region;transport;response to bacterium;fatty acid transport;defense response to fungus;defense response to bacterium;response to hypoxia	-	-	-	-	-	KOG0817(I)(Acyl-CoA-binding protein)	Acyl-CoA-binding	Acyl-CoA-binding domain-containing protein 3 OS=Arabidopsis thaliana GN=ACBP3 PE=1 SV=1
AT4G12480	930	8.35	23.47	39.54	76.58	2.321605081	5.37E-06	0.00026465	AT4G12480	AAL06564.1 AT4g12480/T1P17_70 [Arabidopsis thaliana] &gt;OAO99550.1 pEARLI 1 [Arabidopsis thaliana];AEE83138.1 Bifunctional inhibitor/lipid-transfer protein/seed storage 2S albumin superfamily protein [Arabidopsis thaliana] &gt; Flags: Precursor &gt;Q39176.1 RecName: Full=Lipid transfer protein EARLI 1;AAC37471.1 pEARLI 1 [Arabidopsis thaliana] &gt;CAB78291.1 pEARLI 1 [Arabidopsis thaliana] &gt;C…	GO:0009737;GO:0005618;GO:0009682;GO:0006869;GO:0009505;GO:0009651;GO:0050832;GO:0005576;GO:0008289;GO:0005783;GO:0006952;GO:0009506;GO:0009409;GO:0009707	response to abscisic acid;cell wall;induced systemic resistance;lipid transport;plant-type cell wall;response to salt stress;defense response to fungus;extracellular region;lipid binding;endoplasmic reticulum;defense response;plasmodesma;response to cold;chloroplast outer membrane	-	-	-	-	-	-	Lipid	Lipid transfer protein EARLI 1 OS=Arabidopsis thaliana GN=EARLI1 PE=1 SV=1
AT2G30750	1494	6.35	10.61	11.98	17.03	1.194567458	0.002255205	0.034155993	AT2G30750	OAP07214.1 CYP71A12 [Arabidopsis thaliana];AAN46800.1 At2g30750/T11J7.14 [Arabidopsis thaliana] &gt;At2g30750/T11J7.14 [Arabidopsis thaliana] &gt	GO:0005506;GO:0016021;GO:0016709;GO:0010120;GO:0009617;GO:0047720;GO:0009682;GO:0006952;GO:0055114;GO:0004497;GO:0020037;GO:0016829;GO:0042742;GO:0016491;GO:0016020;GO:0044550;GO:0019825;GO:0016705;GO:0005515;GO:0050832;GO:0046872	iron ion binding;integral component of membrane;oxidoreductase activity, acting on paired donors, with incorporation or reduction of molecular oxygen, NAD(P)H as one donor, and incorporation of one atom of oxygen;camalexin biosynthetic process;response to bacterium;indoleacetaldoxime dehydratase activity;induced systemic resistance;defense response;oxidation-reduction process;monooxygenase activi…	K00517	E1.14.-.-	http://www.genome.jp/dbget-bin/www_bget?ko:K00517	Stilbenoid, diarylheptanoid and gingerol biosynthesis	ko00945	-	Cytochrome	Cytochrome P450 71A12 OS=Arabidopsis thaliana GN=CYP71A12 PE=2 SV=1
AT5G04220	2220	10.73	7.94	23.21	12.85	1.315628293	0.000465476	0.01041858	AT5G04220	AED90712.1 Calcium-dependent lipid-binding (CaLB domain) family protein [Arabidopsis thaliana];Q7XA06.1 RecName: Full=Synaptotagmin-3;CAR82572.1 NTMC2T1.3/ATSYTC [Arabidopsis thaliana] &gt;AED90713.1 Calcium-dependent lipid-binding (CaLB domain) family protein [Arabidopsis thaliana] &gt;BAC76813.1 synaptotagmin C [Arabidopsis thaliana] &gt; AltName: Full=NTMC2T1.3; AltName: Full=Synaptotagmin C &…	GO:0016020;GO:0046872;GO:0016021;GO:0005886;GO:0008150;GO:0008289;GO:0005783	membrane;metal ion binding;integral component of membrane;plasma membrane;biological_process;lipid binding;endoplasmic reticulum	-	-	-	-	-	KOG1012(R)(Ca2+-dependent lipid-binding protein CLB1/vesicle protein vp115/Granuphilin A, contains C2 domain);KOG1028(TU)(Ca2+-dependent phospholipid-binding protein Synaptotagmin, required for synaptic vesicle and secretory granule exocytosis)	Synaptotagmin-3	Synaptotagmin-3 OS=Arabidopsis thaliana GN=SYT3 PE=2 SV=1
AT4G11521	1303	6.86	4.3	11.14	11.77	1.426985371	0.000678021	0.01382116	AT4G11521	AEE83020.1 Receptor-like protein kinase-related family protein [Arabidopsis thaliana];AAM20608.1 serine/threonine kinase-like protein [Arabidopsis thaliana] &gt;Q8LPI0.1 PUTATIVE PSEUDOGENE: RecName: Full=Putative cysteine-rich receptor-like protein kinase 34;AAN15600.1 serine/threonine kinase-like protein [Arabidopsis thaliana] &gt;Receptor-like protein kinase-related family protein [Arabidopsis…	GO:0004672;GO:0005524;GO:0005576;GO:0016020;GO:0004674;GO:0016021;GO:0006468	protein kinase activity;ATP binding;extracellular region;membrane;protein serine/threonine kinase activity;integral component of membrane;protein phosphorylation	-	-	-	-	-	-	Putative	Putative cysteine-rich receptor-like protein kinase 34 OS=Arabidopsis thaliana GN=CRK34 PE=5 SV=1
AT2G05540	824	19.98	27.08	238.25	84.88	3.185601368	1.02E-12	2.88E-10	AT2G05540	AAK97673.1 At2g05540/T20G20.11 [Arabidopsis thaliana] &gt;Glycine-rich protein family [Arabidopsis thaliana] &gt;OAP10466.1 hypothetical protein AXX17_AT2G04630 [Arabidopsis thaliana];AAD24653.1 putative glycine-rich protein [Arabidopsis thaliana] &gt;AAK91354.1 At2g05540/T20G20.11 [Arabidopsis thaliana] &gt;AEC05952.1 Glycine-rich protein family [Arabidopsis thaliana] &gt;AAM16203.1 At2g05540/T2…	GO:0005576	extracellular region	-	-	-	-	-	-	-	-
AT5G49360	2890	4.98	8.88	78.27	35.6	3.425508153	2.53E-17	1.54E-14	AT5G49360	BAB09906.1 xylosidase [Arabidopsis thaliana] &gt; Flags: Precursor &gt; Short=AtBXL1;AED95802.1 beta-xylosidase 1 [Arabidopsis thaliana];AAM53325.1 xylosidase [Arabidopsis thaliana] &gt; AltName: Full=Alpha-L-arabinofuranosidase;Q9FGY1.1 RecName: Full=Beta-D-xylosidase 1;beta-xylosidase 1 [Arabidopsis thaliana] &gt	GO:0009505;GO:0008152;GO:0046556;GO:0031222;GO:0016787;GO:0010214;GO:0009044;GO:0005578;GO:0005975;GO:0045493;GO:0016798;GO:0048046;GO:0004553;GO:0005576	plant-type cell wall;metabolic process;alpha-L-arabinofuranosidase activity;arabinan catabolic process;hydrolase activity;seed coat development;xylan 1,4-beta-xylosidase activity;proteinaceous extracellular matrix;carbohydrate metabolic process;xylan catabolic process;hydrolase activity, acting on glycosyl bonds;apoplast;hydrolase activity, hydrolyzing O-glycosyl compounds;extracellular region	-	-	-	-	-	-	Beta-D-xylosidase	Beta-D-xylosidase 1 OS=Arabidopsis thaliana GN=BXL1 PE=1 SV=1
AT4G12490	786	12.43	38.67	78.97	106.71	2.319236482	1.24E-06	7.87E-05	AT4G12490	Flags: Precursor &gt;AAL31233.1 AT4g12490/T1P17_80 [Arabidopsis thaliana] &gt;OAO96588.1 hypothetical protein AXX17_AT4G14090 [Arabidopsis thaliana];CAB41719.1 pEARLI 1-like protein [Arabidopsis thaliana] &gt;CAB78292.1 pEARLI 1-like protein [Arabidopsis thaliana] &gt;AAK96529.1 AT4g12490/T1P17_80 [Arabidopsis thaliana] &gt;AEE83139.1 Bifunctional inhibitor/lipid-transfer protein/seed storage 2S …	GO:0006869;GO:0005515;GO:0009631;GO:0050832;GO:0005618;GO:0070417;GO:0009626;GO:0009682;GO:0043621;GO:0009707;GO:0030054;GO:0005783;GO:0008289;GO:0048046;GO:0005576;GO:0009506;GO:0006952;GO:0009627	lipid transport;protein binding;cold acclimation;defense response to fungus;cell wall;cellular response to cold;plant-type hypersensitive response;induced systemic resistance;protein self-association;chloroplast outer membrane;cell junction;endoplasmic reticulum;lipid binding;apoplast;extracellular region;plasmodesma;defense response;systemic acquired resistance	-	-	-	-	-	-	pEARLI1-like	pEARLI1-like lipid transfer protein 2 OS=Arabidopsis thaliana GN=At4g12490 PE=2 SV=1
AT3G50750	1564	27.02	22.86	44.24	46.95	1.262657413	2.62E-06	0.000145734	AT3G50750	AEE78704.1 BES1/BZR1 homolog 1 [Arabidopsis thaliana] &gt;AAO00812.1 putative protein [Arabidopsis thaliana] &gt;CAB62444.1 putative protein [Arabidopsis thaliana] &gt;Q9S7F3.1 RecName: Full=BES1/BZR1 homolog protein 1 &gt;AAP13418.1 At3g50750 [Arabidopsis thaliana] &gt;BES1/BZR1 homolog 1 [Arabidopsis thaliana] &gt;OAP02634.1 BEH1 [Arabidopsis thaliana];CAB42904.1 putative protein [Arabidopsis t…	GO:0005634;GO:0006351;GO:0003700;GO:0006355;GO:0009742;GO:0005773;GO:0003677	nucleus;transcription, DNA-templated;transcription factor activity, sequence-specific DNA binding;regulation of transcription, DNA-templated;brassinosteroid mediated signaling pathway;vacuole;DNA binding	K14503	BZR1_2	http://www.genome.jp/dbget-bin/www_bget?ko:K14503	Plant hormone signal transduction	ko04075	-	BES1/BZR1	BES1/BZR1 homolog protein 1 OS=Arabidopsis thaliana GN=BEH1 PE=1 SV=1
AT5G52250	1580	6.04	4.49	10.98	9.92	1.375540754	0.000187552	0.005038434	AT5G52250	AAO24582.1 At5g52250 [Arabidopsis thaliana] &gt; AltName: Full=Protein REPRESSOR OF UV-B PHOTOMORPHOGENESIS 1 &gt;AED96192.1 Transducin/WD40 repeat-like superfamily protein [Arabidopsis thaliana]; AltName: Full=Protein EARLY FLOWERING BY OVEREXPRESSION 1;BAA97468.1 unnamed protein product [Arabidopsis thaliana] &gt;Transducin/WD40 repeat-like superfamily protein [Arabidopsis thaliana] &gt;Q9LTJ6.…	GO:0005515;GO:0010114;GO:0009507;GO:0080008;GO:0010218;GO:0043496;GO:0010224;GO:0000166;GO:0005634;GO:0005834;GO:0005829;GO:0005737;GO:0009908	protein binding;response to red light;chloroplast;Cul4-RING E3 ubiquitin ligase complex;response to far red light;regulation of protein homodimerization activity;response to UV-B;nucleotide binding;nucleus;heterotrimeric G-protein complex;cytosol;cytoplasm;flower development	K10143	RFWD2,COP1	http://www.genome.jp/dbget-bin/www_bget?ko:K10143	Ubiquitin mediated proteolysis;Circadian rhythm - plant	ko04120,ko04712	-	WD	WD repeat-containing protein RUP1 OS=Arabidopsis thaliana GN=RUP1 PE=1 SV=1
AT3G59940	1540	133.58	91.35	162.63	181.58	1.000215073	0.000953162	0.017922162	AT3G59940	AEE79987.1 Galactose oxidase/kelch repeat superfamily protein [Arabidopsis thaliana];Galactose oxidase/kelch repeat superfamily protein [Arabidopsis thaliana] &gt;AAL67078.1 unknown protein [Arabidopsis thaliana] &gt;AAL91214.1 putative protein [Arabidopsis thaliana] &gt; AltName: Full=SKP1-interacting partner 20 &gt;CAB75813.1 putative protein [Arabidopsis thaliana] &gt;Q9M1Y1.1 RecName: Full=F-…	GO:2000762;GO:0003674;GO:0005737;GO:0005829;GO:0080037;GO:0005634;GO:0016567	regulation of phenylpropanoid metabolic process;molecular_function;cytoplasm;cytosol;negative regulation of cytokinin-activated signaling pathway;nucleus;protein ubiquitination	-	-	-	-	-	-	F-box/kelch-repeat	F-box/kelch-repeat protein SKIP20 OS=Arabidopsis thaliana GN=SKIP20 PE=1 SV=1
AT1G08380	819	2887.52	2269.74	3639.33	4830.11	1.129206088	9.56E-05	0.002920778	AT1G08380	AAM64918.1 putative 16kDa membrane protein [Arabidopsis thaliana] &gt;CAD37939.1 photosystem I subunit O [Arabidopsis thaliana] &gt; Flags: Precursor &gt;AAM14284.1 unknown protein [Arabidopsis thaliana] &gt;Q949Q5.1 RecName: Full=Photosystem I subunit O;photosystem I subunit O [Arabidopsis thaliana] &gt;AAK93637.1 unknown protein [Arabidopsis thaliana] &gt; Short=PSI-O;AEE28283.1 photosystem I s…	GO:0009536;GO:0009768;GO:0016020;GO:0009535;GO:0015979;GO:0009579;GO:0005515;GO:0016021;GO:0009767;GO:0009507;GO:0009522;GO:0005739	plastid;photosynthesis, light harvesting in photosystem I;membrane;chloroplast thylakoid membrane;photosynthesis;thylakoid;protein binding;integral component of membrane;photosynthetic electron transport chain;chloroplast;photosystem I;mitochondrion	K14332	psaO	http://www.genome.jp/dbget-bin/www_bget?ko:K14332	Photosynthesis	ko00195	-	Photosystem	Photosystem I subunit O OS=Arabidopsis thaliana GN=PSAO PE=1 SV=1
AT4G13577	936	1.29	0.96	7.12	6.5	3.003620269	4.07E-07	3.05E-05	AT4G13577	hypothetical protein AT4G13577 [Arabidopsis thaliana] &gt;ANM66261.1 hypothetical protein AT4G13577 [Arabidopsis thaliana]	-	-	-	-	-	-	-	-	-	-
AT1G49032	963	38.65	22.46	96.85	74.88	1.879274915	2.40E-07	1.92E-05	AT1G49032	BAC43093.1 unknown protein [Arabidopsis thaliana] &gt;AEE32384.1 hypothetical protein AT1G49032 [Arabidopsis thaliana] &gt;NP_001319179.1 hypothetical protein AT1G49032 [Arabidopsis thaliana] &gt;hypothetical protein AT1G49032 [Arabidopsis thaliana] &gt;ANM58754.1 hypothetical protein AT1G49032 [Arabidopsis thaliana]	GO:0005739;GO:0008150;GO:0003674	mitochondrion;biological_process;molecular_function	-	-	-	-	-	-	-	-
AT1G67920	597	27.8	19.41	61.86	35.12	1.460325617	0.000653173	0.013444174	AT1G67920	AAG52010.1 unknown protein; 70659-70456 [Arabidopsis thaliana] &gt;AAM61672.1 unknown [Arabidopsis thaliana] &gt;ABD60681.1 At1g67920 [Arabidopsis thaliana] &gt;AEE34722.1 hypothetical protein AT1G67920 [Arabidopsis thaliana];hypothetical protein AT1G67920 [Arabidopsis thaliana] &gt	GO:0003674;GO:0005634;GO:0008150	molecular_function;nucleus;biological_process	-	-	-	-	-	-	-	-
AT5G45490	1430	18.98	35.4	56.6	65.1	1.592455026	3.13E-06	0.000170404	AT5G45490	AAL57661.1 AT5g45490/MFC19_16 [Arabidopsis thaliana] &gt;Q9FHI7.1 RecName: Full=Probable disease resistance protein At5g45490 &gt;AAL90988.1 AT5g45490/MFC19_16 [Arabidopsis thaliana] &gt;BAB09177.1 unnamed protein product [Arabidopsis thaliana] &gt;P-loop containing nucleoside triphosphate hydrolases superfamily protein [Arabidopsis thaliana] &gt;AED95259.1 P-loop containing nucleoside triphospha…	GO:0005524;GO:0000166;GO:0005634;GO:0006952;GO:0005575;GO:0043531	ATP binding;nucleotide binding;nucleus;defense response;cellular_component;ADP binding	-	-	-	-	-	-	Probable	Probable disease resistance protein At5g45490 OS=Arabidopsis thaliana GN=At5g45490 PE=2 SV=1
AT3G47470	1265	3602.38	3138	8575.16	9494.12	1.81962358	2.99E-14	1.06E-11	AT3G47470	AEE78285.1 light-harvesting chlorophyll-protein complex I subunit A4 [Arabidopsis thaliana] &gt;AAN15412.1 chlorophyll A-B binding protein 4 precursor homolog [Arabidopsis thaliana] &gt;CAB61973.1 CHLOROPHYLL A-B BINDING PROTEIN 4 PRECURSOR homolog [Arabidopsis thaliana] &gt;P27521.1 RecName: Full=Chlorophyll a-b binding protein 4, chloroplastic;light-harvesting chlorophyll-protein complex I subu…	GO:0030076;GO:0016168;GO:0009409;GO:0009645;GO:0080167;GO:0009579;GO:0009534;GO:0016021;GO:0010287;GO:0009941;GO:0009507;GO:0009522;GO:0009536;GO:0016020;GO:0009768;GO:0031409;GO:0018298;GO:0015979;GO:0046872;GO:0009535;GO:0009765;GO:0009644	light-harvesting complex;chlorophyll binding;response to cold;response to low light intensity stimulus;response to karrikin;thylakoid;chloroplast thylakoid;integral component of membrane;plastoglobule;chloroplast envelope;chloroplast;photosystem I;plastid;membrane;photosynthesis, light harvesting in photosystem I;pigment binding;protein-chromophore linkage;photosynthesis;metal ion binding;chlorop…	K08910	LHCA4	http://www.genome.jp/dbget-bin/www_bget?ko:K08910	Photosynthesis - antenna proteins	ko00196	-	Chlorophyll	Chlorophyll a-b binding protein 4, chloroplastic OS=Arabidopsis thaliana GN=LHCA4 PE=1 SV=1
AT1G43160	1045	0.2	2.7	5.09	8.89	2.735037791	0.003233196	0.044267326	AT1G43160	AAC36019.1 RAP2.6 [Arabidopsis thaliana] &gt; AltName: Full=Protein RELATED TO APETALA2 6 &gt;AAL32925.1 RAP2.6 [Arabidopsis thaliana] &gt;Q7G1L2.2 RecName: Full=Ethylene-responsive transcription factor RAP2-6;AAM47901.1 RAP2.6 [Arabidopsis thaliana] &gt;AEE31950.1 related to AP2 6 [Arabidopsis thaliana];related to AP2 6 [Arabidopsis thaliana] &gt	GO:0009873;GO:0009611;GO:0005634;GO:0009651;GO:0009658;GO:0009751;GO:0045893;GO:0009753;GO:0009414;GO:0006970;GO:0009737;GO:0034605;GO:0009409;GO:0003700;GO:0006351;GO:0006355;GO:0003677	ethylene-activated signaling pathway;response to wounding;nucleus;response to salt stress;chloroplast organization;response to salicylic acid;positive regulation of transcription, DNA-templated;response to jasmonic acid;response to water deprivation;response to osmotic stress;response to abscisic acid;cellular response to heat;response to cold;transcription factor activity, sequence-specific DNA …	K09286	EREBP	http://www.genome.jp/dbget-bin/www_bget?ko:K09286	-	-	-	Ethylene-responsive	Ethylene-responsive transcription factor RAP2-6 OS=Arabidopsis thaliana GN=RAP2-6 PE=2 SV=2
AT5G55700	1973	16.75	14.05	24.94	23.98	1.052030362	0.000128652	0.003721363	AT5G55700	OAO89866.1 BMY6 [Arabidopsis thaliana]; Flags: Precursor &gt;BAB09237.1 beta-amylase [Arabidopsis thaliana] &gt;AED96669.1 beta-amylase 4 [Arabidopsis thaliana] &gt; AltName: Full=Inactive beta-amylase 6;beta-amylase 4 [Arabidopsis thaliana] &gt;AED96670.2 beta-amylase 4 [Arabidopsis thaliana];Q9FM68.1 RecName: Full=Inactive beta-amylase 4, chloroplastic	GO:0005975;GO:0016161;GO:0005983;GO:0016798;GO:0016787;GO:0009507;GO:0000272;GO:0009536;GO:0008152	carbohydrate metabolic process;beta-amylase activity;starch catabolic process;hydrolase activity, acting on glycosyl bonds;hydrolase activity;chloroplast;polysaccharide catabolic process;plastid;metabolic process	K01177	E3.2.1.2	http://www.genome.jp/dbget-bin/www_bget?ko:K01177	Starch and sucrose metabolism	ko00500	-	Inactive	Inactive beta-amylase 4, chloroplastic OS=Arabidopsis thaliana GN=BAM4 PE=2 SV=1
AT4G18170	1453	1.53	3.21	6.63	11.09	2.330135242	7.19E-06	0.00034034	AT4G18170	AEE84006.1 WRKY DNA-binding protein 28 [Arabidopsis thaliana] &gt;OAP00331.1 WRKY28 [Arabidopsis thaliana];AAL50099.1 AT4g18170/T9A21_10 [Arabidopsis thaliana] &gt; AltName: Full=WRKY DNA-binding protein 28 &gt;Q8VWJ2.1 RecName: Full=Probable WRKY transcription factor 28;AAL35286.1 WRKY transcription factor 28 [Arabidopsis thaliana] &gt;WRKY DNA-binding protein 28 [Arabidopsis thaliana] &gt;AAM51…	GO:0003700;GO:0006351;GO:0006355;GO:0005634;GO:0003677;GO:0043565	transcription factor activity, sequence-specific DNA binding;transcription, DNA-templated;regulation of transcription, DNA-templated;nucleus;DNA binding;sequence-specific DNA binding	-	-	-	-	-	-	Probable	Probable WRKY transcription factor 28 OS=Arabidopsis thaliana GN=WRKY28 PE=2 SV=1
AT4G26400	1606	22.27	21.77	36.43	37.34	1.13433033	4.75E-06	0.000238241	AT4G26400	BAH20182.1 AT4G26400 [Arabidopsis thaliana] &gt;OAO98071.1 hypothetical protein AXX17_AT4G30440 [Arabidopsis thaliana];AEE85194.1 RING/U-box superfamily protein [Arabidopsis thaliana] &gt;RING/U-box superfamily protein [Arabidopsis thaliana] &gt;AAM20658.1 putative protein [Arabidopsis thaliana] &gt;AAN15624.1 putative protein [Arabidopsis thaliana] &gt;NP_849554.1 RING/U-box superfamily protein …	GO:0010200;GO:0000209;GO:0008270;GO:0061630;GO:0043161;GO:0042787;GO:0046872	response to chitin;protein polyubiquitination;zinc ion binding;ubiquitin protein ligase activity;proteasome-mediated ubiquitin-dependent protein catabolic process;protein ubiquitination involved in ubiquitin-dependent protein catabolic process;metal ion binding	K11982	RNF115_126	http://www.genome.jp/dbget-bin/www_bget?ko:K11982	-	-	KOG0800(O)(FOG: Predicted E3 ubiquitin ligase)	E3	E3 ubiquitin-protein ligase RING1-like OS=Arabidopsis thaliana GN=At3g19950 PE=1 SV=1
AT5G13770	2054	20.36	15.75	48.01	38.45	1.638101388	9.82E-09	1.17E-06	AT5G13770	AAU95422.1 At5g13770 [Arabidopsis thaliana] &gt;Q66GP4.1 RecName: Full=Pentatricopeptide repeat-containing protein At5g13770, chloroplastic;Pentatricopeptide repeat (PPR-like) superfamily protein [Arabidopsis thaliana] &gt;AAU05481.1 At5g13770 [Arabidopsis thaliana] &gt;AED91939.1 Pentatricopeptide repeat (PPR-like) superfamily protein [Arabidopsis thaliana] &gt;OAO93199.1 hypothetical protein AX…	GO:0009658;GO:0003674;GO:0009507;GO:0009536	chloroplast organization;molecular_function;chloroplast;plastid	-	-	-	-	-	-	Pentatricopeptide	Pentatricopeptide repeat-containing protein At5g13770, chloroplastic OS=Arabidopsis thaliana GN=At5g13770 PE=2 SV=1
AT1G23390	1952	154.18	110.37	320.57	325.32	1.669437908	2.79E-09	3.90E-07	AT1G23390	F-box/Kelch repeat-containing F-box family protein [Arabidopsis thaliana]	GO:0003674;GO:0004842;GO:0008150;GO:0019005;GO:0005634;GO:0031146	molecular_function;ubiquitin-protein transferase activity;biological_process;SCF ubiquitin ligase complex;nucleus;SCF-dependent proteasomal ubiquitin-dependent protein catabolic process	-	-	-	-	-	-	F-box/kelch-repeat	F-box/kelch-repeat protein At1g23390 OS=Arabidopsis thaliana GN=At1g23390 PE=2 SV=1
AT3G29631	448	13.21	6.87	39.82	24.89	2.160944035	0.000279889	0.006981947	AT3G29631	ANM64984.1 nuclease [Arabidopsis thaliana];nuclease [Arabidopsis thaliana] &gt	GO:0016788	hydrolase activity, acting on ester bonds	-	-	-	-	-	-	-	-
AT5G19860	1207	56.68	44.59	78.78	81.19	1.054324035	0.000127092	0.003685195	AT5G19860	AED92758.1 transmembrane protein, putative (Protein of unknown function, DUF538) [Arabidopsis thaliana];transmembrane protein, putative (Protein of unknown function, DUF538) [Arabidopsis thaliana] &gt;BAE98553.1 hypothetical protein [Arabidopsis thaliana] &gt;AAQ22671.1 At5g19860 [Arabidopsis thaliana] &gt	GO:0009507;GO:0005773;GO:0008150	chloroplast;vacuole;biological_process	-	-	-	-	-	-	-	-
AT1G16720	2222	46.63	34.08	117.25	110.64	1.839039392	3.46E-11	7.61E-09	AT1G16720	AAM91123.1 unknown protein [Arabidopsis thaliana] &gt;high chlorophyll fluorescence phenotype 173 [Arabidopsis thaliana] &gt;AAL32710.1 Unknown protein [Arabidopsis thaliana] &gt;ANM61139.1 high chlorophyll fluorescence phenotype 173 [Arabidopsis thaliana];AEE29489.1 high chlorophyll fluorescence phenotype 173 [Arabidopsis thaliana];ANM61140.1 high chlorophyll fluorescence phenotype 173 [Arabidop…	GO:0009507;GO:0009941;GO:0006413;GO:0009570	chloroplast;chloroplast envelope;translational initiation;chloroplast stroma	-	-	-	-	-	-	Uncharacterized	Uncharacterized protein At5g02240 OS=Arabidopsis thaliana GN=At5g02240 PE=1 SV=1
AT4G04840	1036	3.56	10.65	15.3	19.69	1.742373938	0.000914552	0.017347262	AT4G04840	Q8GWF4.1 RecName: Full=Peptide methionine sulfoxide reductase B6; Short=AtMSRB6;BAC43463.1 unknown protein [Arabidopsis thaliana] &gt;AAO63879.1 unknown protein [Arabidopsis thaliana] &gt;methionine sulfoxide reductase B6 [Arabidopsis thaliana] &gt;OAP00721.1 MSRB6 [Arabidopsis thaliana];AEE82431.1 methionine sulfoxide reductase B6 [Arabidopsis thaliana] &gt; AltName: Full=Peptide-methionine (R)-…	GO:0055114;GO:0005829;GO:0030091;GO:0005737;GO:0016671;GO:0006979;GO:0046872;GO:0033743;GO:0016491	oxidation-reduction process;cytosol;protein repair;cytoplasm;oxidoreductase activity, acting on a sulfur group of donors, disulfide as acceptor;response to oxidative stress;metal ion binding;peptide-methionine (R)-S-oxide reductase activity;oxidoreductase activity	K07305	msrB	http://www.genome.jp/dbget-bin/www_bget?ko:K07305	-	-	KOG0856(O)(Predicted pilin-like transcription factor)	Peptide	Peptide methionine sulfoxide reductase B6 OS=Arabidopsis thaliana GN=MSRB6 PE=2 SV=1
AT1G77060	1312	32.44	44.43	60.06	71.55	1.18942282	1.30E-05	0.000554671	AT1G77060	OAP13423.1 hypothetical protein AXX17_AT1G71570 [Arabidopsis thaliana];AAM61524.1 carboxyphosphonoenolpyruvate mutase, putative [Arabidopsis thaliana] &gt; Short=CPEP phosphonomutase; Flags: Precursor &gt;O49290.2 RecName: Full=Carboxyvinyl-carboxyphosphonate phosphorylmutase, chloroplastic;Phosphoenolpyruvate carboxylase family protein [Arabidopsis thaliana] &gt; AltName: Full=Carboxyphosphonoen…	GO:0009570;GO:0008152;GO:0009536;GO:0005737;GO:0016740;GO:0006097;GO:0009507;GO:0046912;GO:0008807;GO:0003824	chloroplast stroma;metabolic process;plastid;cytoplasm;transferase activity;glyoxylate cycle;chloroplast;transferase activity, transferring acyl groups, acyl groups converted into alkyl on transfer;carboxyvinyl-carboxyphosphonate phosphorylmutase activity;catalytic activity	-	-	-	-	-	KOG1260(C)(Isocitrate lyase)	Carboxyvinyl-carboxyphosphonate	Carboxyvinyl-carboxyphosphonate phosphorylmutase, chloroplastic OS=Arabidopsis thaliana GN=At1g77060 PE=1 SV=2
AT1G73870	1696	3.9	4.25	27.54	20.94	2.964831111	1.31E-23	1.83E-20	AT1G73870	AEE35518.1 B-box type zinc finger protein with CCT domain-containing protein [Arabidopsis thaliana];AAV43785.1 At1g73870 [Arabidopsis thaliana] &gt;Q9C9A9.1 RecName: Full=Zinc finger protein CONSTANS-LIKE 7 &gt;B-box type zinc finger protein with CCT domain-containing protein [Arabidopsis thaliana] &gt; 93964-92656 [Arabidopsis thaliana] &gt;AAU84677.1 At1g73870 [Arabidopsis thaliana] &gt;AAG5253…	GO:0045893;GO:0010223;GO:0006355;GO:0005730;GO:0003700;GO:0008270;GO:0005622;GO:0046872;GO:0005634;GO:0009641	positive regulation of transcription, DNA-templated;secondary shoot formation;regulation of transcription, DNA-templated;nucleolus;transcription factor activity, sequence-specific DNA binding;zinc ion binding;intracellular;metal ion binding;nucleus;shade avoidance	-	-	-	-	-	-	Zinc	Zinc finger protein CONSTANS-LIKE 7 OS=Arabidopsis thaliana GN=COL7 PE=2 SV=1
AT3G56980	1215	0.05	0.62	4.6	5.17	4.27036505	4.03E-07	3.04E-05	AT3G56980	CAB72168.1 putative protein [Arabidopsis thaliana] &gt; AltName: Full=Basic helix-loop-helix protein 39;basic helix-loop-helix (bHLH) DNA-binding superfamily protein [Arabidopsis thaliana] &gt;AEE79595.1 basic helix-loop-helix (bHLH) DNA-binding superfamily protein [Arabidopsis thaliana]; AltName: Full=OBP3-responsive gene 3;AAM10941.1 putative bHLH transcription factor [Arabidopsis thaliana] &gt…	GO:0046983;GO:0055072;GO:0003677;GO:0000977;GO:0010106;GO:0005515;GO:0006355;GO:0003700;GO:0006351;GO:0090575;GO:0006357;GO:0005634	protein dimerization activity;iron ion homeostasis;DNA binding;RNA polymerase II regulatory region sequence-specific DNA binding;cellular response to iron ion starvation;protein binding;regulation of transcription, DNA-templated;transcription factor activity, sequence-specific DNA binding;transcription, DNA-templated;RNA polymerase II transcription factor complex;regulation of transcription from …	-	-	-	-	-	-	Transcription	Transcription factor ORG3 OS=Arabidopsis thaliana GN=ORG3 PE=1 SV=1
AT1G01060	2605	1.56	2.07	7.18	4.17	2.092287657	2.29E-07	1.85E-05	AT1G01060	AEE27226.1 Homeodomain-like superfamily protein [Arabidopsis thaliana] &gt;OAP13997.1 LHY1 [Arabidopsis thaliana];AEE27223.1 Homeodomain-like superfamily protein [Arabidopsis thaliana] &gt;NP_849568.1 Homeodomain-like superfamily protein [Arabidopsis thaliana] &gt;NP_001320628.1 Homeodomain-like superfamily protein [Arabidopsis thaliana] &gt;Homeodomain-like superfamily protein [Arabidopsis thali…	GO:0007623;GO:0005634;GO:0009723;GO:0009651;GO:0009733;GO:0048574;GO:0044212;GO:0042752;GO:0009409;GO:0009739;GO:0042754;GO:0006351;GO:0003700;GO:0006355;GO:0003677;GO:0009737;GO:0046686;GO:0009751;GO:0009753;GO:0043433	circadian rhythm;nucleus;response to ethylene;response to salt stress;response to auxin;long-day photoperiodism, flowering;transcription regulatory region DNA binding;regulation of circadian rhythm;response to cold;response to gibberellin;negative regulation of circadian rhythm;transcription, DNA-templated;transcription factor activity, sequence-specific DNA binding;regulation of transcription, D…	K12133	LHY	http://www.genome.jp/dbget-bin/www_bget?ko:K12133	Circadian rhythm - plant	ko04712	-	Protein	Protein LHY OS=Arabidopsis thaliana GN=LHY PE=1 SV=2
AT2G05380	618	282.55	172.07	1380.52	1992.74	3.300213509	1.17E-20	1.03E-17	AT2G05380	glycine-rich protein 3 short isoform [Arabidopsis thaliana] &gt;ANM62652.1 glycine-rich protein 3 short isoform [Arabidopsis thaliana]	GO:0003674;GO:0005515;GO:0008150;GO:0005578;GO:0005576	molecular_function;protein binding;biological_process;proteinaceous extracellular matrix;extracellular region	-	-	-	-	-	-	Glycine-rich	Glycine-rich protein 3 short isoform OS=Arabidopsis thaliana GN=GRP3S PE=1 SV=2
AT4G07995	1012	0.88	0.74	6.08	4.45	3.100689936	1.33E-06	8.34E-05	AT4G07995	-	-	-	-	-	-	-	-	-	-	-
AT1G01180	1456	16.45	8.93	24.54	21.79	1.244519238	0.00165636	0.027183999	AT1G01180	OAP14477.1 hypothetical protein AXX17_AT1G00190 [Arabidopsis thaliana];AEE27251.1 S-adenosyl-L-methionine-dependent methyltransferases superfamily protein [Arabidopsis thaliana] &gt;S-adenosyl-L-methionine-dependent methyltransferases superfamily protein [Arabidopsis thaliana] &gt	GO:0032259;GO:0016740;GO:0016020;GO:0008168;GO:0016021	methylation;transferase activity;membrane;methyltransferase activity;integral component of membrane	-	-	-	-	-	-	-	-
AT2G28120	2150	5.42	4.48	12.76	14.21	1.834490106	8.55E-09	1.03E-06	AT2G28120	AEC08082.1 Major facilitator superfamily protein [Arabidopsis thaliana] &gt;AAL32615.1 nodulin-like protein [Arabidopsis thaliana] &gt;AAC98454.1 nodulin-like protein [Arabidopsis thaliana] &gt;Major facilitator superfamily protein [Arabidopsis thaliana] &gt;OAP11539.1 hypothetical protein AXX17_AT2G24110 [Arabidopsis thaliana];AAM13326.1 nodulin-like protein [Arabidopsis thaliana] &gt;AAL14413.1…	GO:0016020;GO:0005886;GO:0016021	membrane;plasma membrane;integral component of membrane	-	-	-	-	-	-	Protein	Protein NUCLEAR FUSION DEFECTIVE 4 OS=Arabidopsis thaliana GN=NFD4 PE=3 SV=1
AT5G16030	977	62.11	70.18	223.88	103.47	1.71172247	3.18E-06	0.000171866	AT5G16030	CAC01802.1 putative protein with poly glutamic acid stretch [Arabidopsis thaliana] &gt;AED92237.1 mental retardation GTPase activating protein [Arabidopsis thaliana];ANM68945.1 mental retardation GTPase activating protein [Arabidopsis thaliana];AED92239.1 mental retardation GTPase activating protein [Arabidopsis thaliana];AAO30055.1 unknown protein [Arabidopsis thaliana] &gt;AED92238.1 mental ret…	GO:0005634;GO:0008150;GO:0003674	nucleus;biological_process;molecular_function	-	-	-	-	-	-	-	-
AT3G60290	1346	8.35	10.04	21.67	24.54	1.731869017	6.52E-09	8.11E-07	AT3G60290	2-oxoglutarate (2OG) and Fe(II)-dependent oxygenase superfamily protein [Arabidopsis thaliana] &gt;AEE80039.1 2-oxoglutarate (2OG) and Fe(II)-dependent oxygenase superfamily protein [Arabidopsis thaliana] &gt;OAP02836.1 hypothetical protein AXX17_AT3G54690 [Arabidopsis thaliana]	GO:0051213;GO:0016491;GO:0046872;GO:0016706;GO:0055114;GO:0005737;GO:0080167;GO:0009058	dioxygenase activity;oxidoreductase activity;metal ion binding;oxidoreductase activity, acting on paired donors, with incorporation or reduction of molecular oxygen, 2-oxoglutarate as one donor, and incorporation of one atom each of oxygen into both donors;oxidation-reduction process;cytoplasm;response to karrikin;biosynthetic process	-	-	-	-	-	-	Protein;Protein	Protein DOWNY MILDEW RESISTANCE 6 OS=Arabidopsis thaliana GN=DMR6 PE=1 SV=1;Protein DMR6-LIKE OXYGENASE 2 OS=Arabidopsis thaliana GN=DLO2 PE=2 SV=1
AT4G36670	1911	102.96	145.22	398.14	349.93	1.992873718	2.61E-17	1.55E-14	AT4G36670	Q8GXR2.2 RecName: Full=Probable polyol transporter 6 &gt;CAB80333.1 sugar transporter like protein [Arabidopsis thaliana] &gt;CAB16808.1 sugar transporter like protein [Arabidopsis thaliana] &gt;Major facilitator superfamily protein [Arabidopsis thaliana] &gt;ABP88116.1 At4g36670 [Arabidopsis thaliana] &gt;AEE86685.1 Major facilitator superfamily protein [Arabidopsis thaliana]	GO:0015144;GO:0016021;GO:0005355;GO:0015293;GO:0005351;GO:0046323;GO:0016020;GO:0022857;GO:0022891;GO:0055085;GO:0005887;GO:0006810;GO:0005886;GO:0005215;GO:0035428;GO:0008643	carbohydrate transmembrane transporter activity;integral component of membrane;glucose transmembrane transporter activity;symporter activity;sugar:proton symporter activity;glucose import;membrane;transmembrane transporter activity;substrate-specific transmembrane transporter activity;transmembrane transport;integral component of plasma membrane;transport;plasma membrane;transporter activity;hexo…	-	-	-	-	-	KOG0254(R)(Predicted transporter (major facilitator superfamily))	Probable	Probable polyol transporter 6 OS=Arabidopsis thaliana GN=PLT6 PE=2 SV=2
AT1G53870	1081	44.54	30.19	104.86	66.39	1.547063896	1.26E-05	0.000544127	AT1G53870	ABD42996.1 At1g53870 [Arabidopsis thaliana] &gt;ANM58534.1 LURP-one-like protein (DUF567) [Arabidopsis thaliana];BAD44474.1 At1g53890 [Arabidopsis thaliana] &gt;NP_001320314.1 LURP-one-like protein (DUF567) [Arabidopsis thaliana] &gt;LURP-one-like protein (DUF567) [Arabidopsis thaliana] &gt;NP_001319217.1 LURP-one-like protein (DUF567) [Arabidopsis thaliana] &gt;ANM57833.1 LURP-one-like protein (…	GO:0005634;GO:0008150;GO:0003674;GO:0009507;GO:0046523;GO:0005085;GO:0006446;GO:0005851;GO:0019509	nucleus;biological_process;molecular_function;chloroplast;S-methyl-5-thioribose-1-phosphate isomerase activity;guanyl-nucleotide exchange factor activity;regulation of translational initiation;eukaryotic translation initiation factor 2B complex;L-methionine salvage from methylthioadenosine	K03239	EIF2B1	http://www.genome.jp/dbget-bin/www_bget?ko:K03239	RNA transport	ko03013	-	Protein	Protein LURP-one-related 2 OS=Arabidopsis thaliana GN=At1g53870 PE=2 SV=2
AT1G32170	1400	2	1.64	3.7	4.63	1.59242487	0.002366628	0.035325377	AT1G32170	Short=XTH-30;AAG23439.1 endoxyloglucan transferase, putative [Arabidopsis thaliana] &gt;Q38908.2 RecName: Full=Probable xyloglucan endotransglucosylase/hydrolase protein 30; Short=At-XTH30;AEE31443.1 xyloglucan endotransglucosylase/hydrolase 30 [Arabidopsis thaliana];xyloglucan endotransglucosylase/hydrolase 30 [Arabidopsis thaliana] &gt;AAL32776.1 endoxyloglucan transferase, putative [Arabidopsi…	GO:0016762;GO:0042546;GO:0008152;GO:0016740;GO:0005975;GO:0006073;GO:0016798;GO:0010411;GO:0005618;GO:0005576;GO:0004553;GO:0048046;GO:0016787;GO:0071555	xyloglucan:xyloglucosyl transferase activity;cell wall biogenesis;metabolic process;transferase activity;carbohydrate metabolic process;cellular glucan metabolic process;hydrolase activity, acting on glycosyl bonds;xyloglucan metabolic process;cell wall;extracellular region;hydrolase activity, hydrolyzing O-glycosyl compounds;apoplast;hydrolase activity;cell wall organization	K08235	E2.4.1.207	http://www.genome.jp/dbget-bin/www_bget?ko:K08235	-	-	-	Probable	Probable xyloglucan endotransglucosylase/hydrolase protein 30 OS=Arabidopsis thaliana GN=XTH30 PE=2 SV=2
AT5G06860	1169	11.28	12.89	22.71	29.33	1.520720921	1.87E-06	0.000109699	AT5G06860	AAK82557.1 AT5g06860/MOJ9_3 [Arabidopsis thaliana] &gt;AAM91397.1 At5g06860/MOJ9_3 [Arabidopsis thaliana] &gt; Flags: Precursor &gt; Short=PGIP-1;OAO90522.1 PGIP1 [Arabidopsis thaliana]; AltName: Full=Polygalacturonase-inhibiting protein 1;polygalacturonase inhibiting protein 1 [Arabidopsis thaliana] &gt;Q9M5J9.1 RecName: Full=Polygalacturonase inhibitor 1;BAB11144.1 polygalacturonase inhibiting …	GO:0005618;GO:0016020;GO:0007165;GO:0090353;GO:0009505;GO:0005576;GO:0009506;GO:0006952;GO:0005794;GO:0005829	cell wall;membrane;signal transduction;polygalacturonase inhibitor activity;plant-type cell wall;extracellular region;plasmodesma;defense response;Golgi apparatus;cytosol	-	-	-	-	-	-	Polygalacturonase	Polygalacturonase inhibitor 1 OS=Arabidopsis thaliana GN=PGIP1 PE=1 SV=1
AT3G28740	1597	0.6	0.75	12.27	20.75	5.019678921	1.20E-26	2.58E-23	AT3G28740	Q9LHA1.1 RecName: Full=Cytochrome P450 81D11 &gt;Cytochrome P450 superfamily protein [Arabidopsis thaliana] &gt;BAB03171.1 cytochrome P450 [Arabidopsis thaliana] &gt;AEE77485.1 Cytochrome P450 superfamily protein [Arabidopsis thaliana];AAK92784.1 putative cytochrome P450 protein [Arabidopsis thaliana] &gt;AAM44917.1 putative cytochrome P450 protein [Arabidopsis thaliana] &gt	GO:0019825;GO:0020037;GO:0002213;GO:0055114;GO:0042343;GO:0046872;GO:0016705;GO:0016491;GO:0016020;GO:0044550;GO:0004497;GO:0016709;GO:0005506;GO:0016021	oxygen binding;heme binding;defense response to insect;oxidation-reduction process;indole glucosinolate metabolic process;metal ion binding;oxidoreductase activity, acting on paired donors, with incorporation or reduction of molecular oxygen;oxidoreductase activity;membrane;secondary metabolite biosynthetic process;monooxygenase activity;oxidoreductase activity, acting on paired donors, with inco…	-	-	-	-	-	-	Cytochrome	Cytochrome P450 81D11 OS=Arabidopsis thaliana GN=CYP81D11 PE=2 SV=1
AT1G29460	713	4.54	4.31	10.89	11.08	1.761126583	0.000399172	0.009221342	AT1G29460	SAUR-like auxin-responsive protein family [Arabidopsis thaliana] &gt;ANM57922.1 SAUR-like auxin-responsive protein family [Arabidopsis thaliana]	GO:0005739;GO:0040008;GO:0046620;GO:0005886;GO:0003674;GO:0016020;GO:0007275;GO:0009734;GO:0009733;GO:0009926	mitochondrion;regulation of growth;regulation of organ growth;plasma membrane;molecular_function;membrane;multicellular organism development;auxin-activated signaling pathway;response to auxin;auxin polar transport	-	-	-	-	-	-	Auxin-responsive	Auxin-responsive protein SAUR65 OS=Arabidopsis thaliana GN=SAUR65 PE=2 SV=1
AT5G18630	1668	26.44	22.4	47.17	37.67	1.188802563	9.26E-06	0.000421359	AT5G18630	AAN31885.1 putative triacylglycerol lipase [Arabidopsis thaliana] &gt;BAE99159.1 triacylglycerol lipase-like protein [Arabidopsis thaliana] &gt;AED92591.1 alpha/beta-Hydrolases superfamily protein [Arabidopsis thaliana];AAT70490.1 At5g18630 [Arabidopsis thaliana] &gt;AAL24204.1 AT5g18630/T1A4_10 [Arabidopsis thaliana] &gt;AED92590.1 alpha/beta-Hydrolases superfamily protein [Arabidopsis thaliana]…	GO:0016787;GO:0004806;GO:0005576;GO:0006629	hydrolase activity;triglyceride lipase activity;extracellular region;lipid metabolic process	-	-	-	-	-	-	Lipase	Lipase OS=Rhizomucor miehei PE=1 SV=2
AT4G38690	1270	21.39	18.12	31.65	37.34	1.181080925	6.88E-05	0.002219109	AT4G38690	CAB80533.1 putative protein [Arabidopsis thaliana] &gt;AEE86965.1 PLC-like phosphodiesterases superfamily protein [Arabidopsis thaliana] &gt;OAO97501.1 hypothetical protein AXX17_AT4G44030 [Arabidopsis thaliana];PLC-like phosphodiesterases superfamily protein [Arabidopsis thaliana] &gt;CAB37525.1 putative protein [Arabidopsis thaliana] &gt;AAL49931.1 AT4g38690/F20M13_250 [Arabidopsis thaliana] &g…	GO:0008081;GO:0006629;GO:0005576	phosphoric diester hydrolase activity;lipid metabolic process;extracellular region	-	-	-	-	-	-	1-phosphatidylinositol	1-phosphatidylinositol phosphodiesterase OS=Listeria monocytogenes serovar 1/2a (strain ATCC BAA-679 / EGD-e) GN=plcA PE=1 SV=1
AT2G17740	1059	2.36	4.21	8.69	15.8	2.329014294	7.35E-06	0.00034552	AT2G17740	Cysteine/Histidine-rich C1 domain family protein [Arabidopsis thaliana] &gt;AEC06677.1 Cysteine/Histidine-rich C1 domain family protein [Arabidopsis thaliana] &gt;OAP11087.1 hypothetical protein AXX17_AT2G13040 [Arabidopsis thaliana];BAD43162.1 unknown protein [Arabidopsis thaliana] &gt;BAD44522.1 unknown protein [Arabidopsis thaliana] &gt;AAQ62414.1 At2g17740 [Arabidopsis thaliana] &gt;pir||H845…	GO:0005634	nucleus	-	-	-	-	-	-	-	-
AT2G38230	1298	107.93	79.49	154.33	133.02	1.007688766	0.000267311	0.006696305	AT2G38230	Short=PLP synthase subunit PDX1.1;AEC09511.1 pyridoxine biosynthesis 1.1 [Arabidopsis thaliana] &gt;2;OAP11188.1 PDX1.1 [Arabidopsis thaliana];-phosphate synthase subunit PDX1.1;AAK60287.1 At2g38230/F16M14.16 [Arabidopsis thaliana] &gt;O80448.1 RecName: Full=Pyridoxal 5&apos; Short=AtPDX1;AAL34217.1 putative SOR1 from the fungus Cercospora nicotianae protein [Arabidopsis thaliana] &gt; AltName: F…	GO:0005737;GO:0005829;GO:0036381;GO:0042819;GO:0016829;GO:0008152;GO:0003824;GO:0042823;GO:0046982;GO:0009507	cytoplasm;cytosol;pyridoxal 5'-phosphate synthase (glutamine hydrolysing) activity;vitamin B6 biosynthetic process;lyase activity;metabolic process;catalytic activity;pyridoxal phosphate biosynthetic process;protein heterodimerization activity;chloroplast	K06215	pdxS,pdx1	http://www.genome.jp/dbget-bin/www_bget?ko:K06215	Vitamin B6 metabolism	ko00750	KOG1606(H)(Stationary phase-induced protein, SOR/SNZ family)	Pyridoxal	Pyridoxal 5&apos;-phosphate synthase subunit PDX1.1 OS=Arabidopsis thaliana GN=PDX11 PE=1 SV=1
AT1G62510	889	7.69	3.4	18.62	17.87	2.109264775	3.48E-05	0.001262239	AT1G62510	BAD94286.1 At1g62510 [Arabidopsis thaliana] &gt;AAD43608.1 T3P18.7 [Arabidopsis thaliana] &gt;Bifunctional inhibitor/lipid-transfer protein/seed storage 2S albumin superfamily protein [Arabidopsis thaliana] &gt;BAF01655.1 similar to 14KD proline-rich protein DC2.15 precursor sp|P14009 [Arabidopsis thaliana] &gt;BAF02193.1 similar to 14KD proline-rich protein DC2.15 precursor sp|P14009 [Arabidopsi…	GO:0008289;GO:0006869	lipid binding;lipid transport	-	-	-	-	-	-	Lipid	Lipid transfer protein EARLI 1 OS=Arabidopsis thaliana GN=EARLI1 PE=1 SV=1
AT3G22600	1414	3.77	8.75	10.06	30.14	2.129358129	0.000260045	0.006562745	AT3G22600	Bifunctional inhibitor/lipid-transfer protein/seed storage 2S albumin superfamily protein [Arabidopsis thaliana] &gt;AAL79604.1 AT3g22600/F16J14_17 [Arabidopsis thaliana] &gt;BAE73264.1 xylogen like protein 8 [Arabidopsis thaliana] &gt;OAP02908.1 hypothetical protein AXX17_AT3G24370 [Arabidopsis thaliana];AAK74008.1 AT3g22600/F16J14_17 [Arabidopsis thaliana] &gt;BAB01475.1 unnamed protein product…	GO:0008233;GO:0006508;GO:0006869;GO:0031225;GO:0005886;GO:0008289	peptidase activity;proteolysis;lipid transport;anchored component of membrane;plasma membrane;lipid binding	-	-	-	-	-	-	Non-specific	Non-specific lipid transfer protein GPI-anchored 2 OS=Arabidopsis thaliana GN=LTPG2 PE=2 SV=1
AT3G26320	1596	6.31	4.02	13.96	10.96	1.648487824	3.16E-05	0.001161568	AT3G26320	cytochrome P450, family 71, subfamily B, polypeptide 36 [Arabidopsis thaliana] &gt;BAB02192.1 cytochrome P450 [Arabidopsis thaliana] &gt;Q9LIP4.1 RecName: Full=Cytochrome P450 71B36 &gt;AEE77145.1 cytochrome P450, family 71, subfamily B, polypeptide 36 [Arabidopsis thaliana]	GO:0009507;GO:0004497;GO:0016709;GO:0005506;GO:0016021;GO:0046872;GO:0016705;GO:0044550;GO:0016020;GO:0016491;GO:0020037;GO:0055114;GO:0005576;GO:0019825	chloroplast;monooxygenase activity;oxidoreductase activity, acting on paired donors, with incorporation or reduction of molecular oxygen, NAD(P)H as one donor, and incorporation of one atom of oxygen;iron ion binding;integral component of membrane;metal ion binding;oxidoreductase activity, acting on paired donors, with incorporation or reduction of molecular oxygen;secondary metabolite biosynthet…	-	-	-	-	-	-	Cytochrome	Cytochrome P450 71B36 OS=Arabidopsis thaliana GN=CYP71B36 PE=3 SV=1
AT4G15100	1581	0.08	0.38	1.7	3.59	3.965627655	9.21E-06	0.000420684	AT4G15100	Flags: Precursor &gt;AEE83556.1 serine carboxypeptidase-like 30 [Arabidopsis thaliana];serine carboxypeptidase-like 30 [Arabidopsis thaliana] &gt;O23364.2 RecName: Full=Putative serine carboxypeptidase-like 30	GO:0006508;GO:0008233;GO:0051603;GO:0004180;GO:0016787;GO:0004185;GO:0005576	proteolysis;peptidase activity;proteolysis involved in cellular protein catabolic process;carboxypeptidase activity;hydrolase activity;serine-type carboxypeptidase activity;extracellular region	K16297	SCPL-II	http://www.genome.jp/dbget-bin/www_bget?ko:K16297	-	-	-	Putative	Putative serine carboxypeptidase-like 30 OS=Arabidopsis thaliana GN=SCPL30 PE=2 SV=2
AT5G09030	1739	0	0	0.85	0.38	6.992206068	0.000517193	0.011268165	AT5G09030	-	-	-	-	-	-	-	-	-	-	-
AT5G18140	1930	20.79	17.7	36.21	30.53	1.178443761	1.00E-05	0.000453631	AT5G18140	BAB09472.1 unnamed protein product [Arabidopsis thaliana] &gt;AAM13185.1 unknown protein [Arabidopsis thaliana] &gt;AED92512.1 Chaperone DnaJ-domain superfamily protein [Arabidopsis thaliana];AAO30049.1 unknown protein [Arabidopsis thaliana] &gt;Chaperone DnaJ-domain superfamily protein [Arabidopsis thaliana] &gt	GO:0016021;GO:0009507;GO:0006457;GO:0016020	integral component of membrane;chloroplast;protein folding;membrane	-	-	-	-	-	KOG0714(O)(Molecular chaperone (DnaJ superfamily))	Chaperone	Chaperone protein DnaJ OS=Oceanobacillus iheyensis (strain DSM 14371 / CIP 107618 / JCM 11309 / KCTC 3954 / HTE831) GN=dnaJ PE=3 SV=1
AT1G22500	1425	6.23	5.2	28.02	11.62	2.170883936	2.11E-06	0.00012194	AT1G22500	AAF18526.1 Similar to zinc finger protein [Arabidopsis thaliana] &gt;OAP16198.1 ATL15 [Arabidopsis thaliana];RING/U-box superfamily protein [Arabidopsis thaliana] &gt;BAE98398.1 Similar to zinc finger protein [Arabidopsis thaliana] &gt;AAS99686.1 At1g22500 [Arabidopsis thaliana] &gt;AAY57585.1 RING finger family protein [Arabidopsis thaliana] &gt;AAR92271.1 At1g22500 [Arabidopsis thaliana] &gt; F…	GO:0033591;GO:0046872;GO:0009416;GO:0004842;GO:0016874;GO:0016020;GO:0008270;GO:0005576;GO:0016021;GO:0016567	response to L-ascorbic acid;metal ion binding;response to light stimulus;ubiquitin-protein transferase activity;ligase activity;membrane;zinc ion binding;extracellular region;integral component of membrane;protein ubiquitination	K10664	ATL6S	http://www.genome.jp/dbget-bin/www_bget?ko:K10664	-	-	-	E3	E3 ubiquitin-protein ligase ATL15 OS=Arabidopsis thaliana GN=ATL15 PE=1 SV=1
AT3G14940	3429	2.37	4.05	5.84	5.38	1.232409555	0.000614819	0.012898166	AT3G14940	Short=PEPCase 3 &gt;AAC24594.1 phosphoenolpyruvate carboxylase [Arabidopsis thaliana] &gt;Q84VW9.2 RecName: Full=Phosphoenolpyruvate carboxylase 3; Short=PEPC 3;NP_001326778.1 phosphoenolpyruvate carboxylase 3 [Arabidopsis thaliana] &gt; Short=AtPPC3;AEE75592.1 phosphoenolpyruvate carboxylase 3 [Arabidopsis thaliana] &gt;CAA10486.1 phospho enole pyruvate carboxylase [Arabidopsis thaliana] &gt;pho…	GO:0006099;GO:0003824;GO:0009507;GO:0008964;GO:0016829;GO:0015979;GO:0008152;GO:0048046;GO:0048366;GO:0015977;GO:0005737;GO:0005829	tricarboxylic acid cycle;catalytic activity;chloroplast;phosphoenolpyruvate carboxylase activity;lyase activity;photosynthesis;metabolic process;apoplast;leaf development;carbon fixation;cytoplasm;cytosol	K01595	ppc	http://www.genome.jp/dbget-bin/www_bget?ko:K01595	Pyruvate metabolism;Carbon fixation in photosynthetic organisms;Carbon metabolism	ko00620,ko00710,ko01200	-	Phosphoenolpyruvate	Phosphoenolpyruvate carboxylase 3 OS=Arabidopsis thaliana GN=PPC3 PE=1 SV=2
AT3G08920	891	51.39	53.05	98.61	111.82	1.426515894	9.13E-09	1.10E-06	AT3G08920	AEE74695.1 Rhodanese/Cell cycle control phosphatase superfamily protein [Arabidopsis thaliana];AAF07833.1 unknown protein [Arabidopsis thaliana] &gt; Short=AtStr10 &gt;Rhodanese/Cell cycle control phosphatase superfamily protein [Arabidopsis thaliana] &gt;Q9SR92.1 RecName: Full=Rhodanese-like domain-containing protein 10;AAN86158.1 putative rhodanese family protein [Arabidopsis thaliana] &gt; Alt…	GO:0016021;GO:0009534;GO:0009507;GO:0009941;GO:0016020;GO:0009409;GO:0003674;GO:0008150	integral component of membrane;chloroplast thylakoid;chloroplast;chloroplast envelope;membrane;response to cold;molecular_function;biological_process	-	-	-	-	-	-	Rhodanese-like	Rhodanese-like domain-containing protein 10 OS=Arabidopsis thaliana GN=STR10 PE=2 SV=1
AT3G61580	1926	124.21	136.26	213.74	229.66	1.165063345	4.81E-08	4.86E-06	AT3G61580	Q9ZRP7.1 RecName: Full=Delta(8)-fatty-acid desaturase 1;AAL16189.1 AT3g61580/F2A19_180 [Arabidopsis thaliana] &gt;AEE80226.1 Fatty acid/sphingolipid desaturase [Arabidopsis thaliana] &gt; Short=Sphingoid LCB desaturase 1; AltName: Full=Sphingolipid 8-(E/Z)-desaturase 1 &gt;CAA11858.1 delta-8 sphingolipid desaturase [Arabidopsis thaliana] &gt; AltName: Full=Sphingoid long-chain base desaturase 1;A…	GO:0005783;GO:0055114;GO:0006629;GO:0005737;GO:0030148;GO:0016021;GO:0070417;GO:0016491;GO:0052631;GO:0016020;GO:0005789;GO:0046872;GO:0006665	endoplasmic reticulum;oxidation-reduction process;lipid metabolic process;cytoplasm;sphingolipid biosynthetic process;integral component of membrane;cellular response to cold;oxidoreductase activity;sphingolipid delta-8 desaturase activity;membrane;endoplasmic reticulum membrane;metal ion binding;sphingolipid metabolic process	K13076	SLD	http://www.genome.jp/dbget-bin/www_bget?ko:K13076	-	-	KOG4232(I)(Delta 6-fatty acid desaturase/delta-8 sphingolipid desaturase)	Delta(8)-fatty-acid	Delta(8)-fatty-acid desaturase 1 OS=Arabidopsis thaliana GN=SLD1 PE=1 SV=1
AT1G64740	1652	33.11	29.8	55.54	50.27	1.139688357	3.17E-06	0.000171762	AT1G64740	AAL24085.1 putative alpha-tubulin protein [Arabidopsis thaliana] &gt;AAM14311.1 putative alpha-tubulin protein [Arabidopsis thaliana] &gt;alpha-1 tubulin [Arabidopsis thaliana] &gt;AAD38249.1 alpha1 tubulin [Arabidopsis thaliana] &gt;OAP19230.1 TUA1 [Arabidopsis thaliana];AEE34279.1 alpha-1 tubulin [Arabidopsis thaliana] &gt;P11139.1 RecName: Full=Tubulin alpha-1 chain &gt;AAA32880.1 alpha-1-tubu…	GO:0005829;GO:0000166;GO:0005874;GO:0005886;GO:0007017;GO:0005737;GO:0003924;GO:0005525;GO:0005200;GO:0015630;GO:0005856	cytosol;nucleotide binding;microtubule;plasma membrane;microtubule-based process;cytoplasm;GTPase activity;GTP binding;structural constituent of cytoskeleton;microtubule cytoskeleton;cytoskeleton	K07374	TUBA	http://www.genome.jp/dbget-bin/www_bget?ko:K07374	Phagosome	ko04145	KOG1376(Z)(Alpha tubulin)	Tubulin	Tubulin alpha-1 chain OS=Arabidopsis thaliana GN=TUBA1 PE=2 SV=1
AT5G48540	957	5.89	9.1	19.29	21.15	1.853713611	6.54E-07	4.49E-05	AT5G48540	receptor-like protein kinase-related family protein [Arabidopsis thaliana] &gt;AED95683.1 receptor-like protein kinase-related family protein [Arabidopsis thaliana]; Flags: Precursor &gt;AAK93601.1 putative 33 kDa secretory protein [Arabidopsis thaliana] &gt;AAM14364.1 putative 33 kDa secretory protein [Arabidopsis thaliana] &gt;Q9LV60.1 RecName: Full=Cysteine-rich repeat secretory protein 55;BAA…	GO:0003674;GO:0080167;GO:0005576	molecular_function;response to karrikin;extracellular region	-	-	-	-	-	-	Cysteine-rich	Cysteine-rich repeat secretory protein 55 OS=Arabidopsis thaliana GN=CRRSP55 PE=2 SV=1
AT3G52070	507	51.13	39.55	74.23	79.28	1.218061848	0.000304956	0.007435404	AT3G52070	AEE78886.1 RNA/RNP complex-1-interacting phosphatase [Arabidopsis thaliana] &gt;OAP01882.1 hypothetical protein AXX17_AT3G46470 [Arabidopsis thaliana];RNA/RNP complex-1-interacting phosphatase [Arabidopsis thaliana] &gt;CAB41327.1 putative protein [Arabidopsis thaliana] &gt;AAK43930.1 putative protein [Arabidopsis thaliana] &gt;ABE02396.1 At3g52070 [Arabidopsis thaliana] &gt;AAM61370.1 unknown [A…	GO:0003674;GO:0008150;GO:0016020;GO:0016021	molecular_function;biological_process;membrane;integral component of membrane	-	-	-	-	-	-	-	-
AT2G30600	2817	32.28	41.76	68.22	63.21	1.215201234	6.52E-08	6.37E-06	AT2G30600	AEC08415.1 BTB/POZ domain-containing protein [Arabidopsis thaliana] &gt;BAD43840.1 unknown protein [Arabidopsis thaliana] &gt;AEC08416.1 BTB/POZ domain-containing protein [Arabidopsis thaliana];BAD44307.1 unknown protein [Arabidopsis thaliana] &gt;BTB/POZ domain-containing protein [Arabidopsis thaliana] &gt;AEC08413.1 BTB/POZ domain-containing protein [Arabidopsis thaliana] &gt;BAD42918.1 unknown…	GO:0005737;GO:0016567	cytoplasm;protein ubiquitination	-	-	-	-	-	KOG1987(DR)(Speckle-type POZ protein SPOP and related proteins with TRAF, MATH and BTB/POZ domains);KOG2075(S)(Topoisomerase TOP1-interacting protein BTBD1);KOG4441(TR)(Proteins containing BTB/POZ and Kelch domains, involved in regulatory/signal transduction processes)	BTB/POZ	BTB/POZ domain-containing protein At2g30600 OS=Arabidopsis thaliana GN=At2g30600/At2g30610 PE=2 SV=1
AT4G26288	719	3.09	1.67	12.63	8.58	2.567839575	3.62E-05	0.001301982	AT4G26288	AEE85180.1 hypothetical protein AT4G26288 [Arabidopsis thaliana];hypothetical protein AT4G26288 [Arabidopsis thaliana] &gt	GO:0003674;GO:0005634;GO:0008150	molecular_function;nucleus;biological_process	-	-	-	-	-	-	-	-
AT1G36060	1841	0.6	0.72	4.31	1.88	2.604317269	4.00E-05	0.001416129	AT1G36060	AAO64163.1 putative AP2 domain transcription factor RAP2 [Arabidopsis thaliana] &gt;BAF00349.1 putative AP2 domain containing protein RAP2.4 gi|2281633 [Arabidopsis thaliana] &gt;Integrase-type DNA-binding superfamily protein [Arabidopsis thaliana] &gt;AEE31842.1 Integrase-type DNA-binding superfamily protein [Arabidopsis thaliana]; 19304-20248 [Arabidopsis thaliana] &gt;AAG52316.1 putative AP2 d…	GO:0006355;GO:0003677;GO:0003700;GO:0006351;GO:0005634;GO:0009873;GO:0009415	regulation of transcription, DNA-templated;DNA binding;transcription factor activity, sequence-specific DNA binding;transcription, DNA-templated;nucleus;ethylene-activated signaling pathway;response to water	-	-	-	-	-	-	Ethylene-responsive	Ethylene-responsive transcription factor ERF055 OS=Arabidopsis thaliana GN=ERF055 PE=2 SV=1
AT1G12220	2979	2.56	2.35	6.71	3.84	1.524223632	0.000179027	0.004845898	AT1G12220	AltName: Full=pNd3/pNd10 &gt;O64973.2 RecName: Full=Disease resistance protein RPS5;NP_001184970.1 Disease resistance protein (CC-NBS-LRR class) family [Arabidopsis thaliana] &gt; AltName: Full=Resistance to Pseudomonas syringae protein 5;AAC26126.1 resistance to Pseudomonas syringae protein 5 [Arabidopsis thaliana] &gt;AEE28852.1 Disease resistance protein (CC-NBS-LRR class) family [Arabidopsis …	GO:0005524;GO:0005515;GO:0000166;GO:0005622;GO:0043531;GO:0016020;GO:0005886;GO:0008219;GO:0038023;GO:0009816;GO:0009626;GO:0006952	ATP binding;protein binding;nucleotide binding;intracellular;ADP binding;membrane;plasma membrane;cell death;signaling receptor activity;defense response to bacterium, incompatible interaction;plant-type hypersensitive response;defense response	K13460	RPS5	http://www.genome.jp/dbget-bin/www_bget?ko:K13460	Plant-pathogen interaction	ko04626	-	Disease	Disease resistance protein RPS5 OS=Arabidopsis thaliana GN=RPS5 PE=1 SV=2
AT4G38932	771	131.3	90.16	170.54	165.2	1.007023497	0.000913609	0.017343244	AT4G38932	-	-	-	-	-	-	-	-	-	-	-
AT5G16110	1480	144.11	111	262.48	230.22	1.366279265	2.42E-07	1.93E-05	AT5G16110	hypothetical protein AT5G16110 [Arabidopsis thaliana] &gt;AED92247.1 hypothetical protein AT5G16110 [Arabidopsis thaliana];CAC01852.1 putative protein [Arabidopsis thaliana] &gt	GO:0003674;GO:0008150	molecular_function;biological_process	-	-	-	-	-	-	-	-
AT3G09600	1690	3.48	3.89	15.37	10.47	2.235089779	1.52E-10	2.93E-08	AT3G09600	Homeodomain-like superfamily protein [Arabidopsis thaliana] &gt;NP_001327346.1 Homeodomain-like superfamily protein [Arabidopsis thaliana] &gt; AltName: Full=Protein LHY-CCA1-like 5 &gt;ANM65373.1 Homeodomain-like superfamily protein [Arabidopsis thaliana];ANM65371.1 Homeodomain-like superfamily protein [Arabidopsis thaliana]; AltName: Full=MYB-like transcription factor;AEE74787.1 Homeodomain-lik…	GO:0032922;GO:0009753;GO:0006351;GO:0003700;GO:0042753;GO:0006355;GO:0048573;GO:0005634;GO:0001190;GO:0009737;GO:0009751;GO:0046686;GO:0043966;GO:0009739;GO:0003677;GO:0010628;GO:0042752;GO:0043565;GO:0009733;GO:0009723;GO:0009651	circadian regulation of gene expression;response to jasmonic acid;transcription, DNA-templated;transcription factor activity, sequence-specific DNA binding;positive regulation of circadian rhythm;regulation of transcription, DNA-templated;photoperiodism, flowering;nucleus;transcriptional activator activity, RNA polymerase II transcription factor binding;response to abscisic acid;response to salic…	-	-	-	-	-	-	Protein	Protein REVEILLE 8 OS=Arabidopsis thaliana GN=RVE8 PE=2 SV=1
AT1G33590	1822	156.57	157.81	274.13	281.58	1.216408634	7.95E-09	9.63E-07	AT1G33590	ANM61169.1 Leucine-rich repeat (LRR) family protein [Arabidopsis thaliana];AAG26075.1 hypothetical protein [Arabidopsis thaliana] &gt;Leucine-rich repeat (LRR) family protein [Arabidopsis thaliana] &gt;ANM61168.1 Leucine-rich repeat (LRR) family protein [Arabidopsis thaliana]	GO:0005829;GO:0007165;GO:0080167;GO:0009505;GO:0005886;GO:0006952;GO:0009507;GO:0005618	cytosol;signal transduction;response to karrikin;plant-type cell wall;plasma membrane;defense response;chloroplast;cell wall	-	-	-	-	-	-	-	-
AT3G47800	1450	210.06	197.39	357.04	349.25	1.188389679	4.19E-08	4.31E-06	AT3G47800	BAE99082.1 aldose 1-epimerase - like protein [Arabidopsis thaliana] &gt;AAO42757.1 At3g47800/T23J7_130 [Arabidopsis thaliana] &gt;AAL36040.1 AT3g47800/T23J7_130 [Arabidopsis thaliana] &gt;AEE78330.1 Galactose mutarotase-like superfamily protein [Arabidopsis thaliana];Galactose mutarotase-like superfamily protein [Arabidopsis thaliana] &gt;CAB41863.1 aldose 1-epimerase-like protein [Arabidopsis th…	GO:0005737;GO:0004034;GO:0005975;GO:0030246;GO:0016853;GO:0006012;GO:0019318;GO:0003824	cytoplasm;aldose 1-epimerase activity;carbohydrate metabolic process;carbohydrate binding;isomerase activity;galactose metabolic process;hexose metabolic process;catalytic activity	K01785	galM,GALM	http://www.genome.jp/dbget-bin/www_bget?ko:K01785	Galactose metabolism;Glycolysis / Gluconeogenesis	ko00052,ko00010	-	Aldose	Aldose 1-epimerase OS=Bos taurus GN=GALM PE=2 SV=1
AT4G21510	1422	6.91	5.07	10.58	10.84	1.22824232	0.001197254	0.021139319	AT4G21510	ABK32197.1 At4g21510 [Arabidopsis thaliana] &gt;ANM67638.1 F-box family protein [Arabidopsis thaliana];AEE84461.1 F-box family protein [Arabidopsis thaliana];F-box family protein [Arabidopsis thaliana] &gt; AltName: Full=SKP1-interacting partner 27 &gt;O65416.2 RecName: Full=F-box protein SKIP27	GO:0016567;GO:0005634;GO:0003674	protein ubiquitination;nucleus;molecular_function	-	-	-	-	-	-	F-box	F-box protein SKIP27 OS=Arabidopsis thaliana GN=SKIP27 PE=1 SV=2
AT1G29450	834	2.97	2.85	8.19	6.98	1.795741744	0.000697854	0.014081916	AT1G29450	EOA36264.1 hypothetical protein CARUB_v10010487mg, partial [Capsella rubella];hypothetical protein CARUB_v10010487mg, partial [Capsella rubella] &gt	GO:0046620;GO:0040008;GO:0005739;GO:0009926;GO:0009733;GO:0009734;GO:0007275;GO:0016020;GO:0003674;GO:0005886	regulation of organ growth;regulation of growth;mitochondrion;auxin polar transport;response to auxin;auxin-activated signaling pathway;multicellular organism development;membrane;molecular_function;plasma membrane	-	-	-	-	-	-	Auxin-responsive	Auxin-responsive protein SAUR64 OS=Arabidopsis thaliana GN=SAUR64 PE=2 SV=1
AT4G12980	1793	22.37	16.46	33.02	34.09	1.174674937	9.33E-05	0.002863912	AT4G12980	Auxin-responsive family protein [Arabidopsis thaliana] &gt;CAB78340.1 putative protein [Arabidopsis thaliana] &gt;AAO50661.1 unknown protein [Arabidopsis thaliana] &gt; AltName: Full=Protein b561A.tha15;CAB45497.1 putative protein [Arabidopsis thaliana] &gt; Flags: Precursor &gt;AEE83210.1 Auxin-responsive family protein [Arabidopsis thaliana];AAO41879.1 unknown protein [Arabidopsis thaliana] &gt…	GO:0007275;GO:0055114;GO:0016020;GO:0046872;GO:0016021;GO:0009507	multicellular organism development;oxidation-reduction process;membrane;metal ion binding;integral component of membrane;chloroplast	-	-	-	-	-	-	Cytochrome	Cytochrome b561 and DOMON domain-containing protein At4g12980 OS=Arabidopsis thaliana GN=At4g12980 PE=2 SV=1
AT5G20250	2792	13.92	14.86	90.08	83.7	2.98292968	2.29E-45	1.36E-41	AT5G20250	AAL90901.1 AT5g20250/F5O24_140 [Arabidopsis thaliana] &gt;AAN18198.1 At5g20250/F5O24_140 [Arabidopsis thaliana] &gt;BAE99252.1 seed imbitition protein-like [Arabidopsis thaliana] &gt;AED92821.1 Raffinose synthase family protein [Arabidopsis thaliana];Raffinose synthase family protein [Arabidopsis thaliana] &gt	GO:0009506;GO:0009409;GO:0016757;GO:0005975;GO:0080167;GO:0047274;GO:0005737;GO:0006979;GO:0009507;GO:0003824;GO:0003729;GO:0016740	plasmodesma;response to cold;transferase activity, transferring glycosyl groups;carbohydrate metabolic process;response to karrikin;galactinol-sucrose galactosyltransferase activity;cytoplasm;response to oxidative stress;chloroplast;catalytic activity;mRNA binding;transferase activity	K06617	E2.4.1.82	http://www.genome.jp/dbget-bin/www_bget?ko:K06617	Galactose metabolism	ko00052	-	Probable	Probable galactinol--sucrose galactosyltransferase 6 OS=Arabidopsis thaliana GN=RFS6 PE=2 SV=2
AT2G29340	1262	47.19	43.11	73.4	66.75	1.030545864	1.61E-05	0.000670956	AT2G29340	AAK59598.1 putative tropinone reductase [Arabidopsis thaliana] &gt;F4IKM1.1 RecName: Full=Tropinone reductase homolog At2g29340 &gt;AEC08238.1 NAD-dependent epimerase/dehydratase family protein [Arabidopsis thaliana] &gt;AEC08237.1 NAD-dependent epimerase/dehydratase family protein [Arabidopsis thaliana];ANM61994.1 NAD-dependent epimerase/dehydratase family protein [Arabidopsis thaliana];AEC08236…	GO:0055114;GO:0016491	oxidation-reduction process;oxidoreductase activity	K08081	TR1	http://www.genome.jp/dbget-bin/www_bget?ko:K08081	Tropane, piperidine and pyridine alkaloid biosynthesis	ko00960	KOG0725(R)(Reductases with broad range of substrate specificities)	Tropinone	Tropinone reductase homolog At2g29340 OS=Arabidopsis thaliana GN=At2g29340 PE=2 SV=1
AT1G64500	1512	3.91	4.01	16.75	11.11	2.202806436	9.86E-10	1.55E-07	AT1G64500	AAF19670.1 F1N19.7 [Arabidopsis thaliana] &gt;Glutaredoxin family protein [Arabidopsis thaliana] &gt;AAL07109.1 putative peptide transporter protein [Arabidopsis thaliana] &gt;AAO22579.1 putative peptide transporter protein [Arabidopsis thaliana] &gt;AEE34247.1 Glutaredoxin family protein [Arabidopsis thaliana]	GO:0045454;GO:0009055;GO:0015035;GO:0051017;GO:0009902;GO:0005884;GO:0005634	cell redox homeostasis;electron carrier activity;protein disulfide oxidoreductase activity;actin filament bundle assembly;chloroplast relocation;actin filament;nucleus	K17479	GRXCR1	http://www.genome.jp/dbget-bin/www_bget?ko:K17479	-	-	KOG2824(O)(Glutaredoxin-related protein)	Uncharacterized	Uncharacterized protein At5g39865 OS=Arabidopsis thaliana GN=At5g39865 PE=2 SV=1
AT3G15770	803	15.06	12.1	32.69	39.26	1.812989982	1.66E-07	1.41E-05	AT3G15770	AEE75725.1 hypothetical protein AT3G15770 [Arabidopsis thaliana];AEE75724.1 hypothetical protein AT3G15770 [Arabidopsis thaliana];hypothetical protein AT3G15770 [Arabidopsis thaliana] &gt;BAH19823.1 AT3G15770 [Arabidopsis thaliana] &gt	GO:0001944;GO:0005634;GO:0003674;GO:0051301	vasculature development;nucleus;molecular_function;cell division	-	-	-	-	-	-	-	-
AT5G45830	1235	0.27	0.33	1.98	1.94	3.109152515	0.000391397	0.009068194	AT5G45830	delay of germination 1 [Arabidopsis thaliana] &gt;NP_001330543.1 delay of germination 1 [Arabidopsis thaliana] &gt;ANM68822.1 delay of germination 1 [Arabidopsis thaliana];ANM68818.1 delay of germination 1 [Arabidopsis thaliana] &gt;AED95304.2 delay of germination 1 [Arabidopsis thaliana]	GO:0043565;GO:0010162;GO:0009738;GO:0006355;GO:0006351;GO:2000033;GO:0005634;GO:0010182	sequence-specific DNA binding;seed dormancy process;abscisic acid-activated signaling pathway;regulation of transcription, DNA-templated;transcription, DNA-templated;regulation of seed dormancy process;nucleus;sugar mediated signaling pathway	-	-	-	-	-	-	Protein	Protein DELAY OF GERMINATION 1 OS=Arabidopsis thaliana GN=DOG1 PE=1 SV=1
AT1G23870	2973	8.57	13.48	25.03	19.39	1.406215273	1.91E-06	0.000112073	AT1G23870	AAM20007.1 putative trehalose 6-phosphate synthase [Arabidopsis thaliana] &gt; AltName: Full=Trehalose-6-phosphate synthase 9;AHL38928.1 glycosyltransferase, partial [Arabidopsis thaliana];AEE30444.1 trehalose-phosphatase/synthase 9 [Arabidopsis thaliana] &gt;AAL60031.1 putative trehalose 6-phosphate synthase [Arabidopsis thaliana] &gt;AAF87136.1 T23E23.3 [Arabidopsis thaliana] &gt; Short=AtTPS9 …	GO:0005634;GO:0003825;GO:0070413;GO:0016740;GO:0005737;GO:0004805;GO:0016757;GO:0003824;GO:0016791;GO:0005992	nucleus;alpha,alpha-trehalose-phosphate synthase (UDP-forming) activity;trehalose metabolism in response to stress;transferase activity;cytoplasm;trehalose-phosphatase activity;transferase activity, transferring glycosyl groups;catalytic activity;phosphatase activity;trehalose biosynthetic process	K16055	TPS	http://www.genome.jp/dbget-bin/www_bget?ko:K16055	Starch and sucrose metabolism	ko00500	KOG1050(G)(Trehalose-6-phosphate synthase component TPS1 and related subunits)	Probable	Probable alpha,alpha-trehalose-phosphate synthase [UDP-forming] 9 OS=Arabidopsis thaliana GN=TPS9 PE=2 SV=1
AT4G28750	798	2575.16	2250.42	3940.49	4603.97	1.23998443	4.94E-07	3.60E-05	AT4G28750	AAK68730.1 Unknown protein [Arabidopsis thaliana] &gt;AAM10249.1 unknown protein [Arabidopsis thaliana] &gt;CAB52678.1 photosystem I subunit IV precursor [Arabidopsis thaliana] &gt; Short=PSI-E A;Photosystem I reaction centre subunit IV / PsaE protein [Arabidopsis thaliana] &gt; Flags: Precursor &gt;Q9S831.1 RecName: Full=Photosystem I reaction center subunit IV A, chloroplastic;CAA22977.1 photos…	GO:0009507;GO:0009538;GO:0009941;GO:0009522;GO:0009534;GO:0010287;GO:0009535;GO:0015979;GO:0009536;GO:0016020;GO:0009579;GO:0009735	chloroplast;photosystem I reaction center;chloroplast envelope;photosystem I;chloroplast thylakoid;plastoglobule;chloroplast thylakoid membrane;photosynthesis;plastid;membrane;thylakoid;response to cytokinin	K02693	psaE	http://www.genome.jp/dbget-bin/www_bget?ko:K02693	Photosynthesis	ko00195	-	Photosystem	Photosystem I reaction center subunit IV A, chloroplastic OS=Arabidopsis thaliana GN=PSAE1 PE=1 SV=1
AT5G64410	2793	9.03	7.28	15.41	16.87	1.369743187	3.26E-06	0.000174808	AT5G64410	Q9FME8.1 RecName: Full=Oligopeptide transporter 4;AED97890.1 oligopeptide transporter 4 [Arabidopsis thaliana];BAB09872.1 Isp4-like protein [Arabidopsis thaliana] &gt;oligopeptide transporter 4 [Arabidopsis thaliana] &gt;AAN15658.1 Isp4-like protein [Arabidopsis thaliana] &gt;AAM20694.1 Isp4-like protein [Arabidopsis thaliana] &gt; Short=AtOPT4 &gt;BAE99084.1 Isp4-like protein [Arabidopsis thalia…	GO:0016020;GO:0015031;GO:0006857;GO:0016021;GO:0080167;GO:0015198;GO:0015833;GO:0006810;GO:0005887;GO:0055085;GO:0035673	membrane;protein transport;oligopeptide transport;integral component of membrane;response to karrikin;oligopeptide transporter activity;peptide transport;transport;integral component of plasma membrane;transmembrane transport;oligopeptide transmembrane transporter activity	-	-	-	-	-	KOG2262(T)(Sexual differentiation process protein ISP4)	Oligopeptide	Oligopeptide transporter 4 OS=Arabidopsis thaliana GN=OPT4 PE=1 SV=1
AT2G26975	969	54.94	38.26	81.64	79.45	1.186036948	0.000123857	0.00360904	AT2G26975	Ctr copper transporter family [Arabidopsis thaliana] &gt;BAC43318.1 putative copper transport protein [Arabidopsis thaliana] &gt;AAO50473.1 putative copper transport protein [Arabidopsis thaliana] &gt;AEC07914.1 Ctr copper transporter family [Arabidopsis thaliana];Q8GWP3.1 RecName: Full=Copper transporter 6; Short=AtCOPT6 &gt	GO:0005375;GO:0005773;GO:0016021;GO:0006825;GO:0035434;GO:0006810;GO:0006811;GO:0016020	copper ion transmembrane transporter activity;vacuole;integral component of membrane;copper ion transport;copper ion transmembrane transport;transport;ion transport;membrane	K14686	SLC31A1,CTR1	http://www.genome.jp/dbget-bin/www_bget?ko:K14686	-	-	-	Copper	Copper transporter 6 OS=Arabidopsis thaliana GN=COPT6 PE=2 SV=1
AT5G18170	1851	129.58	96.83	252.11	251.17	1.535854078	1.30E-08	1.49E-06	AT5G18170	ABF58979.1 At5g18170 [Arabidopsis thaliana] &gt;glutamate dehydrogenase 1 [Arabidopsis thaliana] &gt;AAA82615.1 glutamate dehydrogenase 1 [Arabidopsis thaliana] &gt;OAO92213.1 GDH1 [Arabidopsis thaliana]; Short=GDH 1 &gt;AED92515.1 glutamate dehydrogenase 1 [Arabidopsis thaliana] &gt;BAB09475.1 glutamate dehydrogenase (EC 1.4.1.-) 1 [Arabidopsis thaliana] &gt;AAB08057.1 glutamate dehydrogenase 1 …	GO:0009651;GO:0016491;GO:0005739;GO:0006807;GO:0016639;GO:0005507;GO:0004352;GO:0046686;GO:0005524;GO:0006520;GO:0008270;GO:0055114;GO:0004353;GO:0050897;GO:0009646	response to salt stress;oxidoreductase activity;mitochondrion;nitrogen compound metabolic process;oxidoreductase activity, acting on the CH-NH2 group of donors, NAD or NADP as acceptor;copper ion binding;glutamate dehydrogenase (NAD+) activity;response to cadmium ion;ATP binding;cellular amino acid metabolic process;zinc ion binding;oxidation-reduction process;glutamate dehydrogenase [NAD(P)+] ac…	K00261	GLUD1_2,gdhA	http://www.genome.jp/dbget-bin/www_bget?ko:K00261	Alanine, aspartate and glutamate metabolism;Arginine biosynthesis;Nitrogen metabolism;Carbon metabolism	ko00250,ko00220,ko00910,ko01200	KOG2250(E)(Glutamate/leucine/phenylalanine/valine dehydrogenases)	Glutamate	Glutamate dehydrogenase 1 OS=Arabidopsis thaliana GN=GDH1 PE=2 SV=1
AT2G44130	1445	9.03	11.9	85.3	107.9	3.620996789	3.59E-38	1.70E-34	AT2G44130	O80582.2 RecName: Full=F-box/kelch-repeat protein At2g44130 &gt;AEC10382.1 Galactose oxidase/kelch repeat superfamily protein [Arabidopsis thaliana] &gt;Galactose oxidase/kelch repeat superfamily protein [Arabidopsis thaliana] &gt;AAC23417.2 expressed protein [Arabidopsis thaliana] &gt;AAL75886.1 At2g44130/F6E13.26 [Arabidopsis thaliana] &gt;OAP08612.1 KMD3 [Arabidopsis thaliana];AAM70552.1 At2g4…	GO:0005634;GO:0005829;GO:0005515;GO:2000762	nucleus;cytosol;protein binding;regulation of phenylpropanoid metabolic process	-	-	-	-	-	-	F-box/kelch-repeat	F-box/kelch-repeat protein At2g44130 OS=Arabidopsis thaliana GN=At2g44130 PE=2 SV=2
AT2G01850	1545	71.68	47.05	97.98	97.66	1.102936639	0.00038986	0.009041409	AT2G01850	AAL24392.1 putative xyloglucan-specific glucanase [Arabidopsis thaliana] &gt; Short=At-XTH27;AAD21783.1 xyloglucan endotransglycosylase (EXGT-A3) [Arabidopsis thaliana] &gt;BAA20289.1 endoxyloglucan transferase related protein [Arabidopsis thaliana] &gt;AEC05508.1 endoxyloglucan transferase A3 [Arabidopsis thaliana];endoxyloglucan transferase A3 [Arabidopsis thaliana] &gt;AAP68259.1 At2g01850 [Ar…	GO:0010087;GO:0008152;GO:0042546;GO:0016762;GO:0016740;GO:0005975;GO:0016798;GO:0006073;GO:0048046;GO:0004553;GO:0005576;GO:0005618;GO:0010411;GO:0071555;GO:0016787	phloem or xylem histogenesis;metabolic process;cell wall biogenesis;xyloglucan:xyloglucosyl transferase activity;transferase activity;carbohydrate metabolic process;hydrolase activity, acting on glycosyl bonds;cellular glucan metabolic process;apoplast;hydrolase activity, hydrolyzing O-glycosyl compounds;extracellular region;cell wall;xyloglucan metabolic process;cell wall organization;hydrolase …	K08235	E2.4.1.207	http://www.genome.jp/dbget-bin/www_bget?ko:K08235	-	-	-	Probable	Probable xyloglucan endotransglucosylase/hydrolase protein 27 OS=Arabidopsis thaliana GN=XTH27 PE=2 SV=2
AT2G22990	1980	61.38	71.24	195.71	171.6	1.850861905	3.61E-19	2.86E-16	AT2G22990	AltName: Full=Protein SINAPOYLGLUCOSE ACCUMULATOR 1;sinapoylglucose 1 [Arabidopsis thaliana] &gt;putative serine carboxypeptidase I [Arabidopsis thaliana] &gt;OAP08176.1 SNG1 [Arabidopsis thaliana]; Short=SMT;AAM15006.1 putative serine carboxypeptidase I [Arabidopsis thaliana];AAK59557.1 putative serine carboxypeptidase I [Arabidopsis thaliana] &gt; Flags: Precursor &gt;AEC07390.1 sinapoylglucose…	GO:0016746;GO:0004180;GO:0016747;GO:0047158;GO:0016740;GO:0006508;GO:0019748;GO:0004185;GO:0051603;GO:0005773;GO:0005576;GO:0016754;GO:0009698	transferase activity, transferring acyl groups;carboxypeptidase activity;transferase activity, transferring acyl groups other than amino-acyl groups;sinapoylglucose-sinapoylglucose O-sinapoyltransferase activity;transferase activity;proteolysis;secondary metabolic process;serine-type carboxypeptidase activity;proteolysis involved in cellular protein catabolic process;vacuole;extracellular region;…	K09757	SCPL8,SNG1	http://www.genome.jp/dbget-bin/www_bget?ko:K09757	Phenylpropanoid biosynthesis	ko00940	-	Serine	Serine carboxypeptidase-like 8 OS=Arabidopsis thaliana GN=SCPL8 PE=1 SV=2
AT5G20230	1192	99.68	64.94	212.19	178.42	1.630626751	1.77E-07	1.48E-05	AT5G20230	AED92816.1 blue-copper-binding protein [Arabidopsis thaliana] &gt;AAM66081.1 blue copper binding protein [Arabidopsis thaliana] &gt;OAO94919.1 SAG14 [Arabidopsis thaliana];CAA77089.1 blue copper binding-like protein [Arabidopsis thaliana] &gt;AAK96585.1 AT5g20230/F5O24_120 [Arabidopsis thaliana] &gt;Q07488.2 RecName: Full=Blue copper protein; AltName: Full=Phytocyanin 1; AltName: Full=Blue copper…	GO:0070417;GO:0006979;GO:0005507;GO:0009055;GO:1901141;GO:0005773;GO:0005515;GO:0009611;GO:0050832;GO:0046872;GO:0015690;GO:0046658;GO:0016020;GO:0055114;GO:0009646;GO:0005886;GO:0031225	cellular response to cold;response to oxidative stress;copper ion binding;electron carrier activity;regulation of lignin biosynthetic process;vacuole;protein binding;response to wounding;defense response to fungus;metal ion binding;aluminum cation transport;anchored component of plasma membrane;membrane;oxidation-reduction process;response to absence of light;plasma membrane;anchored component of…	-	-	-	-	-	-	Blue	Blue copper protein OS=Arabidopsis thaliana GN=BCB PE=1 SV=2
AT2G37770	1391	1.65	3.31	3.83	11.24	2.041483591	0.001455477	0.024725158	AT2G37770	OAP11734.1 ChlAKR [Arabidopsis thaliana];NAD(P)-linked oxidoreductase superfamily protein [Arabidopsis thaliana] &gt;AEC09449.1 NAD(P)-linked oxidoreductase superfamily protein [Arabidopsis thaliana] &gt;ABH07515.1 aldo-keto reductase [Arabidopsis thaliana] &gt;Q0PGJ6.1 RecName: Full=Aldo-keto reductase family 4 member C9 &gt;AEC09448.1 NAD(P)-linked oxidoreductase superfamily protein [Arabidopsi…	GO:0009651;GO:0016491;GO:0016229;GO:0070401;GO:0009636;GO:0009507;GO:0008106;GO:0004033;GO:0005737;GO:0055114;GO:0009409;GO:0009414	response to salt stress;oxidoreductase activity;steroid dehydrogenase activity;NADP+ binding;response to toxic substance;chloroplast;alcohol dehydrogenase (NADP+) activity;aldo-keto reductase (NADP) activity;cytoplasm;oxidation-reduction process;response to cold;response to water deprivation	-	-	-	-	-	KOG1577(R)(Aldo/keto reductase family proteins)	NADPH-dependent	NADPH-dependent aldo-keto reductase, chloroplastic OS=Arabidopsis thaliana GN=AKR4C9 PE=1 SV=1
AT1G55673	478	4439.69	3866.15	6441.52	9002.07	1.367078935	8.56E-07	5.63E-05	AT1G55673	ANM60270.1 hypothetical protein AT1G55673 [Arabidopsis thaliana];hypothetical protein AT1G55673 [Arabidopsis thaliana] &gt	GO:0016168;GO:0016021;GO:0030093;GO:0009534;GO:0009780;GO:0009522;GO:0042550;GO:0009941;GO:0009507;GO:0050821;GO:0016020;GO:0009536;GO:0031969;GO:0009579;GO:0015979;GO:0009773;GO:0009535	chlorophyll binding;integral component of membrane;chloroplast photosystem I;chloroplast thylakoid;photosynthetic NADP+ reduction;photosystem I;photosystem I stabilization;chloroplast envelope;chloroplast;protein stabilization;membrane;plastid;chloroplast membrane;thylakoid;photosynthesis;photosynthetic electron transport in photosystem I;chloroplast thylakoid membrane	K08905	psaG	http://www.genome.jp/dbget-bin/www_bget?ko:K08905	Photosynthesis	ko00195	-	Photosystem	Photosystem I reaction center subunit V, chloroplastic OS=Arabidopsis thaliana GN=PSAG PE=2 SV=1
AT5G17300	1930	2.47	1.63	9.08	5.38	2.185246337	1.98E-06	0.000114987	AT5G17300	Homeodomain-like superfamily protein [Arabidopsis thaliana] &gt;ANM70643.1 Homeodomain-like superfamily protein [Arabidopsis thaliana];AED92410.1 Homeodomain-like superfamily protein [Arabidopsis thaliana];F4KGY6.1 RecName: Full=Protein REVEILLE 1 &gt	GO:0009851;GO:0006355;GO:0006351;GO:0003700;GO:0048511;GO:0005634;GO:0010600;GO:0003677;GO:0009734;GO:0007623	auxin biosynthetic process;regulation of transcription, DNA-templated;transcription, DNA-templated;transcription factor activity, sequence-specific DNA binding;rhythmic process;nucleus;regulation of auxin biosynthetic process;DNA binding;auxin-activated signaling pathway;circadian rhythm	-	-	-	-	-	-	Protein	Protein REVEILLE 1 OS=Arabidopsis thaliana GN=RVE1 PE=2 SV=1
AT1G68440	1728	4.7	7.28	10.26	9.46	1.123528546	0.001315646	0.022805809	AT1G68440	AAM70535.1 At1g68440/T2E12_1 [Arabidopsis thaliana] &gt;AAF26038.1 unknown protein; 9003-8083 [Arabidopsis thaliana] &gt;AAL25577.1 At1g68440/T2E12_1 [Arabidopsis thaliana] &gt;transmembrane protein [Arabidopsis thaliana] &gt;AAM64871.1 unknown [Arabidopsis thaliana] &gt;AEE34794.1 transmembrane protein [Arabidopsis thaliana]	GO:0003674;GO:0016020;GO:0005634;GO:0008150;GO:0016021	molecular_function;membrane;nucleus;biological_process;integral component of membrane	-	-	-	-	-	-	-	-
AT5G23380	1194	11.05	9.07	23.46	19.19	1.459375706	7.31E-06	0.000344647	AT5G23380	AED93157.1 hypothetical protein (DUF789) [Arabidopsis thaliana];BAB08944.1 unnamed protein product [Arabidopsis thaliana] &gt;NP_001331169.1 hypothetical protein (DUF789) [Arabidopsis thaliana] &gt;ANM69499.1 hypothetical protein (DUF789) [Arabidopsis thaliana] &gt;hypothetical protein (DUF789) [Arabidopsis thaliana] &gt;ANM69500.1 hypothetical protein (DUF789) [Arabidopsis thaliana]	GO:0016020;GO:0003674;GO:0005634;GO:0008150	membrane;molecular_function;nucleus;biological_process	-	-	-	-	-	-	-	-
AT1G19610	620	2.21	2.13	13.61	30.48	3.796140841	8.39E-10	1.34E-07	AT1G19610	AAL36289.1 putative defensin AMP1 protein [Arabidopsis thaliana] &gt;OAP17461.1 PDF1.4 [Arabidopsis thaliana];AAM45086.1 putative defensin AMP1 protein [Arabidopsis thaliana] &gt; AltName: Full=Plant defensin 1.4; Short=Protein LCR78;defensin-like protein [Arabidopsis thaliana] &gt; AltName: Full=Low-molecular-weight cysteine-rich protein 78; Flags: Precursor &gt; AltName: Full=Defensin AMP1 prot…	GO:0031640;GO:0005576;GO:0006952;GO:0003674;GO:0050832	killing of cells of other organism;extracellular region;defense response;molecular_function;defense response to fungus	-	-	-	-	-	-	Defensin-like	Defensin-like protein 19 OS=Arabidopsis thaliana GN=PDF1.4 PE=3 SV=2
AT3G60130	1888	14.52	24.16	28.24	31.76	1.082458957	0.000718321	0.014395513	AT3G60130	Flags: Precursor &gt;beta glucosidase 16 [Arabidopsis thaliana] &gt;AEE80015.1 beta glucosidase 16 [Arabidopsis thaliana];AEE80014.1 beta glucosidase 16 [Arabidopsis thaliana];AEE80016.1 beta glucosidase 16 [Arabidopsis thaliana];CAB75928.1 beta-glucosidase-like protein [Arabidopsis thaliana] &gt; AltName: Full=Protein YELLOW-LEAF-SPECIFIC GENE 1;AAK76627.1 putative beta-glucosidase [Arabidopsis …	GO:0102483;GO:0008422;GO:0005975;GO:0016798;GO:0005576;GO:0004553;GO:1901657;GO:0008152;GO:0016787	scopolin beta-glucosidase activity;beta-glucosidase activity;carbohydrate metabolic process;hydrolase activity, acting on glycosyl bonds;extracellular region;hydrolase activity, hydrolyzing O-glycosyl compounds;glycosyl compound metabolic process;metabolic process;hydrolase activity	K01188	E3.2.1.21	http://www.genome.jp/dbget-bin/www_bget?ko:K01188	Phenylpropanoid biosynthesis;Starch and sucrose metabolism;Cyanoamino acid metabolism	ko00940,ko00500,ko00460	-	Beta-glucosidase	Beta-glucosidase 16 OS=Arabidopsis thaliana GN=BGLU16 PE=2 SV=1
AT1G17420	3086	8.23	16.69	21.07	22.43	1.215748041	0.000517971	0.011274765	AT1G17420	AAF79461.1 F1L3.11 [Arabidopsis thaliana] &gt; Flags: Precursor &gt;AAP21156.1 At1g17420/F1L3_1 [Arabidopsis thaliana] &gt;Q9LNR3.1 RecName: Full=Lipoxygenase 3, chloroplastic;AEE29585.1 lipoxygenase 3 [Arabidopsis thaliana];AAL91636.1 At1g17420/F1L3_1 [Arabidopsis thaliana] &gt;lipoxygenase 3 [Arabidopsis thaliana] &gt; Short=AtLOX3	GO:0016702;GO:0009644;GO:0016165;GO:0009901;GO:0006633;GO:0009611;GO:0046872;GO:0016491;GO:0031408;GO:0034440;GO:0009555;GO:0040007;GO:0009695;GO:0080086;GO:0009620;GO:0009536;GO:0006952;GO:0055114;GO:0006629;GO:0051213;GO:0009507;GO:0048653;GO:0009753	oxidoreductase activity, acting on single donors with incorporation of molecular oxygen, incorporation of two atoms of oxygen;response to high light intensity;linoleate 13S-lipoxygenase activity;anther dehiscence;fatty acid biosynthetic process;response to wounding;metal ion binding;oxidoreductase activity;oxylipin biosynthetic process;lipid oxidation;pollen development;growth;jasmonic acid biosy…	K00454	LOX2S	http://www.genome.jp/dbget-bin/www_bget?ko:K00454	Linoleic acid metabolism;alpha-Linolenic acid metabolism	ko00591,ko00592	-	Lipoxygenase	Lipoxygenase 3, chloroplastic OS=Arabidopsis thaliana GN=LOX3 PE=2 SV=1
AT1G05680	1755	5.53	7.24	9.61	13.3	1.253552627	0.000464023	0.010402962	AT1G05680	AAY25431.1 At1g05680 [Arabidopsis thaliana] &gt;AKV71931.1 AT1G05680.1, partial [Arabidopsis thaliana];ABJ17124.1 At1g05680 [Arabidopsis thaliana] &gt;AAD30627.1 Similar to indole-3-acetate beta-glucosyltransferase [Arabidopsis thaliana] &gt;AEE27876.1 Uridine diphosphate glycosyltransferase 74E2 [Arabidopsis thaliana] &gt;Q9SYK9.1 RecName: Full=UDP-glycosyltransferase 74E2 &gt;Uridine diphosphat…	GO:0016757;GO:0043231;GO:0080043;GO:0009813;GO:0070301;GO:0052696;GO:0071475;GO:0080044;GO:0080167;GO:0042631;GO:0035251;GO:0008152;GO:0016740;GO:0052638;GO:0080024;GO:0010016;GO:0008194;GO:0071215;GO:0016758	transferase activity, transferring glycosyl groups;intracellular membrane-bounded organelle;quercetin 3-O-glucosyltransferase activity;flavonoid biosynthetic process;cellular response to hydrogen peroxide;flavonoid glucuronidation;cellular hyperosmotic salinity response;quercetin 7-O-glucosyltransferase activity;response to karrikin;cellular response to water deprivation;UDP-glucosyltransferase a…	-	-	-	-	-	-	UDP-glycosyltransferase	UDP-glycosyltransferase 74E2 OS=Arabidopsis thaliana GN=UGT74E2 PE=1 SV=1
AT1G02620	1383	1.62	0.57	10.16	5.8	3.256474625	1.54E-07	1.33E-05	AT1G02620	Ras-related small GTP-binding family protein [Arabidopsis thaliana] &gt;AEE27450.1 Ras-related small GTP-binding family protein [Arabidopsis thaliana]	GO:0005783;GO:0016192;GO:0005525;GO:0006810;GO:0015031;GO:0005622;GO:0005794;GO:0006886;GO:0000166	endoplasmic reticulum;vesicle-mediated transport;GTP binding;transport;protein transport;intracellular;Golgi apparatus;intracellular protein transport;nucleotide binding	K07953	SAR1	http://www.genome.jp/dbget-bin/www_bget?ko:K07953	Protein processing in endoplasmic reticulum	ko04141	KOG0077(U)(Vesicle coat complex COPII, GTPase subunit SAR1)	GTP-binding	GTP-binding protein SAR1A OS=Arabidopsis thaliana GN=SAR1A PE=2 SV=1
AT5G54585	852	8.98	3.86	17.94	12.55	1.632988125	0.002886935	0.040808881	AT5G54585	OAO92050.1 hypothetical protein AXX17_AT5G53680 [Arabidopsis thaliana];AAL36181.1 unknown protein [Arabidopsis thaliana] &gt;hypothetical protein AT5G54585 [Arabidopsis thaliana] &gt;AED96513.1 hypothetical protein AT5G54585 [Arabidopsis thaliana] &gt;AAM20269.1 unknown protein [Arabidopsis thaliana] &gt	GO:0008150;GO:0003674;GO:0005575	biological_process;molecular_function;cellular_component	-	-	-	-	-	-	-	-
AT2G30520	2149	64.12	48.47	132.47	102.67	1.437035319	2.91E-07	2.28E-05	AT2G30520	AEC08401.1 Phototropic-responsive NPH3 family protein [Arabidopsis thaliana];BAF02233.1 hypothetical protein [Arabidopsis thaliana] &gt;BAF01595.1 hypothetical protein [Arabidopsis thaliana] &gt;Q682S0.2 RecName: Full=Root phototropism protein 2;Phototropic-responsive NPH3 family protein [Arabidopsis thaliana] &gt;BAD94074.1 hypothetical protein [Arabidopsis thaliana] &gt;AAK59568.1 unknown prote…	GO:0007165;GO:0005634;GO:0004871;GO:0009638;GO:0005886;GO:0005737;GO:0016567	signal transduction;nucleus;signal transducer activity;phototropism;plasma membrane;cytoplasm;protein ubiquitination	-	-	-	-	-	-	Root	Root phototropism protein 2 OS=Arabidopsis thaliana GN=RPT2 PE=1 SV=2
AT4G15760	1625	53.93	40.46	93.81	88.42	1.333349119	1.41E-06	8.74E-05	AT4G15760	AEE83648.2 monooxygenase 1 [Arabidopsis thaliana];AEE83647.1 monooxygenase 1 [Arabidopsis thaliana];monooxygenase 1 [Arabidopsis thaliana] &gt	GO:0016491;GO:0044550;GO:0005739;GO:0004497;GO:0009617;GO:0071949;GO:0055114;GO:0005783	oxidoreductase activity;secondary metabolite biosynthetic process;mitochondrion;monooxygenase activity;response to bacterium;FAD binding;oxidation-reduction process;endoplasmic reticulum	-	-	-	-	-	-	FAD-dependent	FAD-dependent urate hydroxylase OS=Acinetobacter baylyi (strain ATCC 33305 / BD413 / ADP1) GN=hpxO PE=1 SV=1
AT5G14060	2364	40.06	56.38	84.37	84	1.209075446	6.33E-07	4.38E-05	AT5G14060	ANM68899.1 Aspartate kinase family protein [Arabidopsis thaliana];BAB08285.1 lysine-sensitive aspartate kinase [Arabidopsis thaliana] &gt;AED91983.1 Aspartate kinase family protein [Arabidopsis thaliana] &gt; Flags: Precursor &gt;O23653.2 RecName: Full=Aspartokinase 2, chloroplastic;AED91982.1 Aspartate kinase family protein [Arabidopsis thaliana] &gt;NP_001078581.1 Aspartate kinase family protei…	GO:0016597;GO:0000166;GO:0005524;GO:0008652;GO:0016310;GO:0009089;GO:0009570;GO:0009088;GO:0008152;GO:0016740;GO:0009536;GO:0009507;GO:0009067;GO:0004072;GO:0016301	amino acid binding;nucleotide binding;ATP binding;cellular amino acid biosynthetic process;phosphorylation;lysine biosynthetic process via diaminopimelate;chloroplast stroma;threonine biosynthetic process;metabolic process;transferase activity;plastid;chloroplast;aspartate family amino acid biosynthetic process;aspartate kinase activity;kinase activity	K00928	lysC	http://www.genome.jp/dbget-bin/www_bget?ko:K00928	Cysteine and methionine metabolism;Glycine, serine and threonine metabolism;Lysine biosynthesis;Monobactam biosynthesis;2-Oxocarboxylic acid metabolism;Biosynthesis of amino acids	ko00270,ko00260,ko00300,ko00261,ko01210,ko01230	KOG0456(E)(Aspartate kinase)	Aspartokinase	Aspartokinase 2, chloroplastic OS=Arabidopsis thaliana GN=AK2 PE=1 SV=2
AT5G05690	1929	100.64	58.6	173.21	198.64	1.60186527	3.18E-06	0.000171762	AT5G05690	OAO95314.1 DWF3 [Arabidopsis thaliana];AAM10042.1 cytochrome P450 90A1 [Arabidopsis thaliana] &gt;Cytochrome P450 superfamily protein [Arabidopsis thaliana] &gt;AED90909.1 Cytochrome P450 superfamily protein [Arabidopsis thaliana] &gt;Q42569.1 RecName: Full=Cytochrome P450 90A1 &gt;AAL36072.1 AT5g05690/MJJ3_9 [Arabidopsis thaliana] &gt;AED90910.1 Cytochrome P450 superfamily protein [Arabidopsis t…	GO:0019825;GO:0016132;GO:0020037;GO:0016125;GO:0055114;GO:0009826;GO:0046872;GO:0016705;GO:0010584;GO:0016491;GO:0016020;GO:0009911;GO:0010268;GO:0005739;GO:0048657;GO:0004497;GO:0010224;GO:0005506;GO:0016021	oxygen binding;brassinosteroid biosynthetic process;heme binding;sterol metabolic process;oxidation-reduction process;unidimensional cell growth;metal ion binding;oxidoreductase activity, acting on paired donors, with incorporation or reduction of molecular oxygen;pollen exine formation;oxidoreductase activity;membrane;positive regulation of flower development;brassinosteroid homeostasis;mitochon…	K09588	CYP90A1,CPD	http://www.genome.jp/dbget-bin/www_bget?ko:K09588	Brassinosteroid biosynthesis	ko00905	-	Cytochrome	Cytochrome P450 90A1 OS=Arabidopsis thaliana GN=CYP90A1 PE=2 SV=1
AT2G29290	1512	17.56	13.96	43.49	41.4	1.800938167	1.75E-10	3.32E-08	AT2G29290	AEC08229.1 NAD(P)-binding Rossmann-fold superfamily protein [Arabidopsis thaliana] &gt;AAQ62410.1 At2g29290 [Arabidopsis thaliana] &gt;Q9ZW13.1 RecName: Full=Tropinone reductase homolog At2g29290 &gt;AEC08228.1 NAD(P)-binding Rossmann-fold superfamily protein [Arabidopsis thaliana];BAD42888.1 putative tropinone reductase [Arabidopsis thaliana] &gt;NAD(P)-binding Rossmann-fold superfamily protein …	GO:0016491;GO:0055114	oxidoreductase activity;oxidation-reduction process	K08081	TR1	http://www.genome.jp/dbget-bin/www_bget?ko:K08081	Tropane, piperidine and pyridine alkaloid biosynthesis	ko00960	KOG0725(R)(Reductases with broad range of substrate specificities)	Tropinone	Tropinone reductase homolog At2g29290 OS=Arabidopsis thaliana GN=At2g29290 PE=2 SV=1
AT5G51390	498	18.78	8.91	45.63	55.52	2.329666905	3.97E-06	0.000205121	AT5G51390	AED96074.1 hypothetical protein AT5G51390 [Arabidopsis thaliana];hypothetical protein AT5G51390 [Arabidopsis thaliana] &gt	GO:0008150;GO:0003674;GO:0005739	biological_process;molecular_function;mitochondrion	-	-	-	-	-	-	-	-
AT3G22060	1145	11.33	12.73	69.36	68.45	2.924200124	3.08E-32	1.04E-28	AT3G22060	BAB01391.1 unnamed protein product [Arabidopsis thaliana] &gt;AEE76585.1 Receptor-like protein kinase-related family protein [Arabidopsis thaliana] &gt;Q9LRJ9.1 RecName: Full=Cysteine-rich repeat secretory protein 38;ABD91491.1 At3g22060 [Arabidopsis thaliana] &gt;AAK59407.1 unknown protein [Arabidopsis thaliana] &gt;Receptor-like protein kinase-related family protein [Arabidopsis thaliana] &gt;O…	GO:0009737;GO:0005773;GO:0005618;GO:0005576;GO:0003674	response to abscisic acid;vacuole;cell wall;extracellular region;molecular_function	-	-	-	-	-	-	Cysteine-rich	Cysteine-rich repeat secretory protein 38 OS=Arabidopsis thaliana GN=CRRSP38 PE=2 SV=1
AT2G36080	1407	10.92	13.88	27.42	32.02	1.680684213	4.37E-09	5.80E-07	AT2G36080	AEC09204.1 AP2/B3-like transcriptional factor family protein [Arabidopsis thaliana] &gt;OAP08776.1 NGAL1 [Arabidopsis thaliana];AP2/B3-like transcriptional factor family protein [Arabidopsis thaliana] &gt;NP_001324302.1 AP2/B3-like transcriptional factor family protein [Arabidopsis thaliana] &gt;AEC09203.1 AP2/B3-like transcriptional factor family protein [Arabidopsis thaliana] &gt;ANM62124.1 AP2…	GO:0003700;GO:0006351;GO:0006355;GO:0045892;GO:0005634;GO:0080167;GO:0003677	transcription factor activity, sequence-specific DNA binding;transcription, DNA-templated;regulation of transcription, DNA-templated;negative regulation of transcription, DNA-templated;nucleus;response to karrikin;DNA binding	-	-	-	-	-	-	B3	B3 domain-containing protein At2g36080 OS=Arabidopsis thaliana GN=ARF31 PE=2 SV=1
AT1G23050	825	28.18	19.59	46.23	35.27	1.170487343	0.001015514	0.018723942	AT1G23050	AAB72156.1 hypothetical protein [Arabidopsis thaliana] &gt;AAR24742.1 At1g23050 [Arabidopsis thaliana] &gt;AAR20722.1 At1g23050 [Arabidopsis thaliana] &gt;AEE30327.1 hydroxyproline-rich glycoprotein family protein [Arabidopsis thaliana];hydroxyproline-rich glycoprotein family protein [Arabidopsis thaliana] &gt;AAC00614.1 Hypothetical protein [Arabidopsis thaliana] &gt	GO:0005576;GO:0016021;GO:0031225;GO:0016020;GO:0003674;GO:0008150	extracellular region;integral component of membrane;anchored component of membrane;membrane;molecular_function;biological_process	-	-	-	-	-	-	-	-
AT5G24120	2097	8.55	6.22	17.41	11.14	1.322638486	0.000268704	0.006724101	AT5G24120	CAA77213.1 sigma-like factor [Arabidopsis thaliana] &gt;OAO95674.1 SIGE [Arabidopsis thaliana] &gt; Short=Sigma-E;ANM68680.1 sigma factor E [Arabidopsis thaliana] &gt;ANM68681.1 sigma factor E [Arabidopsis thaliana]; Flags: Precursor &gt; Short=Atsig5;BAA78109.1 RNA polymerase sigma subunit SigE [Arabidopsis thaliana] &gt;NP_001330408.1 sigma factor E [Arabidopsis thaliana] &gt;Q9ZNX9.1 RecName: …	GO:0006355;GO:0003700;GO:0006351;GO:0045893;GO:0001053;GO:0003899;GO:0009658;GO:0006352;GO:2001141;GO:0009507;GO:0003677;GO:0010207;GO:0005739;GO:0010218;GO:0009637;GO:0071483;GO:0016987;GO:0010114;GO:0009536	regulation of transcription, DNA-templated;transcription factor activity, sequence-specific DNA binding;transcription, DNA-templated;positive regulation of transcription, DNA-templated;plastid sigma factor activity;DNA-directed 5'-3' RNA polymerase activity;chloroplast organization;DNA-templated transcription, initiation;regulation of RNA biosynthetic process;chloroplast;DNA binding;photosystem I…	K03093	SIGMA70	http://www.genome.jp/dbget-bin/www_bget?ko:K03093	-	-	-	RNA	RNA polymerase sigma factor sigE, chloroplastic/mitochondrial OS=Arabidopsis thaliana GN=SIGE PE=1 SV=1
AT3G53800	1463	44.9	40.26	72.44	73.62	1.160565494	1.56E-06	9.44E-05	AT3G53800	Fes1B [Arabidopsis thaliana] &gt;AAM65246.1 unknown [Arabidopsis thaliana] &gt;CAB88342.1 putative protein [Arabidopsis thaliana] &gt;AEE79145.1 Fes1B [Arabidopsis thaliana]	GO:0005634	nucleus	K09562	HSPBP1	http://www.genome.jp/dbget-bin/www_bget?ko:K09562	Protein processing in endoplasmic reticulum	ko04141	-	-	-
AT2G38820	1751	8.18	8.56	13.04	14.94	1.136561937	0.000154813	0.004310081	AT2G38820	DNA-directed RNA polymerase subunit beta-beta protein, putative (DUF506) [Arabidopsis thaliana] &gt;AEC09589.1 DNA-directed RNA polymerase subunit beta-beta protein, putative (DUF506) [Arabidopsis thaliana];AEC09590.2 DNA-directed RNA polymerase subunit beta-beta protein, putative (DUF506) [Arabidopsis thaliana]	GO:0008150;GO:0005634;GO:0003674	biological_process;nucleus;molecular_function	-	-	-	-	-	-	-	-
AT4G28240	1056	43.88	39.46	94.62	72.27	1.398323183	1.61E-07	1.38E-05	AT4G28240	AAM96970.1 putative wound-induced protein [Arabidopsis thaliana] &gt;AAK91455.1 AT4g28240/F26K10_120 [Arabidopsis thaliana] &gt;Wound-responsive family protein [Arabidopsis thaliana] &gt;EFH43718.1 hypothetical protein ARALYDRAFT_491951 [Arabidopsis lyrata subsp. lyrata] &gt;AAM63168.1 putative wound induced protein [Arabidopsis thaliana] &gt;XP_002867459.1 hypothetical protein ARALYDRAFT_491951 …	GO:0003674;GO:0008150;GO:0005634	molecular_function;biological_process;nucleus	-	-	-	-	-	-	-	-
AT4G03420	2040	37.23	44.26	77.37	75.59	1.305436823	1.63E-09	2.46E-07	AT4G03420	AAL75907.1 AT4g03420/F9H3_4 [Arabidopsis thaliana] &gt;hypothetical protein (DUF789) [Arabidopsis thaliana] &gt;AAM19862.1 AT4g03420/F9H3_4 [Arabidopsis thaliana] &gt;AEE82319.1 hypothetical protein (DUF789) [Arabidopsis thaliana]	GO:0005634;GO:0008150;GO:0003674	nucleus;biological_process;molecular_function	-	-	-	-	-	-	-	-
AT4G13575	1117	17.7	26.72	117.55	110.75	2.649490642	3.97E-28	1.05E-24	AT4G13575	hypothetical protein AT4G13572 [Arabidopsis thaliana] &gt;hypothetical protein AT4G13575 [Arabidopsis thaliana] &gt;AEE83296.1 hypothetical protein AT4G13572 [Arabidopsis thaliana];NP_001328168.1 hypothetical protein AT4G13575 [Arabidopsis thaliana] &gt;AEE83297.1 hypothetical protein AT4G13575 [Arabidopsis thaliana] &gt;hypothetical protein AXX17_AT4G15490 [Arabidopsis thaliana];ANM66260.1 hypot…	GO:0048046;GO:0009793;GO:0003674;GO:0005829;GO:0008150;GO:0009567;GO:0005739	apoplast;embryo development ending in seed dormancy;molecular_function;cytosol;biological_process;double fertilization forming a zygote and endosperm;mitochondrion	-	-	-	-	-	KOG1757(B)(Histone 2A)	Putative	Putative F-box/LRR-repeat protein At3g49150 OS=Arabidopsis thaliana GN=At3g49150 PE=4 SV=2
AT1G21500	877	135.59	168.4	225.42	298.26	1.210372153	6.32E-06	0.000304415	AT1G21500	AAK43843.1 Unknown protein [Arabidopsis thaliana] &gt;hypothetical protein AT1G21500 [Arabidopsis thaliana] &gt;AAF87906.1 Unknown protein [Arabidopsis thaliana] &gt;AEE30109.1 hypothetical protein AT1G21500 [Arabidopsis thaliana];AAM10254.1 unknown protein [Arabidopsis thaliana] &gt;AAM60825.1 unknown [Arabidopsis thaliana] &gt	GO:0009507;GO:0009534;GO:0005943	chloroplast;chloroplast thylakoid;phosphatidylinositol 3-kinase complex, class IA	-	-	-	-	-	-	-	-
AT1G29930	1231	22501.69	20759.57	48254.12	58427.07	1.705534697	3.62E-12	9.24E-10	AT1G29930	AAL25594.1 At1g29930/F1N18_23 [Arabidopsis thaliana] &gt;OAP18794.1 LHCB1.3 [Arabidopsis thaliana]; AltName: Full=LHCII type I CAB-1;AAK93612.1 putative photosystem II type I chlorophyll a/b binding protein [Arabidopsis thaliana] &gt; Short=CAB-140; Flags: Precursor &gt;AAG10603.1 Putative chlorophyll a/b-binding protein [Arabidopsis thaliana] &gt; AltName: Full=Chlorophyll a-b protein 140;chloro…	GO:0009941;GO:0009507;GO:0010218;GO:0009523;GO:0005739;GO:0009522;GO:0048046;GO:0009534;GO:0009637;GO:0030076;GO:0016021;GO:0010287;GO:0016168;GO:0015979;GO:0009579;GO:0046872;GO:0009535;GO:0009765;GO:0009416;GO:0005515;GO:0009536;GO:0010114;GO:0009750;GO:0016020;GO:0005794;GO:0009768;GO:0031409;GO:0018298	chloroplast envelope;chloroplast;response to far red light;photosystem II;mitochondrion;photosystem I;apoplast;chloroplast thylakoid;response to blue light;light-harvesting complex;integral component of membrane;plastoglobule;chlorophyll binding;photosynthesis;thylakoid;metal ion binding;chloroplast thylakoid membrane;photosynthesis, light harvesting;response to light stimulus;protein binding;pla…	K08912	LHCB1	http://www.genome.jp/dbget-bin/www_bget?ko:K08912	Photosynthesis - antenna proteins	ko00196	-	Chlorophyll	Chlorophyll a-b binding protein 1, chloroplastic OS=Arabidopsis thaliana GN=LHCB1.3 PE=1 SV=1
AT1G67910	827	9.15	7.77	25.42	28.97	2.087303576	4.75E-09	6.19E-07	AT1G67910	AAV74242.1 At1g67910 [Arabidopsis thaliana] &gt;OAP17433.1 hypothetical protein AXX17_AT1G61940 [Arabidopsis thaliana];NP_001185348.1 hypothetical protein AT1G67910 [Arabidopsis thaliana] &gt;AAT41734.1 At1g67910 [Arabidopsis thaliana] &gt;AEE34721.1 hypothetical protein AT1G67910 [Arabidopsis thaliana] &gt;BAF00746.1 hypothetical protein [Arabidopsis thaliana] &gt;AEE34720.1 hypothetical protein…	GO:0003674;GO:0005634;GO:0008150	molecular_function;nucleus;biological_process	-	-	-	-	-	-	-	-
AT3G44300	1535	17.03	45.21	88.61	104.36	2.062933761	6.02E-07	4.22E-05	AT3G44300	BAE98592.1 nitrilase 2 [Arabidopsis thaliana] &gt;CAB88998.1 nitrilase 2 [Arabidopsis thaliana] &gt;ABF18988.1 At3g44300 [Arabidopsis thaliana] &gt;P32962.1 RecName: Full=Nitrilase 2 &gt;nitrilase 2 [Arabidopsis thaliana] &gt;AAB60275.1 nitrilase [Arabidopsis thaliana] &gt;AEE77886.1 nitrilase 2 [Arabidopsis thaliana] &gt;OAP02780.1 NIT2 [Arabidopsis thaliana];AAM65574.1 nitrilase 2 [Arabidopsis …	GO:0009684;GO:0016020;GO:0009507;GO:0009617;GO:0006807;GO:0046686;GO:0016787;GO:0080109;GO:0005829;GO:0000257;GO:0005886;GO:0080061;GO:0009506;GO:0016810;GO:0048046	indoleacetic acid biosynthetic process;membrane;chloroplast;response to bacterium;nitrogen compound metabolic process;response to cadmium ion;hydrolase activity;indole-3-acetonitrile nitrile hydratase activity;cytosol;nitrilase activity;plasma membrane;indole-3-acetonitrile nitrilase activity;plasmodesma;hydrolase activity, acting on carbon-nitrogen (but not peptide) bonds;apoplast	K01501	E3.5.5.1	http://www.genome.jp/dbget-bin/www_bget?ko:K01501	Tryptophan metabolism;Nitrogen metabolism;Cyanoamino acid metabolism	ko00380,ko00910,ko00460	KOG0805(E)(Carbon-nitrogen hydrolase)	Nitrilase	Nitrilase 2 OS=Arabidopsis thaliana GN=NIT2 PE=1 SV=1
AT3G56290	1061	14.6	11.74	29.34	24.46	1.426370183	1.09E-05	0.000484018	AT3G56290	AEE79505.1 potassium transporter [Arabidopsis thaliana] &gt;CAB87428.1 putative protein [Arabidopsis thaliana] &gt;AAM10237.1 putative protein [Arabidopsis thaliana] &gt;OAP01888.1 hypothetical protein AXX17_AT3G50930 [Arabidopsis thaliana];potassium transporter [Arabidopsis thaliana] &gt;AAL32581.1 putative protein [Arabidopsis thaliana] &gt;BAF00005.1 hypothetical protein [Arabidopsis thaliana]…	GO:0005739;GO:0045893;GO:0009658;GO:0003674	mitochondrion;positive regulation of transcription, DNA-templated;chloroplast organization;molecular_function	-	-	-	-	-	-	-	-
AT1G10360	1018	35.36	31.51	51.8	55.49	1.087188757	6.01E-05	0.001994912	AT1G10360	AAN41340.1 putative glutathione S-transferase TSI-1 [Arabidopsis thaliana] &gt;AAG30139.1 glutathione S-transferase [Arabidopsis thaliana] &gt; AltName: Full=Glutathione S-transferase 29 &gt;glutathione S-transferase TAU 18 [Arabidopsis thaliana] &gt;AEE28570.1 glutathione S-transferase TAU 18 [Arabidopsis thaliana];BAH19868.1 AT1G10360 [Arabidopsis thaliana] &gt; Short=AtGSTU18; AltName: Full=GS…	GO:0005829;GO:0006749;GO:0009407;GO:0005737;GO:0004364;GO:0016740;GO:0009636	cytosol;glutathione metabolic process;toxin catabolic process;cytoplasm;glutathione transferase activity;transferase activity;response to toxic substance	K00799	GST,gst	http://www.genome.jp/dbget-bin/www_bget?ko:K00799	Glutathione metabolism	ko00480	-	Glutathione	Glutathione S-transferase U18 OS=Arabidopsis thaliana GN=GSTU18 PE=2 SV=1
AT2G42750	1483	107.16	84.26	191.25	163.96	1.277228802	1.09E-06	7.01E-05	AT2G42750	DNAJ heat shock N-terminal domain-containing protein [Arabidopsis thaliana] &gt;AAD21732.2 expressed protein [Arabidopsis thaliana] &gt;AAL47445.1 At2g42750/F7D19.25 [Arabidopsis thaliana] &gt;AAM19907.1 At2g42750/F7D19.25 [Arabidopsis thaliana] &gt;AEC10164.1 DNAJ heat shock N-terminal domain-containing protein [Arabidopsis thaliana] &gt;AAM62780.1 unknown [Arabidopsis thaliana] &gt;OAP07294.1 h…	GO:0009507;GO:0006457;GO:0009055;GO:0005506	chloroplast;protein folding;electron carrier activity;iron ion binding	-	-	-	-	-	KOG0716(O)(Molecular chaperone (DnaJ superfamily))	Chaperone	Chaperone protein dnaJ GFA2, mitochondrial OS=Arabidopsis thaliana GN=GFA2 PE=2 SV=1
AT5G64190	1527	5.23	4.08	15.93	11.78	1.957016515	6.89E-08	6.54E-06	AT5G64190	AED97852.1 neuronal PAS domain protein [Arabidopsis thaliana];neuronal PAS domain protein [Arabidopsis thaliana] &gt;ANM69115.1 neuronal PAS domain protein [Arabidopsis thaliana];BAB09850.1 unnamed protein product [Arabidopsis thaliana] &gt	GO:0003674;GO:0008150;GO:0005739	molecular_function;biological_process;mitochondrion	-	-	-	-	-	-	-	-
AT5G53730	1382	6.81	5.95	12.16	8.69	1.095208624	0.003277529	0.044732625	AT5G53730	Late embryogenesis abundant (LEA) hydroxyproline-rich glycoprotein family [Arabidopsis thaliana] &gt;AAR24221.1 At5g53730 [Arabidopsis thaliana] &gt;AAR92356.1 At5g53730 [Arabidopsis thaliana] &gt;AED96399.1 Late embryogenesis abundant (LEA) hydroxyproline-rich glycoprotein family [Arabidopsis thaliana] &gt;BAB09545.1 unnamed protein product [Arabidopsis thaliana] &gt;OAO92663.1 NHL26 [Arabidopsi…	GO:0046658;GO:0016020;GO:0016021;GO:0005886;GO:0004871;GO:0006952;GO:0009506	anchored component of plasma membrane;membrane;integral component of membrane;plasma membrane;signal transducer activity;defense response;plasmodesma	-	-	-	-	-	-	NDR1/HIN1-like	NDR1/HIN1-like protein 1 OS=Arabidopsis thaliana GN=NHL1 PE=2 SV=1
AT4G10910	744	0.88	1.65	6.05	4.61	2.502995123	0.000829244	0.01613736	AT4G10910	AAO50493.1 unknown protein [Arabidopsis thaliana] &gt;BAC43619.1 unknown protein [Arabidopsis thaliana] &gt;AAM62934.1 unknown [Arabidopsis thaliana] &gt;CAB81192.1 hypothetical protein [Arabidopsis thaliana] &gt;hypothetical protein AT4G10910 [Arabidopsis thaliana] &gt;OAO97635.1 hypothetical protein AXX17_AT4G12290 [Arabidopsis thaliana];CAB40059.1 hypothetical protein [Arabidopsis thaliana] &g…	GO:0008150;GO:0005634;GO:0003674	biological_process;nucleus;molecular_function	-	-	-	-	-	-	-	-
AT1G02660	2842	6.71	5.49	9.91	11.21	1.178427653	0.00014921	0.004193409	AT1G02660	AEE27455.1 alpha/beta-Hydrolases superfamily protein [Arabidopsis thaliana];alpha/beta-Hydrolases superfamily protein [Arabidopsis thaliana] &gt	GO:0006629;GO:0005576;GO:0004806;GO:0016787;GO:0016021;GO:0016020	lipid metabolic process;extracellular region;triglyceride lipase activity;hydrolase activity;integral component of membrane;membrane	-	-	-	-	-	-	-	-
AT5G06980	1267	14.78	15.77	46.92	37.71	1.873776171	1.01E-12	2.88E-10	AT5G06980	AltName: Full=Night light-inducible and clock-regulated 4 &gt;AED91093.1 hypothetical protein AT5G06980 [Arabidopsis thaliana];NP_001330537.1 hypothetical protein AT5G06980 [Arabidopsis thaliana] &gt;Q9FL48.1 RecName: Full=Protein LNK4;BAB11156.1 unnamed protein product [Arabidopsis thaliana] &gt;AED91094.1 hypothetical protein AT5G06980 [Arabidopsis thaliana];AAM14249.1 unknown protein [Arabidop…	GO:0003674;GO:0005634;GO:0080167;GO:0006351;GO:0006355	molecular_function;nucleus;response to karrikin;transcription, DNA-templated;regulation of transcription, DNA-templated	-	-	-	-	-	-	Protein	Protein LNK4 OS=Arabidopsis thaliana GN=LNK4 PE=1 SV=1
AT3G49780	550	35.79	38.6	88.4	71.44	1.613330798	5.87E-08	5.81E-06	AT3G49780	AEE78589.1 phytosulfokine 4 precursor [Arabidopsis thaliana] &gt;AAN71996.1 putative protein [Arabidopsis thaliana] &gt; Short=PSK-alpha; Flags: Precursor &gt;DAA00273.1 TPA_exp: putative phytosulfokine peptide precursor [Arabidopsis thaliana] &gt; Contains: RecName: Full=Phytosulfokine-alpha;Q9M2Y0.2 RecName: Full=Phytosulfokines 3; Short=PSK-beta;OAP06552.1 PSK4 [Arabidopsis thaliana]; Short=Ph…	GO:1905392;GO:0008283;GO:0030154;GO:0005576;GO:0008083;GO:0005794;GO:0031012;GO:0009887;GO:0007275	plant organ morphogenesis;cell proliferation;cell differentiation;extracellular region;growth factor activity;Golgi apparatus;extracellular matrix;animal organ morphogenesis;multicellular organism development	-	-	-	-	-	-	Phytosulfokines	Phytosulfokines 3 OS=Arabidopsis thaliana GN=PSK3 PE=2 SV=2
AT5G35490	466	12	8.94	35.46	42.17	2.343993067	1.55E-07	1.34E-05	AT5G35490	mto 1 responding up 1 [Arabidopsis thaliana] &gt;TIR-NBS-LRR class disease resistance protein [Arabidopsis thaliana] &gt;ANM70093.1 TIR-NBS-LRR class disease resistance protein [Arabidopsis thaliana];unnamed protein product [Arabidopsis thaliana];PREDICTED: uncharacterized protein LOC104789701 [Camelina sativa];AED93973.2 mto 1 responding up 1 [Arabidopsis thaliana]	GO:0005524;GO:0008150;GO:0005634;GO:0035091;GO:0000166;GO:0003674;GO:0006952;GO:0007165;GO:0046872;GO:0016788;GO:0043531;GO:0005739;GO:0003964	ATP binding;biological_process;nucleus;phosphatidylinositol binding;nucleotide binding;molecular_function;defense response;signal transduction;metal ion binding;hydrolase activity, acting on ester bonds;ADP binding;mitochondrion;RNA-directed DNA polymerase activity	-	-	-	-	-	-	Mediator	Mediator of RNA polymerase II transcription subunit 28 OS=Arabidopsis thaliana GN=MED28 PE=1 SV=1
AT1G44446	1997	62.4	66.16	149.22	151.3	1.624988214	1.18E-14	4.66E-12	AT1G44446	AAK43487.1 chlorophyll a oxygenase [Arabidopsis thaliana] &gt; Flags: Precursor &gt;Pheophorbide a oxygenase family protein with Rieske 2Fe-2S domain-containing protein [Arabidopsis thaliana] &gt;BAF00553.1 chlorophyll a oxygenase [Arabidopsis thaliana] &gt;AAN72086.1 chlorophyll a oxygenase [Arabidopsis thaliana] &gt;AAM91560.1 chlorophyll a oxygenase [Arabidopsis thaliana] &gt;AEE32035.1 Pheoph…	GO:0051536;GO:0005506;GO:0042651;GO:0009507;GO:0010277;GO:0055114;GO:0009706;GO:0051537;GO:0009536;GO:0016491;GO:0016020;GO:0009535;GO:0046872;GO:0009579;GO:0031969;GO:0016705;GO:0015995	iron-sulfur cluster binding;iron ion binding;thylakoid membrane;chloroplast;chlorophyllide a oxygenase [overall] activity;oxidation-reduction process;chloroplast inner membrane;2 iron, 2 sulfur cluster binding;plastid;oxidoreductase activity;membrane;chloroplast thylakoid membrane;metal ion binding;thylakoid;chloroplast membrane;oxidoreductase activity, acting on paired donors, with incorporation…	K13600	CAO	http://www.genome.jp/dbget-bin/www_bget?ko:K13600	Porphyrin and chlorophyll metabolism	ko00860	-	Chlorophyllide	Chlorophyllide a oxygenase, chloroplastic OS=Arabidopsis thaliana GN=CAO PE=1 SV=1
AT3G57020	1524	3.76	3.05	8.67	6.25	1.517547543	0.00025687	0.006489518	AT3G57020	Q9M1J6.1 RecName: Full=Protein STRICTOSIDINE SYNTHASE-LIKE 9;CAB72172.1 putative protein [Arabidopsis thaliana] &gt;AEE79599.1 Calcium-dependent phosphotriesterase superfamily protein [Arabidopsis thaliana] &gt; Short=AtSS6;OAP01390.1 hypothetical protein AXX17_AT3G51610 [Arabidopsis thaliana]; Short=AtSSL9; AltName: Full=Strictosidine synthase 6; Flags: Precursor &gt;AEE79600.1 Calcium-dependent…	GO:0016020;GO:0009821;GO:0016788;GO:0016844;GO:0016021;GO:0005773;GO:0009507;GO:0005774;GO:0009058;GO:0005783	membrane;alkaloid biosynthetic process;hydrolase activity, acting on ester bonds;strictosidine synthase activity;integral component of membrane;vacuole;chloroplast;vacuolar membrane;biosynthetic process;endoplasmic reticulum	-	-	-	-	-	-	Protein	Protein STRICTOSIDINE SYNTHASE-LIKE 9 OS=Arabidopsis thaliana GN=SSL9 PE=2 SV=1
AT4G12800	1049	3385.13	2394.04	4329.78	5383.36	1.147866081	0.000137155	0.003914861	AT4G12800	photosystem I subunit l [Arabidopsis thaliana] &gt;ANM67144.1 photosystem I subunit l [Arabidopsis thaliana]	GO:0016020;GO:0009536;GO:0019684;GO:0031969;GO:0005515;GO:0009535;GO:0015979;GO:0010287;GO:0016021;GO:0009534;GO:0009522;GO:0009507;GO:0009941;GO:0009538;GO:0009579	membrane;plastid;photosynthesis, light reaction;chloroplast membrane;protein binding;chloroplast thylakoid membrane;photosynthesis;plastoglobule;integral component of membrane;chloroplast thylakoid;photosystem I;chloroplast;chloroplast envelope;photosystem I reaction center;thylakoid	K02699	psaL	http://www.genome.jp/dbget-bin/www_bget?ko:K02699	Photosynthesis	ko00195	-	Photosystem	Photosystem I reaction center subunit XI, chloroplastic OS=Arabidopsis thaliana GN=PSAL PE=1 SV=2
AT2G26980	1959	10.86	16.63	31.57	22.56	1.437676097	2.55E-06	0.00014289	AT2G26980	AEC07919.1 CBL-interacting protein kinase 3 [Arabidopsis thaliana];AEC07917.1 CBL-interacting protein kinase 3 [Arabidopsis thaliana];CBL-interacting protein kinase 3 [Arabidopsis thaliana] &gt;OAP07444.1 SnRK3.17 [Arabidopsis thaliana] &gt;AEC07918.2 CBL-interacting protein kinase 3 [Arabidopsis thaliana]	GO:0005524;GO:0009735;GO:0007165;GO:0005634;GO:0000166;GO:0004672;GO:0016310;GO:0005737;GO:0016740;GO:0004674;GO:0005886;GO:0006468;GO:0009738;GO:0016301;GO:0035556;GO:0009737	ATP binding;response to cytokinin;signal transduction;nucleus;nucleotide binding;protein kinase activity;phosphorylation;cytoplasm;transferase activity;protein serine/threonine kinase activity;plasma membrane;protein phosphorylation;abscisic acid-activated signaling pathway;kinase activity;intracellular signal transduction;response to abscisic acid	-	-	-	-	-	-	CBL-interacting	CBL-interacting serine/threonine-protein kinase 3 OS=Arabidopsis thaliana GN=CIPK3 PE=1 SV=2
AT5G35970	3475	36.63	27.91	90.22	76.27	1.740969545	1.00E-10	2.00E-08	AT5G35970	AED94034.1 P-loop containing nucleoside triphosphate hydrolases superfamily protein [Arabidopsis thaliana];P-loop containing nucleoside triphosphate hydrolases superfamily protein [Arabidopsis thaliana] &gt	GO:0009570;GO:0016787;GO:0003677;GO:0009507;GO:0009941	chloroplast stroma;hydrolase activity;DNA binding;chloroplast;chloroplast envelope	-	-	-	-	-	KOG1802(A)(RNA helicase nonsense mRNA reducing factor (pNORF1))	DNA-binding	DNA-binding protein SMUBP-2 OS=Mesocricetus auratus GN=IGHMBP2 PE=1 SV=1
AT1G35420	1275	67.51	54.71	101.78	100.17	1.117585971	1.84E-05	0.000750547	AT1G35420	alpha/beta-Hydrolases superfamily protein [Arabidopsis thaliana] &gt;AEE31791.1 alpha/beta-Hydrolases superfamily protein [Arabidopsis thaliana];AAG52116.1 unknown protein;AEE31790.1 alpha/beta-Hydrolases superfamily protein [Arabidopsis thaliana] &gt;OAP19248.1 hypothetical protein AXX17_AT1G36190 [Arabidopsis thaliana]; 42479-41336 [Arabidopsis thaliana] &gt;BAD42933.1 unknown protein [Arabidop…	GO:0009570;GO:0016787;GO:0009507;GO:0005739	chloroplast stroma;hydrolase activity;chloroplast;mitochondrion	-	-	-	-	-	KOG3043(R)(Predicted hydrolase related to dienelactone hydrolase)	Carboxymethylenebutenolidase	Carboxymethylenebutenolidase homolog OS=Homo sapiens GN=CMBL PE=1 SV=1
AT2G37950	1213	11.62	6.21	33.74	31.23	2.247464722	1.82E-08	1.98E-06	AT2G37950	AAW39001.1 At2g37950 [Arabidopsis thaliana] &gt;AAV31162.1 At2g37950 [Arabidopsis thaliana] &gt;AEC09469.1 RING/FYVE/PHD zinc finger superfamily protein [Arabidopsis thaliana] &gt;OAP10502.1 hypothetical protein AXX17_AT2G34780 [Arabidopsis thaliana];RING/FYVE/PHD zinc finger superfamily protein [Arabidopsis thaliana] &gt	GO:0046872;GO:0016020;GO:0016021;GO:0005634;GO:0009555;GO:0008270	metal ion binding;membrane;integral component of membrane;nucleus;pollen development;zinc ion binding	-	-	-	-	-	-	-	-
AT2G46910	1057	27.98	25.66	42.85	44.62	1.108276665	4.16E-05	0.001461685	AT2G46910	AEC10770.1 Plastid-lipid associated protein PAP / fibrillin family protein [Arabidopsis thaliana] &gt;Q8W4F1.1 RecName: Full=Probable plastid-lipid-associated protein 10, chloroplastic;AAC34229.2 Expressed protein [Arabidopsis thaliana] &gt;OAP07134.1 hypothetical protein AXX17_AT2G44620 [Arabidopsis thaliana];Plastid-lipid associated protein PAP / fibrillin family protein [Arabidopsis thaliana] …	GO:0008150;GO:0009536;GO:0010287;GO:0009507	biological_process;plastid;plastoglobule;chloroplast	-	-	-	-	-	-	Probable	Probable plastid-lipid-associated protein 10, chloroplastic OS=Arabidopsis thaliana GN=PAP10 PE=2 SV=1
AT5G39660	1831	3.87	4.29	14.31	10.1	1.96084094	4.01E-09	5.35E-07	AT5G39660	NP_001318708.1 cycling DOF factor 2 [Arabidopsis thaliana] &gt;ANM69712.1 cycling DOF factor 2 [Arabidopsis thaliana]; Short=AtDOF5.2 &gt;AAU90081.1 At5g39660 [Arabidopsis thaliana] &gt;Q93ZL5.2 RecName: Full=Cyclic dof factor 2;AED94460.1 cycling DOF factor 2 [Arabidopsis thaliana] &gt;AED94461.1 cycling DOF factor 2 [Arabidopsis thaliana] &gt; AltName: Full=Dof zinc finger protein DOF5.2;unname…	GO:0009908;GO:0006355;GO:0003700;GO:0006351;GO:0005634;GO:0048510;GO:0003677;GO:0043565;GO:0005515;GO:0046872	flower development;regulation of transcription, DNA-templated;transcription factor activity, sequence-specific DNA binding;transcription, DNA-templated;nucleus;regulation of timing of transition from vegetative to reproductive phase;DNA binding;sequence-specific DNA binding;protein binding;metal ion binding	-	-	-	-	-	-	Cyclic	Cyclic dof factor 2 OS=Arabidopsis thaliana GN=CDF2 PE=1 SV=2
AT1G09500	1100	1.43	3.24	7.78	5.76	1.881570611	0.000666638	0.013635938	AT1G09500	AAL58926.1 At1g09500/F14J9_16 [Arabidopsis thaliana] &gt;AAC33210.1 Highly similar to cinnamyl alcohol dehydrogenase, gi|1143445 [Arabidopsis thaliana] &gt;AAN18048.1 At1g09500/F14J9_16 [Arabidopsis thaliana] &gt;AEE28453.1 NAD(P)-binding Rossmann-fold superfamily protein [Arabidopsis thaliana];NAD(P)-binding Rossmann-fold superfamily protein [Arabidopsis thaliana] &gt;AAL11561.1 At1g09500/F14J9_…	GO:0003824;GO:0045551;GO:0055114;GO:0009809;GO:0050662;GO:0004022	catalytic activity;cinnamyl-alcohol dehydrogenase activity;oxidation-reduction process;lignin biosynthetic process;coenzyme binding;alcohol dehydrogenase (NAD) activity	-	-	-	-	-	KOG1502(V)(Flavonol reductase/cinnamoyl-CoA reductase)	Tetraketide;Cinnamoyl-CoA	Tetraketide alpha-pyrone reductase 1 OS=Arabidopsis thaliana GN=TKPR1 PE=1 SV=1;Cinnamoyl-CoA reductase 1 OS=Arabidopsis thaliana GN=CCR1 PE=1 SV=1
AT2G39800	2639	21.11	40.36	127.79	100.57	2.299850184	1.54E-12	4.21E-10	AT2G39800	AEC09729.1 delta1-pyrroline-5-carboxylate synthase 1 [Arabidopsis thaliana] &gt; Includes: RecName: Full=Glutamate 5-kinase;AAM47354.1 At2g39800/T5I7.10 [Arabidopsis thaliana] &gt; AltName: Full=Glutamate-5-semialdehyde dehydrogenase;CAA60740.1 pyrroline-5-carboxylate synthetase [Arabidopsis thaliana] &gt; AltName: Full=Glutamyl-gamma-semialdehyde dehydrogenase &gt;delta1-pyrroline-5-carboxylate …	GO:0005524;GO:0000166;GO:0008652;GO:0016310;GO:0009555;GO:0005737;GO:0055114;GO:0042538;GO:0048364;GO:0016620;GO:0004350;GO:0004349;GO:0009269;GO:0009414;GO:0006561;GO:0008152;GO:0009651;GO:0016491;GO:0016020;GO:0055129;GO:0016740;GO:0005739;GO:0006979;GO:0017084;GO:0009507;GO:0003824;GO:0016301;GO:0009737	ATP binding;nucleotide binding;cellular amino acid biosynthetic process;phosphorylation;pollen development;cytoplasm;oxidation-reduction process;hyperosmotic salinity response;root development;oxidoreductase activity, acting on the aldehyde or oxo group of donors, NAD or NADP as acceptor;glutamate-5-semialdehyde dehydrogenase activity;glutamate 5-kinase activity;response to desiccation;response t…	K12657	ALDH18A1,P5CS	http://www.genome.jp/dbget-bin/www_bget?ko:K12657	Arginine and proline metabolism;Biosynthesis of amino acids	ko00330,ko01230	KOG4165(E)(Gamma-glutamyl phosphate reductase);KOG1154(E)(Gamma-glutamyl kinase)	Delta-1-pyrroline-5-carboxylate	Delta-1-pyrroline-5-carboxylate synthase A OS=Arabidopsis thaliana GN=P5CSA PE=1 SV=1
AT3G21260	1102	3.67	5.15	9.28	7.79	1.289152952	0.00221124	0.033746796	AT3G21260	AEE76485.1 Glycolipid transfer protein (GLTP) family protein [Arabidopsis thaliana];AEE76484.1 Glycolipid transfer protein (GLTP) family protein [Arabidopsis thaliana];BAB01718.1 unnamed protein product [Arabidopsis thaliana] &gt;PREDICTED: glycolipid transfer protein 3 isoform X2 [Camelina sativa];Glycolipid transfer protein (GLTP) family protein [Arabidopsis thaliana] &gt;BAF00261.1 hypothetica…	GO:0046836;GO:0051861;GO:0006810;GO:0005737;GO:0017089;GO:0006869	glycolipid transport;glycolipid binding;transport;cytoplasm;glycolipid transporter activity;lipid transport	-	-	-	-	-	KOG3221(G)(Glycolipid transfer protein)	Glycolipid	Glycolipid transfer protein 3 OS=Arabidopsis thaliana GN=GLTP3 PE=2 SV=1
AT4G18340	1616	1.24	2.06	3.54	3.63	1.551307562	0.00305946	0.042563588	AT4G18340	CAA16806.1 beta-1, 3-glucanase-like protein [Arabidopsis thaliana] &gt;AEE84029.1 Glycosyl hydrolase superfamily protein [Arabidopsis thaliana] &gt;Glycosyl hydrolase superfamily protein [Arabidopsis thaliana] &gt;ANM66061.1 Glycosyl hydrolase superfamily protein [Arabidopsis thaliana];OAP01204.1 hypothetical protein AXX17_AT4G21540 [Arabidopsis thaliana];AAN65119.1 beta-1,3-glucanase-like protei…	GO:0030247;GO:0005975;GO:0004553;GO:0005576;GO:0046658;GO:0016020;GO:0016787;GO:0016021	polysaccharide binding;carbohydrate metabolic process;hydrolase activity, hydrolyzing O-glycosyl compounds;extracellular region;anchored component of plasma membrane;membrane;hydrolase activity;integral component of membrane	-	-	-	-	-	-	Glucan	Glucan endo-1,3-beta-glucosidase 14 OS=Arabidopsis thaliana GN=At2g27500 PE=1 SV=2
AT2G38870	620	16.56	52.71	59.48	139.1	2.00421902	0.000338152	0.008083383	AT2G38870	Serine protease inhibitor, potato inhibitor I-type family protein [Arabidopsis thaliana] &gt;AAO41943.1 putative protease inhibitor [Arabidopsis thaliana] &gt;AAC79626.2 putative protease inhibitor [Arabidopsis thaliana] &gt;OAP07613.1 hypothetical protein AXX17_AT2G35770 [Arabidopsis thaliana];AAO50715.1 putative protease inhibitor [Arabidopsis thaliana] &gt;AAM61318.1 putative protease inhibito…	GO:0005576;GO:0004867;GO:0005618;GO:0009611;GO:0050832;GO:0006508;GO:0008233	extracellular region;serine-type endopeptidase inhibitor activity;cell wall;response to wounding;defense response to fungus;proteolysis;peptidase activity	-	-	-	-	-	-	Protease	Protease inhibitor HPI OS=Hevea brasiliensis GN=PI1 PE=1 SV=2
AT5G23660	1346	77.26	58.73	149.92	107.09	1.30055187	1.02E-05	0.000460843	AT5G23660	AltName: Full=Protein SUGARS WILL EVENTUALLY BE EXPORTED TRANSPORTERS 12 &gt;bidirectional sugar transporter SWEET12-like protein [Arabidopsis thaliana] &gt;BAA97235.1 MtN3-like protein [Arabidopsis thaliana] &gt;O82587.1 RecName: Full=Bidirectional sugar transporter SWEET12; AltName: Full=MtN3-like protein;AAC64192.1 MTN3 homolog [Arabidopsis thaliana] &gt;AED93195.1 bidirectional sugar transpor…	GO:0051119;GO:0016020;GO:0005515;GO:0008515;GO:0016021;GO:0015770;GO:0005886;GO:0005887;GO:0006810;GO:0009793;GO:0008643;GO:0010431;GO:0007275;GO:0051260	sugar transmembrane transporter activity;membrane;protein binding;sucrose transmembrane transporter activity;integral component of membrane;sucrose transport;plasma membrane;integral component of plasma membrane;transport;embryo development ending in seed dormancy;carbohydrate transport;seed maturation;multicellular organism development;protein homooligomerization	K15382	SLC50A,SWEET	http://www.genome.jp/dbget-bin/www_bget?ko:K15382	-	-	-	Bidirectional	Bidirectional sugar transporter SWEET12 OS=Arabidopsis thaliana GN=SWEET12 PE=1 SV=1
AT5G49730	2680	77.91	49.24	305.58	254.71	2.502090204	1.75E-15	8.13E-13	AT5G49730	OAO89797.1 FRO7 [Arabidopsis thaliana];Q3KTM0.1 RecName: Full=Ferric reduction oxidase 7, chloroplastic;BAE99139.1 FRO1-like protein [Arabidopsis thaliana] &gt;AAM45050.1 putative FRO2; AltName: Full=Ferric-chelate reductase 6 &gt;OAO92417.1 FRO6 [Arabidopsis thaliana];Q8RWS6.1 RecName: Full=Ferric reduction oxidase 6;ferric reduction oxidase 7 [Arabidopsis thaliana] &gt; Short=AtFRO7; NADPH oxid…	GO:0046872;GO:0009416;GO:0031969;GO:0009536;GO:0016491;GO:0016020;GO:0000293;GO:0009507;GO:0016021;GO:0005634;GO:0005886;GO:0006811;GO:0055114;GO:0009767	metal ion binding;response to light stimulus;chloroplast membrane;plastid;oxidoreductase activity;membrane;ferric-chelate reductase activity;chloroplast;integral component of membrane;nucleus;plasma membrane;ion transport;oxidation-reduction process;photosynthetic electron transport chain	-	-	-	-	-	KOG0039(PQ)(Ferric reductase, NADH/NADPH oxidase and related proteins)	Ferric;Ferric	Ferric reduction oxidase 7, chloroplastic OS=Arabidopsis thaliana GN=FRO7 PE=2 SV=1;Ferric reduction oxidase 6 OS=Arabidopsis thaliana GN=FRO6 PE=2 SV=1
AT2G05070	1143	964.95	1129.53	2787.12	3317.11	1.955560672	2.11E-17	1.32E-14	AT2G05070	AAL47403.1 At2g05070/F1O13.20 [Arabidopsis thaliana] &gt;AAL32641.1 putative chlorophyll a/b binding protein [Arabidopsis thaliana] &gt;AEC05893.1 photosystem II light harvesting complex protein 2.2 [Arabidopsis thaliana];photosystem II light harvesting complex protein 2.2 [Arabidopsis thaliana] &gt; AltName: Full=Protein LIGHT-HARVESTING CHLOROPHYLL B-BINDING 2.2;AAL06878.1 At2g05070/F1O13.20 [A…	GO:0009416;GO:1903428;GO:0009644;GO:0015979;GO:0009579;GO:0046872;GO:0009535;GO:0009765;GO:0071215;GO:0016020;GO:0005794;GO:0009768;GO:0031409;GO:0018298;GO:0090333;GO:0010114;GO:0010218;GO:0009645;GO:0009523;GO:0030104;GO:0009522;GO:0009769;GO:0009409;GO:0009941;GO:0009517;GO:0005774;GO:0009507;GO:0030076;GO:0016021;GO:0009269;GO:0010287;GO:0016168;GO:0009534;GO:0009637	response to light stimulus;positive regulation of reactive oxygen species biosynthetic process;response to high light intensity;photosynthesis;thylakoid;metal ion binding;chloroplast thylakoid membrane;photosynthesis, light harvesting;cellular response to abscisic acid stimulus;membrane;Golgi apparatus;photosynthesis, light harvesting in photosystem I;pigment binding;protein-chromophore linkage;r…	K08913	LHCB2	http://www.genome.jp/dbget-bin/www_bget?ko:K08913	Photosynthesis - antenna proteins	ko00196	-	Chlorophyll	Chlorophyll a-b binding protein 2.2, chloroplastic OS=Arabidopsis thaliana GN=LHCB2.2 PE=1 SV=1
AT2G32100	1304	10.93	9.87	17.17	20.83	1.270905158	9.70E-05	0.002954769	AT2G32100	Q9SKY9.1 RecName: Full=Transcription repressor OFP16;AEC08635.1 ovate family protein 16 [Arabidopsis thaliana] &gt;OAP11743.1 OFP16 [Arabidopsis thaliana];ovate family protein 16 [Arabidopsis thaliana] &gt; AltName: Full=Ovate family protein 16; Short=AtOFP16 &gt;AAK43916.1 Unknown protein [Arabidopsis thaliana] &gt;AAD15394.1 hypothetical protein [Arabidopsis thaliana] &gt	GO:0005634;GO:0045892;GO:0006355;GO:0006351	nucleus;negative regulation of transcription, DNA-templated;regulation of transcription, DNA-templated;transcription, DNA-templated	-	-	-	-	-	-	Transcription	Transcription repressor OFP16 OS=Arabidopsis thaliana GN=OFP16 PE=2 SV=1
AT5G22270	927	28.49	18.02	48.16	33.48	1.20318883	0.001548361	0.025894709	AT5G22270	unknown [Arabidopsis thaliana]	GO:0008150;GO:0005634;GO:0003674	biological_process;nucleus;molecular_function	-	-	-	-	-	-	-	-
AT5G27400	1356	11.71	13.38	18.25	19.9	1.010876872	0.000502696	0.011023115	AT5G27400	BAE99408.1 hypothetical protein [Arabidopsis thaliana] &gt;AED93682.1 S-adenosyl-L-methionine-dependent methyltransferases superfamily protein [Arabidopsis thaliana];AAO64926.1 At5g27400 [Arabidopsis thaliana] &gt;S-adenosyl-L-methionine-dependent methyltransferases superfamily protein [Arabidopsis thaliana] &gt	GO:0005739;GO:0008483;GO:0003824;GO:0008152;GO:0016740;GO:0008168;GO:0032259;GO:0005829;GO:0005737	mitochondrion;transaminase activity;catalytic activity;metabolic process;transferase activity;methyltransferase activity;methylation;cytosol;cytoplasm	-	-	-	-	-	KOG2497(R)(Predicted methyltransferase)	Putative	Putative uncharacterized protein DDB_G0277003 OS=Dictyostelium discoideum GN=DDB_G0277003 PE=4 SV=2
AT1G24440	1480	14.1	11.98	29.38	25.99	1.470688641	2.54E-07	2.01E-05	AT1G24440	AEE30530.1 RING/U-box superfamily protein [Arabidopsis thaliana] &gt;AAM62757.1 unknown [Arabidopsis thaliana] &gt;AAF97956.1 F21J9.10 [Arabidopsis thaliana] &gt;RING/U-box superfamily protein [Arabidopsis thaliana] &gt;OAP17760.1 hypothetical protein AXX17_AT1G25710 [Arabidopsis thaliana];AAN41327.1 unknown protein [Arabidopsis thaliana] &gt	GO:0008270;GO:0005634;GO:0046872	zinc ion binding;nucleus;metal ion binding	-	-	-	-	-	-	-	-
AT4G28040	1453	0.04	0.08	0.92	1.74	4.910849568	8.68E-05	0.00268977	AT4G28040	AEE85427.1 nodulin MtN21 /EamA-like transporter family protein [Arabidopsis thaliana] &gt;NP_001031736.1 nodulin MtN21 /EamA-like transporter family protein [Arabidopsis thaliana] &gt;AEE85428.1 nodulin MtN21 /EamA-like transporter family protein [Arabidopsis thaliana] &gt;CAB79606.1 Medicago nodulin N21-like protein [Arabidopsis thaliana] &gt;AEE85429.1 nodulin MtN21 /EamA-like transporter famil…	GO:0016021;GO:0009507;GO:0016020;GO:0022857;GO:0006810;GO:0005886	integral component of membrane;chloroplast;membrane;transmembrane transporter activity;transport;plasma membrane	-	-	-	-	-	-	WAT1-related	WAT1-related protein At4g28040 OS=Arabidopsis thaliana GN=At4g28040 PE=2 SV=1
AT3G53420	1283	196.09	211.85	285.22	396.36	1.150482023	2.13E-05	0.000837239	AT3G53420	AAK73268.1 plasma membrane intrinsic protein 2a [Arabidopsis thaliana] &gt;AAK62634.1 AT3g53420/F4P12_120 [Arabidopsis thaliana] &gt;AEE79083.1 plasma membrane intrinsic protein 2A [Arabidopsis thaliana] &gt;AAM65406.1 plasma membrane intrinsic protein 2a [Arabidopsis thaliana] &gt;P43286.1 RecName: Full=Aquaporin PIP2-1; Short=PIP2a;OAP02061.1 PIP2A [Arabidopsis thaliana];CAB67649.1 plasma membr…	GO:0005773;GO:0003729;GO:0009737;GO:0016021;GO:0009507;GO:0031625;GO:0034220;GO:0016020;GO:0015250;GO:0006833;GO:0009414;GO:0080170;GO:0009506;GO:0055085;GO:0006810;GO:0009992;GO:0005887;GO:0015254;GO:0005886;GO:0005215	vacuole;mRNA binding;response to abscisic acid;integral component of membrane;chloroplast;ubiquitin protein ligase binding;ion transmembrane transport;membrane;water channel activity;water transport;response to water deprivation;hydrogen peroxide transmembrane transport;plasmodesma;transmembrane transport;transport;cellular water homeostasis;integral component of plasma membrane;glycerol channel …	K09872	PIP	http://www.genome.jp/dbget-bin/www_bget?ko:K09872	-	-	KOG0223(G)(Aquaporin (major intrinsic protein family))	Aquaporin	Aquaporin PIP2-1 OS=Arabidopsis thaliana GN=PIP2-1 PE=1 SV=1
AT5G09530	1649	3.05	12.98	13.63	34.08	2.030188626	0.001306024	0.022683143	AT5G09530	-	-	-	-	-	-	-	-	-	-	-
AT5G25140	1915	2.19	2.36	7.6	5.04	1.860413061	4.24E-06	0.000215913	AT5G25140	cytochrome P450, family 71, subfamily B, polypeptide 13 [Arabidopsis thaliana] &gt;P58050.1 RecName: Full=Cytochrome P450 71B13 &gt;BAE99104.1 cytochrome P450 like protein [Arabidopsis thaliana] &gt;AED93405.1 cytochrome P450, family 71, subfamily B, polypeptide 13 [Arabidopsis thaliana]	GO:0055114;GO:0020037;GO:0019825;GO:0004497;GO:0009507;GO:0016709;GO:0098542;GO:0016021;GO:0005506;GO:0016705;GO:0046872;GO:0016491;GO:0044550;GO:0016020	oxidation-reduction process;heme binding;oxygen binding;monooxygenase activity;chloroplast;oxidoreductase activity, acting on paired donors, with incorporation or reduction of molecular oxygen, NAD(P)H as one donor, and incorporation of one atom of oxygen;defense response to other organism;integral component of membrane;iron ion binding;oxidoreductase activity, acting on paired donors, with incor…	K00517	E1.14.-.-	http://www.genome.jp/dbget-bin/www_bget?ko:K00517	Stilbenoid, diarylheptanoid and gingerol biosynthesis	ko00945	-	Cytochrome	Cytochrome P450 71B13 OS=Arabidopsis thaliana GN=CYP71B13 PE=2 SV=1
AT5G03470	2324	13.19	12.55	24.17	24.15	1.297814131	2.09E-07	1.71E-05	AT5G03470	CAB83307.1 AtB&apos; subunit, alpha isoform &gt; alpha isoform; ALPHA [Arabidopsis thaliana];AAO22747.1 unknown protein [Arabidopsis thaliana] &gt;AED90609.1 Protein phosphatase 2A regulatory B subunit family protein [Arabidopsis thaliana] &gt; Short=AtB&apos; Short=PP2A, B&apos;AAB58900.1 B&apos;Protein phosphatase 2A regulatory B subunit family protein [Arabidopsis thaliana] &gt;O04375.1 RecNam…	GO:0005634;GO:0042325;GO:0007165;GO:0000159;GO:0019888	nucleus;regulation of phosphorylation;signal transduction;protein phosphatase type 2A complex;protein phosphatase regulator activity	K11584	PPP2R5	http://www.genome.jp/dbget-bin/www_bget?ko:K11584	mRNA surveillance pathway	ko03015	KOG2085(T)(Serine/threonine protein phosphatase 2A, regulatory subunit)	Serine/threonine	Serine/threonine protein phosphatase 2A 57 kDa regulatory subunit B&apos; alpha isoform OS=Arabidopsis thaliana GN=B&apos;ALPHA PE=1 SV=1
AT5G56870	3812	11.58	9.22	38.28	23.09	1.92704033	2.04E-09	2.97E-07	AT5G56870	Short=Lactase 4;beta-galactosidase 4 [Arabidopsis thaliana] &gt;AED96817.1 beta-galactosidase 4 [Arabidopsis thaliana]; Flags: Precursor &gt;CAB64740.1 putative beta-galactosidase [Arabidopsis thaliana] &gt;Q9SCV8.1 RecName: Full=Beta-galactosidase 4;BAA97206.1 beta-galactosidase [Arabidopsis thaliana] &gt	GO:0016787;GO:0005618;GO:0005773;GO:0008152;GO:0004565;GO:0048046;GO:0004553;GO:0005576;GO:0016798;GO:0005975	hydrolase activity;cell wall;vacuole;metabolic process;beta-galactosidase activity;apoplast;hydrolase activity, hydrolyzing O-glycosyl compounds;extracellular region;hydrolase activity, acting on glycosyl bonds;carbohydrate metabolic process	-	-	-	-	-	KOG0496(G)(Beta-galactosidase)	Beta-galactosidase	Beta-galactosidase 4 OS=Arabidopsis thaliana GN=BGAL4 PE=1 SV=1
AT3G06500	2677	23.28	37	63.67	45.29	1.249442603	2.29E-05	0.000891045	AT3G06500	B9DFA8.1 RecName: Full=Alkaline/neutral invertase C, mitochondrial; Short=A/N-INVC;BAH19425.1 AT3G06500 [Arabidopsis thaliana] &gt;Plant neutral invertase family protein [Arabidopsis thaliana] &gt;ANM65555.1 Plant neutral invertase family protein [Arabidopsis thaliana]; Flags: Precursor &gt;AEE74403.1 Plant neutral invertase family protein [Arabidopsis thaliana]	GO:0008152;GO:0007623;GO:0004564;GO:0005739;GO:0003824;GO:0016787;GO:0005987;GO:0048510;GO:0033926;GO:0004575;GO:0016798;GO:0010029;GO:0005975;GO:0005576	metabolic process;circadian rhythm;beta-fructofuranosidase activity;mitochondrion;catalytic activity;hydrolase activity;sucrose catabolic process;regulation of timing of transition from vegetative to reproductive phase;glycopeptide alpha-N-acetylgalactosaminidase activity;sucrose alpha-glucosidase activity;hydrolase activity, acting on glycosyl bonds;regulation of seed germination;carbohydrate me…	-	-	-	-	-	-	Alkaline/neutral	Alkaline/neutral invertase C, mitochondrial OS=Arabidopsis thaliana GN=INVC PE=1 SV=1
AT1G74670	910	70.24	36.72	248.05	242.24	2.586810214	2.12E-12	5.54E-10	AT1G74670	Q6NMQ7.1 RecName: Full=Gibberellin-regulated protein 6; AltName: Full=GAST1 protein homolog 6;Gibberellin-regulated family protein [Arabidopsis thaliana] &gt; Flags: Precursor &gt;AEE35620.1 Gibberellin-regulated family protein [Arabidopsis thaliana];AAS47605.1 At1g74670 [Arabidopsis thaliana] &gt	GO:0009740;GO:0009739;GO:0009744;GO:0005576;GO:0080167;GO:0009750;GO:0009749;GO:0003674	gibberellic acid mediated signaling pathway;response to gibberellin;response to sucrose;extracellular region;response to karrikin;response to fructose;response to glucose;molecular_function	-	-	-	-	-	-	Gibberellin-regulated	Gibberellin-regulated protein 6 OS=Arabidopsis thaliana GN=GASA6 PE=3 SV=1
AT1G16130	2753	1.12	0.92	3.01	2.03	1.674056907	0.00052387	0.011361523	AT1G16130	AEE29412.1 wall associated kinase-like 2 [Arabidopsis thaliana];AAP40396.1 putative WAK kinase (WLK) [Arabidopsis thaliana] &gt; Flags: Precursor &gt;Q7X8C5.1 RecName: Full=Wall-associated receptor kinase-like 2;BAF01525.1 hypothetical protein [Arabidopsis thaliana] &gt;wall associated kinase-like 2 [Arabidopsis thaliana] &gt;AAP40469.1 putative WAK kinase (WLK) [Arabidopsis thaliana] &gt	GO:0000166;GO:0009505;GO:0005524;GO:0030247;GO:0005509;GO:0009986;GO:0016740;GO:0004674;GO:0005886;GO:0010045;GO:0016020;GO:0004672;GO:0016310;GO:0010043;GO:0007166;GO:0046777;GO:0016301;GO:0046686;GO:0006468;GO:0016021	nucleotide binding;plant-type cell wall;ATP binding;polysaccharide binding;calcium ion binding;cell surface;transferase activity;protein serine/threonine kinase activity;plasma membrane;response to nickel cation;membrane;protein kinase activity;phosphorylation;response to zinc ion;cell surface receptor signaling pathway;protein autophosphorylation;kinase activity;response to cadmium ion;protein p…	-	-	-	-	-	-	Wall-associated	Wall-associated receptor kinase-like 2 OS=Arabidopsis thaliana GN=WAKL2 PE=2 SV=1
AT3G15850	1789	31.12	39.1	67.01	73.63	1.405492712	4.59E-09	6.06E-07	AT3G15850	AltName: Full=Fatty acid desaturase 5; Flags: Precursor &gt; AltName: Full=Acyl-lipid desaturase 3; Short=FAD5;OAP03314.1 JB67 [Arabidopsis thaliana];Q949X0.2 RecName: Full=Palmitoyl-monogalactosyldiacylglycerol delta-7 desaturase, chloroplastic;fatty acid desaturase 5 [Arabidopsis thaliana] &gt; Short=FADB;BAD23903.1 monogalactosyldiacylglycerol-specific palmitic acid desaturase [Arabidopsis tha…	GO:0006633;GO:0031969;GO:0005789;GO:0042759;GO:0009536;GO:0006631;GO:0016491;GO:0016020;GO:0009507;GO:0006636;GO:0016021;GO:0009579;GO:0009979;GO:0031408;GO:0006629;GO:0055114;GO:0010205;GO:0016717	fatty acid biosynthetic process;chloroplast membrane;endoplasmic reticulum membrane;long-chain fatty acid biosynthetic process;plastid;fatty acid metabolic process;oxidoreductase activity;membrane;chloroplast;unsaturated fatty acid biosynthetic process;integral component of membrane;thylakoid;16:0 monogalactosyldiacylglycerol desaturase activity;oxylipin biosynthetic process;lipid metabolic proce…	K20416	FAD5	http://www.genome.jp/dbget-bin/www_bget?ko:K20416	-	-	KOG1600(I)(Fatty acid desaturase)	Palmitoyl-monogalactosyldiacylglycerol	Palmitoyl-monogalactosyldiacylglycerol delta-7 desaturase, chloroplastic OS=Arabidopsis thaliana GN=ADS3 PE=1 SV=2
AT4G28703	754	6.21	3.71	26	24.44	2.756367827	5.11E-10	8.67E-08	AT4G28703	OAP00132.1 hypothetical protein AXX17_AT4G33030 [Arabidopsis thaliana];AAM65344.1 unknown [Arabidopsis thaliana] &gt;AEE85528.1 RmlC-like cupins superfamily protein [Arabidopsis thaliana] &gt;RmlC-like cupins superfamily protein [Arabidopsis thaliana] &gt	GO:0005634;GO:0003674	nucleus;molecular_function	K06995	K06995	http://www.genome.jp/dbget-bin/www_bget?ko:K06995	-	-	-	-	-
AT1G18060	1146	33.18	33.6	61.18	68.11	1.341569169	6.71E-08	6.45E-06	AT1G18060	AAM10300.1 AT1g18060/T10F20.23 [Arabidopsis thaliana] &gt;AAK82487.1 AT1g18060/T10F20.23 [Arabidopsis thaliana] &gt;BAF01402.1 hypothetical protein [Arabidopsis thaliana] &gt;AEE29669.1 microbial collagenase [Arabidopsis thaliana];AAF78392.1 T10O22.3 [Arabidopsis thaliana] &gt;microbial collagenase [Arabidopsis thaliana] &gt	GO:0009507;GO:0008150	chloroplast;biological_process	-	-	-	-	-	-	-	-
AT4G15660	940	1.13	4.09	13.72	13.35	2.81065068	2.18E-06	0.000124922	AT4G15660	O23417.1 RecName: Full=Monothiol glutaredoxin-S8;CAB78608.1 glutaredoxin [Arabidopsis thaliana] &gt; Short=AtGrxS8;AEE83633.1 Thioredoxin superfamily protein [Arabidopsis thaliana] &gt;ACO50420.1 glutaredoxin [Arabidopsis thaliana] &gt; AltName: Full=Protein ROXY 15 &gt;Thioredoxin superfamily protein [Arabidopsis thaliana] &gt;AAS99660.1 At4g15660 [Arabidopsis thaliana] &gt;CAB10344.1 glutaredox…	GO:0005737;GO:0051537;GO:0008794;GO:0005634;GO:0051536;GO:0046872;GO:0045454;GO:0009055;GO:0015035	cytoplasm;2 iron, 2 sulfur cluster binding;arsenate reductase (glutaredoxin) activity;nucleus;iron-sulfur cluster binding;metal ion binding;cell redox homeostasis;electron carrier activity;protein disulfide oxidoreductase activity	K03676	grxC,GLRX,GLRX2	http://www.genome.jp/dbget-bin/www_bget?ko:K03676	-	-	-	Monothiol	Monothiol glutaredoxin-S8 OS=Arabidopsis thaliana GN=GRXS8 PE=3 SV=1
AT3G49790	2004	23.83	15.64	44.27	41.35	1.494500814	2.75E-06	0.000151351	AT3G49790	OAP05470.1 hypothetical protein AXX17_AT3G43950 [Arabidopsis thaliana];AAS47626.1 At3g49790 [Arabidopsis thaliana] &gt;AAT06440.1 At3g49790 [Arabidopsis thaliana] &gt;CAB66917.1 putative protein [Arabidopsis thaliana] &gt;AEE78590.1 Carbohydrate-binding protein [Arabidopsis thaliana] &gt;BAF00753.1 hypothetical protein [Arabidopsis thaliana] &gt;Carbohydrate-binding protein [Arabidopsis thaliana]…	GO:0008150	biological_process	-	-	-	-	-	-	Protein	Protein PHLOEM PROTEIN 2-LIKE A10 OS=Arabidopsis thaliana GN=PP2A10 PE=2 SV=1
AT5G25190	1038	11.82	6.53	33.79	48.4	2.560861827	1.56E-09	2.38E-07	AT5G25190	OAO90694.1 ESE3 [Arabidopsis thaliana];Q94AW5.1 RecName: Full=Ethylene-responsive transcription factor ERF003 &gt;Integrase-type DNA-binding superfamily protein [Arabidopsis thaliana] &gt;AAK74017.1 AT5g25190/F21J6_103 [Arabidopsis thaliana] &gt;AED93410.1 Integrase-type DNA-binding superfamily protein [Arabidopsis thaliana] &gt;AAL31157.1 AT5g25190/F21J6_103 [Arabidopsis thaliana] &gt	GO:0006355;GO:0006351;GO:0003700;GO:0005634;GO:0003677;GO:0009873;GO:0005622	regulation of transcription, DNA-templated;transcription, DNA-templated;transcription factor activity, sequence-specific DNA binding;nucleus;DNA binding;ethylene-activated signaling pathway;intracellular	-	-	-	-	-	-	Ethylene-responsive	Ethylene-responsive transcription factor ERF003 OS=Arabidopsis thaliana GN=ERF003 PE=2 SV=1
AT2G08665	992	16.78	12.17	92.93	72.95	3.007562257	2.11E-21	2.39E-18	AT2G08665	AAC26710.1 photosystem II type I chlorophyll a/b binding protein [Arabidopsis thaliana] &gt;AAK62616.1 At2g34420/T31E10.24 [Arabidopsis thaliana] &gt;AAL16165.1 At2g34420/T31E10.24 [Arabidopsis thaliana] &gt;AAL38301.1 photosystem II type I chlorophyll a/b binding protein [Arabidopsis thaliana] &gt;OAP07675.1 LHCB1.5 [Arabidopsis thaliana];AAL31882.1 At2g34420/T31E10.24 [Arabidopsis thaliana] &gt…	GO:0009416;GO:0015979;GO:0046872;GO:0009765;GO:0009535;GO:0016020;GO:0018298;GO:0009768;GO:0031409;GO:0009522;GO:0009941;GO:0009769;GO:0009507;GO:0010287;GO:0016021;GO:0042651;GO:0009534;GO:0009579;GO:0005794;GO:0009523;GO:0030076;GO:0016168	response to light stimulus;photosynthesis;metal ion binding;photosynthesis, light harvesting;chloroplast thylakoid membrane;membrane;protein-chromophore linkage;photosynthesis, light harvesting in photosystem I;pigment binding;photosystem I;chloroplast envelope;photosynthesis, light harvesting in photosystem II;chloroplast;plastoglobule;integral component of membrane;thylakoid membrane;chloroplas…	K08912	LHCB1	http://www.genome.jp/dbget-bin/www_bget?ko:K08912	Photosynthesis - antenna proteins	ko00196	-	Chlorophyll	Chlorophyll a-b binding protein 3, chloroplastic OS=Arabidopsis thaliana GN=LHCB1.2 PE=1 SV=2
AT1G52510	1461	64.92	52.6	87.82	91.24	1.004511335	0.000135381	0.003873527	AT1G52510	AEE32816.1 alpha/beta-Hydrolases superfamily protein [Arabidopsis thaliana] &gt;AAM51368.1 unknown protein [Arabidopsis thaliana] &gt;OAP13901.1 hypothetical protein AXX17_AT1G46790 [Arabidopsis thaliana];BAD43191.1 unknown protein [Arabidopsis thaliana] &gt;AAL38708.1 unknown protein [Arabidopsis thaliana] &gt;alpha/beta-Hydrolases superfamily protein [Arabidopsis thaliana] &gt;BAD44235.1 unknow…	GO:0009941;GO:0009507;GO:0003824;GO:0016787;GO:0009570;GO:0005737	chloroplast envelope;chloroplast;catalytic activity;hydrolase activity;chloroplast stroma;cytoplasm	-	-	-	-	-	KOG4178(I)(Soluble epoxide hydrolase)	Haloalkane	Haloalkane dehalogenase OS=Mycobacterium bovis (strain BCG / Tokyo 172 / ATCC 35737 / TMC 1019) GN=dhaA PE=3 SV=1
AT3G23470	1265	21.85	18.05	31.21	29.58	1.042088986	0.000255063	0.006457598	AT3G23470	NP_001325983.1 Cyclopropane-fatty-acyl-phospholipid synthase [Arabidopsis thaliana] &gt;ANM63922.1 Cyclopropane-fatty-acyl-phospholipid synthase [Arabidopsis thaliana] &gt;Cyclopropane-fatty-acyl-phospholipid synthase [Arabidopsis thaliana] &gt;ANM63923.1 Cyclopropane-fatty-acyl-phospholipid synthase [Arabidopsis thaliana];AEE76770.1 Cyclopropane-fatty-acyl-phospholipid synthase [Arabidopsis thal…	GO:0016491;GO:0008757;GO:0008825;GO:0008610;GO:0005737;GO:0032259;GO:0055114	oxidoreductase activity;S-adenosylmethionine-dependent methyltransferase activity;cyclopropane-fatty-acyl-phospholipid synthase activity;lipid biosynthetic process;cytoplasm;methylation;oxidation-reduction process	K00574	cfa	http://www.genome.jp/dbget-bin/www_bget?ko:K00574	-	-	-	Tuberculostearic	Tuberculostearic acid methyltransferase UfaA1 OS=Mycobacterium tuberculosis (strain ATCC 25618 / H37Rv) GN=ufaA1 PE=1 SV=3
AT4G02920	2175	79.64	73.1	138.4	115.73	1.11888459	1.09E-06	7.01E-05	AT4G02920	AAL91159.1 unknown protein [Arabidopsis thaliana] &gt;AEE82250.1 hypothetical protein AT4G02920 [Arabidopsis thaliana];hypothetical protein AT4G02920 [Arabidopsis thaliana] &gt;AEE82251.1 hypothetical protein AT4G02920 [Arabidopsis thaliana]	GO:0003674;GO:0008150;GO:0005739	molecular_function;biological_process;mitochondrion	-	-	-	-	-	-	-	-
AT4G15990	881	9.54	5.32	22.32	12.97	1.634737266	0.000989032	0.01836398	AT4G15990	hypothetical protein AT4G15990 [Arabidopsis thaliana] &gt;AEE83678.1 hypothetical protein AT4G15990 [Arabidopsis thaliana];CAB78641.1 hypothetical protein [Arabidopsis thaliana] &gt;CAB10378.1 hypothetical protein [Arabidopsis thaliana] &gt	GO:0008150;GO:0003674;GO:0005575	biological_process;molecular_function;cellular_component	-	-	-	-	-	-	-	-
AT2G15880	2709	9.2	5.15	21.92	8.71	1.443163871	0.002932137	0.041251418	AT2G15880	Short=Pollen-specific LRR/EXTENSIN3; AltName: Full=Cell wall hydroxyproline-rich glycoprotein;AEC06443.1 Leucine-rich repeat (LRR) family protein [Arabidopsis thaliana];AAD41978.1 unknown protein [Arabidopsis thaliana] &gt;Q9XIL9.1 RecName: Full=Pollen-specific leucine-rich repeat extensin-like protein 3; Short=AtPEX3; Flags: Precursor &gt;Leucine-rich repeat (LRR) family protein [Arabidopsis tha…	GO:0005634;GO:0071555;GO:0005576;GO:0005618;GO:0005199	nucleus;cell wall organization;extracellular region;cell wall;structural constituent of cell wall	-	-	-	-	-	-	Pollen-specific	Pollen-specific leucine-rich repeat extensin-like protein 3 OS=Arabidopsis thaliana GN=PEX3 PE=2 SV=1
AT5G27290	1336	12.21	10.32	19.82	20.52	1.234712604	6.99E-05	0.002246726	AT5G27290	AED93667.1 stress regulated protein [Arabidopsis thaliana];ABI93880.1 At5g27290 [Arabidopsis thaliana] &gt;stress regulated protein [Arabidopsis thaliana] &gt	GO:0009507	chloroplast	-	-	-	-	-	-	-	-
AT5G39530	1514	29.82	36.75	48.69	61.87	1.140972274	2.84E-05	0.001068796	AT5G39530	hypothetical protein (DUF1997) [Arabidopsis thaliana] &gt;BAC43349.1 unknown protein [Arabidopsis thaliana] &gt;AAO63835.1 unknown protein [Arabidopsis thaliana] &gt;AED94444.1 hypothetical protein (DUF1997) [Arabidopsis thaliana] &gt;ANM71117.1 hypothetical protein (DUF1997) [Arabidopsis thaliana];OAO93783.1 hypothetical protein AXX17_AT5G36960 [Arabidopsis thaliana]	GO:0003674;GO:0005634;GO:0008150	molecular_function;nucleus;biological_process	-	-	-	-	-	-	-	-
AT1G54740	1218	6.42	6.85	16.24	16.55	1.70957231	1.21E-07	1.08E-05	AT1G54740	FANTASTIC four-like protein (DUF3049) [Arabidopsis thaliana] &gt;AEE33142.1 FANTASTIC four-like protein (DUF3049) [Arabidopsis thaliana]	GO:0008150;GO:0005634;GO:0003674	biological_process;nucleus;molecular_function	-	-	-	-	-	-	-	-
AT2G22860	654	18.85	24.76	39.19	29.24	1.084648161	0.001983217	0.031128507	AT2G22860	DAA00272.1 TPA_exp: putative phytosulfokine peptide precursor [Arabidopsis thaliana] &gt; Short=Phytosulfokine-b;AEC07366.1 phytosulfokine 2 precursor [Arabidopsis thaliana]; Short=PSK-alpha;BAB72148.1 phytosulfokine precursor 2 [Arabidopsis thaliana] &gt; Short=Phytosulfokine-a; Contains: RecName: Full=Phytosulfokine-alpha;phytosulfokine 2 precursor [Arabidopsis thaliana] &gt;BAC43456.1 unknown …	GO:0008083;GO:0030154;GO:0008283;GO:1905392;GO:0031012;GO:0007275;GO:0009887;GO:0005576	growth factor activity;cell differentiation;cell proliferation;plant organ morphogenesis;extracellular matrix;multicellular organism development;animal organ morphogenesis;extracellular region	-	-	-	-	-	-	Phytosulfokines	Phytosulfokines 2 OS=Arabidopsis thaliana GN=PSK2 PE=2 SV=1
AT4G23400	1328	109.58	78.47	156.63	160.32	1.141959433	6.91E-05	0.002224703	AT4G23400	Q8LAA6.2 RecName: Full=Probable aquaporin PIP1-5;CAB79295.1 water channel-like protein [Arabidopsis thaliana] &gt;5 [Arabidopsis thaliana] &gt;CAA20461.1 water channel-like protein [Arabidopsis thaliana] &gt;plasma membrane intrinsic protein 1;AEE84748.1 plasma membrane intrinsic protein 1;AAM10155.1 water channel-like protein [Arabidopsis thaliana] &gt;5; Short=PIP1d &gt;AAL24430.1 water channel…	GO:0005215;GO:0009992;GO:0006810;GO:0015254;GO:0005887;GO:0005886;GO:0055085;GO:0009506;GO:0016020;GO:0034220;GO:0015250;GO:0006833;GO:0016021;GO:0005773	transporter activity;cellular water homeostasis;transport;glycerol channel activity;integral component of plasma membrane;plasma membrane;transmembrane transport;plasmodesma;membrane;ion transmembrane transport;water channel activity;water transport;integral component of membrane;vacuole	K09872	PIP	http://www.genome.jp/dbget-bin/www_bget?ko:K09872	-	-	KOG0223(G)(Aquaporin (major intrinsic protein family))	Probable	Probable aquaporin PIP1-5 OS=Arabidopsis thaliana GN=PIP1-5 PE=1 SV=2
AT2G37130	1288	88.88	140.18	364.47	265.23	1.866217678	4.98E-11	1.07E-08	AT2G37130	AltName: Full=ATP2a/ATP2b;AEC09354.1 Peroxidase superfamily protein [Arabidopsis thaliana];CAA66863.1 peroxidase ATP2a [Arabidopsis thaliana] &gt; Flags: Precursor &gt;AAD18146.1 putative peroxidase ATP2a [Arabidopsis thaliana] &gt; Short=Atperox P21; AltName: Full=PRXR5;Peroxidase superfamily protein [Arabidopsis thaliana] &gt;Q42580.1 RecName: Full=Peroxidase 21	GO:0006979;GO:0042744;GO:0016491;GO:0046872;GO:0050832;GO:0009505;GO:0005576;GO:0004601;GO:0020037;GO:0055114;GO:0048511;GO:0009664;GO:0005829	response to oxidative stress;hydrogen peroxide catabolic process;oxidoreductase activity;metal ion binding;defense response to fungus;plant-type cell wall;extracellular region;peroxidase activity;heme binding;oxidation-reduction process;rhythmic process;plant-type cell wall organization;cytosol	K00430	E1.11.1.7	http://www.genome.jp/dbget-bin/www_bget?ko:K00430	Phenylpropanoid biosynthesis	ko00940	-	Peroxidase	Peroxidase 21 OS=Arabidopsis thaliana GN=PER21 PE=1 SV=1
AT3G17660	3690	3.01	3.17	6.15	4.62	1.326406514	3.70E-05	0.001326671	AT3G17660	ANM65027.1 ARF-GAP domain 15 [Arabidopsis thaliana];Q9LUN2.1 RecName: Full=Probable metal-nicotianamine transporter YSL5; AltName: Full=Protein YELLOW STRIPE LIKE 5;AEE75985.1 YELLOW STRIPE like 5 [Arabidopsis thaliana] &gt; Short=AtAGD15 &gt;YELLOW STRIPE like 5 [Arabidopsis thaliana] &gt;ANM63670.1 YELLOW STRIPE like 5 [Arabidopsis thaliana];OAP04242.1 YSL5 [Arabidopsis thaliana] &gt;ANM65026.1…	GO:0046872;GO:0022857;GO:0006857;GO:0016020;GO:0003677;GO:0005096;GO:0016021;GO:0005634;GO:0005886;GO:0005737;GO:0006810;GO:0015198;GO:0055085	metal ion binding;transmembrane transporter activity;oligopeptide transport;membrane;DNA binding;GTPase activator activity;integral component of membrane;nucleus;plasma membrane;cytoplasm;transport;oligopeptide transporter activity;transmembrane transport	K12486	SMAP	http://www.genome.jp/dbget-bin/www_bget?ko:K12486	Endocytosis	ko04144	KOG0703(T)(Predicted GTPase-activating protein);KOG0521(T)(Putative GTPase activating proteins (GAPs));KOG0705(T)(GTPase-activating protein Centaurin gamma (contains Ras-like GTPase, PH and ankyrin repeat domains))	Probable;Probable	Probable ADP-ribosylation factor GTPase-activating protein AGD15 OS=Arabidopsis thaliana GN=AGD15 PE=2 SV=1;Probable metal-nicotianamine transporter YSL5 OS=Arabidopsis thaliana GN=YSL5 PE=1 SV=1
AT1G18680	874	7.13	8.41	12.47	13.69	1.17019555	0.00293076	0.041251418	AT1G18680	AAF27111.1 Unknown protein [Arabidopsis thaliana] &gt;AEE29745.1 HNH endonuclease domain-containing protein [Arabidopsis thaliana];HNH endonuclease domain-containing protein [Arabidopsis thaliana] &gt;BAC42704.1 unknown protein [Arabidopsis thaliana] &gt;AAO64117.1 unknown protein [Arabidopsis thaliana] &gt	GO:0003676;GO:0009507;GO:0004519	nucleic acid binding;chloroplast;endonuclease activity	-	-	-	-	-	-	-	-
AT5G56550	982	44.13	39.66	141.06	123.91	2.063157126	4.07E-17	2.29E-14	AT5G56550	AED96780.1 oxidative stress 3 [Arabidopsis thaliana] &gt;BAA97181.1 unnamed protein product [Arabidopsis thaliana] &gt;BAD43248.1 putative protein [Arabidopsis thaliana] &gt;oxidative stress 3 [Arabidopsis thaliana] &gt;OAO94931.1 OXS3 [Arabidopsis thaliana];BAD44359.1 putative protein [Arabidopsis thaliana] &gt	GO:0016607;GO:0006979;GO:0046686;GO:0005634;GO:0003674	nuclear speck;response to oxidative stress;response to cadmium ion;nucleus;molecular_function	-	-	-	-	-	-	-	-
AT2G23320	1284	92.81	75.47	150.7	136.65	1.163020479	5.03E-06	0.000249916	AT2G23320	OAP09345.1 WRKY15 [Arabidopsis thaliana];WRKY DNA-binding protein 15 [Arabidopsis thaliana] &gt; AltName: Full=WRKY DNA-binding protein 15 &gt;O22176.1 RecName: Full=Probable WRKY transcription factor 15;AAK28314.1 WRKY DNA-binding protein 15 [Arabidopsis thaliana] &gt;AEC07441.1 WRKY DNA-binding protein 15 [Arabidopsis thaliana] &gt;AAK44009.1 putative WRKY-type DNA-binding protein [Arabidopsis …	GO:0005634;GO:0044212;GO:0043565;GO:0006351;GO:0003700;GO:0003677;GO:0006355;GO:0010200;GO:0005516	nucleus;transcription regulatory region DNA binding;sequence-specific DNA binding;transcription, DNA-templated;transcription factor activity, sequence-specific DNA binding;DNA binding;regulation of transcription, DNA-templated;response to chitin;calmodulin binding	-	-	-	-	-	-	Probable	Probable WRKY transcription factor 15 OS=Arabidopsis thaliana GN=WRKY15 PE=2 SV=1
AT5G66040	791	189.24	219.13	354.02	336.63	1.180654467	1.56E-08	1.71E-06	AT5G66040	AAN38701.1 At5g66040/K2A18_11 [Arabidopsis thaliana] &gt; AltName: Full=Sulfurtransferase 16; AltName: Full=Rhodanese; ketoconazole resistance protein-like [Arabidopsis thaliana] &gt;AED98146.1 sulfurtransferase protein 16 [Arabidopsis thaliana];BAB10409.1 senescence-associated protein sen1-like protein; AltName: Full=Senescence-associated protein;AAM61332.1 senescence-associated protein [Arabido…	GO:0004792;GO:0016740;GO:0009536;GO:0016020;GO:0016021;GO:0009507	thiosulfate sulfurtransferase activity;transferase activity;plastid;membrane;integral component of membrane;chloroplast	-	-	-	-	-	KOG1530(P)(Rhodanese-related sulfurtransferase)	Thiosulfate	Thiosulfate sulfurtransferase 16, chloroplastic OS=Arabidopsis thaliana GN=STR16 PE=1 SV=2
AT4G15690	666	0.65	1.17	13.92	13.16	4.327869932	1.68E-11	3.77E-09	AT4G15690	CAB78611.1 glutaredoxin [Arabidopsis thaliana] &gt; AltName: Full=Protein ROXY 12 &gt;AAR24178.1 At4g15690 [Arabidopsis thaliana] &gt;CAB10347.1 glutaredoxin [Arabidopsis thaliana] &gt;ACO50417.1 glutaredoxin [Arabidopsis thaliana] &gt;AAR92329.1 At4g15690 [Arabidopsis thaliana] &gt; Short=AtGrxS5;Thioredoxin superfamily protein [Arabidopsis thaliana] &gt;AEE83636.1 Thioredoxin superfamily protei…	GO:0045454;GO:0009055;GO:0015035;GO:0046872;GO:0051536;GO:0008794;GO:0051537;GO:0005737;GO:0005634	cell redox homeostasis;electron carrier activity;protein disulfide oxidoreductase activity;metal ion binding;iron-sulfur cluster binding;arsenate reductase (glutaredoxin) activity;2 iron, 2 sulfur cluster binding;cytoplasm;nucleus	K03676	grxC,GLRX,GLRX2	http://www.genome.jp/dbget-bin/www_bget?ko:K03676	-	-	-	Monothiol	Monothiol glutaredoxin-S5 OS=Arabidopsis thaliana GN=GRXS5 PE=3 SV=1
AT3G04000	1318	4.15	4.88	9.6	12.52	1.706909835	9.52E-06	0.000432283	AT3G04000	NAD(P)-binding Rossmann-fold superfamily protein [Arabidopsis thaliana] &gt;AAN86154.1 putative short-chain type dehydrogenase/reductase [Arabidopsis thaliana] &gt;AAF05859.1 putative short-chain type dehydrogenase/reductase [Arabidopsis thaliana] &gt;AEE74024.1 NAD(P)-binding Rossmann-fold superfamily protein [Arabidopsis thaliana]	GO:0055114;GO:0008106;GO:0009507;GO:0016491;GO:0005515	oxidation-reduction process;alcohol dehydrogenase (NADP+) activity;chloroplast;oxidoreductase activity;protein binding	K00059	fabG	http://www.genome.jp/dbget-bin/www_bget?ko:K00059	Biosynthesis of unsaturated fatty acids;Fatty acid biosynthesis;Biotin metabolism;Fatty acid metabolism	ko01040,ko00061,ko00780,ko01212	KOG0725(R)(Reductases with broad range of substrate specificities)	NADPH-dependent	NADPH-dependent aldehyde reductase 2, chloroplastic OS=Arabidopsis thaliana GN=ChlADR2 PE=1 SV=1
AT2G47700	1566	29.86	30.23	48.74	48.97	1.095846442	2.79E-06	0.000152688	AT2G47700	ANM62259.1 RING/U-box superfamily protein [Arabidopsis thaliana];AAZ14075.1 At2g47700 [Arabidopsis thaliana] &gt;AAO00772.1 unknown protein [Arabidopsis thaliana] &gt;AEC10878.1 RING/U-box superfamily protein [Arabidopsis thaliana];RING/U-box superfamily protein [Arabidopsis thaliana] &gt;AAP68284.1 At2g47700 [Arabidopsis thaliana] &gt;AAC63626.2 unknown protein [Arabidopsis thaliana] &gt	GO:0016567;GO:0008270;GO:0005737;GO:0004842;GO:0046872	protein ubiquitination;zinc ion binding;cytoplasm;ubiquitin-protein transferase activity;metal ion binding	-	-	-	-	-	-	-	-
AT4G23600	1871	122.22	240.72	257.82	733.33	1.889328592	0.000115968	0.003425379	AT4G23600	CAA23026.1 tyrosine transaminase like protein [Arabidopsis thaliana] &gt;AAK82963.1 coronatine-regulated tyrosine aminotransferase [Arabidopsis thaliana] &gt;AEE84783.1 Tyrosine transaminase family protein [Arabidopsis thaliana];Q9SUR6.1 RecName: Full=Cystine lyase CORI3; AltName: Full=Tyrosine aminotransferase CORI3 &gt;CAB79315.1 tyrosine transaminase like protein [Arabidopsis thaliana] &gt;AAN…	GO:0009737;GO:0005773;GO:0003824;GO:0010188;GO:0004121;GO:0008483;GO:0016740;GO:0016829;GO:0004838;GO:0009611;GO:0050362;GO:0048046;GO:0009753;GO:0042538;GO:0005737;GO:0006520;GO:0004069;GO:0004021;GO:0030170;GO:0009058	response to abscisic acid;vacuole;catalytic activity;response to microbial phytotoxin;cystathionine beta-lyase activity;transaminase activity;transferase activity;lyase activity;L-tyrosine:2-oxoglutarate aminotransferase activity;response to wounding;L-tryptophan:2-oxoglutarate aminotransferase activity;apoplast;response to jasmonic acid;hyperosmotic salinity response;cytoplasm;cellular amino aci…	K00815	TAT	http://www.genome.jp/dbget-bin/www_bget?ko:K00815	Cysteine and methionine metabolism;Phenylalanine metabolism;Phenylalanine, tyrosine and tryptophan biosynthesis;Tyrosine metabolism;Isoquinoline alkaloid biosynthesis;Tropane, piperidine and pyridine alkaloid biosynthesis;Ubiquinone and other terpenoid-quinone biosynthesis;Biosynthesis of amino acids	ko00270,ko00360,ko00400,ko00350,ko00950,ko00960,ko00130,ko01230	KOG0257(E)(Kynurenine aminotransferase, glutamine transaminase K);KOG0258(E)(Alanine aminotransferase)	Cystine	Cystine lyase CORI3 OS=Arabidopsis thaliana GN=CORI3 PE=1 SV=1
AT4G12500	966	2.18	14.36	20.85	38.14	2.303164306	0.000960019	0.018008315	AT4G12500	Bifunctional inhibitor/lipid-transfer protein/seed storage 2S albumin superfamily protein [Arabidopsis thaliana] &gt;Q9SU33.1 RecName: Full=pEARLI1-like lipid transfer protein 3;AAT71973.1 At4g12500 [Arabidopsis thaliana] &gt;AEE83140.1 Bifunctional inhibitor/lipid-transfer protein/seed storage 2S albumin superfamily protein [Arabidopsis thaliana];CAB78293.1 pEARLI 1-like protein [Arabidopsis tha…	GO:0005618;GO:0009737;GO:0009682;GO:0006869;GO:0050832;GO:0009651;GO:0009505;GO:0005783;GO:0008289;GO:0005576;GO:0009409;GO:0009506;GO:0006952;GO:0009707	cell wall;response to abscisic acid;induced systemic resistance;lipid transport;defense response to fungus;response to salt stress;plant-type cell wall;endoplasmic reticulum;lipid binding;extracellular region;response to cold;plasmodesma;defense response;chloroplast outer membrane	-	-	-	-	-	-	pEARLI1-like	pEARLI1-like lipid transfer protein 3 OS=Arabidopsis thaliana GN=At4g12500 PE=2 SV=1
AT1G75690	847	107.74	113.58	184.21	251.51	1.391913478	4.23E-07	3.17E-05	AT1G75690	F10A5.12 [Arabidopsis thaliana]	GO:0009534;GO:0010206;GO:0016021;GO:0051082;GO:0003756;GO:0009507;GO:0009536;GO:0016020;GO:0009579;GO:0009570;GO:0016853;GO:0046872;GO:0009535;GO:0031072	chloroplast thylakoid;photosystem II repair;integral component of membrane;unfolded protein binding;protein disulfide isomerase activity;chloroplast;plastid;membrane;thylakoid;chloroplast stroma;isomerase activity;metal ion binding;chloroplast thylakoid membrane;heat shock protein binding	-	-	-	-	-	-	Protein	Protein disulfide-isomerase LQY1, chloroplastic OS=Arabidopsis thaliana GN=LQY1 PE=1 SV=1
AT1G68010	1683	271.1	180.71	358.27	363.24	1.033928455	0.000483048	0.010700952	AT1G68010	hydroxypyruvate reductase [Arabidopsis thaliana] &gt;AAM20404.1 hydroxypyruvate reductase (HPR) [Arabidopsis thaliana] &gt;OAP18675.1 HPR [Arabidopsis thaliana];AAK44036.1 putative hydroxypyruvate reductase HPR [Arabidopsis thaliana] &gt; Short=GDH; 50972-48670 [Arabidopsis thaliana] &gt;AAN65124.1 hydroxypyruvate reductase (HPR) [Arabidopsis thaliana] &gt;Q9C9W5.1 RecName: Full=Glycerate dehydro…	GO:0009507;GO:0055114;GO:0005777;GO:0048046;GO:0016618;GO:0009854;GO:0042631;GO:0008152;GO:0005829;GO:0009853;GO:0030267;GO:0008465;GO:0008266;GO:0051287;GO:0071482;GO:0016616;GO:0016491	chloroplast;oxidation-reduction process;peroxisome;apoplast;hydroxypyruvate reductase activity;oxidative photosynthetic carbon pathway;cellular response to water deprivation;metabolic process;cytosol;photorespiration;glyoxylate reductase (NADP) activity;glycerate dehydrogenase activity;poly(U) RNA binding;NAD binding;cellular response to light stimulus;oxidoreductase activity, acting on the CH-OH…	K15893	HPR1	http://www.genome.jp/dbget-bin/www_bget?ko:K15893	Glycine, serine and threonine metabolism;Glyoxylate and dicarboxylate metabolism;Carbon metabolism	ko00260,ko00630,ko01200	KOG0068(E)(D-3-phosphoglycerate dehydrogenase, D-isomer-specific 2-hydroxy acid dehydrogenase superfamily)	Glycerate	Glycerate dehydrogenase HPR, peroxisomal OS=Arabidopsis thaliana GN=HPR PE=1 SV=1
AT2G39570	1840	46.82	35.72	92.64	83.01	1.471479304	6.19E-08	6.10E-06	AT2G39570	AltName: Full=Protein ACT DOMAIN REPEATS 9 &gt;AEP31950.1 ACT domain-containing protein [Arabidopsis thaliana];AEC09695.1 ACT domain-containing protein [Arabidopsis thaliana] &gt;O80644.1 RecName: Full=ACT domain-containing protein ACR9;AAC27848.1 expressed protein [Arabidopsis thaliana] &gt;ACT domain-containing protein [Arabidopsis thaliana] &gt	GO:0005634;GO:0016597;GO:0008152	nucleus;amino acid binding;metabolic process	-	-	-	-	-	-	ACT	ACT domain-containing protein ACR9 OS=Arabidopsis thaliana GN=ACR9 PE=2 SV=1
AT5G41740	3683	7.48	8.26	13.38	11.33	1.038461896	2.42E-05	0.00092821	AT5G41740	Disease resistance protein (TIR-NBS-LRR class) family [Arabidopsis thaliana] &gt;AED94718.1 Disease resistance protein (TIR-NBS-LRR class) family [Arabidopsis thaliana];AED94719.1 Disease resistance protein (TIR-NBS-LRR class) family [Arabidopsis thaliana]	GO:0007165;GO:0043531;GO:0005524;GO:0000166;GO:0005634;GO:0006952	signal transduction;ADP binding;ATP binding;nucleotide binding;nucleus;defense response	-	-	-	-	-	-	Disease	Disease resistance protein RML1A OS=Arabidopsis thaliana GN=RLM1A PE=4 SV=1
AT2G32150	1381	15.23	21	31.2	32.45	1.249308561	1.01E-05	0.000453955	AT2G32150	AAL09775.1 At2g32150/F22D22.10 [Arabidopsis thaliana] &gt;AEC08640.1 Haloacid dehalogenase-like hydrolase (HAD) superfamily protein [Arabidopsis thaliana];Haloacid dehalogenase-like hydrolase (HAD) superfamily protein [Arabidopsis thaliana] &gt;ANM63211.1 Haloacid dehalogenase-like hydrolase (HAD) superfamily protein [Arabidopsis thaliana];AAM16239.1 At2g32150/F22D22.10 [Arabidopsis thaliana] &gt…	GO:0016787	hydrolase activity	K07025	K07025	http://www.genome.jp/dbget-bin/www_bget?ko:K07025	-	-	KOG3109(R)(Haloacid dehalogenase-like hydrolase)	Phosphate	Phosphate metabolism protein 8 OS=Saccharomyces cerevisiae (strain ATCC 204508 / S288c) GN=PHM8 PE=1 SV=1
AT4G27410	1557	42.07	33.93	78.41	51.04	1.200244227	5.23E-05	0.001770262	AT4G27410	NAC (No Apical Meristem) domain transcriptional regulator superfamily protein [Arabidopsis thaliana] &gt;AEE85335.1 NAC (No Apical Meristem) domain transcriptional regulator superfamily protein [Arabidopsis thaliana];AAL09817.1 unknown protein [Arabidopsis thaliana] &gt;Q93VY3.1 RecName: Full=NAC domain-containing protein 72;CAB43873.1 putative protein [Arabidopsis thaliana] &gt;AAM14367.1 unknow…	GO:0006355;GO:0003700;GO:0006351;GO:0009414;GO:0045893;GO:0007275;GO:0005634;GO:0043565;GO:0003677;GO:0009737	regulation of transcription, DNA-templated;transcription factor activity, sequence-specific DNA binding;transcription, DNA-templated;response to water deprivation;positive regulation of transcription, DNA-templated;multicellular organism development;nucleus;sequence-specific DNA binding;DNA binding;response to abscisic acid	-	-	-	-	-	-	NAC	NAC domain-containing protein 72 OS=Arabidopsis thaliana GN=NAC072 PE=2 SV=1
AT5G57550	1184	3.14	2.14	11.71	23.64	3.153592459	4.09E-10	7.19E-08	AT5G57550	OAO91625.1 XTR3 [Arabidopsis thaliana]; Flags: Precursor &gt;AAD45127.1 endoxyloglucan transferase [Arabidopsis thaliana] &gt;BAB08790.1 endoxyloglucan transferase [Arabidopsis thaliana] &gt;AAN28878.1 At5g57550/MUA2_12 [Arabidopsis thaliana] &gt;AED96914.1 xyloglucan endotransglucosylase/hydrolase 25 [Arabidopsis thaliana] &gt; Short=At-XTH25; Short=XTH-25;xyloglucan endotransglucosylase/hydrola…	GO:0008152;GO:0009832;GO:0016740;GO:0006073;GO:0016787;GO:0005618;GO:0016762;GO:0042546;GO:0016798;GO:0005975;GO:0071555;GO:0010411;GO:0048046;GO:0004553;GO:0005576	metabolic process;plant-type cell wall biogenesis;transferase activity;cellular glucan metabolic process;hydrolase activity;cell wall;xyloglucan:xyloglucosyl transferase activity;cell wall biogenesis;hydrolase activity, acting on glycosyl bonds;carbohydrate metabolic process;cell wall organization;xyloglucan metabolic process;apoplast;hydrolase activity, hydrolyzing O-glycosyl compounds;extracell…	K08235	E2.4.1.207	http://www.genome.jp/dbget-bin/www_bget?ko:K08235	-	-	-	Probable	Probable xyloglucan endotransglucosylase/hydrolase protein 25 OS=Arabidopsis thaliana GN=XTH25 PE=2 SV=2
AT3G16770	1306	701.32	419.37	1596.01	1572.7	1.88164427	6.78E-09	8.39E-07	AT3G16770	ethylene-responsive element binding protein [Arabidopsis thaliana] &gt; Short=ERF72; Short=Related to AP2 3 &gt;P42736.2 RecName: Full=Ethylene-responsive transcription factor RAP2-3; AltName: Full=Cadmium-induced protein AS30;BAB02769.1 AP2 domain transcription factor RAP2.3 [Arabidopsis thaliana] &gt;AAM65031.1 AP2 domain containing protein RAP2.3 [Arabidopsis thaliana] &gt;AAN13131.1 putative …	GO:0010286;GO:0005515;GO:0009723;GO:0051707;GO:0016020;GO:0009873;GO:0003677;GO:0043565;GO:0009735;GO:0005634;GO:0008219;GO:0005737;GO:0005886;GO:0006355;GO:0006351;GO:0003700;GO:0045893;GO:0009753	heat acclimation;protein binding;response to ethylene;response to other organism;membrane;ethylene-activated signaling pathway;DNA binding;sequence-specific DNA binding;response to cytokinin;nucleus;cell death;cytoplasm;plasma membrane;regulation of transcription, DNA-templated;transcription, DNA-templated;transcription factor activity, sequence-specific DNA binding;positive regulation of transcr…	K09286	EREBP	http://www.genome.jp/dbget-bin/www_bget?ko:K09286	-	-	-	Ethylene-responsive	Ethylene-responsive transcription factor RAP2-3 OS=Arabidopsis thaliana GN=RAP2-3 PE=1 SV=2
AT1G70530	2697	21.14	16.37	32.68	28.36	1.080328112	0.000100416	0.003053374	AT1G70530	OAP18047.1 CRK3 [Arabidopsis thaliana]; 41292-38663 [Arabidopsis thaliana] &gt;AEE35075.1 cysteine-rich RLK (RECEPTOR-like protein kinase) 3 [Arabidopsis thaliana] &gt; Short=Cysteine-rich RLK3;ANM58492.1 cysteine-rich RLK (RECEPTOR-like protein kinase) 3 [Arabidopsis thaliana];cysteine-rich RLK (RECEPTOR-like protein kinase) 3 [Arabidopsis thaliana] &gt;AAG52470.1 putative protein kinase;Q9CAL2.…	GO:0000166;GO:0005524;GO:0005886;GO:0016740;GO:0004674;GO:0016310;GO:0004672;GO:0016020;GO:0005576;GO:0016301;GO:0016021;GO:0006468	nucleotide binding;ATP binding;plasma membrane;transferase activity;protein serine/threonine kinase activity;phosphorylation;protein kinase activity;membrane;extracellular region;kinase activity;integral component of membrane;protein phosphorylation	-	-	-	-	-	-	Cysteine-rich	Cysteine-rich receptor-like protein kinase 3 OS=Arabidopsis thaliana GN=CRK3 PE=2 SV=1
AT5G55270	1372	0.55	0.7	2.29	2.73	2.418204274	0.000428251	0.009708218	AT5G55270	hypothetical protein (DUF295) [Arabidopsis thaliana] &gt;AAU44599.1 hypothetical protein AT5G55270 [Arabidopsis thaliana] &gt;OAO92580.1 hypothetical protein AXX17_AT5G54410 [Arabidopsis thaliana];BAB08596.1 unnamed protein product [Arabidopsis thaliana] &gt;AED96608.1 hypothetical protein (DUF295) [Arabidopsis thaliana] &gt;ABE97198.1 hypothetical protein At5g55270 [Arabidopsis thaliana] &gt	GO:0003674;GO:0008150;GO:0005739;GO:0009507	molecular_function;biological_process;mitochondrion;chloroplast	-	-	-	-	-	-	-	-
AT2G46820	1171	611.16	555.84	843.51	1108.68	1.158035174	1.61E-05	0.000671706	AT2G46820	photosystem I P subunit [Arabidopsis thaliana] &gt;Q8LCA1.2 RecName: Full=Protein CURVATURE THYLAKOID 1B, chloroplastic;AAC33500.1 expressed protein [Arabidopsis thaliana] &gt;OAP11569.1 TMP14 [Arabidopsis thaliana];AEC10758.1 photosystem I P subunit [Arabidopsis thaliana] &gt;AAL38332.1 unknown protein [Arabidopsis thaliana] &gt; Flags: Precursor &gt;NP_001031551.1 photosystem I P subunit [Arabi…	GO:0030093;GO:0009773;GO:0009579;GO:0003677;GO:0009507;GO:0009941;GO:0016021;GO:0009534;GO:0009737;GO:0009508;GO:0009535;GO:0009295;GO:0016020;GO:0009536	chloroplast photosystem I;photosynthetic electron transport in photosystem I;thylakoid;DNA binding;chloroplast;chloroplast envelope;integral component of membrane;chloroplast thylakoid;response to abscisic acid;plastid chromosome;chloroplast thylakoid membrane;nucleoid;membrane;plastid	-	-	-	-	-	-	Protein	Protein CURVATURE THYLAKOID 1B, chloroplastic OS=Arabidopsis thaliana GN=CURT1B PE=1 SV=2
AT2G37180	1220	4.23	15.99	25.09	23.4	1.701921058	0.001523727	0.025608962	AT2G37180	Short=PIP2c;prf||1905411A transmembrane channel; AltName: Full=RD28-PIP;AAD18141.1 aquaporin (plasma membrane intrinsic protein 2C) [Arabidopsis thaliana] &gt;AAL36385.1 putative aquaporin, plasma membrane intrinsic protein 2C [Arabidopsis thaliana] &gt;AAM20335.1 putative aquaporin protein [Arabidopsis thaliana] &gt; AltName: Full=Plasma membrane intrinsic protein 2c; AltName: Full=TMP2C; Contai…	GO:0005215;GO:0005886;GO:0006810;GO:0009992;GO:0015254;GO:0005887;GO:0055085;GO:0009506;GO:0009414;GO:0009269;GO:0005515;GO:0006833;GO:0015250;GO:0034220;GO:0016020;GO:0009507;GO:0009737;GO:0006970;GO:0005773;GO:0003729;GO:0016021	transporter activity;plasma membrane;transport;cellular water homeostasis;glycerol channel activity;integral component of plasma membrane;transmembrane transport;plasmodesma;response to water deprivation;response to desiccation;protein binding;water transport;water channel activity;ion transmembrane transport;membrane;chloroplast;response to abscisic acid;response to osmotic stress;vacuole;mRNA b…	K09872	PIP	http://www.genome.jp/dbget-bin/www_bget?ko:K09872	-	-	KOG0223(G)(Aquaporin (major intrinsic protein family))	Aquaporin	Aquaporin PIP2-3 OS=Arabidopsis thaliana GN=PIP2-3 PE=1 SV=1
AT3G54065	849	0	0	0.79	1.58	6.698613922	0.001498254	0.025202271	AT3G54065	putative protein [Arabidopsis thaliana]	GO:0003674;GO:0008150;GO:0016021;GO:0016020;GO:0007165	molecular_function;biological_process;integral component of membrane;membrane;signal transduction	-	-	-	-	-	-	-	-
AT4G34881	966	202.66	132.54	284.45	243.89	1.047776329	0.000711916	0.014289455	AT4G34881	Contains similarity to ARI, RING finger protein gb|X98309 from Drosophila melanogaster. ESTs gb|T44383, gb|W43120, gb|N65868, gb|H36013, gb|AA042241, gb|T76869 and gb|AA042359 come from this gene [Arabidopsis thaliana]	GO:0003674;GO:0008150;GO:0016020;GO:0016021;GO:0005739	molecular_function;biological_process;membrane;integral component of membrane;mitochondrion	-	-	-	-	-	-	-	-
AT1G24340	2447	5.06	7.1	9.61	9.89	1.094991573	0.000380041	0.008870379	AT1G24340	FAD/NAD(P)-binding oxidoreductase family protein [Arabidopsis thaliana] &gt;AEE30518.1 FAD/NAD(P)-binding oxidoreductase family protein [Arabidopsis thaliana];BAC42236.1 unknown protein [Arabidopsis thaliana] &gt	GO:0005737;GO:0009793;GO:0016491;GO:0044550;GO:0071949;GO:0055114;GO:0004497	cytoplasm;embryo development ending in seed dormancy;oxidoreductase activity;secondary metabolite biosynthetic process;FAD binding;oxidation-reduction process;monooxygenase activity	-	-	-	-	-	-	Putative	Putative polyketide hydroxylase OS=Streptomyces coelicolor (strain ATCC BAA-471 / A3(2) / M145) GN=SCO5321 PE=3 SV=2
AT3G22961	958	1.4	0.53	6.31	2.4	2.549742388	0.00271675	0.038912774	AT3G22961	AEE76698.1 Paired amphipathic helix (PAH2) superfamily protein [Arabidopsis thaliana];BAB03044.1 unnamed protein product [Arabidopsis thaliana] &gt;Paired amphipathic helix (PAH2) superfamily protein [Arabidopsis thaliana] &gt	GO:0003674;GO:0005634;GO:0006355	molecular_function;nucleus;regulation of transcription, DNA-templated	-	-	-	-	-	-	-	-
AT1G03220	1891	7.83	12.25	22.72	28.73	1.769148904	4.78E-08	4.85E-06	AT1G03220	AAL15204.1 unknown protein [Arabidopsis thaliana] &gt;AEE27546.1 Eukaryotic aspartyl protease family protein [Arabidopsis thaliana] &gt;OAP14728.1 hypothetical protein AXX17_AT1G02460 [Arabidopsis thaliana];AAK17160.1 unknown protein [Arabidopsis thaliana] &gt;Eukaryotic aspartyl protease family protein [Arabidopsis thaliana] &gt;AAC72119.1 Strong similarity to gb|D14550 extracellular dermal glyc…	GO:0009506;GO:0005618;GO:0005576;GO:0005829;GO:0009651;GO:0009505;GO:0030163;GO:0008233;GO:0016020;GO:0005794;GO:0005886;GO:0006508;GO:0004190	plasmodesma;cell wall;extracellular region;cytosol;response to salt stress;plant-type cell wall;protein catabolic process;peptidase activity;membrane;Golgi apparatus;plasma membrane;proteolysis;aspartic-type endopeptidase activity	-	-	-	-	-	-	Basic	Basic 7S globulin OS=Glycine max GN=BG PE=1 SV=2
AT1G75250	590	16.05	11.49	24.89	26.38	1.339331898	0.001613192	0.026734185	AT1G75250	20671-21051 [Arabidopsis thaliana] &gt; Short=Protein RAD-like 6;AAS09995.1 MYB transcription factor [Arabidopsis thaliana] &gt;AEE35694.1 RAD-like 6 [Arabidopsis thaliana] &gt;OAP14271.1 RSM3 [Arabidopsis thaliana];AAG12684.1 myb-related protein; Short=AtRL6;Q1A173.1 RecName: Full=Protein RADIALIS-like 6;ABG48447.1 At1g75250 [Arabidopsis thaliana] &gt;ABD24442.1 RAD-like protein 6 [Arabidopsis t…	GO:0006351;GO:0003700;GO:0003677;GO:0006355;GO:0009507;GO:0005634	transcription, DNA-templated;transcription factor activity, sequence-specific DNA binding;DNA binding;regulation of transcription, DNA-templated;chloroplast;nucleus	-	-	-	-	-	KOG0724(O)(Zuotin and related molecular chaperones (DnaJ superfamily), contains DNA-binding domains)	Protein	Protein RADIALIS-like 6 OS=Arabidopsis thaliana GN=RL6 PE=2 SV=1
AT4G23290	2347	9.5	6.2	16.58	18.01	1.512666819	1.21E-05	0.000525667	AT4G23290	AEE84735.1 cysteine-rich RLK (RECEPTOR-like protein kinase) 21 [Arabidopsis thaliana];Q3E9X6.1 RecName: Full=Cysteine-rich receptor-like protein kinase 21; Flags: Precursor &gt;AEE84734.2 cysteine-rich RLK (RECEPTOR-like protein kinase) 21 [Arabidopsis thaliana]; Short=Cysteine-rich RLK21;cysteine-rich RLK (RECEPTOR-like protein kinase) 21 [Arabidopsis thaliana] &gt	GO:0005576;GO:0009506;GO:0005886;GO:0004672;GO:0016310;GO:0005634;GO:0000166;GO:0005524;GO:0016301;GO:0016021;GO:0006468;GO:0005739;GO:0016740;GO:0004674;GO:0042742;GO:0016020	extracellular region;plasmodesma;plasma membrane;protein kinase activity;phosphorylation;nucleus;nucleotide binding;ATP binding;kinase activity;integral component of membrane;protein phosphorylation;mitochondrion;transferase activity;protein serine/threonine kinase activity;defense response to bacterium;membrane	-	-	-	-	-	-	Cysteine-rich	Cysteine-rich receptor-like protein kinase 21 OS=Arabidopsis thaliana GN=CRK21 PE=2 SV=1
AT1G20190	1315	5.86	6.6	13.91	19.25	1.81605897	5.37E-07	3.88E-05	AT1G20190	OAP15967.1 EXPA11 [Arabidopsis thaliana];AEE29949.1 expansin 11 [Arabidopsis thaliana] &gt; Short=At-EXP11; AltName: Full=Alpha-expansin-11;Q9LNU3.1 RecName: Full=Expansin-A11;AAF79895.1 Contains similarity to alpha-expansin precursor from Nicotiano tabacum gi|4027891 and contains a pollen allergen PF|01357 domain. EST gb|AA042239 comes from this gene [Arabidopsis thaliana] &gt; Short=AtEx11;AAG4…	GO:0016020;GO:0009664;GO:0009828;GO:0009826;GO:0071555;GO:0005576;GO:0005618;GO:0009831	membrane;plant-type cell wall organization;plant-type cell wall loosening;unidimensional cell growth;cell wall organization;extracellular region;cell wall;plant-type cell wall modification involved in multidimensional cell growth	-	-	-	-	-	-	Expansin-A11	Expansin-A11 OS=Arabidopsis thaliana GN=EXPA11 PE=2 SV=1
AT4G16000	1028	29.96	20.56	51.8	55.73	1.486626654	5.86E-06	0.000286123	AT4G16000	hypothetical protein AT4G16000 [Arabidopsis thaliana] &gt;BAE98574.1 hypothetical protein [Arabidopsis thaliana] &gt;AEE83679.1 hypothetical protein AT4G16000 [Arabidopsis thaliana]	GO:0008150;GO:0003674;GO:0005739	biological_process;molecular_function;mitochondrion	-	-	-	-	-	-	-	-
AT1G03610	1904	23.57	21.81	61.34	59.76	1.80778457	2.11E-14	7.81E-12	AT1G03610	OAP16136.1 hypothetical protein AXX17_AT1G02880 [Arabidopsis thaliana];AEE27589.1 plant/protein (DUF789) [Arabidopsis thaliana] &gt;plant/protein (DUF789) [Arabidopsis thaliana] &gt;ANM60551.1 plant/protein (DUF789) [Arabidopsis thaliana];AAM61530.1 unknown [Arabidopsis thaliana] &gt	GO:0003674;GO:0008150;GO:0005634	molecular_function;biological_process;nucleus	-	-	-	-	-	-	-	-
AT5G13740	1904	51.99	63.09	118.71	131.98	1.52419135	2.74E-11	6.08E-09	AT5G13740	AED91934.1 zinc induced facilitator 1 [Arabidopsis thaliana];zinc induced facilitator 1 [Arabidopsis thaliana] &gt;Q8RWN2.2 RecName: Full=Protein ZINC INDUCED FACILITATOR 1 &gt	GO:0005351;GO:0005774;GO:0015144;GO:0009624;GO:0016021;GO:0005773;GO:0022821;GO:0016020;GO:0009705;GO:0055085;GO:0010043;GO:0055069;GO:0006810;GO:0005886;GO:0090333;GO:0005215	sugar:proton symporter activity;vacuolar membrane;carbohydrate transmembrane transporter activity;response to nematode;integral component of membrane;vacuole;potassium ion antiporter activity;membrane;plant-type vacuole membrane;transmembrane transport;response to zinc ion;zinc ion homeostasis;transport;plasma membrane;regulation of stomatal closure;transporter activity	-	-	-	-	-	KOG0255(R)(Synaptic vesicle transporter SVOP and related transporters (major facilitator superfamily))	Protein	Protein ZINC INDUCED FACILITATOR 1 OS=Arabidopsis thaliana GN=ZIF1 PE=1 SV=2
AT2G31945	833	2.16	1.38	8.31	3.75	2.156872118	0.00246494	0.036403855	AT2G31945	transmembrane protein [Arabidopsis thaliana] &gt;AAM15278.1 Expressed protein [Arabidopsis thaliana] &gt;AAM19920.1 At2g31940/F20M17.2 [Arabidopsis thaliana] &gt;AAL77669.1 At2g31940/F20M17.2 [Arabidopsis thaliana] &gt;AAM63640.1 unknown [Arabidopsis thaliana] &gt;AEC08606.1 transmembrane protein [Arabidopsis thaliana]	GO:0016020;GO:0003674;GO:0008150;GO:0016021	membrane;molecular_function;biological_process;integral component of membrane	-	-	-	-	-	-	-	-
AT5G04190	1742	7.27	5	14.1	14.23	1.590635036	8.29E-06	0.000385328	AT5G04190	AAT99802.1 At5g04190 [Arabidopsis thaliana] &gt;AED90709.1 phytochrome kinase substrate 4 [Arabidopsis thaliana];phytochrome kinase substrate 4 [Arabidopsis thaliana] &gt;AAX22264.1 At5g04190 [Arabidopsis thaliana] &gt;Q9FYE2.1 RecName: Full=Protein PHYTOCHROME KINASE SUBSTRATE 4 &gt;CAC05501.1 phytochrome kinase substrate 1-like protein [Arabidopsis thaliana] &gt	GO:0005886;GO:0003674;GO:0010017;GO:0009638;GO:0009585	plasma membrane;molecular_function;red or far-red light signaling pathway;phototropism;red, far-red light phototransduction	-	-	-	-	-	-	Protein	Protein PHYTOCHROME KINASE SUBSTRATE 4 OS=Arabidopsis thaliana GN=PKS4 PE=1 SV=1
AT5G52050	2174	1.63	1.87	3.41	3.34	1.341895145	0.001618662	0.026789554	AT5G52050	AltName: Full=Multidrug and toxic compound extrusion protein 50; AltName: Full=DETOXIFICATION EFFLUX CARRIER 50; AltName: Full=Protein ABNORMAL SHOOT 3-like 1 &gt;BAB11053.1 integral membrane protein-like [Arabidopsis thaliana] &gt;Q9FJ87.1 RecName: Full=Protein DETOXIFICATION 50;AED96166.1 MATE efflux family protein [Arabidopsis thaliana] &gt;MATE efflux family protein [Arabidopsis thaliana] &gt…	GO:0090440;GO:0006855;GO:0031902;GO:0055085;GO:0006810;GO:2000070;GO:0015297;GO:0005886;GO:0080168;GO:0005768;GO:0005770;GO:0009737;GO:0016021;GO:0015238;GO:0016020;GO:0010015	abscisic acid transporter activity;drug transmembrane transport;late endosome membrane;transmembrane transport;transport;regulation of response to water deprivation;antiporter activity;plasma membrane;abscisic acid transport;endosome;late endosome;response to abscisic acid;integral component of membrane;drug transmembrane transporter activity;membrane;root morphogenesis	K03327	TC.MATE,SLC47A,norM,mdtK,dinF	http://www.genome.jp/dbget-bin/www_bget?ko:K03327	-	-	-	Protein	Protein DETOXIFICATION 50 OS=Arabidopsis thaliana GN=DTX50 PE=2 SV=1
AT1G78140	1407	37.06	26.69	56.93	60.55	1.233520183	2.63E-05	0.000999733	AT1G78140	AAM64539.1 unknown [Arabidopsis thaliana] &gt; 38642-36701 [Arabidopsis thaliana];S-adenosyl-L-methionine-dependent methyltransferases superfamily protein [Arabidopsis thaliana] &gt;hypothetical protein;OAP16052.1 hypothetical protein AXX17_AT1G72740 [Arabidopsis thaliana]; Flags: Precursor &gt;AEE36071.1 S-adenosyl-L-methionine-dependent methyltransferases superfamily protein [Arabidopsis thalia…	GO:0008168;GO:0010287;GO:0008757;GO:0009507;GO:0009536;GO:0016740;GO:0005737;GO:0032259;GO:0008152	methyltransferase activity;plastoglobule;S-adenosylmethionine-dependent methyltransferase activity;chloroplast;plastid;transferase activity;cytoplasm;methylation;metabolic process	-	-	-	-	-	KOG1269(IR)(SAM-dependent methyltransferases)	Uncharacterized	Uncharacterized methyltransferase At1g78140, chloroplastic OS=Arabidopsis thaliana GN=At1g78140 PE=2 SV=1
AT2G39200	2091	0.8	1.68	4.66	5.42	2.435687464	6.35E-07	4.38E-05	AT2G39200	AAC28997.2 similar to Mlo proteins from H. vulgare [Arabidopsis thaliana] &gt;O80961.2 RecName: Full=MLO-like protein 12;AEC09645.1 Seven transmembrane MLO family protein [Arabidopsis thaliana] &gt;AAK53805.1 membrane protein Mlo12 [Arabidopsis thaliana] &gt; Short=AtMlo18 &gt;Seven transmembrane MLO family protein [Arabidopsis thaliana] &gt; Short=AtMlo12;OAP07466.1 MLO12 [Arabidopsis thaliana]	GO:0016020;GO:0009607;GO:0016021;GO:0010150;GO:0008219;GO:0005886;GO:0009817;GO:0005516;GO:0006952	membrane;response to biotic stimulus;integral component of membrane;leaf senescence;cell death;plasma membrane;defense response to fungus, incompatible interaction;calmodulin binding;defense response	K08472	MLO	http://www.genome.jp/dbget-bin/www_bget?ko:K08472	-	-	-	MLO-like	MLO-like protein 12 OS=Arabidopsis thaliana GN=MLO12 PE=2 SV=2
AT1G12250	1131	36.9	33.91	54.87	56.26	1.054030236	4.51E-05	0.001560179	AT1G12250	PREDICTED: thylakoid lumenal protein TL20.3, chloroplastic-like isoform X2 [Camelina sativa];AAN13098.1 unknown protein [Arabidopsis thaliana] &gt;hypothetical protein AXX17_AT1G12640 [Arabidopsis thaliana];Q8H1Q1.1 RecName: Full=Thylakoid lumenal protein TL20.3, chloroplastic; Flags: Precursor &gt;AEE28857.1 Pentapeptide repeat-containing protein [Arabidopsis thaliana];Pentapeptide repeat-contai…	GO:0009507;GO:0005576;GO:0009534;GO:0009579;GO:0009535;GO:0008150;GO:0009543;GO:0009536;GO:0003674	chloroplast;extracellular region;chloroplast thylakoid;thylakoid;chloroplast thylakoid membrane;biological_process;chloroplast thylakoid lumen;plastid;molecular_function	-	-	-	-	-	-	Thylakoid	Thylakoid lumenal protein TL20.3, chloroplastic OS=Arabidopsis thaliana GN=TL20.3 PE=1 SV=1
AT2G45960	1507	354.12	335.43	517.6	563.21	1.047285091	3.16E-06	0.000171711	AT2G45960	Aquaporin PIP1-2, partial [Noccaea caerulescens];plasma membrane intrinsic protein 1B [Arabidopsis thaliana] &gt;AEC10624.1 plasma membrane intrinsic protein 1B [Arabidopsis thaliana]	GO:0009507;GO:0016021;GO:0005773;GO:0015250;GO:0006833;GO:0009651;GO:0046658;GO:0016020;GO:0034220;GO:0055085;GO:0015670;GO:0009506;GO:0009414;GO:0005215;GO:0009992;GO:0006810;GO:0005887;GO:0015254;GO:0005886	chloroplast;integral component of membrane;vacuole;water channel activity;water transport;response to salt stress;anchored component of plasma membrane;membrane;ion transmembrane transport;transmembrane transport;carbon dioxide transport;plasmodesma;response to water deprivation;transporter activity;cellular water homeostasis;transport;integral component of plasma membrane;glycerol channel activi…	K09872	PIP	http://www.genome.jp/dbget-bin/www_bget?ko:K09872	-	-	KOG0223(G)(Aquaporin (major intrinsic protein family))	Aquaporin	Aquaporin PIP1-2 OS=Arabidopsis thaliana GN=PIP1-2 PE=1 SV=1
AT3G02380	2256	3.26	3.1	10.83	6.62	1.840179076	7.53E-07	5.04E-05	AT3G02380	AAG12597.1 putative flowering-time gene CONSTANS (COL2);OAP03233.1 COL2 [Arabidopsis thaliana];AAL15198.1 putative flowering-time gene CONSTANS protein COL2 [Arabidopsis thaliana] &gt;CONSTANS-like 2 [Arabidopsis thaliana] &gt;AAB67879.1 COL2 [Arabidopsis thaliana] &gt; 19155-17969 [Arabidopsis thaliana] &gt;AEE73800.1 CONSTANS-like 2 [Arabidopsis thaliana] &gt;AAK43964.1 putative flowering-time …	GO:0009909;GO:0006355;GO:0006351;GO:0003700;GO:0008270;GO:0009658;GO:0005634;GO:0003677;GO:0005622;GO:0046872;GO:0009416	regulation of flower development;regulation of transcription, DNA-templated;transcription, DNA-templated;transcription factor activity, sequence-specific DNA binding;zinc ion binding;chloroplast organization;nucleus;DNA binding;intracellular;metal ion binding;response to light stimulus	-	-	-	-	-	-	Zinc	Zinc finger protein CONSTANS-LIKE 2 OS=Arabidopsis thaliana GN=COL2 PE=1 SV=1
AT2G05620	780	174.51	143.96	265.65	230.84	1.034806622	0.000119535	0.003500269	AT2G05620	EOA31545.1 hypothetical protein CARUB_v10014736mg, partial [Capsella rubella];hypothetical protein CARUB_v10014736mg, partial [Capsella rubella] &gt	GO:0010117;GO:0009414;GO:0009055;GO:0009534;GO:0055114;GO:0009507;GO:0016020;GO:0009536;GO:0005515;GO:0009644;GO:0009579;GO:0009535;GO:0009773;GO:0071484	photoprotection;response to water deprivation;electron carrier activity;chloroplast thylakoid;oxidation-reduction process;chloroplast;membrane;plastid;protein binding;response to high light intensity;thylakoid;chloroplast thylakoid membrane;photosynthetic electron transport in photosystem I;cellular response to light intensity	-	-	-	-	-	-	Protein	Protein PROTON GRADIENT REGULATION 5, chloroplastic OS=Arabidopsis thaliana GN=PGR5 PE=1 SV=1
AT5G41590	917	2.03	3.18	7.85	5.9	1.815259099	0.000903426	0.017191146	AT5G41590	unknown, partial [Arabidopsis thaliana]	GO:0005575;GO:0006952;GO:0003674	cellular_component;defense response;molecular_function	-	-	-	-	-	-	Protein	Protein LURP-one-related 17 OS=Arabidopsis thaliana GN=At5g41590 PE=2 SV=2
AT1G59930	593	1.36	1.9	10.55	12.18	3.287636605	8.30E-07	5.49E-05	AT1G59930	MADS-box family protein [Arabidopsis thaliana] &gt;BAH30348.1 hypothetical protein, partial [Arabidopsis thaliana] &gt;AEE33641.1 MADS-box family protein [Arabidopsis thaliana];AAD39338.1 Hypothetical protein [Arabidopsis thaliana] &gt	GO:0046983;GO:0003677;GO:0003674;GO:0005634;GO:0008150	protein dimerization activity;DNA binding;molecular_function;nucleus;biological_process	-	-	-	-	-	-	MADS-box	MADS-box transcription factor PHERES 2 OS=Arabidopsis thaliana GN=PHE2 PE=1 SV=1
AT5G28770	1280	16.43	21.29	44.13	36	1.481442287	2.74E-08	2.88E-06	AT5G28770	AAK96592.1 AT5g28770/T32B20_60 [Arabidopsis thaliana] &gt;AED93832.1 bZIP transcription factor family protein [Arabidopsis thaliana];AAL38609.1 AT5g28770/T32B20_60 [Arabidopsis thaliana] &gt;bZIP transcription factor family protein [Arabidopsis thaliana] &gt; Short=bZIP protein 63;ANM69081.1 bZIP transcription factor family protein [Arabidopsis thaliana]; AltName: Full=Basic leucine zipper OPAQUE…	GO:0005515;GO:0071215;GO:0003677;GO:0043565;GO:0046982;GO:0042802;GO:0071333;GO:0005634;GO:0006355;GO:0003700;GO:0006351	protein binding;cellular response to abscisic acid stimulus;DNA binding;sequence-specific DNA binding;protein heterodimerization activity;identical protein binding;cellular response to glucose stimulus;nucleus;regulation of transcription, DNA-templated;transcription factor activity, sequence-specific DNA binding;transcription, DNA-templated	-	-	-	-	-	-	Basic	Basic leucine zipper 63 OS=Arabidopsis thaliana GN=BZIP63 PE=1 SV=1
AT5G20380	1940	19.73	17.37	37.47	29.72	1.236401549	3.79E-06	0.000198463	AT5G20380	Q3E9A0.1 RecName: Full=Probable anion transporter 6, chloroplastic;5 [Arabidopsis thaliana];phosphate transporter 4; Flags: Precursor &gt;AED92837.1 phosphate transporter 4; AltName: Full=Phosphate transporter PHT4;5;ANM68636.1 phosphate transporter 4;5 [Arabidopsis thaliana] &gt	GO:0016021;GO:0009507;GO:0016020;GO:0009536;GO:0005315;GO:0031969;GO:0098656;GO:0055085	integral component of membrane;chloroplast;membrane;plastid;inorganic phosphate transmembrane transporter activity;chloroplast membrane;anion transmembrane transport;transmembrane transport	-	-	-	-	-	KOG2532(G)(Permease of the major facilitator superfamily)	Probable	Probable anion transporter 6, chloroplastic OS=Arabidopsis thaliana GN=ANTR6 PE=2 SV=1
AT2G34430	1311	1027.53	1064.6	5456.51	8062.22	3.101708097	9.16E-28	2.18E-24	AT2G34430	AAM14951.1 putative photosystem II type I chlorophyll a b binding protein [Arabidopsis thaliana] &gt;AAK00369.1 putative photosystem II type I chlorophyll a/b binding protein [Arabidopsis thaliana] &gt;AEC08973.1 light-harvesting chlorophyll-protein complex II subunit B1 [Arabidopsis thaliana];At2g34430 [Arabidopsis thaliana];light-harvesting chlorophyll-protein complex II subunit B1 [Arabidopsis…	GO:0005794;GO:0009579;GO:0030076;GO:0016168;GO:0009523;GO:0016020;GO:0031409;GO:0009768;GO:0018298;GO:0009416;GO:0015979;GO:0009765;GO:0009535;GO:0046872;GO:0042651;GO:0016021;GO:0010287;GO:0009534;GO:0009522;GO:0009769;GO:0009941;GO:0009507	Golgi apparatus;thylakoid;light-harvesting complex;chlorophyll binding;photosystem II;membrane;pigment binding;photosynthesis, light harvesting in photosystem I;protein-chromophore linkage;response to light stimulus;photosynthesis;photosynthesis, light harvesting;chloroplast thylakoid membrane;metal ion binding;thylakoid membrane;integral component of membrane;plastoglobule;chloroplast thylakoid;…	K08912	LHCB1	http://www.genome.jp/dbget-bin/www_bget?ko:K08912	Photosynthesis - antenna proteins	ko00196	-	Chlorophyll;Chlorophyll	Chlorophyll a-b binding protein 1, chloroplastic OS=Sinapis alba GN=CAB1 PE=3 SV=1;Chlorophyll a-b binding protein, chloroplastic OS=Apium graveolens GN=LHC0 PE=1 SV=1
AT3G12345	982	96.06	96.7	150.04	158.78	1.089546407	1.52E-06	9.23E-05	AT3G12345	BAD42961.1 hypothetical protein [Arabidopsis thaliana] &gt;OAP06553.1 hypothetical protein AXX17_AT3G12360 [Arabidopsis thaliana];AAN15650.1 FKBP-type peptidyl-prolyl cis-trans isomerase, putative [Arabidopsis thaliana] &gt;ACQ83465.1 stress-enhanced protein 4 [Arabidopsis thaliana] &gt;BAD43085.1 hypothetical protein [Arabidopsis thaliana] &gt;AEE75185.1 FKBP-type peptidyl-prolyl cis-trans isome…	GO:0006457;GO:0009507;GO:0016853	protein folding;chloroplast;isomerase activity	K14826	FPR3_4	http://www.genome.jp/dbget-bin/www_bget?ko:K14826	-	-	-	-	-
AT2G30790	1010	9.21	10.54	21.7	17.93	1.412267235	1.46E-05	0.000614014	AT2G30790	EFH57391.1 oxygen-evolving enhancer protein 2 [Arabidopsis lyrata subsp. lyrata];oxygen-evolving enhancer protein 2 [Arabidopsis lyrata subsp. lyrata] &gt	GO:0019898;GO:0015979;GO:0005509;GO:0009654;GO:0009523	extrinsic component of membrane;photosynthesis;calcium ion binding;photosystem II oxygen evolving complex;photosystem II	K02717	psbP	http://www.genome.jp/dbget-bin/www_bget?ko:K02717	Photosynthesis	ko00195	-	Oxygen-evolving	Oxygen-evolving enhancer protein 2-1, chloroplastic OS=Arabidopsis thaliana GN=PSBP1 PE=1 SV=2
AT3G55646	1099	2.96	1.25	10.19	11.59	2.752868983	6.24E-07	4.35E-05	AT3G55646	OAP03374.1 hypothetical protein AXX17_AT3G50270 [Arabidopsis thaliana];TPRXL [Arabidopsis thaliana] &gt;ABF59226.1 unknown protein [Arabidopsis thaliana] &gt;AEE79415.1 TPRXL [Arabidopsis thaliana] &gt	GO:0005634;GO:0008150;GO:0003674	nucleus;biological_process;molecular_function	-	-	-	-	-	-	-	-
AT5G63500	511	15.65	15.13	26.88	32.08	1.401014427	0.000986328	0.018342459	AT5G63500	XP_006279720.1 hypothetical protein CARUB_v10027490mg [Capsella rubella] &gt;BAB08815.1 unnamed protein product [Arabidopsis thaliana] &gt;XP_019088403.1 PREDICTED: uncharacterized protein LOC109127666 [Camelina sativa] &gt;EFH41108.1 hypothetical protein ARALYDRAFT_919638 [Arabidopsis lyrata subsp. lyrata] &gt;OAO89502.1 hypothetical protein AXX17_AT5G63050 [Arabidopsis thaliana];EOA12618.1 hypo…	GO:0016021;GO:0016020;GO:0003674;GO:0031225;GO:0008150	integral component of membrane;membrane;molecular_function;anchored component of membrane;biological_process	-	-	-	-	-	-	-	-
AT2G46690	896	23.7	32.52	41.57	44.8	1.042400882	0.000330422	0.00794216	AT2G46690	SAUR-like auxin-responsive protein family [Arabidopsis thaliana] &gt;AAC69926.1 putative auxin-regulated protein [Arabidopsis thaliana] &gt;Q9ZUZ3.1 RecName: Full=Auxin-responsive protein SAUR32; AltName: Full=Protein SMALL AUXIN UP RNA 32 &gt;OAP11147.1 hypothetical protein AXX17_AT2G44380 [Arabidopsis thaliana];AAO63268.1 At2g46690 [Arabidopsis thaliana] &gt; AltName: Full=Protein ABOLISHED API…	GO:0003674;GO:0005737;GO:1900140;GO:0005634;GO:0007275;GO:0009733;GO:0009734;GO:0040008	molecular_function;cytoplasm;regulation of seedling development;nucleus;multicellular organism development;response to auxin;auxin-activated signaling pathway;regulation of growth	K14488	SAUR	http://www.genome.jp/dbget-bin/www_bget?ko:K14488	Plant hormone signal transduction	ko04075	-	Auxin-responsive	Auxin-responsive protein SAUR32 OS=Arabidopsis thaliana GN=SAUR32 PE=2 SV=1
AT3G56970	1082	0.06	1.38	10.74	7.11	4.09155535	2.48E-06	0.000139799	AT3G56970	basic helix-loop-helix (bHLH) DNA-binding superfamily protein [Arabidopsis thaliana] &gt; Short=bHLH 38;ABH04526.1 At3g56970 [Arabidopsis thaliana] &gt; AltName: Full=bHLH transcription factor bHLH038 &gt; AltName: Full=Basic helix-loop-helix protein 38;AEE79594.1 basic helix-loop-helix (bHLH) DNA-binding superfamily protein [Arabidopsis thaliana];BAD94899.1 putative bHLH transcription factor [Ar…	GO:0005515;GO:0010106;GO:0003677;GO:0000977;GO:0055072;GO:0046983;GO:0005634;GO:0006357;GO:0090575;GO:0006351;GO:0003700;GO:0006355	protein binding;cellular response to iron ion starvation;DNA binding;RNA polymerase II regulatory region sequence-specific DNA binding;iron ion homeostasis;protein dimerization activity;nucleus;regulation of transcription from RNA polymerase II promoter;RNA polymerase II transcription factor complex;transcription, DNA-templated;transcription factor activity, sequence-specific DNA binding;regulati…	-	-	-	-	-	-	Transcription	Transcription factor ORG2 OS=Arabidopsis thaliana GN=ORG2 PE=1 SV=1
AT1G05253	373	49.63	26.87	148.93	168.17	2.594086641	3.51E-09	4.79E-07	AT1G05253	-	-	-	-	-	-	-	-	-	-	-
AT1G31330	872	2768.71	2383.79	3452.57	4369.96	1.008191395	0.000133865	0.003834768	AT1G31330	AAK93698.1 putative photosystem I subunit III precursor [Arabidopsis thaliana] &gt;AEE31342.1 photosystem I subunit F [Arabidopsis thaliana];AAL11558.1 At1g31330/T19E23_1 [Arabidopsis thaliana] &gt;photosystem I subunit F [Arabidopsis thaliana] &gt;AAM16171.1 At1g31330/T19E23_1 [Arabidopsis thaliana] &gt;AAK82483.1 At1g31330/T19E23_1 [Arabidopsis thaliana] &gt;AAK25961.1 putative photosystem I su…	GO:0009522;GO:0009507;GO:0009538;GO:0009941;GO:0016021;GO:0010287;GO:0009534;GO:0009535;GO:0009579;GO:0015979;GO:0016020;GO:0003674;GO:0009536	photosystem I;chloroplast;photosystem I reaction center;chloroplast envelope;integral component of membrane;plastoglobule;chloroplast thylakoid;chloroplast thylakoid membrane;thylakoid;photosynthesis;membrane;molecular_function;plastid	K02694	psaF	http://www.genome.jp/dbget-bin/www_bget?ko:K02694	Photosynthesis	ko00195	-	Photosystem	Photosystem I reaction center subunit III, chloroplastic OS=Arabidopsis thaliana GN=PSAF PE=1 SV=1
AT1G73470	1466	32.51	29.59	49.02	52.06	1.05864076	2.32E-05	0.000903027	AT1G73470	hypothetical protein AT1G73470 [Arabidopsis thaliana] &gt;AEE35466.1 hypothetical protein AT1G73470 [Arabidopsis thaliana];AEE35464.1 hypothetical protein AT1G73470 [Arabidopsis thaliana] &gt;ABN04841.1 At1g73470 [Arabidopsis thaliana] &gt;OAP16038.1 hypothetical protein AXX17_AT1G67700 [Arabidopsis thaliana];AAM65429.1 unknown [Arabidopsis thaliana] &gt;unknown protein, partial [Arabidopsis thal…	GO:0009507;GO:0008150;GO:0003674	chloroplast;biological_process;molecular_function	-	-	-	-	-	-	-	-
AT4G26540	3781	11.79	7.95	14.68	16.37	1.031532571	0.00153272	0.025741895	AT4G26540	Flags: Precursor &gt;AEE85216.1 Leucine-rich repeat receptor-like protein kinase family protein [Arabidopsis thaliana];ACN59348.1 leucine-rich repeat receptor-like protein kinase, partial [Arabidopsis thaliana] &gt;Leucine-rich repeat receptor-like protein kinase family protein [Arabidopsis thaliana] &gt;C0LGR3.1 RecName: Full=Probable LRR receptor-like serine/threonine-protein kinase At4g26540	GO:0000166;GO:0005524;GO:0005886;GO:0010082;GO:0004672;GO:0016310;GO:0016740;GO:0004674;GO:0016020;GO:0016301;GO:0016021;GO:0006468	nucleotide binding;ATP binding;plasma membrane;regulation of root meristem growth;protein kinase activity;phosphorylation;transferase activity;protein serine/threonine kinase activity;membrane;kinase activity;integral component of membrane;protein phosphorylation	-	-	-	-	-	-	Probable	Probable LRR receptor-like serine/threonine-protein kinase At4g26540 OS=Arabidopsis thaliana GN=At4g26540 PE=1 SV=1
AT1G15830	1990	1.78	2.35	5.63	5.37	1.785645586	3.89E-06	0.000202057	AT1G15830	hypothetical protein AXX17_AT1G16600 [Arabidopsis thaliana]	-	-	-	-	-	-	-	-	-	-
AT3G55610	2662	45.8	44.4	91.71	78.71	1.257974037	1.14E-08	1.32E-06	AT3G55610	P54888.1 RecName: Full=Delta-1-pyrroline-5-carboxylate synthase B;CAA70527.1 pyrroline-5-carboxlyate synthetase [Arabidopsis thaliana] &gt;AEE79408.1 delta 1-pyrroline-5-carboxylate synthase 2 [Arabidopsis thaliana] &gt;AEE79409.1 delta 1-pyrroline-5-carboxylate synthase 2 [Arabidopsis thaliana]; AltName: Full=Gamma-glutamyl kinase; Short=GK; Includes: RecName: Full=Gamma-glutamyl phosphate reduc…	GO:0016301;GO:0009737;GO:0003824;GO:0009507;GO:0005739;GO:0055129;GO:0016740;GO:0016491;GO:0008152;GO:0006561;GO:0004350;GO:0004349;GO:0016620;GO:0042538;GO:0009506;GO:0055114;GO:0005737;GO:0009793;GO:0008652;GO:0009555;GO:0016310;GO:0000166;GO:0005524;GO:0005829	kinase activity;response to abscisic acid;catalytic activity;chloroplast;mitochondrion;L-proline biosynthetic process;transferase activity;oxidoreductase activity;metabolic process;proline biosynthetic process;glutamate-5-semialdehyde dehydrogenase activity;glutamate 5-kinase activity;oxidoreductase activity, acting on the aldehyde or oxo group of donors, NAD or NADP as acceptor;hyperosmotic sali…	K12657	ALDH18A1,P5CS	http://www.genome.jp/dbget-bin/www_bget?ko:K12657	Arginine and proline metabolism;Biosynthesis of amino acids	ko00330,ko01230	KOG1154(E)(Gamma-glutamyl kinase);KOG4165(E)(Gamma-glutamyl phosphate reductase)	Delta-1-pyrroline-5-carboxylate	Delta-1-pyrroline-5-carboxylate synthase B OS=Arabidopsis thaliana GN=P5CSB PE=2 SV=1
AT5G13370	2283	4.98	5.26	9.98	9.75	1.337149459	4.60E-06	0.000231736	AT5G13370	Auxin-responsive GH3 family protein [Arabidopsis thaliana] &gt;BAC41918.1 putative auxin responsive protein [Arabidopsis thaliana] &gt;AAO64857.1 At5g13370 [Arabidopsis thaliana] &gt;AED91887.1 Auxin-responsive GH3 family protein [Arabidopsis thaliana]	GO:0009733;GO:0005737;GO:0005829	response to auxin;cytoplasm;cytosol	K14487	GH3	http://www.genome.jp/dbget-bin/www_bget?ko:K14487	Plant hormone signal transduction	ko04075	-	Indole-3-acetic	Indole-3-acetic acid-amido synthetase GH3.17 OS=Arabidopsis thaliana GN=GH3.17 PE=1 SV=1
AT5G47440	1704	1.28	1.32	2.94	3.46	1.702465266	0.000973994	0.0181986	AT5G47440	AAV34770.1 At5g47440 [Arabidopsis thaliana] &gt;BAB09069.1 unnamed protein product [Arabidopsis thaliana] &gt;AAW30023.1 At5g47440 [Arabidopsis thaliana] &gt;auxin canalization protein (DUF828) [Arabidopsis thaliana] &gt;AED95513.1 auxin canalization protein (DUF828) [Arabidopsis thaliana]	GO:0035091;GO:0005634;GO:0007165	phosphatidylinositol binding;nucleus;signal transduction	-	-	-	-	-	-	VAN3-binding	VAN3-binding protein OS=Arabidopsis thaliana GN=VAB PE=1 SV=1
AT3G48360	2083	11.11	30.93	185.2	208.88	3.649851235	1.45E-17	9.31E-15	AT3G48360	putative protein [Arabidopsis thaliana];BAE98711.1 hypothetical protein [Arabidopsis thaliana] &gt;AAL85139.1 unknown protein [Arabidopsis thaliana] &gt;AAN31824.1 unknown protein [Arabidopsis thaliana] &gt; AltName: Full=BTB and TAZ domain protein 2 &gt;Q94BN0.1 RecName: Full=BTB/POZ and TAZ domain-containing protein 2;AAQ87005.1 BTB and TAZ domain protein 2 [Arabidopsis thaliana] &gt;AAK64172.1…	GO:0007623;GO:0046872;GO:0009651;GO:0019005;GO:0009734;GO:0009611;GO:0042787;GO:0004402;GO:0009733;GO:0005515;GO:0043161;GO:0031625;GO:0051973;GO:0010167;GO:0009553;GO:0009737;GO:0030162;GO:0009751;GO:0010182;GO:0005634;GO:0009743;GO:0005737;GO:0009555;GO:0008270;GO:0003712;GO:0009409;GO:0006355;GO:0042542;GO:0009738;GO:0009753;GO:0016567;GO:0005516	circadian rhythm;metal ion binding;response to salt stress;SCF ubiquitin ligase complex;auxin-activated signaling pathway;response to wounding;protein ubiquitination involved in ubiquitin-dependent protein catabolic process;histone acetyltransferase activity;response to auxin;protein binding;proteasome-mediated ubiquitin-dependent protein catabolic process;ubiquitin protein ligase binding;positiv…	K00517	E1.14.-.-	http://www.genome.jp/dbget-bin/www_bget?ko:K00517	Stilbenoid, diarylheptanoid and gingerol biosynthesis	ko00945	-	BTB/POZ	BTB/POZ and TAZ domain-containing protein 2 OS=Arabidopsis thaliana GN=BT2 PE=1 SV=1
AT1G02520	4238	1.7	2.92	3.74	3.94	1.122435028	0.002189644	0.033564284	AT1G02520	NP_001322407.1 P-glycoprotein 11 [Arabidopsis thaliana] &gt;ANM60099.1 P-glycoprotein 11 [Arabidopsis thaliana]; AltName: Full=Multidrug resistance protein 8;OAP18727.1 PGP11 [Arabidopsis thaliana] &gt;P-glycoprotein 11 [Arabidopsis thaliana] &gt;Q9FWX7.1 RecName: Full=ABC transporter B family member 11;ANM60098.1 P-glycoprotein 11 [Arabidopsis thaliana] &gt; Short=AtABCB11;AAG10628.1 Putative AB…	GO:0000166;GO:0005634;GO:0016887;GO:0005524;GO:0006810;GO:0005886;GO:0016020;GO:0010329;GO:0055085;GO:0009506;GO:0042626;GO:0010540;GO:0016021	nucleotide binding;nucleus;ATPase activity;ATP binding;transport;plasma membrane;membrane;auxin efflux transmembrane transporter activity;transmembrane transport;plasmodesma;ATPase activity, coupled to transmembrane movement of substances;basipetal auxin transport;integral component of membrane	K05658	ABCB1	http://www.genome.jp/dbget-bin/www_bget?ko:K05658	ABC transporters	ko02010	KOG0055(Q)(Multidrug/pheromone exporter, ABC superfamily)	ABC	ABC transporter B family member 11 OS=Arabidopsis thaliana GN=ABCB11 PE=2 SV=1
AT3G28300	1672	27.76	95.12	114.92	129.96	1.430419107	0.002280647	0.03443153	AT3G28300	AltName: Full=Protein At14a &gt;P0DI78.1 RecName: Full=UPF0496 protein At3g28290;AAM70548.1 AT3g28290/MZF16_7 [Arabidopsis thaliana] &gt;AAD26355.1 At14a protein [Arabidopsis thaliana] &gt;BAB02619.1 unnamed protein product [Arabidopsis thaliana] &gt;AAL14394.1 AT3g28290/MZF16_7 [Arabidopsis thaliana] &gt;transmembrane protein, putative (DUF677) [Arabidopsis thaliana] &gt;AEE77430.1 transmembrane…	GO:0016337;GO:0008360;GO:0016021;GO:0008305;GO:0009507;GO:0016020;GO:0005737;GO:0005886	single organismal cell-cell adhesion;regulation of cell shape;integral component of membrane;integrin complex;chloroplast;membrane;cytoplasm;plasma membrane	-	-	-	-	-	-	UPF0496	UPF0496 protein At3g28300 OS=Arabidopsis thaliana GN=At3g28300 PE=2 SV=1
AT1G74470	2087	574.98	596.68	993.49	1061.43	1.205051108	9.78E-09	1.17E-06	AT1G74470	geranylgeranyl reductase, partial [Arabidopsis thaliana]	GO:0009536;GO:0016020;GO:0050660;GO:0016491;GO:0009535;GO:0045550;GO:0016628;GO:0015979;GO:0005515;GO:0015995;GO:0031969;GO:0008033;GO:0009534;GO:0051188;GO:0010189;GO:0009507;GO:0009941;GO:0055114	plastid;membrane;flavin adenine dinucleotide binding;oxidoreductase activity;chloroplast thylakoid membrane;geranylgeranyl reductase activity;oxidoreductase activity, acting on the CH-CH group of donors, NAD or NADP as acceptor;photosynthesis;protein binding;chlorophyll biosynthetic process;chloroplast membrane;tRNA processing;chloroplast thylakoid;cofactor biosynthetic process;vitamin E biosynth…	K10960	chlP,bchP	http://www.genome.jp/dbget-bin/www_bget?ko:K10960	Porphyrin and chlorophyll metabolism;Terpenoid backbone biosynthesis	ko00860,ko00900	-	Geranylgeranyl	Geranylgeranyl diphosphate reductase, chloroplastic OS=Arabidopsis thaliana GN=CHLP PE=1 SV=1
AT4G12470	865	70.73	56.73	90.8	108.31	1.053630495	0.000300573	0.00734364	AT4G12470	OAO97232.1 hypothetical protein AXX17_AT4G14040 [Arabidopsis thaliana] &gt; Flags: Precursor &gt;azelaic acid induced 1 [Arabidopsis thaliana] &gt;OAO97788.1 hypothetical protein AXX17_AT4G14070 [Arabidopsis thaliana];AEE83137.1 azelaic acid induced 1 [Arabidopsis thaliana] &gt;AAM13031.1 pEARLI 1-like protein [Arabidopsis thaliana] &gt;AAN15723.1 pEARLI 1-like protein [Arabidopsis thaliana] &gt;…	GO:0030054;GO:0009707;GO:0009506;GO:0006952;GO:0009627;GO:0008289;GO:0005783;GO:0005576;GO:0048046;GO:0005515;GO:0009631;GO:0050832;GO:0006869;GO:0009626;GO:0070417;GO:0009682;GO:0043621;GO:0005618	cell junction;chloroplast outer membrane;plasmodesma;defense response;systemic acquired resistance;lipid binding;endoplasmic reticulum;extracellular region;apoplast;protein binding;cold acclimation;defense response to fungus;lipid transport;plant-type hypersensitive response;cellular response to cold;induced systemic resistance;protein self-association;cell wall	-	-	-	-	-	-	pEARLI1-like	pEARLI1-like lipid transfer protein 1 OS=Arabidopsis thaliana GN=AZI1 PE=1 SV=1
AT3G21670	2209	4.38	5.21	10.68	14.56	1.801028831	6.89E-08	6.54E-06	AT3G21670	Major facilitator superfamily protein [Arabidopsis thaliana] &gt;AAN28885.1 At3g21670/MIL23_23 [Arabidopsis thaliana] &gt;BAB02362.1 nitrate transporter [Arabidopsis thaliana] &gt;AAK50097.1 AT3g21670/MIL23_23 [Arabidopsis thaliana] &gt; AltName: Full=Nitrate transporter 1.3 &gt;AEE76536.1 Major facilitator superfamily protein [Arabidopsis thaliana];Q9LVE0.1 RecName: Full=Protein NRT1/ PTR FAMILY…	GO:0042128;GO:0005886;GO:0006810;GO:0005215;GO:0016021;GO:0015293;GO:0016020;GO:0006857	nitrate assimilation;plasma membrane;transport;transporter activity;integral component of membrane;symporter activity;membrane;oligopeptide transport	-	-	-	-	-	-	Protein	Protein NRT1/ PTR FAMILY 6.4 OS=Arabidopsis thaliana GN=NPF6.4 PE=1 SV=1
AT3G61210	1116	69.18	47.21	102.89	101.81	1.205898458	8.10E-05	0.002550723	AT3G61210	OAP05016.1 hypothetical protein AXX17_AT3G55480 [Arabidopsis thaliana];BAC43122.1 unknown protein [Arabidopsis thaliana] &gt;CAB71051.1 putative protein [Arabidopsis thaliana] &gt;S-adenosyl-L-methionine-dependent methyltransferases superfamily protein [Arabidopsis thaliana] &gt;AEE80173.1 S-adenosyl-L-methionine-dependent methyltransferases superfamily protein [Arabidopsis thaliana] &gt	GO:0008168;GO:0032259;GO:0005768;GO:0005802;GO:0008757;GO:0005774;GO:0016740;GO:0008152	methyltransferase activity;methylation;endosome;trans-Golgi network;S-adenosylmethionine-dependent methyltransferase activity;vacuolar membrane;transferase activity;metabolic process	-	-	-	-	-	-	Putative	Putative methyltransferase DDB_G0268948 OS=Dictyostelium discoideum GN=DDB_G0268948 PE=1 SV=2
AT2G39730	1982	2504.98	1690.8	4265.33	3552.96	1.273555166	1.58E-05	0.000662158	AT2G39730	AAB87122.1 expressed protein [Arabidopsis thaliana] &gt;AAA20203.1 ribulose bisphosphate carboxylase/oxygenase activase [Arabidopsis thaliana] &gt; Short=RA;AEC09716.1 rubisco activase [Arabidopsis thaliana] &gt; Short=RuBisCO activase;AEC09714.1 rubisco activase [Arabidopsis thaliana];AAN31853.1 unknown protein [Arabidopsis thaliana] &gt;AAM66023.1 unknown [Arabidopsis thaliana] &gt;P10896.2 Rec…	GO:0009753;GO:0048046;GO:0009409;GO:0046863;GO:0030234;GO:0005634;GO:0000166;GO:0009579;GO:0005524;GO:0005618;GO:0010287;GO:0009507;GO:0009941;GO:0010150;GO:0009536;GO:0042742;GO:0016020;GO:0043531;GO:0009535;GO:0009570;GO:0010319;GO:0009416	response to jasmonic acid;apoplast;response to cold;ribulose-1,5-bisphosphate carboxylase/oxygenase activator activity;enzyme regulator activity;nucleus;nucleotide binding;thylakoid;ATP binding;cell wall;plastoglobule;chloroplast;chloroplast envelope;leaf senescence;plastid;defense response to bacterium;membrane;ADP binding;chloroplast thylakoid membrane;chloroplast stroma;stromule;response to li…	-	-	-	-	-	-	Ribulose	Ribulose bisphosphate carboxylase/oxygenase activase, chloroplastic OS=Arabidopsis thaliana GN=RCA PE=1 SV=2
AT1G48840	2638	3.77	4.52	8.57	6.51	1.260767501	5.63E-05	0.001887438	AT1G48840	heat-inducible transcription repressor (DUF639) [Arabidopsis thaliana] &gt;AAN13186.1 unknown protein [Arabidopsis thaliana] &gt;AEE32355.1 heat-inducible transcription repressor (DUF639) [Arabidopsis thaliana];AAL67026.1 unknown protein [Arabidopsis thaliana] &gt	GO:0016021;GO:0008150;GO:0003674;GO:0016020	integral component of membrane;biological_process;molecular_function;membrane	-	-	-	-	-	-	-	-
AT2G04755	1789	4.49	4.77	9.39	6.57	1.171432505	0.001141155	0.020489666	AT2G04755	-	-	-	-	-	-	-	-	-	-	-
AT1G34000	824	143.1	109.22	197.08	199.32	1.058911045	0.000115684	0.003425379	AT1G34000	AAK76651.1 unknown protein [Arabidopsis thaliana] &gt;Q9FEC1.1 RecName: Full=Light-harvesting complex-like protein OHP2, chloroplastic;AAL25838.1 one-helix protein [Arabidopsis thaliana] &gt;AAG12539.1 Unknown protein [Arabidopsis thaliana] &gt;AEE31656.1 one-helix protein 2 [Arabidopsis thaliana] &gt; 13290-12539 [Arabidopsis thaliana] &gt; AltName: Full=One-helix protein 2;AAK55677.1 At1g34000/…	GO:0009535;GO:0009642;GO:0003674;GO:0009507;GO:0009534;GO:0016021	chloroplast thylakoid membrane;response to light intensity;molecular_function;chloroplast;chloroplast thylakoid;integral component of membrane	-	-	-	-	-	-	Light-harvesting	Light-harvesting complex-like protein OHP2, chloroplastic OS=Arabidopsis thaliana GN=OHP2 PE=2 SV=1
AT5G64120	1342	4.03	9.51	29.54	24.38	2.411857108	6.28E-09	7.93E-07	AT5G64120	AAL16106.1 AT5g64120/MHJ24_10 [Arabidopsis thaliana] &gt;AED97842.1 Peroxidase superfamily protein [Arabidopsis thaliana] &gt;Q43387.1 RecName: Full=Peroxidase 71; Short=Atperox P71; Flags: Precursor &gt;AAO11538.1 At5g64120/MHJ24_10 [Arabidopsis thaliana] &gt;OAO89761.1 PRX71 [Arabidopsis thaliana];Peroxidase superfamily protein [Arabidopsis thaliana] &gt; AltName: Full=ATPO2;CAA67551.1 peroxida…	GO:0005618;GO:0006979;GO:0016020;GO:0016491;GO:0042744;GO:0046872;GO:0050832;GO:0009505;GO:0005576;GO:0048046;GO:0004601;GO:0020037;GO:0009808;GO:0055114;GO:0098869;GO:0048511;GO:0009664;GO:0045730	cell wall;response to oxidative stress;membrane;oxidoreductase activity;hydrogen peroxide catabolic process;metal ion binding;defense response to fungus;plant-type cell wall;extracellular region;apoplast;peroxidase activity;heme binding;lignin metabolic process;oxidation-reduction process;cellular oxidant detoxification;rhythmic process;plant-type cell wall organization;respiratory burst	K00430	E1.11.1.7	http://www.genome.jp/dbget-bin/www_bget?ko:K00430	Phenylpropanoid biosynthesis	ko00940	-	Peroxidase	Peroxidase 71 OS=Arabidopsis thaliana GN=PER71 PE=1 SV=1
AT1G02610	1147	12.31	9.96	44.08	24.12	1.995753247	1.91E-07	1.59E-05	AT1G02610	OAP12184.1 hypothetical protein AXX17_AT1G01750 [Arabidopsis thaliana];AEE27449.1 RING/FYVE/PHD zinc finger superfamily protein [Arabidopsis thaliana] &gt;ANM59512.1 RING/FYVE/PHD zinc finger superfamily protein [Arabidopsis thaliana];ANM59511.1 RING/FYVE/PHD zinc finger superfamily protein [Arabidopsis thaliana];RING/FYVE/PHD zinc finger superfamily protein [Arabidopsis thaliana] &gt	GO:0046872;GO:0016020;GO:0008270;GO:0005737;GO:0016021	metal ion binding;membrane;zinc ion binding;cytoplasm;integral component of membrane	-	-	-	-	-	KOG1609(A)(Protein involved in mRNA turnover and stability)	E3	E3 ubiquitin-protein ligase MARCH4 OS=Danio rerio GN=march4 PE=2 SV=1
AT1G18773	865	3.72	3.83	9.76	10.54	1.827524617	7.77E-05	0.002464299	AT1G18773	ANM59232.1 acyl thioesterase-like protein [Arabidopsis thaliana];ANM59234.1 acyl thioesterase-like protein [Arabidopsis thaliana];AEE29762.1 acyl thioesterase-like protein [Arabidopsis thaliana];ANM59233.1 acyl thioesterase-like protein [Arabidopsis thaliana];acyl thioesterase-like protein [Arabidopsis thaliana] &gt	GO:0008474;GO:0009507;GO:0002084;GO:0005737;GO:0052689	palmitoyl-(protein) hydrolase activity;chloroplast;protein depalmitoylation;cytoplasm;carboxylic ester hydrolase activity	-	-	-	-	-	-	Probable	Probable carboxylesterase SOBER1-like OS=Arabidopsis thaliana GN=At4g22300 PE=2 SV=1
AT4G17900	1415	61.01	47	95.54	81.43	1.097998769	6.67E-05	0.002165397	AT4G17900	EOA17250.1 hypothetical protein CARUB_v10005524mg, partial [Capsella rubella];PREDICTED: uncharacterized protein LOC104731760 isoform X1 [Camelina sativa];hypothetical protein CARUB_v10005524mg, partial [Capsella rubella] &gt	GO:0008150;GO:0005739	biological_process;mitochondrion	-	-	-	-	-	-	-	-
AT5G04150	967	7.12	4.94	28.28	21.98	2.469687798	5.64E-10	9.44E-08	AT5G04150	basic helix-loop-helix (bHLH) DNA-binding superfamily protein [Arabidopsis thaliana] &gt;ANM69084.1 basic helix-loop-helix (bHLH) DNA-binding superfamily protein [Arabidopsis thaliana];AED90705.2 basic helix-loop-helix (bHLH) DNA-binding superfamily protein [Arabidopsis thaliana]	GO:0006355;GO:0006351;GO:0003700;GO:0090575;GO:0006357;GO:0005634;GO:0046983;GO:0055072;GO:0000977;GO:0003677;GO:0010106	regulation of transcription, DNA-templated;transcription, DNA-templated;transcription factor activity, sequence-specific DNA binding;RNA polymerase II transcription factor complex;regulation of transcription from RNA polymerase II promoter;nucleus;protein dimerization activity;iron ion homeostasis;RNA polymerase II regulatory region sequence-specific DNA binding;DNA binding;cellular response to i…	-	-	-	-	-	-	Transcription	Transcription factor bHLH101 OS=Arabidopsis thaliana GN=BHLH101 PE=2 SV=1
AT3G02150	1782	9.05	5.92	15.24	10.66	1.167264269	0.002490171	0.036662479	AT3G02150	AAP68278.1 At3g02156 [Arabidopsis thaliana] &gt;AEE73770.1 plastid transcription factor 1 [Arabidopsis thaliana];AEE73769.1 plastid transcription factor 1 [Arabidopsis thaliana]; AltName: Full=TFPD &gt;AAN71993.1 expressed protein [Arabidopsis thaliana] &gt;AAF14823.1 unknown protein [Arabidopsis thaliana] &gt;BAA88760.1 TFPD [Arabidopsis thaliana] &gt; AltName: Full=Plastid transcription factor …	GO:0009965;GO:0005634;GO:0007275;GO:0045962;GO:0048366;GO:0006351;GO:0003700;GO:0006355;GO:0009536;GO:0030154;GO:0005515;GO:0031347;GO:0003677;GO:0009507	leaf morphogenesis;nucleus;multicellular organism development;positive regulation of development, heterochronic;leaf development;transcription, DNA-templated;transcription factor activity, sequence-specific DNA binding;regulation of transcription, DNA-templated;plastid;cell differentiation;protein binding;regulation of defense response;DNA binding;chloroplast	-	-	-	-	-	-	Transcription	Transcription factor TCP13 OS=Arabidopsis thaliana GN=TCP13 PE=1 SV=1
AT1G15180	1853	11.62	12.15	19.01	20.89	1.146671312	2.06E-05	0.000819899	AT1G15180	Q94AL1.1 RecName: Full=Protein DETOXIFICATION 13; AltName: Full=Multidrug and toxic compound extrusion protein 13;AAL85036.1 unknown protein [Arabidopsis thaliana] &gt;MATE efflux family protein [Arabidopsis thaliana] &gt; Short=AtDTX13;AAK76631.1 unknown protein [Arabidopsis thaliana] &gt; Short=MATE protein 13 &gt;AEE29279.1 MATE efflux family protein [Arabidopsis thaliana];AEE29278.1 MATE effl…	GO:0005215;GO:0006810;GO:0005886;GO:0015297;GO:0016020;GO:0009507;GO:0015238;GO:0055085;GO:0006855;GO:0016021	transporter activity;transport;plasma membrane;antiporter activity;membrane;chloroplast;drug transmembrane transporter activity;transmembrane transport;drug transmembrane transport;integral component of membrane	K03327	TC.MATE,SLC47A,norM,mdtK,dinF	http://www.genome.jp/dbget-bin/www_bget?ko:K03327	-	-	-	Protein	Protein DETOXIFICATION 13 OS=Arabidopsis thaliana GN=DTX13 PE=2 SV=1
AT5G24160	2004	22.47	19.68	50.86	47.97	1.619589708	5.94E-11	1.25E-08	AT5G24160	Short=SE 1,2 &gt;BAB08407.1 squalene monooxygenase 1,2 (squalene epoxidase 1,2) (se 1,2) [Arabidopsis thaliana] &gt; Short=AtSQE6;O65402.1 RecName: Full=Squalene epoxidase 6;AED93265.1 squalene monooxygenase 6 [Arabidopsis thaliana]; AltName: Full=Squalene monooxygenase 1,2;squalene monooxygenase 6 [Arabidopsis thaliana] &gt;CAA06769.1 squalene epoxidase homologue [Arabidopsis thaliana] &gt	GO:0050660;GO:0005576;GO:0005783;GO:0055114;GO:0044550;GO:0016020;GO:0016491;GO:0016021;GO:0004497;GO:0016126;GO:0004506	flavin adenine dinucleotide binding;extracellular region;endoplasmic reticulum;oxidation-reduction process;secondary metabolite biosynthetic process;membrane;oxidoreductase activity;integral component of membrane;monooxygenase activity;sterol biosynthetic process;squalene monooxygenase activity	K00511	SQLE,ERG1	http://www.genome.jp/dbget-bin/www_bget?ko:K00511	Steroid biosynthesis;Sesquiterpenoid and triterpenoid biosynthesis	ko00100,ko00909	KOG1298(I)(Squalene monooxygenase)	Squalene	Squalene epoxidase 6 OS=Arabidopsis thaliana GN=SQE6 PE=2 SV=1
AT2G05510	798	0	0.08	0.53	3.78	6.028918077	0.002057907	0.032067707	AT2G05510	AEC05941.1 Glycine-rich protein family [Arabidopsis thaliana];Glycine-rich protein family [Arabidopsis thaliana] &gt;AEC05940.1 Glycine-rich protein family [Arabidopsis thaliana];AAP12842.1 At2g05510 [Arabidopsis thaliana] &gt;AEC05939.1 Glycine-rich protein family [Arabidopsis thaliana];BAF00139.1 putative glycine-rich protein [Arabidopsis thaliana] &gt;AEC05943.1 Glycine-rich protein family [Ar…	GO:0008150;GO:0003674	biological_process;molecular_function	-	-	-	-	-	-	-	-
AT5G41050	1136	12.38	9.61	16.05	18	1.029519129	0.003782282	0.049860263	AT5G41050	Pollen Ole e 1 allergen and extensin family protein [Arabidopsis thaliana] &gt;BAB09707.1 unnamed protein product [Arabidopsis thaliana] &gt;OAO95422.1 hypothetical protein AXX17_AT5G38780 [Arabidopsis thaliana];ACF88497.1 At5g41050 [Arabidopsis thaliana] &gt;AAM65723.1 unknown [Arabidopsis thaliana] &gt;AED94630.1 Pollen Ole e 1 allergen and extensin family protein [Arabidopsis thaliana] &gt	GO:0005576;GO:0008150;GO:0003674	extracellular region;biological_process;molecular_function	-	-	-	-	-	-	-	-
AT2G24240	2092	17.24	10.15	36.24	27.8	1.594053689	9.65E-06	0.000437199	AT2G24240	BTB/POZ domain with WD40/YVTN repeat-like protein [Arabidopsis thaliana] &gt;AAW30014.1 At2g24240 [Arabidopsis thaliana] &gt;AAV84475.1 At2g24240 [Arabidopsis thaliana] &gt;BAF01070.1 hypothetical protein [Arabidopsis thaliana] &gt;OAP10624.1 hypothetical protein AXX17_AT2G19880 [Arabidopsis thaliana];AEC07547.1 BTB/POZ domain with WD40/YVTN repeat-like protein [Arabidopsis thaliana] &gt;Q9ZUH1.1…	GO:0051260;GO:0005249;GO:0016567;GO:0005634;GO:0008076;GO:0006813;GO:0016020	protein homooligomerization;voltage-gated potassium channel activity;protein ubiquitination;nucleus;voltage-gated potassium channel complex;potassium ion transport;membrane	-	-	-	-	-	KOG2714(R)(SETA binding protein SB1 and related proteins, contain BTB/POZ domain)	BTB/POZ	BTB/POZ domain-containing protein At2g24240 OS=Arabidopsis thaliana GN=At2g24240 PE=2 SV=1
AT5G64940	2837	32.99	57.89	75.86	74.58	1.132991278	0.00011787	0.003464322	AT5G64940	AAM20023.1 putative ABC transporter protein [Arabidopsis thaliana] &gt;AED97973.1 ABC2 homolog 13 [Arabidopsis thaliana] &gt;ABC2 homolog 13 [Arabidopsis thaliana] &gt;AAL36400.1 putative ABC transporter protein [Arabidopsis thaliana] &gt;OAO91809.1 OSA1 [Arabidopsis thaliana];NP_851271.1 ABC2 homolog 13 [Arabidopsis thaliana] &gt;AAL24359.1 ABC transporter-like [Arabidopsis thaliana] &gt;AED9797…	GO:0009507;GO:0009941;GO:0016021;GO:0034599;GO:0046467;GO:0016020;GO:0006810;GO:0005886;GO:0005215	chloroplast;chloroplast envelope;integral component of membrane;cellular response to oxidative stress;membrane lipid biosynthetic process;membrane;transport;plasma membrane;transporter activity	-	-	-	-	-	KOG1235(R)(Predicted unusual protein kinase)	Uncharacterized	Uncharacterized protein sll1770 OS=Synechocystis sp. (strain PCC 6803 / Kazusa) GN=sll1770 PE=3 SV=1
AT5G44530	2926	7.73	8.67	21.09	17.98	1.640810053	1.59E-11	3.63E-09	AT5G44530	BAB09160.1 serine proteinase [Arabidopsis thaliana] &gt;ANM71059.1 Subtilase family protein [Arabidopsis thaliana];Q9FI12.1 RecName: Full=Subtilisin-like protease SBT2.3;BAF02261.1 serine proteinase [Arabidopsis thaliana] &gt;ANM71060.1 Subtilase family protein [Arabidopsis thaliana]; AltName: Full=Subtilase subfamily 2 member 3;AAT41839.1 At5g44530 [Arabidopsis thaliana] &gt; Short=AtSBT2.3; Fla…	GO:0016787;GO:0004252;GO:0005618;GO:0008233;GO:0006508;GO:0008152;GO:0008236;GO:0005576	hydrolase activity;serine-type endopeptidase activity;cell wall;peptidase activity;proteolysis;metabolic process;serine-type peptidase activity;extracellular region	-	-	-	-	-	-	Subtilisin-like	Subtilisin-like protease SBT2.3 OS=Arabidopsis thaliana GN=SBT2.3 PE=2 SV=1
AT1G60140	3279	12.75	15.35	31.79	25.53	1.43670502	2.02E-09	2.96E-07	AT1G60140	O80738.1 RecName: Full=Probable alpha,alpha-trehalose-phosphate synthase [UDP-forming] 10;NP_001322702.1 trehalose phosphate synthase [Arabidopsis thaliana] &gt;AEE33662.1 trehalose phosphate synthase [Arabidopsis thaliana] &gt;ANM60418.1 trehalose phosphate synthase [Arabidopsis thaliana];NP_001322705.1 trehalose phosphate synthase [Arabidopsis thaliana] &gt;NP_001322706.1 trehalose phosphate sy…	GO:0004805;GO:0016757;GO:0016791;GO:0003824;GO:0005992;GO:0005634;GO:0070413;GO:0003825;GO:0005737;GO:0016740	trehalose-phosphatase activity;transferase activity, transferring glycosyl groups;phosphatase activity;catalytic activity;trehalose biosynthetic process;nucleus;trehalose metabolism in response to stress;alpha,alpha-trehalose-phosphate synthase (UDP-forming) activity;cytoplasm;transferase activity	K16055	TPS	http://www.genome.jp/dbget-bin/www_bget?ko:K16055	Starch and sucrose metabolism	ko00500	KOG1050(G)(Trehalose-6-phosphate synthase component TPS1 and related subunits)	Probable	Probable alpha,alpha-trehalose-phosphate synthase [UDP-forming] 10 OS=Arabidopsis thaliana GN=TPS10 PE=2 SV=1
AT1G76930	1343	8.8	34.43	33.04	70.06	1.709676295	0.002958198	0.041544228	AT1G76930	extensin 4 [Arabidopsis thaliana] &gt;AEE35904.1 extensin 4 [Arabidopsis thaliana]	GO:0005199;GO:0005576;GO:0009737;GO:0009753;GO:0009751;GO:0005618;GO:0071555;GO:0005634;GO:0009611;GO:0009530;GO:0009664	structural constituent of cell wall;extracellular region;response to abscisic acid;response to jasmonic acid;response to salicylic acid;cell wall;cell wall organization;nucleus;response to wounding;primary cell wall;plant-type cell wall organization	-	-	-	-	-	-	-	-
AT4G33960	615	7.77	8.78	22.19	16.46	1.660887246	0.000205438	0.005398386	AT4G33960	AAR24139.1 At4g33960 [Arabidopsis thaliana] &gt;CAB80113.1 putative protein [Arabidopsis thaliana] &gt;AAR92287.1 At4g33960 [Arabidopsis thaliana] &gt;hypothetical protein AT4G33960 [Arabidopsis thaliana] &gt;AEE86301.1 hypothetical protein AT4G33960 [Arabidopsis thaliana] &gt;OAP00095.1 hypothetical protein AXX17_AT4G38850 [Arabidopsis thaliana];CAA19878.1 putative protein [Arabidopsis thaliana]…	GO:0003674;GO:0008150;GO:0005739	molecular_function;biological_process;mitochondrion	-	-	-	-	-	-	-	-
AT2G25080	1246	204.29	146.63	470.28	489.2	1.841689406	6.52E-11	1.33E-08	AT2G25080	Short=PHGPx;AEC07655.1 glutathione peroxidase 1 [Arabidopsis thaliana];AAL34198.1 putative glutathione peroxidase [Arabidopsis thaliana] &gt; Flags: Precursor &gt;glutathione peroxidase 1 [Arabidopsis thaliana] &gt;CAA04112.1 glutathione peroxidase (chloroplast) [Arabidopsis thaliana] &gt;P52032.2 RecName: Full=Phospholipid hydroperoxide glutathione peroxidase 1, chloroplastic;AAK59657.1 putative…	GO:0009536;GO:0016491;GO:0004602;GO:0009570;GO:0009535;GO:0009941;GO:0009507;GO:0004601;GO:0055114;GO:0047066;GO:0006979	plastid;oxidoreductase activity;glutathione peroxidase activity;chloroplast stroma;chloroplast thylakoid membrane;chloroplast envelope;chloroplast;peroxidase activity;oxidation-reduction process;phospholipid-hydroperoxide glutathione peroxidase activity;response to oxidative stress	K00432	gpx	http://www.genome.jp/dbget-bin/www_bget?ko:K00432	Arachidonic acid metabolism;Glutathione metabolism	ko00590,ko00480	KOG1651(O)(Glutathione peroxidase)	Phospholipid	Phospholipid hydroperoxide glutathione peroxidase 1, chloroplastic OS=Arabidopsis thaliana GN=GPX1 PE=2 SV=2
AT1G13700	1032	6.99	13.45	19.17	20.77	1.520530511	0.000116327	0.003431716	AT1G13700	AAF81297.1 Contains similarity to a putative 6-phosphogluconolactonase T1G12.6 gi|6553917 from Arabidopsis thaliana BAC T1G12 gb|AC012329 [Arabidopsis thaliana] &gt;NP_001318995.1 6-phosphogluconolactonase 1 [Arabidopsis thaliana] &gt;AEE29059.1 6-phosphogluconolactonase 1 [Arabidopsis thaliana] &gt;Q9LMX8.1 RecName: Full=Probable 6-phosphogluconolactonase 1;ANM59248.1 6-phosphogluconolactonase 1…	GO:0009507;GO:0005975;GO:0016787;GO:0003824;GO:0005829;GO:0016853;GO:0006098;GO:0017057	chloroplast;carbohydrate metabolic process;hydrolase activity;catalytic activity;cytosol;isomerase activity;pentose-phosphate shunt;6-phosphogluconolactonase activity	K01057	PGLS,pgl,devB	http://www.genome.jp/dbget-bin/www_bget?ko:K01057	Pentose phosphate pathway;Carbon metabolism	ko00030,ko01200	KOG3147(G)(6-phosphogluconolactonase - like protein)	Probable	Probable 6-phosphogluconolactonase 1 OS=Arabidopsis thaliana GN=At1g13700 PE=2 SV=1
AT1G21100	1545	67.9	44.85	106.75	81.81	1.118098247	0.000454308	0.010237577	AT1G21100	AAK06867.1 putative O-methyltransferase [Arabidopsis thaliana] &gt;AAF80651.1 Contains similarity to O-Methyltransferase 1 from Arabidopsis thaliana gb|U70424. It is a member of O-methyltransferase family. ESTs gb|AI994826, gb|N65066 and gb|N38589 come from this gene [Arabidopsis thaliana] &gt;AAN28913.1 At1g21100/T22I11_7 [Arabidopsis thaliana] &gt;Q9LPU5.1 RecName: Full=Indole glucosinolate O-m…	GO:0042343;GO:0046983;GO:0008168;GO:0008757;GO:0019438;GO:0016740;GO:0032259;GO:0005515;GO:0005829;GO:0005634;GO:0008171	indole glucosinolate metabolic process;protein dimerization activity;methyltransferase activity;S-adenosylmethionine-dependent methyltransferase activity;aromatic compound biosynthetic process;transferase activity;methylation;protein binding;cytosol;nucleus;O-methyltransferase activity	K13066	E2.1.1.68,COMT	http://www.genome.jp/dbget-bin/www_bget?ko:K13066	Phenylpropanoid biosynthesis	ko00940	-	Indole	Indole glucosinolate O-methyltransferase 1 OS=Arabidopsis thaliana GN=IGMT1 PE=1 SV=1
AT5G59030	1253	55.37	36.2	82.22	70.09	1.117466482	0.000493133	0.010871796	AT5G59030	BAB10779.1 copper transporter-like protein [Arabidopsis thaliana] &gt;copper transporter 1 [Arabidopsis thaliana] &gt;AED97132.1 copper transporter 1 [Arabidopsis thaliana];Q39065.2 RecName: Full=Copper transporter 1; Short=AtCOPT1 &gt;AAL74265.1 copper transporter COPT1 [Arabidopsis thaliana] &gt;AAM67571.1 putative copper transport protein [Arabidopsis thaliana] &gt;AAM13909.1 putative copper t…	GO:0048235;GO:0048364;GO:0006811;GO:0006810;GO:0035434;GO:0016021;GO:0005375;GO:0016020;GO:0006825	pollen sperm cell differentiation;root development;ion transport;transport;copper ion transmembrane transport;integral component of membrane;copper ion transmembrane transporter activity;membrane;copper ion transport	K14686	SLC31A1,CTR1	http://www.genome.jp/dbget-bin/www_bget?ko:K14686	-	-	-	Copper	Copper transporter 1 OS=Arabidopsis thaliana GN=COPT1 PE=2 SV=2
AT1G78830	1955	124.17	87.34	339.54	336.14	2.05643563	4.91E-13	1.46E-10	AT1G78830	AAC83028.1 Strong similarity to glycoprotein EP1 gb|L16983 Daucus carota and a member of S locus glycoprotein family PF|00954. ESTs gb|AA067487, gb|Z35737, gb|Z30815, gb|Z35350, gb|AA713171, gb|AI100553, gb|Z34248, gb|AA728536, gb|Z30816 and gb|Z35351 come from this gene [Arabidopsis thaliana] &gt;AAL16208.1 At1g78830/F9K20_12 [Arabidopsis thaliana] &gt;AAN12959.1 unknown protein [Arabidopsis tha…	GO:0009506;GO:0005618;GO:0048046;GO:0009505;GO:0030246;GO:0009735;GO:0005829;GO:0005886;GO:0005794	plasmodesma;cell wall;apoplast;plant-type cell wall;carbohydrate binding;response to cytokinin;cytosol;plasma membrane;Golgi apparatus	-	-	-	-	-	-	Epidermis-specific	Epidermis-specific secreted glycoprotein EP1 OS=Daucus carota GN=EP1 PE=1 SV=1
AT3G46780	1865	310.06	320.48	498.59	572.01	1.161348628	2.41E-07	1.92E-05	AT3G46780	CAB51187.1 putative protein [Arabidopsis thaliana] &gt;Q9STF2.1 RecName: Full=Protein plastid transcriptionally active 16, chloroplastic; Flags: Precursor &gt; Short=pTAC16;plastid transcriptionally active 16 [Arabidopsis thaliana] &gt;AEE78204.1 plastid transcriptionally active 16 [Arabidopsis thaliana]	GO:0016020;GO:0009295;GO:0009536;GO:0009508;GO:0005515;GO:0042644;GO:0007623;GO:0009535;GO:0009534;GO:0009941;GO:0009507;GO:0098572;GO:0009579	membrane;nucleoid;plastid;plastid chromosome;protein binding;chloroplast nucleoid;circadian rhythm;chloroplast thylakoid membrane;chloroplast thylakoid;chloroplast envelope;chloroplast;stromal side of plastid thylakoid membrane;thylakoid	-	-	-	-	-	-	Protein	Protein plastid transcriptionally active 16, chloroplastic OS=Arabidopsis thaliana GN=PTAC16 PE=1 SV=1
AT2G18700	2945	22.56	20.32	65.13	60.16	1.930125466	9.74E-17	5.03E-14	AT2G18700	AltName: Full=Trehalose-6-phosphate synthase 11;trehalose phosphatase/synthase 11 [Arabidopsis thaliana] &gt;Q9ZV48.1 RecName: Full=Probable alpha,alpha-trehalose-phosphate synthase [UDP-forming] 11; Short=AtTPS11 &gt;AAD08939.1 putative trehalose-6-phosphate synthase [Arabidopsis thaliana] &gt;AEC06795.1 trehalose phosphatase/synthase 11 [Arabidopsis thaliana]	GO:0016740;GO:0070413;GO:0003825;GO:0005634;GO:0005829;GO:0005992;GO:0016791;GO:0003824;GO:0016757;GO:0004805;GO:0005739	transferase activity;trehalose metabolism in response to stress;alpha,alpha-trehalose-phosphate synthase (UDP-forming) activity;nucleus;cytosol;trehalose biosynthetic process;phosphatase activity;catalytic activity;transferase activity, transferring glycosyl groups;trehalose-phosphatase activity;mitochondrion	K16055	TPS	http://www.genome.jp/dbget-bin/www_bget?ko:K16055	Starch and sucrose metabolism	ko00500	KOG1050(G)(Trehalose-6-phosphate synthase component TPS1 and related subunits)	Probable	Probable alpha,alpha-trehalose-phosphate synthase [UDP-forming] 11 OS=Arabidopsis thaliana GN=TPS11 PE=2 SV=1
AT4G18210	2587	5.38	4.64	7.88	8.24	1.072262906	0.000668046	0.01364124	AT4G18210	O49725.2 RecName: Full=Probable purine permease 10; Short=AtPUP10 &gt;purine permease 10 [Arabidopsis thaliana] &gt;AEE84012.1 purine permease 10 [Arabidopsis thaliana]	GO:0005345;GO:0005737;GO:0006810;GO:0005215;GO:0016021;GO:0009624;GO:0016020;GO:0006863	purine nucleobase transmembrane transporter activity;cytoplasm;transport;transporter activity;integral component of membrane;response to nematode;membrane;purine nucleobase transport	-	-	-	-	-	-	Probable	Probable purine permease 10 OS=Arabidopsis thaliana GN=PUP10 PE=2 SV=2
AT3G08940	1281	1720.47	1343.85	3675	4419.09	1.796962524	6.35E-11	1.31E-08	AT3G08940	AAM10170.1 putative chlorophyll a/b-binding protein [Arabidopsis thaliana] &gt; AltName: Full=LHCII protein 4.2;AAD28774.1 Lhcb4.2 protein [Arabidopsis thaliana] &gt; AltName: Full=LHCB4.2;Q9XF88.1 RecName: Full=Chlorophyll a-b binding protein CP29.2, chloroplastic;AAF07831.1 putative chlorophyll a/b-binding protein [Arabidopsis thaliana] &gt;AEE74697.1 light harvesting complex photosystem II [Ar…	GO:0009941;GO:0009507;GO:0010218;GO:0009522;GO:0009637;GO:0009534;GO:0016021;GO:0010287;GO:0015979;GO:0009765;GO:0009535;GO:0046872;GO:0010114;GO:0009536;GO:0016020;GO:0009768;GO:0031409;GO:0018298;GO:0009523;GO:0016168;GO:0009579;GO:0009735	chloroplast envelope;chloroplast;response to far red light;photosystem I;response to blue light;chloroplast thylakoid;integral component of membrane;plastoglobule;photosynthesis;photosynthesis, light harvesting;chloroplast thylakoid membrane;metal ion binding;response to red light;plastid;membrane;photosynthesis, light harvesting in photosystem I;pigment binding;protein-chromophore linkage;photos…	K08915	LHCB4	http://www.genome.jp/dbget-bin/www_bget?ko:K08915	Photosynthesis - antenna proteins	ko00196	-	Chlorophyll	Chlorophyll a-b binding protein CP29.2, chloroplastic OS=Arabidopsis thaliana GN=LHCB4.2 PE=1 SV=1
AT3G02040	1525	4.72	5.56	19.28	16.48	2.197344784	3.59E-13	1.09E-10	AT3G02040	AAM45121.1 unknown protein [Arabidopsis thaliana] &gt;senescence-related gene 3 [Arabidopsis thaliana] &gt; Short=AtGDPD1;AAF14831.1 hypothetical protein [Arabidopsis thaliana] &gt; AltName: Full=Glycerophosphodiester phosphodiesterase 1;AAL59949.1 unknown protein [Arabidopsis thaliana] &gt; Flags: Precursor &gt;AEE73752.1 senescence-related gene 3 [Arabidopsis thaliana]; AltName: Full=Protein SE…	GO:0008081;GO:0009507;GO:0008889;GO:0016787;GO:0009536;GO:0006629;GO:0000287;GO:0005623;GO:0006071;GO:0030643;GO:0005737;GO:0046475	phosphoric diester hydrolase activity;chloroplast;glycerophosphodiester phosphodiesterase activity;hydrolase activity;plastid;lipid metabolic process;magnesium ion binding;cell;glycerol metabolic process;cellular phosphate ion homeostasis;cytoplasm;glycerophospholipid catabolic process	-	-	-	-	-	KOG2421(R)(Predicted starch-binding protein)	Glycerophosphodiester	Glycerophosphodiester phosphodiesterase GDPD1, chloroplastic OS=Arabidopsis thaliana GN=GDPD1 PE=1 SV=1
AT2G37170	1206	36.15	28.72	75.86	85.75	1.712507805	1.87E-09	2.76E-07	AT2G37170	plasma membrane intrinsic protein 2 [Arabidopsis thaliana] &gt;ANM61644.1 plasma membrane intrinsic protein 2 [Arabidopsis thaliana]	GO:0005215;GO:0005886;GO:0009992;GO:0006810;GO:0015254;GO:0005887;GO:0009269;GO:0009414;GO:0055085;GO:0009506;GO:0016020;GO:0034220;GO:0005515;GO:0006833;GO:0015250;GO:0016021;GO:0009737;GO:0006970;GO:0003729;GO:0005773;GO:0009507	transporter activity;plasma membrane;cellular water homeostasis;transport;glycerol channel activity;integral component of plasma membrane;response to desiccation;response to water deprivation;transmembrane transport;plasmodesma;membrane;ion transmembrane transport;protein binding;water transport;water channel activity;integral component of membrane;response to abscisic acid;response to osmotic st…	K09872	PIP	http://www.genome.jp/dbget-bin/www_bget?ko:K09872	-	-	KOG0223(G)(Aquaporin (major intrinsic protein family))	Aquaporin	Aquaporin PIP2-2 OS=Arabidopsis thaliana GN=PIP2-2 PE=1 SV=2
AT1G07180	2169	15.78	12.15	25.65	27.74	1.320065905	7.58E-06	0.000354249	AT1G07180	AltName: Full=NADH:ubiquinone reductase (non-electrogenic) NDA1;BAC43558.1 unknown protein [Arabidopsis thaliana] &gt; Flags: Precursor &gt;Q8GWA1.1 RecName: Full=Internal alternative NAD(P)H-ubiquinone oxidoreductase A1, mitochondrial; AltName: Full=Internal alternative NADH dehydrogenase NDA1; AltName: Full=Internal non-phosphorylating NAD(P)H dehydrogenase 1;AAO63984.1 unknown protein [Arabido…	GO:0005739;GO:0003954;GO:0055114;GO:0005743;GO:0005777;GO:0031304;GO:0005759;GO:0071482;GO:0016491;GO:0016020;GO:0003959	mitochondrion;NADH dehydrogenase activity;oxidation-reduction process;mitochondrial inner membrane;peroxisome;intrinsic component of mitochondrial inner membrane;mitochondrial matrix;cellular response to light stimulus;oxidoreductase activity;membrane;NADPH dehydrogenase activity	K17871	ndh1	http://www.genome.jp/dbget-bin/www_bget?ko:K17871	-	-	KOG2495(C)(NADH-dehydrogenase (ubiquinone))	Internal	Internal alternative NAD(P)H-ubiquinone oxidoreductase A1, mitochondrial OS=Arabidopsis thaliana GN=NDA1 PE=2 SV=1
AT3G26510	1127	79.44	50.59	133.92	119.44	1.306189787	7.85E-05	0.002478427	AT3G26510	BAF01203.1 hypothetical protein [Arabidopsis thaliana] &gt;ANM64514.1 Octicosapeptide/Phox/Bem1p family protein [Arabidopsis thaliana];Octicosapeptide/Phox/Bem1p family protein [Arabidopsis thaliana] &gt;unnamed protein product [Arabidopsis thaliana]	GO:0005515;GO:0008150;GO:0005634	protein binding;biological_process;nucleus	-	-	-	-	-	-	-	-
AT1G18620	3695	14.1	13.82	28.79	24.27	1.310595407	1.92E-08	2.06E-06	AT1G18620	OAP14355.1 TRM3 [Arabidopsis thaliana] &gt;NP_001322624.1 LONGIFOLIA protein [Arabidopsis thaliana] &gt;AEE29735.1 LONGIFOLIA protein [Arabidopsis thaliana] &gt;ANM60328.1 LONGIFOLIA protein [Arabidopsis thaliana];AEE29736.1 LONGIFOLIA protein [Arabidopsis thaliana];AAP78937.1 At1g18620 [Arabidopsis thaliana] &gt;AAF98411.1 Unknown protein [Arabidopsis thaliana] &gt;LONGIFOLIA protein [Arabidopsi…	GO:0003674;GO:0051513;GO:0005634	molecular_function;regulation of monopolar cell growth;nucleus	-	-	-	-	-	-	Protein	Protein LONGIFOLIA 2 OS=Arabidopsis thaliana GN=LNG2 PE=1 SV=1
AT1G15820	1204	1626.59	1578.44	2430.11	3015.74	1.170320084	1.78E-06	0.000105849	AT1G15820	AAM10206.1 chlorophyll A-B binding protein [Arabidopsis thaliana] &gt;AAL38289.1 Lhcb6 protein [Arabidopsis thaliana] &gt;AEE29369.1 light harvesting complex photosystem II subunit 6 [Arabidopsis thaliana];AAF82152.1 Identical to Lhcb6 protein from Arabidopsis thaliana gb|AF134130 and is a member of the Chlorophyll A-B binding proteins PF|00504. ESTs gb|AI100562, gb|AI999227, gb|AA067457, gb|BE03…	GO:0010196;GO:0016020;GO:0018298;GO:0009768;GO:0031409;GO:0015979;GO:0009579;GO:0009535;GO:0009765;GO:0009783;GO:0009534;GO:0010287;GO:0016168;GO:0016021;GO:0009941;GO:0009507;GO:0009522	nonphotochemical quenching;membrane;protein-chromophore linkage;photosynthesis, light harvesting in photosystem I;pigment binding;photosynthesis;thylakoid;chloroplast thylakoid membrane;photosynthesis, light harvesting;photosystem II antenna complex;chloroplast thylakoid;plastoglobule;chlorophyll binding;integral component of membrane;chloroplast envelope;chloroplast;photosystem I	K08917	LHCB6	http://www.genome.jp/dbget-bin/www_bget?ko:K08917	Photosynthesis - antenna proteins	ko00196	-	Chlorophyll	Chlorophyll a-b binding protein CP24 10B, chloroplastic OS=Solanum lycopersicum GN=CAP10B PE=3 SV=1
AT5G41761	1028	11.85	9.68	30.84	24.33	1.754357496	1.33E-07	1.16E-05	AT5G41761	ABF59399.1 unknown protein [Arabidopsis thaliana] &gt;hypothetical protein AT5G41761 [Arabidopsis thaliana] &gt;AED94724.1 hypothetical protein AT5G41761 [Arabidopsis thaliana] &gt;OAO91873.1 hypothetical protein AXX17_AT5G39550 [Arabidopsis thaliana]	GO:0005634;GO:0008150;GO:0003674	nucleus;biological_process;molecular_function	-	-	-	-	-	-	-	-
AT1G12440	1199	86.09	74.51	124.91	129.12	1.050077808	2.05E-05	0.000817822	AT1G12440	F5O11.17 [Arabidopsis thaliana]	GO:0008270;GO:0005634;GO:0046872;GO:0008150;GO:0003677	zinc ion binding;nucleus;metal ion binding;biological_process;DNA binding	-	-	-	-	-	KOG3173(R)(Predicted Zn-finger protein)	Zinc	Zinc finger A20 and AN1 domain-containing stress-associated protein 1 OS=Arabidopsis thaliana GN=SAP1 PE=1 SV=1
AT3G56940	1493	651.71	736.05	1271.13	1486.49	1.395267617	6.66E-10	1.09E-07	AT3G56940	CAB72164.1 leucine zipper-containing protein AT103 [Arabidopsis thaliana] &gt; AltName: Full=MPE-cyclase; AltName: Full=Copper response defect 1 protein; AltName: Full=Dicarboxylate diiron protein; Short=Mg-protoporphyrin IX monomethyl ester oxidative cyclase; Short=AtZIP; Flags: Precursor &gt;dicarboxylate diiron protein, putative (Crd1) [Arabidopsis thaliana] &gt;AEE79589.1 dicarboxylate diiron…	GO:0009507;GO:0009941;GO:0003677;GO:0009534;GO:0009528;GO:0009535;GO:0046872;GO:0015979;GO:0015995;GO:0005515;GO:0048529;GO:0009536;GO:0016491;GO:0016020;GO:0009706;GO:0055114;GO:0009579;GO:0009658;GO:1901401	chloroplast;chloroplast envelope;DNA binding;chloroplast thylakoid;plastid inner membrane;chloroplast thylakoid membrane;metal ion binding;photosynthesis;chlorophyll biosynthetic process;protein binding;magnesium-protoporphyrin IX monomethyl ester (oxidative) cyclase activity;plastid;oxidoreductase activity;membrane;chloroplast inner membrane;oxidation-reduction process;thylakoid;chloroplast orga…	K04035	E1.14.13.81,acsF,chlE	http://www.genome.jp/dbget-bin/www_bget?ko:K04035	Porphyrin and chlorophyll metabolism	ko00860	-	Magnesium-protoporphyrin	Magnesium-protoporphyrin IX monomethyl ester [oxidative] cyclase, chloroplastic OS=Arabidopsis thaliana GN=CRD1 PE=1 SV=2
AT1G10740	2056	5.8	9.57	12.56	13.2	1.174926069	0.000300548	0.00734364	AT1G10740	AEE28639.1 alpha/beta-Hydrolases superfamily protein [Arabidopsis thaliana] &gt;AAP31958.1 At1g10740 [Arabidopsis thaliana] &gt;AAD31339.1 Similar to gb|X02844 lipase precursor from Staphylococcus hyicus. ESTs gb|AI239406 and gb|T76725 come from this gene [Arabidopsis thaliana] &gt;AAK27239.1 putative lipase [Arabidopsis thaliana] &gt;AEE28638.1 alpha/beta-Hydrolases superfamily protein [Arabidop…	GO:0016020;GO:0016787;GO:0016021;GO:0005576	membrane;hydrolase activity;integral component of membrane;extracellular region	-	-	-	-	-	-	Lipase;Lipase	Lipase OS=Staphylococcus hyicus GN=lip PE=1 SV=1;Lipase OS=Bacillus sp. PE=1 SV=3
AT1G79700	1147	7.15	7.76	23.44	21.64	1.984699213	6.22E-11	1.30E-08	AT1G79700	AEE36289.1 Integrase-type DNA-binding superfamily protein [Arabidopsis thaliana];AEE36288.1 Integrase-type DNA-binding superfamily protein [Arabidopsis thaliana];Integrase-type DNA-binding superfamily protein [Arabidopsis thaliana] &gt;A0JPZ8.1 RecName: Full=AP2-like ethylene-responsive transcription factor At1g79700 &gt;ANM59896.1 Integrase-type DNA-binding superfamily protein [Arabidopsis thali…	GO:0045723;GO:0043565;GO:0003677;GO:0006355;GO:0006351;GO:0003700;GO:0009873;GO:1904278;GO:0000976;GO:0005634;GO:0007275;GO:1901959;GO:0000981	positive regulation of fatty acid biosynthetic process;sequence-specific DNA binding;DNA binding;regulation of transcription, DNA-templated;transcription, DNA-templated;transcription factor activity, sequence-specific DNA binding;ethylene-activated signaling pathway;positive regulation of wax biosynthetic process;transcription regulatory region sequence-specific DNA binding;nucleus;multicellular …	K09285	OVM,ANT	http://www.genome.jp/dbget-bin/www_bget?ko:K09285	-	-	-	AP2-like	AP2-like ethylene-responsive transcription factor At1g79700 OS=Arabidopsis thaliana GN=At1g79700 PE=2 SV=1
AT1G76560	771	12.8	24.24	31.72	28.96	1.148333109	0.003090761	0.042898536	AT1G76560	AEE35859.1 CP12 domain-containing protein 3 [Arabidopsis thaliana] &gt;CP12 domain-containing protein 3 [Arabidopsis thaliana] &gt; Flags: Precursor &gt;AAG51942.1 hypothetical protein; AltName: Full=Chloroplast protein 12-3; 64587-64991 [Arabidopsis thaliana] &gt;Q9C9K2.1 RecName: Full=Calvin cycle protein CP12-3, chloroplastic; AltName: Full=CP12 domain-containing protein 3;AAO44019.1 At1g76560…	GO:0071454;GO:0009416;GO:0019253;GO:0016151;GO:0003674;GO:0009536;GO:0080153;GO:0070417;GO:0009507;GO:0005507;GO:0034605;GO:0043234	cellular response to anoxia;response to light stimulus;reductive pentose-phosphate cycle;nickel cation binding;molecular_function;plastid;negative regulation of reductive pentose-phosphate cycle;cellular response to cold;chloroplast;copper ion binding;cellular response to heat;protein complex	-	-	-	-	-	-	Calvin	Calvin cycle protein CP12-3, chloroplastic OS=Arabidopsis thaliana GN=CP12-3 PE=1 SV=1
AT1G74910	2164	49.65	49.77	84.13	86.3	1.189534817	6.71E-08	6.45E-06	AT1G74910	AEE35646.1 ADP-glucose pyrophosphorylase family protein [Arabidopsis thaliana] &gt;AAG51908.1 putative GDP-mannose pyrophosphorylase;AAK50104.1 At1g74910/F9E10_24 [Arabidopsis thaliana] &gt; 64911-67597 [Arabidopsis thaliana] &gt;ADP-glucose pyrophosphorylase family protein [Arabidopsis thaliana] &gt;AAM70562.1 At1g74910/F9E10_24 [Arabidopsis thaliana] &gt;AEE35648.1 ADP-glucose pyrophosphorylase…	GO:0005737;GO:0005515;GO:0005829;GO:0009058;GO:0016779;GO:0046686;GO:0043565;GO:2000082;GO:0005777	cytoplasm;protein binding;cytosol;biosynthetic process;nucleotidyltransferase activity;response to cadmium ion;sequence-specific DNA binding;regulation of L-ascorbic acid biosynthetic process;peroxisome	K00966	GMPP	http://www.genome.jp/dbget-bin/www_bget?ko:K00966	Amino sugar and nucleotide sugar metabolism;Fructose and mannose metabolism	ko00520,ko00051	KOG1322(M)(GDP-mannose pyrophosphorylase/mannose-1-phosphate guanylyltransferase);KOG1460(GMO)(GDP-mannose pyrophosphorylase)	Mannose-1-phosphate	Mannose-1-phosphate guanyltransferase alpha-B OS=Danio rerio GN=gmppab PE=2 SV=1
AT5G62630	2489	17.67	14.51	28.97	25.49	1.139808961	2.22E-05	0.000870138	AT5G62630	BAA97210.1 unnamed protein product [Arabidopsis thaliana] &gt; Flags: Precursor &gt;hipl2 protein precursor [Arabidopsis thaliana] &gt;AED97635.1 hipl2 protein precursor [Arabidopsis thaliana];Q94F08.2 RecName: Full=HIPL2 protein	GO:0005975;GO:0055114;GO:0005886;GO:0031225;GO:0016021;GO:0016901;GO:0003824;GO:0048038;GO:0016491;GO:0046658;GO:0016020	carbohydrate metabolic process;oxidation-reduction process;plasma membrane;anchored component of membrane;integral component of membrane;oxidoreductase activity, acting on the CH-OH group of donors, quinone or similar compound as acceptor;catalytic activity;quinone binding;oxidoreductase activity;anchored component of plasma membrane;membrane	-	-	-	-	-	-	HIPL2	HIPL2 protein OS=Arabidopsis thaliana GN=HIPL2 PE=1 SV=2
AT4G33666	488	23.43	24.03	91.25	110.78	2.563265467	3.50E-15	1.54E-12	AT4G33666	AAL85074.1 unknown protein [Arabidopsis thaliana] &gt;AAM65323.1 unknown [Arabidopsis thaliana] &gt;hypothetical protein AT4G33666 [Arabidopsis thaliana] &gt;AAK76672.1 unknown protein [Arabidopsis thaliana] &gt;AEE86263.1 hypothetical protein AT4G33666 [Arabidopsis thaliana]	GO:0003674;GO:0008150	molecular_function;biological_process	-	-	-	-	-	-	-	-
AT3G23080	1573	21.96	31.24	53.01	59.21	1.486970338	3.52E-08	3.65E-06	AT3G23080	AAN13021.1 unknown protein [Arabidopsis thaliana] &gt;AEE76713.1 Polyketide cyclase/dehydrase and lipid transport superfamily protein [Arabidopsis thaliana];Polyketide cyclase/dehydrase and lipid transport superfamily protein [Arabidopsis thaliana] &gt;BAB02099.1 membrane related protein-like [Arabidopsis thaliana] &gt	GO:0016020;GO:0016021;GO:0005634;GO:0008150;GO:0008289	membrane;integral component of membrane;nucleus;biological_process;lipid binding	-	-	-	-	-	-	StAR-related	StAR-related lipid transfer protein 7, mitochondrial OS=Homo sapiens GN=STARD7 PE=1 SV=2
AT1G49500	1060	12.24	45.94	291.42	279.78	3.741190053	1.01E-14	4.06E-12	AT1G49500	ANM60419.1 transcription initiation factor TFIID subunit 1b-like protein [Arabidopsis thaliana];AAN72075.1 expressed protein [Arabidopsis thaliana] &gt;AAM91241.1 unknown protein [Arabidopsis thaliana] &gt;AAM20505.1 unknown protein [Arabidopsis thaliana] &gt;transcription initiation factor TFIID subunit 1b-like protein [Arabidopsis thaliana] &gt;AAM64786.1 unknown [Arabidopsis thaliana] &gt;AAM1…	GO:0008150;GO:0003674	biological_process;molecular_function	-	-	-	-	-	-	-	-
AT5G65010	2222	22.04	38.52	85.24	90.89	1.953212537	6.98E-11	1.40E-08	AT5G65010	AAK32927.1 AT5g65010/MXK3_25 [Arabidopsis thaliana] &gt;Q9LV77.1 RecName: Full=Asparagine synthetase [glutamine-hydrolyzing] 2;AED97985.1 asparagine synthetase 2 [Arabidopsis thaliana];AED97984.1 asparagine synthetase 2 [Arabidopsis thaliana] &gt; AltName: Full=Glutamine-dependent asparagine synthetase 2 &gt;AAM70575.1 AT5g65010/MXK3_25 [Arabidopsis thaliana] &gt;BAA97313.1 asparagine synthetase …	GO:0006529;GO:0004071;GO:0042803;GO:0070981;GO:0097164;GO:0042538;GO:0009506;GO:0016874;GO:0005737;GO:0006541;GO:0008652;GO:0004066;GO:0000166;GO:0005829;GO:0005524	asparagine biosynthetic process;aspartate-ammonia ligase activity;protein homodimerization activity;L-asparagine biosynthetic process;ammonium ion metabolic process;hyperosmotic salinity response;plasmodesma;ligase activity;cytoplasm;glutamine metabolic process;cellular amino acid biosynthetic process;asparagine synthase (glutamine-hydrolyzing) activity;nucleotide binding;cytosol;ATP binding	K01953	asnB,ASNS	http://www.genome.jp/dbget-bin/www_bget?ko:K01953	Alanine, aspartate and glutamate metabolism	ko00250	KOG0571(E)(Asparagine synthase (glutamine-hydrolyzing))	Asparagine	Asparagine synthetase [glutamine-hydrolyzing] 2 OS=Arabidopsis thaliana GN=ASN2 PE=2 SV=1
AT1G25275	770	298.93	192.61	380.72	388.27	1.037938358	0.000831642	0.016148676	AT1G25275	BAH19722.1 AT1G25275 [Arabidopsis thaliana] &gt;AEE30598.1 thionin-like protein [Arabidopsis thaliana];unknown [Arabidopsis thaliana];AEE30597.1 thionin-like protein [Arabidopsis thaliana];thionin-like protein [Arabidopsis thaliana] &gt	GO:0003674;GO:0080167;GO:0005576	molecular_function;response to karrikin;extracellular region	-	-	-	-	-	-	-	-
AT1G53560	980	15.44	13.88	31.14	30.32	1.473006831	9.63E-07	6.25E-05	AT1G53560	Ribosomal protein L18ae family [Arabidopsis thaliana] &gt; 86225-87277 [Arabidopsis thaliana] &gt;AAP21354.1 At1g53560 [Arabidopsis thaliana] &gt;AEE32959.1 Ribosomal protein L18ae family [Arabidopsis thaliana];AAM20650.1 unknown protein [Arabidopsis thaliana] &gt;AAG51969.1 hypothetical protein;AAF78434.1 Contains similarity to swi4 protein from Schizosaccharomyces pombe gi|1076927 [Arabidopsis …	GO:0016021;GO:0006412;GO:0022625;GO:0016020;GO:0005840;GO:0003735	integral component of membrane;translation;cytosolic large ribosomal subunit;membrane;ribosome;structural constituent of ribosome	-	-	-	-	-	-	60S	60S ribosomal protein L18a-like protein OS=Arabidopsis thaliana GN=At1g29970 PE=2 SV=2
AT3G61060	1468	21.23	12	75.82	53.22	2.332474212	4.50E-10	7.80E-08	AT3G61060	Short=AtPP2-A13; AltName: Full=SKP1-interacting partner 9 &gt;AEE80147.1 phloem protein 2-A13 [Arabidopsis thaliana];phloem protein 2-A13 [Arabidopsis thaliana] &gt; AltName: Full=Protein PHLOEM PROTEIN 2-LIKE A13;CAB94142.1 putative protein [Arabidopsis thaliana] &gt;AEE80146.1 phloem protein 2-A13 [Arabidopsis thaliana];Q9LEX0.1 RecName: Full=F-box protein PP2-A13;AAN41295.1 unknown protein [Ar…	GO:0030246;GO:0009611;GO:0005515;GO:0016567;GO:0005634	carbohydrate binding;response to wounding;protein binding;protein ubiquitination;nucleus	-	-	-	-	-	-	F-box	F-box protein PP2-A13 OS=Arabidopsis thaliana GN=PP2A13 PE=1 SV=1
AT1G64720	1626	507.18	431.37	1526.88	1483.26	2.068563438	1.14E-18	8.49E-16	AT1G64720	AEE34278.1 Polyketide cyclase/dehydrase and lipid transport superfamily protein [Arabidopsis thaliana];Polyketide cyclase/dehydrase and lipid transport superfamily protein [Arabidopsis thaliana] &gt;AAD38248.1 Putative membrane related protein [Arabidopsis thaliana] &gt	GO:0005215;GO:0016020;GO:0005739;GO:0008289;GO:0005773;GO:0015914;GO:0016021	transporter activity;membrane;mitochondrion;lipid binding;vacuole;phospholipid transport;integral component of membrane	-	-	-	-	-	-	Phosphatidylcholine	Phosphatidylcholine transfer protein OS=Homo sapiens GN=PCTP PE=1 SV=1
AT1G67865	475	3420.31	2144.22	4329.96	3996.61	1.039768845	0.000907847	0.017261441	AT1G67865	NP_001321801.1 hypothetical protein AT1G67865 [Arabidopsis thaliana] &gt;hypothetical protein AT1G67865 [Arabidopsis thaliana] &gt;AAL31105.1 At1g67862/At1g67862 [Arabidopsis thaliana] &gt;AAK97674.1 unknown protein [Arabidopsis thaliana] &gt;ANM59444.1 hypothetical protein AT1G67865 [Arabidopsis thaliana];AEE34711.1 hypothetical protein AT1G67865 [Arabidopsis thaliana] &gt	GO:0005575;GO:0003674;GO:0050832	cellular_component;molecular_function;defense response to fungus	-	-	-	-	-	-	-	-
AT3G46280	1783	0.03	0.6	1.74	3.15	3.402620785	0.000639969	0.01325021	AT3G46280	kinase-like protein [Arabidopsis thaliana] &gt;AEE78142.1 kinase-like protein [Arabidopsis thaliana];BAC42269.1 unknown protein [Arabidopsis thaliana] &gt	GO:0005576;GO:0016310;GO:0016301;GO:0016021;GO:0016020	extracellular region;phosphorylation;kinase activity;integral component of membrane;membrane	-	-	-	-	-	-	Uncharacterized	Uncharacterized protein At1g24485 OS=Arabidopsis thaliana GN=RWK1 PE=2 SV=2
AT3G54830	1775	6.75	7.14	24.23	21.27	2.104676334	3.81E-15	1.59E-12	AT3G54830	Transmembrane amino acid transporter family protein [Arabidopsis thaliana] &gt;AEE79297.1 Transmembrane amino acid transporter family protein [Arabidopsis thaliana] &gt;NP_001326240.1 Transmembrane amino acid transporter family protein [Arabidopsis thaliana] &gt;ANM64194.1 Transmembrane amino acid transporter family protein [Arabidopsis thaliana]	GO:0015171;GO:0016021;GO:0016020;GO:0006865;GO:0003333;GO:0005634;GO:0005275	amino acid transmembrane transporter activity;integral component of membrane;membrane;amino acid transport;amino acid transmembrane transport;nucleus;amine transmembrane transporter activity	K15015	SLC32A,VGAT	http://www.genome.jp/dbget-bin/www_bget?ko:K15015	-	-	KOG1304(E)(Amino acid transporters)	Vacuolar	Vacuolar amino acid transporter 1 OS=Saccharomyces cerevisiae (strain ATCC 204508 / S288c) GN=AVT1 PE=1 SV=1
AT4G01330	2083	14.46	12.75	21.76	24.64	1.139197424	4.37E-05	0.001517877	AT4G01330	OAO99797.1 hypothetical protein AXX17_AT4G01680 [Arabidopsis thaliana];AEE82010.1 Protein kinase superfamily protein [Arabidopsis thaliana] &gt;AEE82011.1 Protein kinase superfamily protein [Arabidopsis thaliana] &gt;OAO99798.1 hypothetical protein AXX17_AT4G01680 [Arabidopsis thaliana];Protein kinase superfamily protein [Arabidopsis thaliana] &gt;ANM66680.1 Protein kinase superfamily protein [Ar…	GO:0005524;GO:0000166;GO:0005634;GO:0016310;GO:0004672;GO:0005886;GO:0016020;GO:0004674;GO:0006468;GO:0016021;GO:0016301	ATP binding;nucleotide binding;nucleus;phosphorylation;protein kinase activity;plasma membrane;membrane;protein serine/threonine kinase activity;protein phosphorylation;integral component of membrane;kinase activity	-	-	-	-	-	-	Probable	Probable serine/threonine-protein kinase At1g01540 OS=Arabidopsis thaliana GN=At1g01540 PE=1 SV=2
AT4G26050	1772	0.1	0.15	0.84	1.13	3.383998659	0.0008996	0.017132077	AT4G26050	AEE85149.1 plant intracellular ras group-related LRR 8 [Arabidopsis thaliana];plant intracellular ras group-related LRR 8 [Arabidopsis thaliana] &gt;AAP37828.1 At4g26050 [Arabidopsis thaliana] &gt;Q8RWE5.1 RecName: Full=Plant intracellular Ras-group-related LRR protein 8 &gt;AAM13141.1 putative leucine-rich-repeat protein [Arabidopsis thaliana] &gt	GO:0008150;GO:0005575	biological_process;cellular_component	-	-	-	-	-	-	Plant	Plant intracellular Ras-group-related LRR protein 8 OS=Arabidopsis thaliana GN=PIRL8 PE=2 SV=1
AT3G13790	2073	7.65	15.41	21.43	26.01	1.465640013	8.13E-05	0.002556428	AT3G13790	AEE75414.1 Glycosyl hydrolases family 32 protein [Arabidopsis thaliana]; AltName: Full=Cell wall invertase 1; Flags: Precursor &gt; AltName: Full=Sucrose hydrolase 1;CAA52620.1 beta-fructofuranosidase [Arabidopsis thaliana] &gt;Glycosyl hydrolases family 32 protein [Arabidopsis thaliana] &gt;BAB01930.1 beta-fructofuranosidase (EC 3.2.1.26) [Arabidopsis thaliana] &gt;CAA52619.1 beta-fructofuranosi…	GO:0009611;GO:0008152;GO:0004564;GO:0005618;GO:0016787;GO:0004575;GO:0080167;GO:0005886;GO:0005975;GO:0016798;GO:0048046;GO:0004553;GO:0005576	response to wounding;metabolic process;beta-fructofuranosidase activity;cell wall;hydrolase activity;sucrose alpha-glucosidase activity;response to karrikin;plasma membrane;carbohydrate metabolic process;hydrolase activity, acting on glycosyl bonds;apoplast;hydrolase activity, hydrolyzing O-glycosyl compounds;extracellular region	K01193	E3.2.1.26,sacA	http://www.genome.jp/dbget-bin/www_bget?ko:K01193	Galactose metabolism;Starch and sucrose metabolism	ko00052,ko00500	-	Beta-fructofuranosidase,	Beta-fructofuranosidase, insoluble isoenzyme CWINV1 OS=Arabidopsis thaliana GN=CWINV1 PE=1 SV=1
AT1G03600	1315	114.42	138.9	179.06	218.07	1.059091992	1.67E-05	0.000690231	AT1G03600	Q9LR64.1 RecName: Full=Photosystem II repair protein PSB27-H1, chloroplastic; AltName: Full=Thylakoid lumenal protein PSB27-H1;AAM61118.1 unknown [Arabidopsis thaliana] &gt; Flags: Precursor &gt;AAK73273.1 Unknown protein [Arabidopsis thaliana] &gt;AAK48966.1 Unknown protein [Arabidopsis thaliana] &gt;AAF86516.1 F21B7.21 [Arabidopsis thaliana] &gt;AEE27588.1 photosystem II family protein [Arabido…	GO:0010207;GO:0009507;GO:0010206;GO:0009534;GO:0009543;GO:0009579;GO:0009535;GO:0071484;GO:0016020;GO:0003674;GO:0030095;GO:0009536	photosystem II assembly;chloroplast;photosystem II repair;chloroplast thylakoid;chloroplast thylakoid lumen;thylakoid;chloroplast thylakoid membrane;cellular response to light intensity;membrane;molecular_function;chloroplast photosystem II;plastid	K08902	psb27	http://www.genome.jp/dbget-bin/www_bget?ko:K08902	Photosynthesis	ko00195	-	Photosystem	Photosystem II repair protein PSB27-H1, chloroplastic OS=Arabidopsis thaliana GN=PSB27-1 PE=1 SV=1
AT1G47270	1687	14.35	10.66	22.81	19.42	1.134397187	0.000238447	0.006124153	AT1G47270	tubby like protein 6 [Arabidopsis thaliana] &gt;AEE32146.1 tubby like protein 6 [Arabidopsis thaliana];Q0WPY0.1 RecName: Full=Tubby-like F-box protein 6; Short=AtTLP6 &gt;AEE32147.1 tubby like protein 6 [Arabidopsis thaliana];BAF00819.1 hypothetical protein [Arabidopsis thaliana] &gt	GO:0005634;GO:0005929;GO:0035091;GO:0061512;GO:0009555;GO:0008081;GO:0006355;GO:0003700	nucleus;cilium;phosphatidylinositol binding;protein localization to cilium;pollen development;phosphoric diester hydrolase activity;regulation of transcription, DNA-templated;transcription factor activity, sequence-specific DNA binding	-	-	-	-	-	KOG2502(R)(Tub family proteins);KOG2503(R)(Tubby superfamily protein TULP4)	Tubby-like	Tubby-like F-box protein 6 OS=Arabidopsis thaliana GN=TULP6 PE=2 SV=1
AT2G28630	2131	14.9	9.11	30.08	41.48	1.979393147	1.27E-07	1.12E-05	AT2G28630	Q9SIB2.1 RecName: Full=3-ketoacyl-CoA synthase 12;3-ketoacyl-CoA synthase 12 [Arabidopsis thaliana] &gt; Short=KCS-12; Flags: Precursor &gt;AAD24372.1 putative fatty acid elongase [Arabidopsis thaliana] &gt;ANM62747.1 3-ketoacyl-CoA synthase 12 [Arabidopsis thaliana];AAM14134.1 putative fatty acid elongase [Arabidopsis thaliana] &gt; AltName: Full=Very long-chain fatty acid condensing enzyme 12;N…	GO:0102338;GO:0005576;GO:0005783;GO:0003824;GO:0102336;GO:0016746;GO:0006633;GO:0008152;GO:0016747;GO:0016740;GO:0016020;GO:0102337	3-oxo-lignoceronyl-CoA synthase activity;extracellular region;endoplasmic reticulum;catalytic activity;3-oxo-arachidoyl-CoA synthase activity;transferase activity, transferring acyl groups;fatty acid biosynthetic process;metabolic process;transferase activity, transferring acyl groups other than amino-acyl groups;transferase activity;membrane;3-oxo-cerotoyl-CoA synthase activity	K15397	KCS	http://www.genome.jp/dbget-bin/www_bget?ko:K15397	Fatty acid elongation	ko00062	-	3-ketoacyl-CoA	3-ketoacyl-CoA synthase 12 OS=Arabidopsis thaliana GN=KCS12 PE=2 SV=1
AT5G54270	1242	2249.35	2468.24	6535.59	7641.41	1.994974036	5.85E-19	4.48E-16	AT5G54270	EFH40582.1 light-harvesting chlorophyll binding protein 3 [Arabidopsis lyrata subsp. lyrata];light-harvesting chlorophyll binding protein 3 [Arabidopsis lyrata subsp. lyrata] &gt	GO:0009579;GO:0009523;GO:0016168;GO:0010119;GO:0030076;GO:0009635;GO:0009765;GO:0009535;GO:0046872;GO:0015979;GO:0009644;GO:0005515;GO:0009416;GO:0018298;GO:0031409;GO:0009768;GO:0016020;GO:0009507;GO:0009769;GO:0009941;GO:0009522;GO:0005198;GO:0009534;GO:0009737;GO:0010287;GO:0042651;GO:0016021	thylakoid;photosystem II;chlorophyll binding;regulation of stomatal movement;light-harvesting complex;response to herbicide;photosynthesis, light harvesting;chloroplast thylakoid membrane;metal ion binding;photosynthesis;response to high light intensity;protein binding;response to light stimulus;protein-chromophore linkage;pigment binding;photosynthesis, light harvesting in photosystem I;membrane…	K08914	LHCB3	http://www.genome.jp/dbget-bin/www_bget?ko:K08914	Photosynthesis - antenna proteins	ko00196	-	Chlorophyll	Chlorophyll a-b binding protein 3, chloroplastic OS=Arabidopsis thaliana GN=LHCB3 PE=1 SV=1
AT3G27690	1170	179.19	269.77	424.78	584.25	1.591605784	8.39E-08	7.69E-06	AT3G27690	photosystem II light harvesting complex protein 2.3 [Arabidopsis thaliana] &gt;ANM63722.1 photosystem II light harvesting complex protein 2.3 [Arabidopsis thaliana]	GO:0005794;GO:0009579;GO:0030076;GO:0016168;GO:0009269;GO:0009409;GO:0009645;GO:0009523;GO:0010114;GO:0016020;GO:0018298;GO:0031409;GO:0009768;GO:0015979;GO:0046872;GO:0009765;GO:0009535;GO:0009416;GO:0009644;GO:0009637;GO:0010287;GO:0016021;GO:0009769;GO:0009941;GO:0009507;GO:0009517;GO:0010218;GO:0009522	Golgi apparatus;thylakoid;light-harvesting complex;chlorophyll binding;response to desiccation;response to cold;response to low light intensity stimulus;photosystem II;response to red light;membrane;protein-chromophore linkage;pigment binding;photosynthesis, light harvesting in photosystem I;photosynthesis;metal ion binding;photosynthesis, light harvesting;chloroplast thylakoid membrane;response …	K08913	LHCB2	http://www.genome.jp/dbget-bin/www_bget?ko:K08913	Photosynthesis - antenna proteins	ko00196	-	Chlorophyll	Chlorophyll a-b binding protein 2.4, chloroplastic OS=Arabidopsis thaliana GN=LHCB2.4 PE=1 SV=1
AT4G38860	1048	23.08	25.94	38.5	47.56	1.22606138	1.78E-05	0.000728176	AT4G38860	Auxin-induced protein 15A, partial [Noccaea caerulescens]	GO:0003674;GO:0005739;GO:0009733	molecular_function;mitochondrion;response to auxin	K14488	SAUR	http://www.genome.jp/dbget-bin/www_bget?ko:K14488	Plant hormone signal transduction	ko04075	-	Auxin-responsive	Auxin-responsive protein SAUR50 OS=Arabidopsis thaliana GN=SAUR50 PE=1 SV=1
AT1G11260	2483	59.24	38.99	232.59	207.59	2.537494672	4.16E-17	2.29E-14	AT1G11260	AEE28705.1 sugar transporter 1 [Arabidopsis thaliana] &gt;P23586.2 RecName: Full=Sugar transport protein 1;AAD49995.1 glucose transporter [Arabidopsis thaliana] &gt;AAL24129.1 putative glucose transporter protein [Arabidopsis thaliana] &gt;sugar transporter 1 [Arabidopsis thaliana] &gt;AAL06908.1 At1g11260/T28P6_18 [Arabidopsis thaliana] &gt; AltName: Full=Hexose transporter 1 &gt;AAM91779.1 puta…	GO:0005355;GO:0015144;GO:0016021;GO:0005773;GO:0055085;GO:0022891;GO:0009506;GO:0005351;GO:0015293;GO:0016020;GO:0046323;GO:0035428;GO:0015145;GO:0005215;GO:0005886;GO:0005887;GO:0005737;GO:0006810;GO:0022857;GO:0015749;GO:0005634;GO:0008643	glucose transmembrane transporter activity;carbohydrate transmembrane transporter activity;integral component of membrane;vacuole;transmembrane transport;substrate-specific transmembrane transporter activity;plasmodesma;sugar:proton symporter activity;symporter activity;membrane;glucose import;hexose transmembrane transport;monosaccharide transmembrane transporter activity;transporter activity;pl…	-	-	-	-	-	-	Sugar	Sugar transport protein 1 OS=Arabidopsis thaliana GN=STP1 PE=1 SV=2
AT4G27450	1112	55.51	45.98	273.3	215.62	2.663714943	4.39E-24	6.95E-21	AT4G27450	AAK76559.1 unknown protein [Arabidopsis thaliana] &gt;AAM64968.1 unknown [Arabidopsis thaliana] &gt;AAM14245.1 unknown protein [Arabidopsis thaliana] &gt;AAK53036.1 AT4g27450/F27G19_50 [Arabidopsis thaliana] &gt;XP_002867503.1 hypothetical protein ARALYDRAFT_913794 [Arabidopsis lyrata subsp. lyrata] &gt;OAO98471.1 hypothetical protein AXX17_AT4G31580 [Arabidopsis thaliana];EFH43762.1 hypothetical…	GO:0009506;GO:0005634;GO:0005829;GO:0005886;GO:0006541;GO:0004066;GO:0006529;GO:0005515;GO:0042803	plasmodesma;nucleus;cytosol;plasma membrane;glutamine metabolic process;asparagine synthase (glutamine-hydrolyzing) activity;asparagine biosynthetic process;protein binding;protein homodimerization activity	-	-	-	-	-	-	Stem-specific	Stem-specific protein TSJT1 OS=Nicotiana tabacum GN=TSJT1 PE=2 SV=1
AT3G13700	2200	4.79	4.73	7.83	9.52	1.263245452	0.000136048	0.003887918	AT3G13700	BAC42069.1 unknown protein [Arabidopsis thaliana] &gt;AEE75400.1 RNA-binding (RRM/RBD/RNP motifs) family protein [Arabidopsis thaliana];RNA-binding (RRM/RBD/RNP motifs) family protein [Arabidopsis thaliana] &gt;AEE75401.1 RNA-binding (RRM/RBD/RNP motifs) family protein [Arabidopsis thaliana]	GO:0003676;GO:0003723;GO:0008150;GO:0000166;GO:0005634	nucleic acid binding;RNA binding;biological_process;nucleotide binding;nucleus	K20359	RABAC1,PRAF1	http://www.genome.jp/dbget-bin/www_bget?ko:K20359	-	-	KOG1457(R)(RNA binding protein (contains RRM repeats))	PRA1	PRA1 family protein F4 OS=Arabidopsis thaliana GN=PRA1F4 PE=2 SV=1
AT5G28020	1384	53.98	33.5	80.92	63.47	1.147259793	0.000554749	0.011862938	AT5G28020	AltName: Full=Beta-substituted Ala synthase 4;2; Short=ARAth-Bsas4;cysteine synthase D2 [Arabidopsis thaliana] &gt;AT5G28020 [Arabidopsis thaliana];AED93761.1 cysteine synthase D2 [Arabidopsis thaliana] &gt;BAA78561.1 cysteine synthase [Arabidopsis thaliana] &gt;NP_851087.1 cysteine synthase D2 [Arabidopsis thaliana] &gt; AltName: Full=Cysteine synthase D2;AAL11592.1 AT5g28020/F15F15_90 [Arabidop…	GO:0016829;GO:0016740;GO:0005739;GO:0050017;GO:0030170;GO:0008652;GO:0004124;GO:0005737;GO:0019344;GO:0006535	lyase activity;transferase activity;mitochondrion;L-3-cyanoalanine synthase activity;pyridoxal phosphate binding;cellular amino acid biosynthetic process;cysteine synthase activity;cytoplasm;cysteine biosynthetic process;cysteine biosynthetic process from serine	K01738	cysK	http://www.genome.jp/dbget-bin/www_bget?ko:K01738	Cysteine and methionine metabolism;Sulfur metabolism;Biosynthesis of amino acids;Carbon metabolism	ko00270,ko00920,ko01230,ko01200	KOG1481(E)(Cysteine synthase);KOG1252(E)(Cystathionine beta-synthase and related enzymes)	Bifunctional	Bifunctional L-3-cyanoalanine synthase/cysteine synthase D2 OS=Arabidopsis thaliana GN=CYSD2 PE=1 SV=1
AT2G20670	1463	8.07	13.74	180.04	192.66	4.509102938	5.81E-54	1.38E-49	AT2G20670	AEC07055.1 sugar phosphate exchanger, putative (DUF506) [Arabidopsis thaliana];sugar phosphate exchanger, putative (DUF506) [Arabidopsis thaliana] &gt;AAD21702.1 expressed protein [Arabidopsis thaliana] &gt;AAM64936.1 unknown [Arabidopsis thaliana] &gt;AAM15201.1 expressed protein [Arabidopsis thaliana] &gt	GO:0005634;GO:0009507	nucleus;chloroplast	-	-	-	-	-	-	-	-
AT3G09525	1882	4.14	5.4	13.35	9.5	1.649039192	9.29E-07	6.06E-05	AT3G09525	MRP9 [Arabidopsis thaliana]	GO:0042626;GO:0016787;GO:0008559;GO:0009624;GO:0016021;GO:0016020;GO:0009506;GO:0055085;GO:0000166;GO:0005524;GO:0016887;GO:0006810;GO:0005886	ATPase activity, coupled to transmembrane movement of substances;hydrolase activity;xenobiotic-transporting ATPase activity;response to nematode;integral component of membrane;membrane;plasmodesma;transmembrane transport;nucleotide binding;ATP binding;ATPase activity;transport;plasma membrane	-	-	-	-	-	KOG0054(Q)(Multidrug resistance-associated protein/mitoxantrone resistance protein, ABC superfamily)	ABC	ABC transporter C family member 9 OS=Arabidopsis thaliana GN=ABCC9 PE=2 SV=2
AT3G15060	1304	13.21	13.18	20.66	20.57	1.046693201	0.000233876	0.006037052	AT3G15060	RAB GTPase homolog A1G [Arabidopsis thaliana] &gt;OAP04953.1 RABA1g [Arabidopsis thaliana];BAC43321.1 putative ras-related GTP-binding protein [Arabidopsis thaliana] &gt;AEE75611.1 RAB GTPase homolog A1G [Arabidopsis thaliana] &gt;Q9LK99.1 RecName: Full=Ras-related protein RABA1g;BAA97069.1 GTP-binding protein-like [Arabidopsis thaliana] &gt;AAO63985.1 putative Ras family GTP-binding protein [Ara…	GO:0015031;GO:0007264;GO:0016020;GO:0046686;GO:0000166;GO:0042546;GO:0005829;GO:0005886;GO:0006810;GO:0005525	protein transport;small GTPase mediated signal transduction;membrane;response to cadmium ion;nucleotide binding;cell wall biogenesis;cytosol;plasma membrane;transport;GTP binding	K07976	RAB	http://www.genome.jp/dbget-bin/www_bget?ko:K07976	-	-	KOG0087(U)(GTPase Rab11/YPT3, small G protein superfamily)	Ras-related	Ras-related protein RABA1g OS=Arabidopsis thaliana GN=RABA1G PE=2 SV=1
AT5G62480	1023	17.52	24.74	30.31	34.22	1.032078395	0.00071989	0.014414796	AT5G62480	ANM68183.1 glutathione S-transferase tau 9 [Arabidopsis thaliana]; AltName: Full=Glutathione S-transferase 14 &gt;AED97613.1 glutathione S-transferase tau 9 [Arabidopsis thaliana];AED97612.1 glutathione S-transferase tau 9 [Arabidopsis thaliana];glutathione S-transferase tau 9 [Arabidopsis thaliana] &gt;Q9FUT0.1 RecName: Full=Glutathione S-transferase U9;AAG30129.1 glutathione S-transferase [Arab…	GO:0004364;GO:0005737;GO:0006749;GO:0005829;GO:0005634;GO:0016740;GO:0009407;GO:0009636	glutathione transferase activity;cytoplasm;glutathione metabolic process;cytosol;nucleus;transferase activity;toxin catabolic process;response to toxic substance	K00799	GST,gst	http://www.genome.jp/dbget-bin/www_bget?ko:K00799	Glutathione metabolism	ko00480	-	Glutathione	Glutathione S-transferase U9 OS=Arabidopsis thaliana GN=GSTU9 PE=2 SV=1
AT2G41800	1504	0.37	0.37	2.79	2.39	3.21789662	3.42E-06	0.000182865	AT2G41800	AAC02768.1 unknown protein [Arabidopsis thaliana] &gt;AAL50095.1 At2g41800/T11A7.10 [Arabidopsis thaliana] &gt;AAM19894.1 At2g41800/T11A7.10 [Arabidopsis thaliana] &gt;AEC10034.1 imidazolonepropionase (Protein of unknown function, DUF642) [Arabidopsis thaliana];imidazolonepropionase (Protein of unknown function, DUF642) [Arabidopsis thaliana] &gt	GO:1902066;GO:0003674;GO:0009506;GO:0009505;GO:0051511;GO:0005618	regulation of cell wall pectin metabolic process;molecular_function;plasmodesma;plant-type cell wall;negative regulation of unidimensional cell growth;cell wall	-	-	-	-	-	-	-	-
AT2G40400	2561	3.33	8.63	13.37	13.6	1.6309364	0.00020472	0.005396948	AT2G40400	NP_850329.1 DUF399 family protein, putative (DUF399 and DUF3411) [Arabidopsis thaliana] &gt;Q9SIY5.1 RecName: Full=Protein RETICULATA-RELATED 5, chloroplastic;DUF399 family protein, putative (DUF399 and DUF3411) [Arabidopsis thaliana] &gt;AEC09822.1 DUF399 family protein, putative (DUF399 and DUF3411) [Arabidopsis thaliana] &gt;AEC09823.1 DUF399 family protein, putative (DUF399 and DUF3411) [Arab…	GO:0016021;GO:0009507;GO:0009536;GO:0016020;GO:0015995;GO:0031969;GO:0009741;GO:0007275;GO:0009543	integral component of membrane;chloroplast;plastid;membrane;chlorophyll biosynthetic process;chloroplast membrane;response to brassinosteroid;multicellular organism development;chloroplast thylakoid lumen	-	-	-	-	-	-	Protein	Protein RETICULATA-RELATED 5, chloroplastic OS=Arabidopsis thaliana GN=RER5 PE=2 SV=1
AT5G02020	1350	20.76	12	50.59	30.35	1.674510847	3.19E-05	0.001168448	AT5G02020	E3 ubiquitin-protein ligase RLIM-like protein [Arabidopsis thaliana] &gt;AAM16209.1 AT5g02020/T7H20_70 [Arabidopsis thaliana] &gt;AED90421.1 E3 ubiquitin-protein ligase RLIM-like protein [Arabidopsis thaliana];AED90420.1 E3 ubiquitin-protein ligase RLIM-like protein [Arabidopsis thaliana] &gt;CAB82975.1 putative protein [Arabidopsis thaliana] &gt;OAO90274.1 SIS [Arabidopsis thaliana];AAL25566.1 A…	GO:0009651;GO:0003674;GO:0005634	response to salt stress;molecular_function;nucleus	-	-	-	-	-	-	-	-
AT2G25510	758	1809.85	1588.79	2420.23	2838.97	1.048375402	2.12E-05	0.000835315	AT2G25510	At2g25510/F13B15.17 [Arabidopsis thaliana] &gt;AEC07711.1 transmembrane protein [Arabidopsis thaliana];transmembrane protein [Arabidopsis thaliana] &gt;AAN60237.1 unknown [Arabidopsis thaliana]	GO:0003674;GO:0016020;GO:0008150;GO:0016021;GO:0005739	molecular_function;membrane;biological_process;integral component of membrane;mitochondrion	-	-	-	-	-	-	-	-
AT4G15670	783	0.3	1.97	5.55	6.68	2.88290478	0.001011174	0.018672909	AT4G15670	At4g15670 [Arabidopsis thaliana] &gt;AAS76724.1 At4g15670 [Arabidopsis thaliana]	GO:0051536;GO:0005634;GO:0008794;GO:0005737;GO:0051537;GO:0015035;GO:0009055;GO:0045454;GO:0046872	iron-sulfur cluster binding;nucleus;arsenate reductase (glutaredoxin) activity;cytoplasm;2 iron, 2 sulfur cluster binding;protein disulfide oxidoreductase activity;electron carrier activity;cell redox homeostasis;metal ion binding	K03676	grxC,GLRX,GLRX2	http://www.genome.jp/dbget-bin/www_bget?ko:K03676	-	-	-	Monothiol	Monothiol glutaredoxin-S7 OS=Arabidopsis thaliana GN=GRXS7 PE=3 SV=2
AT1G12010	1370	1.51	0.87	4.32	3.31	2.068543376	0.000650598	0.013411814	AT1G12010	AEE28826.1 2-oxoglutarate (2OG) and Fe(II)-dependent oxygenase superfamily protein [Arabidopsis thaliana]; Short=AtACO3 &gt;AAL38607.1 At1g12010/F12F1_12 [Arabidopsis thaliana] &gt; Short=ACC oxidase 3;AAK96598.1 At1g12010/F12F1_12 [Arabidopsis thaliana] &gt;AAC17613.1 Strong similarity to amino-cyclopropane-carboxylic acid oxidase gb|L27664 from Brassica napus. ESTs gb|Z48548 and gb|Z48549 come …	GO:0031418;GO:0046872;GO:0009693;GO:0071398;GO:0005737;GO:0016491;GO:0051213;GO:0055114;GO:0006952;GO:0009815	L-ascorbic acid binding;metal ion binding;ethylene biosynthetic process;cellular response to fatty acid;cytoplasm;oxidoreductase activity;dioxygenase activity;oxidation-reduction process;defense response;1-aminocyclopropane-1-carboxylate oxidase activity	K05933	E1.14.17.4	http://www.genome.jp/dbget-bin/www_bget?ko:K05933	Cysteine and methionine metabolism	ko00270	-	1-aminocyclopropane-1-carboxylate	1-aminocyclopropane-1-carboxylate oxidase 3 OS=Arabidopsis thaliana GN=At1g12010 PE=2 SV=1
AT1G55670	769	2154.83	1865.7	2865.5	3764.57	1.142475587	2.43E-05	0.000933603	AT1G55670	Q9S7N7.1 RecName: Full=Photosystem I reaction center subunit V, chloroplastic;AAK55662.1 At1g55670/F20N2_3 [Arabidopsis thaliana] &gt;AAK00374.1 putative photosystem I subunit V precursor [Arabidopsis thaliana] &gt;AAG40061.1 At1g55670 [Arabidopsis thaliana] &gt;CAB52748.1 photosystem I subunit V precursor [Arabidopsis thaliana] &gt; AltName: Full=PSI-G;AAK91476.1 At1g55670/F20N2_3 [Arabidopsis t…	GO:0009941;GO:0042550;GO:0009507;GO:0009780;GO:0009522;GO:0009534;GO:0030093;GO:0016168;GO:0016021;GO:0009579;GO:0015979;GO:0009773;GO:0009535;GO:0031969;GO:0009536;GO:0050821;GO:0016020	chloroplast envelope;photosystem I stabilization;chloroplast;photosynthetic NADP+ reduction;photosystem I;chloroplast thylakoid;chloroplast photosystem I;chlorophyll binding;integral component of membrane;thylakoid;photosynthesis;photosynthetic electron transport in photosystem I;chloroplast thylakoid membrane;chloroplast membrane;plastid;protein stabilization;membrane	K08905	psaG	http://www.genome.jp/dbget-bin/www_bget?ko:K08905	Photosynthesis	ko00195	-	Photosystem	Photosystem I reaction center subunit V, chloroplastic OS=Arabidopsis thaliana GN=PSAG PE=2 SV=1
AT5G52570	1269	0.7	1	2.81	3.7	2.346653027	0.000302686	0.007387656	AT5G52570	BAA98075.1 beta-carotene hydroxylase [Arabidopsis thaliana] &gt;AAL67090.1 putative beta-carotene hydroxylase [Arabidopsis thaliana] &gt; Flags: Precursor &gt;AED96236.1 beta-carotene hydroxylase 2 [Arabidopsis thaliana];beta-carotene hydroxylase 2 [Arabidopsis thaliana] &gt; Short=AtB2;Q9LTG0.1 RecName: Full=Beta-carotene 3-hydroxylase 2, chloroplastic;AED96235.1 beta-carotene hydroxylase 2 [Ara…	GO:0031969;GO:0046872;GO:0006633;GO:0016119;GO:0016020;GO:0016491;GO:0009536;GO:0010291;GO:0009507;GO:0005506;GO:0016021;GO:0016787;GO:0016117;GO:0055114;GO:0016123	chloroplast membrane;metal ion binding;fatty acid biosynthetic process;carotene metabolic process;membrane;oxidoreductase activity;plastid;carotene beta-ring hydroxylase activity;chloroplast;iron ion binding;integral component of membrane;hydrolase activity;carotenoid biosynthetic process;oxidation-reduction process;xanthophyll biosynthetic process	K15746	crtZ	http://www.genome.jp/dbget-bin/www_bget?ko:K15746	Carotenoid biosynthesis	ko00906	-	Beta-carotene	Beta-carotene 3-hydroxylase 2, chloroplastic OS=Arabidopsis thaliana GN=BETA-OHASE 2 PE=2 SV=1
AT1G50732	1078	6.36	6.08	11.11	17.04	1.590641059	0.000139525	0.00397772	AT1G50732	AEE32585.1 transmembrane protein [Arabidopsis thaliana];transmembrane protein [Arabidopsis thaliana] &gt	GO:0016021;GO:0016020	integral component of membrane;membrane	-	-	-	-	-	-	-	-
AT5G49740	2669	30.92	17.55	78.93	63.06	1.909505377	5.78E-08	5.76E-06	AT5G49740	AED95852.1 ferric reduction oxidase 7 [Arabidopsis thaliana] &gt;AAX92640.1 FRO1-like protein [Arabidopsis thaliana] &gt; Short=AtFRO7;ferric reduction oxidase 7 [Arabidopsis thaliana] &gt; Flags: Precursor &gt; AltName: Full=Ferric-chelate reductase 7;OAO89797.1 FRO7 [Arabidopsis thaliana];Q3KTM0.1 RecName: Full=Ferric reduction oxidase 7, chloroplastic;ANM69369.1 ferric reduction oxidase 7 [Ara…	GO:0016021;GO:0000293;GO:0009507;GO:0016491;GO:0016020;GO:0009536;GO:0009416;GO:0031969;GO:0046872;GO:0009767;GO:0055114;GO:0006811;GO:0005886;GO:0005634	integral component of membrane;ferric-chelate reductase activity;chloroplast;oxidoreductase activity;membrane;plastid;response to light stimulus;chloroplast membrane;metal ion binding;photosynthetic electron transport chain;oxidation-reduction process;ion transport;plasma membrane;nucleus	-	-	-	-	-	KOG0039(PQ)(Ferric reductase, NADH/NADPH oxidase and related proteins)	Ferric	Ferric reduction oxidase 7, chloroplastic OS=Arabidopsis thaliana GN=FRO7 PE=2 SV=1
AT1G03090	2727	11.18	10.64	20.18	17.62	1.176384407	2.55E-06	0.00014289	AT1G03090	AEE27527.1 methylcrotonyl-CoA carboxylase alpha chain [Arabidopsis thaliana]; Short=MCCase subunit alpha;methylcrotonyl-CoA carboxylase alpha chain [Arabidopsis thaliana] &gt;Q42523.2 RecName: Full=Methylcrotonoyl-CoA carboxylase subunit alpha, mitochondrial; AltName: Full=3-methylcrotonyl-CoA:carbon dioxide ligase subunit alpha;AEE27528.1 methylcrotonyl-CoA carboxylase alpha chain [Arabidopsis t…	GO:0006552;GO:0046872;GO:0000166;GO:0005524;GO:0004075;GO:0004485;GO:0016874;GO:0022626;GO:0005739;GO:0050897;GO:0005759;GO:0003824	leucine catabolic process;metal ion binding;nucleotide binding;ATP binding;biotin carboxylase activity;methylcrotonoyl-CoA carboxylase activity;ligase activity;cytosolic ribosome;mitochondrion;cobalt ion binding;mitochondrial matrix;catalytic activity	K01968	E6.4.1.4A	http://www.genome.jp/dbget-bin/www_bget?ko:K01968	Valine, leucine and isoleucine degradation	ko00280	KOG0368(I)(Acetyl-CoA carboxylase);KOG0369(C)(Pyruvate carboxylase)	Methylcrotonoyl-CoA	Methylcrotonoyl-CoA carboxylase subunit alpha, mitochondrial OS=Arabidopsis thaliana GN=MCCA PE=1 SV=2
AT5G17490	2258	3.06	7.14	9.09	10.47	1.357709615	0.00166578	0.027300853	AT5G17490	Short=AtGRAS-27;BAC41902.1 RGA-like protein [Arabidopsis thaliana] &gt; AltName: Full=RGA-like protein 3 &gt;CAC01893.1 RGA-like protein [Arabidopsis thaliana] &gt;RGA-like protein 3 [Arabidopsis thaliana] &gt; AltName: Full=GRAS family protein 27;AED92433.1 RGA-like protein 3 [Arabidopsis thaliana];Q9LF53.1 RecName: Full=DELLA protein RGL3;AAO64840.1 At5g17490 [Arabidopsis thaliana] &gt	GO:0009863;GO:0009867;GO:0003700;GO:0006351;GO:0042538;GO:0006355;GO:0009740;GO:0007275;GO:0005634;GO:0000989;GO:2000033;GO:0043565;GO:2000377;GO:0009739;GO:0009938;GO:0009737;GO:0010187;GO:0009723	salicylic acid mediated signaling pathway;jasmonic acid mediated signaling pathway;transcription factor activity, sequence-specific DNA binding;transcription, DNA-templated;hyperosmotic salinity response;regulation of transcription, DNA-templated;gibberellic acid mediated signaling pathway;multicellular organism development;nucleus;transcription factor activity, transcription factor binding;regul…	K14494	DELLA	http://www.genome.jp/dbget-bin/www_bget?ko:K14494	Plant hormone signal transduction	ko04075	-	DELLA	DELLA protein RGL3 OS=Arabidopsis thaliana GN=RGL3 PE=1 SV=1
AT2G22980	1826	10.49	10.68	31.51	20.81	1.689342143	1.85E-08	1.99E-06	AT2G22980	Flags: Precursor &gt;AAM15008.1 putative serine carboxypeptidase I [Arabidopsis thaliana] &gt;AEC07386.1 serine carboxypeptidase-like 13 [Arabidopsis thaliana];AAC17815.1 putative serine carboxypeptidase I [Arabidopsis thaliana] &gt;AEC07388.1 serine carboxypeptidase-like 13 [Arabidopsis thaliana]; AltName: Full=Sinapoylglucose--sinapoylglucose acyltransferase;AEC07385.1 serine carboxypeptidase-l…	GO:0019748;GO:0051603;GO:0004185;GO:0016740;GO:0006508;GO:0016747;GO:0047158;GO:0016746;GO:0004180;GO:0005576	secondary metabolic process;proteolysis involved in cellular protein catabolic process;serine-type carboxypeptidase activity;transferase activity;proteolysis;transferase activity, transferring acyl groups other than amino-acyl groups;sinapoylglucose-sinapoylglucose O-sinapoyltransferase activity;transferase activity, transferring acyl groups;carboxypeptidase activity;extracellular region	K16296	SCPL-I	http://www.genome.jp/dbget-bin/www_bget?ko:K16296	-	-	-	Serine	Serine carboxypeptidase-like 13 OS=Arabidopsis thaliana GN=SCPL13 PE=2 SV=2
AT2G41260	946	0	0	0.25	2.36	7.086563967	0.001143792	0.020515698	AT2G41260	OAP07921.1 M17 [Arabidopsis thaliana];AAC78545.1 late embryogenesis abundant M17 protein [Arabidopsis thaliana] &gt;AEC09955.1 glycine-rich protein / late embryogenesis abundant protein (M17) [Arabidopsis thaliana] &gt;AAC27641.1 late-embryogenesis abundant M17 protein [Arabidopsis thaliana] &gt;AAM91083.1 At2g41260/F13H10.19 [Arabidopsis thaliana] &gt;AEC09954.1 glycine-rich protein / late embry…	GO:0009793;GO:0003674;GO:0005783;GO:0005576;GO:0010162;GO:0005773	embryo development ending in seed dormancy;molecular_function;endoplasmic reticulum;extracellular region;seed dormancy process;vacuole	-	-	-	-	-	-	Late	Late embryogenesis abundant protein M17 OS=Arabidopsis thaliana GN=M17 PE=2 SV=1
AT5G14120	2490	138.39	165.36	344.44	363.97	1.618835083	2.59E-14	9.32E-12	AT5G14120	Major facilitator superfamily protein [Arabidopsis thaliana] &gt;OAO94296.1 hypothetical protein AXX17_AT5G13590 [Arabidopsis thaliana];AED91990.1 Major facilitator superfamily protein [Arabidopsis thaliana] &gt;BAB08291.1 nodulin-like protein [Arabidopsis thaliana] &gt	GO:0005773;GO:0016021;GO:0005774;GO:0016020	vacuole;integral component of membrane;vacuolar membrane;membrane	-	-	-	-	-	-	Protein	Protein NUCLEAR FUSION DEFECTIVE 4 OS=Arabidopsis thaliana GN=NFD4 PE=3 SV=1
AT5G13630	4752	140.58	180.31	271.66	334.97	1.318053134	1.25E-07	1.10E-05	AT5G13630	AltName: Full=Mg-protoporphyrin IX chelatase subunit ChlH; Flags: Precursor &gt; AltName: Full=Protein CONDITIONAL CHLORINA;AAN73308.1 At5g13630/MSH12_9 [Arabidopsis thaliana] &gt;AED91919.1 magnesium-chelatase subunit chlH, chloroplast, putative / Mg-protoporphyrin IX chelatase, putative (CHLH) [Arabidopsis thaliana] &gt;Q9FNB0.1 RecName: Full=Magnesium-chelatase subunit ChlH, chloroplastic; Sho…	GO:0010007;GO:0015995;GO:0031969;GO:0015979;GO:0009570;GO:0016020;GO:0009536;GO:0005739;GO:0009507;GO:0009058;GO:0005524;GO:0000166;GO:0016851;GO:0016874;GO:0009706	magnesium chelatase complex;chlorophyll biosynthetic process;chloroplast membrane;photosynthesis;chloroplast stroma;membrane;plastid;mitochondrion;chloroplast;biosynthetic process;ATP binding;nucleotide binding;magnesium chelatase activity;ligase activity;chloroplast inner membrane	K03403	chlH,bchH	http://www.genome.jp/dbget-bin/www_bget?ko:K03403	Porphyrin and chlorophyll metabolism	ko00860	-	Magnesium-chelatase	Magnesium-chelatase subunit ChlH, chloroplastic OS=Arabidopsis thaliana GN=CHLH PE=1 SV=1
AT1G65230	1101	55.43	47.19	78.89	78.4	1.01617853	8.62E-05	0.002675512	AT1G65230	AEE34346.1 transmembrane protein, putative (DUF2358) [Arabidopsis thaliana] &gt;AAN15591.1 unknown protein [Arabidopsis thaliana] &gt;transmembrane protein, putative (DUF2358) [Arabidopsis thaliana] &gt;AAM20601.1 unknown protein [Arabidopsis thaliana] &gt;OAP12933.1 hypothetical protein AXX17_AT1G58830 [Arabidopsis thaliana]	GO:0009507;GO:0016021;GO:0008150;GO:0003674;GO:0016020	chloroplast;integral component of membrane;biological_process;molecular_function;membrane	-	-	-	-	-	-	-	-
AT1G66920	2271	11.61	9.72	21.01	14.98	1.143590314	0.000171727	0.004709198	AT1G66920	AAG50589.1 receptor serine/threonine kinase PR5K, putative [Arabidopsis thaliana] &gt;ANM60553.1 Protein kinase superfamily protein [Arabidopsis thaliana];Protein kinase superfamily protein [Arabidopsis thaliana] &gt; AltName: Full=Probable receptor-like serine/threonine-protein kinase LRK10L-2.4;OAP17802.1 hypothetical protein AXX17_AT1G60750 [Arabidopsis thaliana]; Flags: Precursor &gt;AEE34571…	GO:0006468;GO:0016021;GO:0016301;GO:0016020;GO:0004672;GO:0016310;GO:0016740;GO:0004674;GO:0005886;GO:0005524;GO:0000166	protein phosphorylation;integral component of membrane;kinase activity;membrane;protein kinase activity;phosphorylation;transferase activity;protein serine/threonine kinase activity;plasma membrane;ATP binding;nucleotide binding	-	-	-	-	-	-	LEAF	LEAF RUST 10 DISEASE-RESISTANCE LOCUS RECEPTOR-LIKE PROTEIN KINASE-like 2.4 OS=Arabidopsis thaliana GN=LRK10L-2.4 PE=3 SV=1
AT1G75100	2623	6.93	6.56	20.01	9.83	1.515535606	6.26E-05	0.002053683	AT1G75100	AEE35672.1 J-domain protein required for chloroplast accumulation response 1 [Arabidopsis thaliana] &gt;AAG51921.1 unknown protein;AAM65355.1 At1g75100/F9E10_5 [Arabidopsis thaliana] &gt;Q9C9Q4.1 RecName: Full=J domain-containing protein required for chloroplast accumulation response 1 &gt;OAP17938.1 JAC1 [Arabidopsis thaliana]; 9598-12259 [Arabidopsis thaliana] &gt;J-domain protein required for …	GO:0009507;GO:0007015;GO:0071483;GO:0031982;GO:0006898;GO:0009904;GO:0009903;GO:0005737	chloroplast;actin filament organization;cellular response to blue light;vesicle;receptor-mediated endocytosis;chloroplast accumulation movement;chloroplast avoidance movement;cytoplasm	-	-	-	-	-	KOG0431(R)(Auxilin-like protein and related proteins containing DnaJ domain)	J	J domain-containing protein required for chloroplast accumulation response 1 OS=Arabidopsis thaliana GN=JAC1 PE=1 SV=1
AT3G14595	1000	80.23	58.28	133.46	119.5	1.263574521	1.25E-05	0.000540576	AT3G14595	AEE75545.1 Ribosomal protein L18ae family [Arabidopsis thaliana] &gt;Ribosomal protein L18ae family [Arabidopsis thaliana] &gt;ABF59019.1 At3g14595 [Arabidopsis thaliana] &gt;OAP06247.1 hypothetical protein AXX17_AT3G15230 [Arabidopsis thaliana]	GO:0003735;GO:0005840;GO:0022625;GO:0016020;GO:0016021;GO:0006412	structural constituent of ribosome;ribosome;cytosolic large ribosomal subunit;membrane;integral component of membrane;translation	-	-	-	-	-	-	60S	60S ribosomal protein L18a-like protein OS=Arabidopsis thaliana GN=At1g29970 PE=2 SV=2
AT1G32540	1605	16.68	16.39	40.63	49.36	1.922518012	1.18E-12	3.29E-10	AT1G32540	ANM57856.1 lsd one like 1 [Arabidopsis thaliana];ANM57854.1 lsd one like 1 [Arabidopsis thaliana];AEE31498.1 lsd one like 1 [Arabidopsis thaliana] &gt;ANM57855.1 lsd one like 1 [Arabidopsis thaliana]; AltName: Full=Protein LSD ONE LIKE 1;AAM51585.1 At1g32540/T9G5_1 [Arabidopsis thaliana] &gt;lsd one like 1 [Arabidopsis thaliana] &gt;NP_001117399.1 lsd one like 1 [Arabidopsis thaliana] &gt;AEE3150…	GO:0005576;GO:0006952;GO:2000121;GO:0009626;GO:0003677;GO:0043068;GO:0009814;GO:0005634;GO:0034052	extracellular region;defense response;regulation of removal of superoxide radicals;plant-type hypersensitive response;DNA binding;positive regulation of programmed cell death;defense response, incompatible interaction;nucleus;positive regulation of plant-type hypersensitive response	-	-	-	-	-	-	Protein	Protein LOL1 OS=Arabidopsis thaliana GN=LOL1 PE=2 SV=1
AT5G24080	2931	0.13	0.28	0.55	1.87	3.016578919	0.000581441	0.012317033	AT5G24080	Protein kinase superfamily protein [Arabidopsis thaliana] &gt;BAB08731.1 receptor-like protein kinase [Arabidopsis thaliana] &gt;Q9FLV4.1 RecName: Full=G-type lectin S-receptor-like serine/threonine-protein kinase At5g24080;ANM69103.1 Protein kinase superfamily protein [Arabidopsis thaliana]; Flags: Precursor &gt	GO:0005516;GO:0004672;GO:0016310;GO:0005886;GO:0005524;GO:0000166;GO:0006468;GO:0016021;GO:0016301;GO:0016020;GO:0016740;GO:0004674;GO:0030246;GO:0048544	calmodulin binding;protein kinase activity;phosphorylation;plasma membrane;ATP binding;nucleotide binding;protein phosphorylation;integral component of membrane;kinase activity;membrane;transferase activity;protein serine/threonine kinase activity;carbohydrate binding;recognition of pollen	-	-	-	-	-	-	G-type	G-type lectin S-receptor-like serine/threonine-protein kinase At5g24080 OS=Arabidopsis thaliana GN=At5g24080 PE=2 SV=1
AT5G57655	2029	60.65	65.07	156.34	122.6	1.533003366	5.63E-12	1.37E-09	AT5G57655	xylose isomerase family protein [Arabidopsis thaliana] &gt;AAM97134.1 expressed protein;AED96932.1 xylose isomerase family protein [Arabidopsis thaliana] &gt;AED96931.1 xylose isomerase family protein [Arabidopsis thaliana]; supported by full length cDNA: Ceres: 122798 [Arabidopsis thaliana] &gt;OAO91212.1 hypothetical protein AXX17_AT5G56930 [Arabidopsis thaliana];Q9FKK7.2 RecName: Full=Xylose i…	GO:0006098;GO:0005794;GO:0005737;GO:0005783;GO:0005975;GO:0016020;GO:0009045;GO:0046872;GO:0016853;GO:0005773;GO:0042732;GO:0005774	pentose-phosphate shunt;Golgi apparatus;cytoplasm;endoplasmic reticulum;carbohydrate metabolic process;membrane;xylose isomerase activity;metal ion binding;isomerase activity;vacuole;D-xylose metabolic process;vacuolar membrane	K01805	xylA	http://www.genome.jp/dbget-bin/www_bget?ko:K01805	Fructose and mannose metabolism;Pentose and glucuronate interconversions	ko00051,ko00040	-	Xylose	Xylose isomerase OS=Arabidopsis thaliana GN=XYLA PE=2 SV=2
AT4G34138	2082	11.85	8.09	23.08	22.99	1.590721478	1.04E-06	6.71E-05	AT4G34138	AAN31894.1 unknown protein [Arabidopsis thaliana] &gt;AAL57652.1 AT4g34130/F28A23_110 [Arabidopsis thaliana] &gt;AAL90934.1 AT4g34130/F28A23_110 [Arabidopsis thaliana] &gt;AHL38662.1 glycosyltransferase, partial [Arabidopsis thaliana];AEE86330.1 UDP-glucosyl transferase 73B1 [Arabidopsis thaliana] &gt;Q8VZE9.1 RecName: Full=UDP-glycosyltransferase 73B1 &gt;UDP-glucosyl transferase 73B1 [Arabidops…	GO:0016758;GO:0008194;GO:0043231;GO:0016757;GO:0008152;GO:0010294;GO:0080044;GO:0052696;GO:0016740;GO:0080043;GO:0009507;GO:0009813	transferase activity, transferring hexosyl groups;UDP-glycosyltransferase activity;intracellular membrane-bounded organelle;transferase activity, transferring glycosyl groups;metabolic process;abscisic acid glucosyltransferase activity;quercetin 7-O-glucosyltransferase activity;flavonoid glucuronidation;transferase activity;quercetin 3-O-glucosyltransferase activity;chloroplast;flavonoid biosynth…	-	-	-	-	-	-	UDP-glycosyltransferase	UDP-glycosyltransferase 73B1 OS=Arabidopsis thaliana GN=UGT73B1 PE=2 SV=1
AT1G76460	2213	13.21	12.52	20.38	19.11	1.003323277	8.53E-05	0.002655326	AT1G76460	AEE35845.1 RNA-binding (RRM/RBD/RNP motifs) family protein [Arabidopsis thaliana] &gt;OAP14508.1 hypothetical protein AXX17_AT1G70930 [Arabidopsis thaliana];RNA-binding (RRM/RBD/RNP motifs) family protein [Arabidopsis thaliana] &gt	GO:0003676;GO:0003729;GO:0003723;GO:0008150;GO:0000166;GO:0005634	nucleic acid binding;mRNA binding;RNA binding;biological_process;nucleotide binding;nucleus	-	-	-	-	-	KOG0149(R)(Predicted RNA-binding protein SEB4 (RRM superfamily));KOG4205(A)(RNA-binding protein musashi/mRNA cleavage and polyadenylation factor I complex, subunit HRP1)	Probable	Probable RNA-binding protein ARP1 OS=Arabidopsis thaliana GN=ARP1 PE=2 SV=1
AT4G36450	1651	0	0	0.54	0.86	7.155725423	0.000241133	0.006164082	AT4G36450	AEE86657.1 mitogen-activated protein kinase 14 [Arabidopsis thaliana]; Short=MAP kinase 14 &gt;AAY78814.1 putative mitogen-activated protein kinase [Arabidopsis thaliana] &gt;ABI49501.1 At4g36450 [Arabidopsis thaliana] &gt;CAB16812.1 MAP kinase like protein [Arabidopsis thaliana] &gt;CAB80311.1 MAP kinase like protein [Arabidopsis thaliana] &gt;mitogen-activated protein kinase 14 [Arabidopsis tha…	GO:0004707;GO:0042542;GO:0006952;GO:0004672;GO:0016310;GO:0005524;GO:0005634;GO:0000166;GO:0006468;GO:0016301;GO:0004674;GO:0016740;GO:0005515;GO:0007165;GO:0000165;GO:0007623	MAP kinase activity;response to hydrogen peroxide;defense response;protein kinase activity;phosphorylation;ATP binding;nucleus;nucleotide binding;protein phosphorylation;kinase activity;protein serine/threonine kinase activity;transferase activity;protein binding;signal transduction;MAPK cascade;circadian rhythm	K20537	MPK7_14	http://www.genome.jp/dbget-bin/www_bget?ko:K20537	MAPK signaling pathway - plant	ko04016	KOG0660(T)(Mitogen-activated protein kinase)	Mitogen-activated	Mitogen-activated protein kinase 14 OS=Arabidopsis thaliana GN=MPK14 PE=1 SV=1
AT4G17730	1403	55.17	46.14	89.63	86.39	1.188455349	2.78E-06	0.000152313	AT4G17730	AAP40344.1 putative syntaxin SYP23 [Arabidopsis thaliana] &gt;AEE83942.1 syntaxin of plants 23 [Arabidopsis thaliana];AAB58544.1 syntaxin of plants 23 [Arabidopsis thaliana] &gt;O04378.1 RecName: Full=Syntaxin-23; AltName: Full=AtPEP12-like protein &gt;AEE83941.1 syntaxin of plants 23 [Arabidopsis thaliana];AAN31851.1 putative syntaxin [Arabidopsis thaliana] &gt;AAL66991.1 putative syntaxin [Arab…	GO:0061025;GO:0006810;GO:0012505;GO:0006886;GO:0005634;GO:0016021;GO:0048278;GO:0016192;GO:0005774;GO:0006906;GO:0015031;GO:0005484;GO:0031201;GO:0000149;GO:0016020	membrane fusion;transport;endomembrane system;intracellular protein transport;nucleus;integral component of membrane;vesicle docking;vesicle-mediated transport;vacuolar membrane;vesicle fusion;protein transport;SNAP receptor activity;SNARE complex;SNARE binding;membrane	K08488	STX7	http://www.genome.jp/dbget-bin/www_bget?ko:K08488	Phagosome;SNARE interactions in vesicular transport	ko04145,ko04130	KOG0811(U)(SNARE protein PEP12/VAM3/Syntaxin 7/Syntaxin 17)	Syntaxin-23	Syntaxin-23 OS=Arabidopsis thaliana GN=SYP23 PE=1 SV=1
AT1G21920	1922	32.84	26.06	99.74	63.79	1.848140586	1.80E-09	2.67E-07	AT1G21920	AEE30172.1 Histone H3 K4-specific methyltransferase SET7/9 family protein [Arabidopsis thaliana];AAF16539.1 T26F17.15 [Arabidopsis thaliana] &gt;Histone H3 K4-specific methyltransferase SET7/9 family protein [Arabidopsis thaliana] &gt;AAN12886.1 putative phosphatidylinositol-4-phosphate 5-kinase [Arabidopsis thaliana] &gt;AAK44100.1 putative phosphatidylinositol-4-phosphate 5-kinase [Arabidopsis …	GO:0016740;GO:0016310;GO:0016020;GO:0032259;GO:0008168;GO:0016301;GO:0016021;GO:0009507	transferase activity;phosphorylation;membrane;methylation;methyltransferase activity;kinase activity;integral component of membrane;chloroplast	-	-	-	-	-	-	-	-
AT4G18740	976	15.52	15.34	29.19	19.51	1.070931062	0.001475745	0.024926022	AT4G18740	AEE84085.1 Rho termination factor [Arabidopsis thaliana];hypothetical protein [Arabidopsis thaliana] &gt;CAB78876.1 hypothetical protein [Arabidopsis thaliana];AEE84083.1 Rho termination factor [Arabidopsis thaliana];Rho termination factor [Arabidopsis thaliana] &gt;BAH19755.1 AT4G18740 [Arabidopsis thaliana] &gt;ABK32190.1 At4g18740 [Arabidopsis thaliana] &gt;ANM66585.1 Rho termination factor [A…	GO:0009507;GO:0005739;GO:0006353;GO:0005829	chloroplast;mitochondrion;DNA-templated transcription, termination;cytosol	-	-	-	-	-	-	-	-
AT2G05100	1096	1060.24	1134.3	3729.42	4239.98	2.280061187	2.96E-25	5.40E-22	AT2G05100	AAD31358.1 putative chlorophyll a/b binding protein [Arabidopsis thaliana] &gt;photosystem II light harvesting complex protein 2.1 [Arabidopsis thaliana] &gt;AAK96468.1 At2g05100/F15L11.2 [Arabidopsis thaliana] &gt; AltName: Full=Protein LIGHT-HARVESTING CHLOROPHYLL B-BINDING 2.1;AAN71932.1 putative chlorophyll a/b binding protein [Arabidopsis thaliana] &gt;PREDICTED: chlorophyll a-b binding prot…	GO:0009769;GO:0009409;GO:0009941;GO:0009507;GO:0005774;GO:0009517;GO:0009645;GO:0009523;GO:0010218;GO:0009522;GO:0030104;GO:0009637;GO:0009534;GO:0030076;GO:0016168;GO:0010287;GO:0009269;GO:0016021;GO:0015979;GO:0009579;GO:0009535;GO:0009765;GO:0046872;GO:0009416;GO:0009644;GO:1903428;GO:0090333;GO:0010114;GO:0005794;GO:0016020;GO:0071215;GO:0018298;GO:0009768;GO:0031409	photosynthesis, light harvesting in photosystem II;response to cold;chloroplast envelope;chloroplast;vacuolar membrane;PSII associated light-harvesting complex II;response to low light intensity stimulus;photosystem II;response to far red light;photosystem I;water homeostasis;response to blue light;chloroplast thylakoid;light-harvesting complex;chlorophyll binding;plastoglobule;response to desicc…	K08912;K08913	LHCB1;LHCB2	http://www.genome.jp/dbget-bin/www_bget?ko:K08912;http://www.genome.jp/dbget-bin/www_bget?ko:K08913	Photosynthesis - antenna proteins	ko00196	-	Chlorophyll	Chlorophyll a-b binding protein 2.1, chloroplastic OS=Arabidopsis thaliana GN=LHCB2.1 PE=1 SV=1
AT3G07350	1324	1.86	6.54	42.21	47.01	3.843063947	3.75E-15	1.59E-12	AT3G07350	OAP03675.1 hypothetical protein AXX17_AT3G07310 [Arabidopsis thaliana];sulfate/thiosulfate import ATP-binding protein, putative (DUF506) [Arabidopsis thaliana] &gt;AAF02145.1 unknown protein [Arabidopsis thaliana] &gt;AEE74531.1 sulfate/thiosulfate import ATP-binding protein, putative (DUF506) [Arabidopsis thaliana] &gt;AAM44916.1 unknown protein [Arabidopsis thaliana] &gt;AAK76612.1 unknown prot…	GO:0003674;GO:0008150;GO:0005739	molecular_function;biological_process;mitochondrion	-	-	-	-	-	-	-	-
AT5G27350	2125	20.97	23.58	45.13	38.61	1.301969236	1.07E-08	1.26E-06	AT5G27350	Major facilitator superfamily protein [Arabidopsis thaliana] &gt;Q94CI7.2 RecName: Full=Sugar transporter ERD6-like 17;AED93675.1 Major facilitator superfamily protein [Arabidopsis thaliana]; AltName: Full=Sugar-porter family protein 1 &gt	GO:0046323;GO:0016020;GO:0022857;GO:0015144;GO:0009624;GO:0016021;GO:0005355;GO:0005351;GO:0035428;GO:0006810;GO:0005887;GO:0005886;GO:0005215;GO:0008643;GO:0022891;GO:0055085	glucose import;membrane;transmembrane transporter activity;carbohydrate transmembrane transporter activity;response to nematode;integral component of membrane;glucose transmembrane transporter activity;sugar:proton symporter activity;hexose transmembrane transport;transport;integral component of plasma membrane;plasma membrane;transporter activity;carbohydrate transport;substrate-specific transme…	-	-	-	-	-	KOG0254(R)(Predicted transporter (major facilitator superfamily))	Sugar	Sugar transporter ERD6-like 17 OS=Arabidopsis thaliana GN=SFP1 PE=2 SV=2
AT5G15850	1698	9.11	6.37	33.1	22.45	2.218061192	2.71E-10	4.92E-08	AT5G15850	AAL67065.1 putative CONSTANS 1 protein [Arabidopsis thaliana] &gt;CAC01784.1 CONSTANS-like 1 [Arabidopsis thaliana] &gt;CONSTANS-like 1 [Arabidopsis thaliana] &gt;AAN86196.1 putative CONSTANS 1 protein [Arabidopsis thaliana] &gt;CAA71588.1 constans-like protein 1 [Arabidopsis thaliana] &gt;CAA71587.1 CONSTANS [Arabidopsis thaliana] &gt;AED92215.1 CONSTANS-like 1 [Arabidopsis thaliana];O50055.1 Re…	GO:0005622;GO:0007623;GO:0046872;GO:0009416;GO:0005515;GO:0003677;GO:0008270;GO:0005634;GO:0042802;GO:0009909;GO:0006355;GO:0003700;GO:0006351	intracellular;circadian rhythm;metal ion binding;response to light stimulus;protein binding;DNA binding;zinc ion binding;nucleus;identical protein binding;regulation of flower development;regulation of transcription, DNA-templated;transcription factor activity, sequence-specific DNA binding;transcription, DNA-templated	K12135	CO	http://www.genome.jp/dbget-bin/www_bget?ko:K12135	Circadian rhythm - plant	ko04712	-	Zinc	Zinc finger protein CONSTANS-LIKE 1 OS=Arabidopsis thaliana GN=COL1 PE=1 SV=1
AT4G37300	1384	126.62	140.85	251.87	263.25	1.348451597	1.57E-10	3.02E-08	AT4G37300	AEE86779.1 maternal effect embryo arrest 59 [Arabidopsis thaliana];AAK44007.1 unknown protein [Arabidopsis thaliana] &gt;AAL33781.1 unknown protein [Arabidopsis thaliana] &gt;CAB80396.1 putative protein [Arabidopsis thaliana] &gt;maternal effect embryo arrest 59 [Arabidopsis thaliana] &gt;CAB16754.1 putative protein [Arabidopsis thaliana] &gt;AAK62646.1 AT4g37300/C7A10_60 [Arabidopsis thaliana] &…	GO:0003674;GO:0009793;GO:0005634	molecular_function;embryo development ending in seed dormancy;nucleus	-	-	-	-	-	-	-	-
AT5G65380	1930	14.92	15.43	28.05	22.24	1.101199224	2.02E-05	0.000808445	AT5G65380	AAK53040.1 AT5g65380/MNA5_11 [Arabidopsis thaliana] &gt;MATE efflux family protein [Arabidopsis thaliana] &gt; Short=MATE protein 27 &gt;AAN28899.1 At5g65380/MNA5_11 [Arabidopsis thaliana] &gt; AltName: Full=Multidrug and toxic compound extrusion protein 27;AED98045.1 MATE efflux family protein [Arabidopsis thaliana]; Short=AtDTX27;Q9FKQ1.1 RecName: Full=Protein DETOXIFICATION 27;BAB11560.1 unnam…	GO:0055085;GO:0006855;GO:0005215;GO:0015297;GO:0005886;GO:0006810;GO:0015238;GO:0016021;GO:0009835;GO:0016020	transmembrane transport;drug transmembrane transport;transporter activity;antiporter activity;plasma membrane;transport;drug transmembrane transporter activity;integral component of membrane;fruit ripening;membrane	K03327	TC.MATE,SLC47A,norM,mdtK,dinF	http://www.genome.jp/dbget-bin/www_bget?ko:K03327	-	-	-	Protein	Protein DETOXIFICATION 27 OS=Arabidopsis thaliana GN=DTX27 PE=2 SV=1
AT5G57660	1564	136.35	138.11	346.12	340.88	1.719697916	8.81E-17	4.65E-14	AT5G57660	CONSTANS-like B-box zinc finger protein-like [Arabidopsis thaliana]	GO:0005634;GO:0008270;GO:0003700;GO:0006355;GO:0009909;GO:0009416;GO:0046872;GO:0005622	nucleus;zinc ion binding;transcription factor activity, sequence-specific DNA binding;regulation of transcription, DNA-templated;regulation of flower development;response to light stimulus;metal ion binding;intracellular	-	-	-	-	-	-	Zinc	Zinc finger protein CONSTANS-LIKE 5 OS=Arabidopsis thaliana GN=COL5 PE=2 SV=2
AT4G13560	4141	3.76	3.11	6.12	4.55	1.008765485	0.002027522	0.031698222	AT4G13560	BAC42956.1 unknown protein [Arabidopsis thaliana] &gt;OAO99453.1 UNE15 [Arabidopsis thaliana] &gt;CAB78398.1 putative protein [Arabidopsis thaliana] &gt;NP_001329208.1 Late embryogenesis abundant protein (LEA) family protein [Arabidopsis thaliana] &gt;hypothetical protein CARUB_v10007308mg [Capsella rubella] &gt;EOA15802.1 hypothetical protein CARUB_v10007308mg [Capsella rubella];ANM67374.1 Late …	GO:0009793;GO:0003674;GO:0005634;GO:0005829;GO:0008150;GO:0048046;GO:0016020;GO:0009567	embryo development ending in seed dormancy;molecular_function;nucleus;cytosol;biological_process;apoplast;membrane;double fertilization forming a zygote and endosperm	-	-	-	-	-	-	Putative	Putative F-box/LRR-repeat protein At4g00320 OS=Arabidopsis thaliana GN=At4g00320 PE=4 SV=1
AT1G65845	777	15.06	11.79	25.62	23.66	1.287641485	0.000423821	0.009644748	AT1G65845	hypothetical protein [Arabidopsis thaliana]	GO:0003674;GO:0008150	molecular_function;biological_process	-	-	-	-	-	-	-	-
AT2G15960	771	800.81	513.31	1323.97	1132.59	1.304027211	2.58E-05	0.000982551	AT2G15960	OAP08619.1 hypothetical protein AXX17_AT2G11070 [Arabidopsis thaliana];AEC06450.1 stress-induced protein [Arabidopsis thaliana] &gt;AAK76622.1 unknown protein [Arabidopsis thaliana] &gt;AAL85039.1 unknown protein [Arabidopsis thaliana] &gt;BAF02136.1 hypothetical protein [Arabidopsis thaliana] &gt;stress-induced protein [Arabidopsis thaliana] &gt;AAD41972.1 expressed protein [Arabidopsis thaliana…	GO:0005575;GO:0003674;GO:0008150	cellular_component;molecular_function;biological_process	-	-	-	-	-	-	-	-
AT1G80440	1725	229.05	138.8	333.68	263.25	1.070376528	0.001148388	0.020555394	AT1G80440	AAF27130.1 unknown protein;AEE36405.1 Galactose oxidase/kelch repeat superfamily protein [Arabidopsis thaliana];AAL38703.1 unknown protein [Arabidopsis thaliana] &gt;Galactose oxidase/kelch repeat superfamily protein [Arabidopsis thaliana] &gt;AAM51296.1 unknown protein [Arabidopsis thaliana] &gt;Q9M8L2.1 RecName: Full=F-box/kelch-repeat protein At1g80440 &gt; 76867-75803 [Arabidopsis thaliana] &…	GO:0030162;GO:2000762;GO:0003674;GO:0031625;GO:0043161;GO:0005829;GO:0080037;GO:0042787;GO:0019005;GO:0005634	regulation of proteolysis;regulation of phenylpropanoid metabolic process;molecular_function;ubiquitin protein ligase binding;proteasome-mediated ubiquitin-dependent protein catabolic process;cytosol;negative regulation of cytokinin-activated signaling pathway;protein ubiquitination involved in ubiquitin-dependent protein catabolic process;SCF ubiquitin ligase complex;nucleus	-	-	-	-	-	-	F-box/kelch-repeat	F-box/kelch-repeat protein At1g80440 OS=Arabidopsis thaliana GN=At1g80440 PE=2 SV=1
AT5G13330	1506	2.6	5.05	7.14	8.22	1.424075591	0.001536982	0.025795225	AT5G13330	EOA21448.1 hypothetical protein CARUB_v10001831mg, partial [Capsella rubella];hypothetical protein CARUB_v10001831mg, partial [Capsella rubella] &gt	GO:0005634;GO:0019760;GO:0003700;GO:0006351;GO:0006355;GO:0009414;GO:0045893;GO:0009753;GO:0009723;GO:0009651;GO:0009873;GO:0043565;GO:0003677;GO:0071497;GO:0009737;GO:0009751	nucleus;glucosinolate metabolic process;transcription factor activity, sequence-specific DNA binding;transcription, DNA-templated;regulation of transcription, DNA-templated;response to water deprivation;positive regulation of transcription, DNA-templated;response to jasmonic acid;response to ethylene;response to salt stress;ethylene-activated signaling pathway;sequence-specific DNA binding;DNA bi…	-	-	-	-	-	-	Ethylene-responsive	Ethylene-responsive transcription factor ERF113 OS=Arabidopsis thaliana GN=ERF113 PE=2 SV=1
AT2G31810	2048	58.95	52.08	90.1	83.05	1.01781316	1.38E-05	0.000585056	AT2G31810	Short=AHAS;AAM65359.1 At2g31810/F20M17.15 [Arabidopsis thaliana] &gt;AAL24267.1 At2g31810/F20M17.15 [Arabidopsis thaliana] &gt;OAP07898.1 hypothetical protein AXX17_AT2G28020 [Arabidopsis thaliana];AEC08587.1 ACT domain-containing small subunit of acetolactate synthase protein [Arabidopsis thaliana]; AltName: Full=Acetohydroxy-acid synthase small subunit;AEC08586.1 ACT domain-containing small sub…	GO:0009099;GO:0003984;GO:0009507;GO:0009097;GO:0008652;GO:0009536;GO:0008152;GO:0009082;GO:0016597	valine biosynthetic process;acetolactate synthase activity;chloroplast;isoleucine biosynthetic process;cellular amino acid biosynthetic process;plastid;metabolic process;branched-chain amino acid biosynthetic process;amino acid binding	K01653	E2.2.1.6S,ilvH,ilvN	http://www.genome.jp/dbget-bin/www_bget?ko:K01653	Valine, leucine and isoleucine biosynthesis;Butanoate metabolism;C5-Branched dibasic acid metabolism;Pantothenate and CoA biosynthesis;2-Oxocarboxylic acid metabolism;Biosynthesis of amino acids	ko00290,ko00650,ko00660,ko00770,ko01210,ko01230	KOG2663(E)(Acetolactate synthase, small subunit)	Acetolactate	Acetolactate synthase small subunit 2, chloroplastic OS=Arabidopsis thaliana GN=At2g31810 PE=1 SV=1
AT4G22890	1430	189.07	148.13	276.58	283.02	1.118886742	1.70E-05	0.00070015	AT4G22890	AEE84676.2 PGR5-LIKE A [Arabidopsis thaliana];AEE84678.1 PGR5-LIKE A [Arabidopsis thaliana];AEE84675.1 PGR5-LIKE A [Arabidopsis thaliana] &gt; AltName: Full=Ferredoxin-plastoquinone reductase 1;OAO97165.1 PGR5-LIKE A [Arabidopsis thaliana];AEE84674.1 PGR5-LIKE A [Arabidopsis thaliana] &gt;AEE84677.1 PGR5-LIKE A [Arabidopsis thaliana];PGR5-LIKE A [Arabidopsis thaliana] &gt;AAN41305.1 unknown prote…	GO:0042802;GO:0009579;GO:0009773;GO:0055114;GO:0016020;GO:0009536;GO:0005515;GO:0015979;GO:0009535;GO:0016730;GO:0016021;GO:0009534;GO:0009507	identical protein binding;thylakoid;photosynthetic electron transport in photosystem I;oxidation-reduction process;membrane;plastid;protein binding;photosynthesis;chloroplast thylakoid membrane;oxidoreductase activity, acting on iron-sulfur proteins as donors;integral component of membrane;chloroplast thylakoid;chloroplast	-	-	-	-	-	-	PGR5-like	PGR5-like protein 1A, chloroplastic OS=Arabidopsis thaliana GN=PGRL1A PE=1 SV=1
AT1G03850	760	11.87	11.16	46.38	38.43	2.281761388	1.35E-12	3.72E-10	AT1G03850	ACO50422.1 glutaredoxin [Arabidopsis thaliana] &gt;AAM63783.1 unknown [Arabidopsis thaliana] &gt;Q84TF4.2 RecName: Full=Monothiol glutaredoxin-S13;OAP12548.1 GRXS13 [Arabidopsis thaliana];AAL34226.1 unknown protein [Arabidopsis thaliana] &gt;AAO64780.1 At1g03849 [Arabidopsis thaliana] &gt;AEE27622.1 Glutaredoxin family protein [Arabidopsis thaliana];BAF00376.1 hypothetical protein [Arabidopsis th…	GO:0045454;GO:0051536;GO:0080183;GO:0009055;GO:0005739;GO:0015035;GO:0051537;GO:0005737;GO:0009735;GO:0005634;GO:0046872;GO:0050832	cell redox homeostasis;iron-sulfur cluster binding;response to photooxidative stress;electron carrier activity;mitochondrion;protein disulfide oxidoreductase activity;2 iron, 2 sulfur cluster binding;cytoplasm;response to cytokinin;nucleus;metal ion binding;defense response to fungus	-	-	-	-	-	-	Monothiol	Monothiol glutaredoxin-S13 OS=Arabidopsis thaliana GN=GRXS13 PE=2 SV=2
AT5G50335	695	40.69	38.07	49.5	74.32	1.084515656	0.001547626	0.025894709	AT5G50335	OAO92224.1 hypothetical protein AXX17_AT5G49210 [Arabidopsis thaliana];AED95928.1 hypothetical protein AT5G50335 [Arabidopsis thaliana] &gt;hypothetical protein AT5G50335 [Arabidopsis thaliana] &gt;AAM62738.1 unknown [Arabidopsis thaliana] &gt;BAC43167.1 unknown protein [Arabidopsis thaliana] &gt;AAO42892.1 At5g50335 [Arabidopsis thaliana] &gt	GO:0008150;GO:0005634;GO:0003674	biological_process;nucleus;molecular_function	-	-	-	-	-	-	-	-
AT5G19940	1085	560.48	385.05	759.07	837	1.149491746	0.000102818	0.003118423	AT5G19940	Flags: Precursor &gt;Plastid-lipid associated protein PAP / fibrillin family protein [Arabidopsis thaliana] &gt;AAM64699.1 unknown [Arabidopsis thaliana] &gt;AAL31118.1 AT5g19940/F28I16_90 [Arabidopsis thaliana] &gt; AltName: Full=Fibrillin-6;AAK97710.1 AT5g19940/F28I16_90 [Arabidopsis thaliana] &gt;Q941D3.1 RecName: Full=Probable plastid-lipid-associated protein 8, chloroplastic;AED92769.1 Plast…	GO:0008150;GO:0009579;GO:0009536;GO:0009507;GO:0009941;GO:0009534	biological_process;thylakoid;plastid;chloroplast;chloroplast envelope;chloroplast thylakoid	-	-	-	-	-	-	Probable	Probable plastid-lipid-associated protein 8, chloroplastic OS=Arabidopsis thaliana GN=PAP8 PE=1 SV=1
AT4G01870	2071	3.86	3.01	10.99	14.42	2.251754364	2.68E-10	4.90E-08	AT4G01870	ANM67810.1 tolB protein-like protein [Arabidopsis thaliana];tolB protein-like protein [Arabidopsis thaliana] &gt	GO:0005634;GO:0003674;GO:0006508	nucleus;molecular_function;proteolysis	-	-	-	-	-	-	-	-
AT3G27170	2836	0.43	1.42	4.66	4.65	2.746301472	5.77E-07	4.08E-05	AT3G27170	BAB01934.1 CLC-d chloride channel;OAP06274.1 CLC-B [Arabidopsis thaliana];AAL32596.1 CLC-d chloride channel;CAA96058.1 CLC-b chloride channel protein [Arabidopsis thaliana] &gt;P92942.1 RecName: Full=Chloride channel protein CLC-b;chloride channel B [Arabidopsis thaliana] &gt; Short=AtCLC-b; anion channel protein [Arabidopsis thaliana] &gt; AltName: Full=CBS domain-containing protein CBSCLC7 &gt;…	GO:0005253;GO:0005254;GO:0005244;GO:0009671;GO:0016021;GO:1902476;GO:0009705;GO:0034707;GO:0016020;GO:0005247;GO:0005622;GO:0031404;GO:0006821;GO:0015706;GO:0055085;GO:0005216;GO:0005634;GO:0034765;GO:0006810;GO:0006811	anion channel activity;chloride channel activity;voltage-gated ion channel activity;nitrate:proton symporter activity;integral component of membrane;chloride transmembrane transport;plant-type vacuole membrane;chloride channel complex;membrane;voltage-gated chloride channel activity;intracellular;chloride ion binding;chloride transport;nitrate transport;transmembrane transport;ion channel activit…	K05016	CLCN7	http://www.genome.jp/dbget-bin/www_bget?ko:K05016	-	-	KOG0474(P)(Cl- channel CLC-7 and related proteins (CLC superfamily))	Chloride	Chloride channel protein CLC-b OS=Arabidopsis thaliana GN=CLC-B PE=1 SV=1
AT1G10700	1559	17.79	21.55	28.04	32.94	1.038327973	0.000131354	0.003781097	AT1G10700	AAL90971.1 At1g10700/F20B24.13 [Arabidopsis thaliana] &gt;AEE28630.1 phosphoribosyl pyrophosphate (PRPP) synthase 3 [Arabidopsis thaliana]; Flags: Precursor &gt; AltName: Full=Phosphoribosyl pyrophosphate synthase 3;ANM58281.1 phosphoribosyl pyrophosphate (PRPP) synthase 3 [Arabidopsis thaliana];phosphoribosyl pyrophosphate (PRPP) synthase 3 [Arabidopsis thaliana] &gt;Q93Z66.1 RecName: Full=Ribos…	GO:0016740;GO:0009536;GO:0016310;GO:0046872;GO:0000166;GO:0005524;GO:0004749;GO:0016301;GO:0009165;GO:0009507;GO:0000287;GO:0009116	transferase activity;plastid;phosphorylation;metal ion binding;nucleotide binding;ATP binding;ribose phosphate diphosphokinase activity;kinase activity;nucleotide biosynthetic process;chloroplast;magnesium ion binding;nucleoside metabolic process	-	-	-	-	-	KOG1448(FE)(Ribose-phosphate pyrophosphokinase)	Ribose-phosphate	Ribose-phosphate pyrophosphokinase 3, chloroplastic OS=Arabidopsis thaliana GN=PRS3 PE=2 SV=1
AT5G23980	2337	4.42	2.72	8.47	8.28	1.606745451	4.36E-05	0.001517587	AT5G23980	Q8W110.1 RecName: Full=Ferric reduction oxidase 4;ferric reduction oxidase 4 [Arabidopsis thaliana] &gt;AAL58904.1 AT5g23980/MZF18_14 [Arabidopsis thaliana] &gt;OAO90930.1 FRO4 [Arabidopsis thaliana];AED93241.1 ferric reduction oxidase 4 [Arabidopsis thaliana] &gt;AAQ65097.1 At5g23980/MZF18_14 [Arabidopsis thaliana] &gt; AltName: Full=Ferric-chelate reductase 4 &gt; Short=AtFRO4	GO:0006811;GO:0055114;GO:0005576;GO:0046872;GO:0016491;GO:0016020;GO:0000293;GO:0016021	ion transport;oxidation-reduction process;extracellular region;metal ion binding;oxidoreductase activity;membrane;ferric-chelate reductase activity;integral component of membrane	-	-	-	-	-	KOG0039(PQ)(Ferric reductase, NADH/NADPH oxidase and related proteins)	Ferric	Ferric reduction oxidase 4 OS=Arabidopsis thaliana GN=FRO4 PE=2 SV=1
AT2G03760	1369	54.8	62.51	112.51	128.47	1.444517983	7.85E-10	1.26E-07	AT2G03760	sulfotransferase 12 [Arabidopsis thaliana] &gt;AEC05746.1 sulfotransferase 12 [Arabidopsis thaliana];2Q3M_A Chain A, Ensemble Refinement Of The Protein Crystal Structure Of An Arabidopsis Thaliana Putative Steroid Sulphotransferase &gt;P52839.2 RecName: Full=Cytosolic sulfotransferase 12;AAK53042.1 At2g03760/F19B11.21 [Arabidopsis thaliana] &gt; Short=AtSOT12;AAD20078.1 putative steroid sulfotran…	GO:0009751;GO:0006952;GO:0008146;GO:0080118;GO:0005794;GO:0016131;GO:0005737;GO:0016740;GO:1990135;GO:0009651	response to salicylic acid;defense response;sulfotransferase activity;brassinosteroid sulfotransferase activity;Golgi apparatus;brassinosteroid metabolic process;cytoplasm;transferase activity;flavonoid sulfotransferase activity;response to salt stress	-	-	-	-	-	KOG1584(R)(Sulfotransferase)	Cytosolic	Cytosolic sulfotransferase 12 OS=Arabidopsis thaliana GN=SOT12 PE=1 SV=2
AT2G46220	1365	100.15	77.89	307.64	289.53	2.134870647	2.21E-16	1.12E-13	AT2G46220	OAP10304.1 hypothetical protein AXX17_AT2G43820 [Arabidopsis thaliana];AEC10658.1 DUF2358 family protein (DUF2358) [Arabidopsis thaliana] &gt;DUF2358 family protein (DUF2358) [Arabidopsis thaliana] &gt;AAC62884.2 Expressed protein [Arabidopsis thaliana] &gt;AAK91462.1 At2g46220/T3F17.13 [Arabidopsis thaliana] &gt;AAM10419.1 At2g46220/T3F17.13 [Arabidopsis thaliana] &gt;AAK32869.1 At2g46220/T3F17.…	GO:0009507;GO:0003674;GO:0008150	chloroplast;molecular_function;biological_process	-	-	-	-	-	-	-	-
AT5G21170	1422	41.28	35.44	115.15	115.48	1.995477347	4.81E-15	1.97E-12	AT5G21170	Short=AKIN subunit beta-1;5&apos;ABD59046.1 At5g21170 [Arabidopsis thaliana] &gt;AED92945.1 5&apos; Short=AKINbeta1 &gt;-AMP-activated protein kinase beta-2 subunit protein [Arabidopsis thaliana] &gt;-AMP-activated protein kinase, beta subunit, complex-interacting region) domain family [Arabidopsis thaliana] &gt;Q84VQ1.1 RecName: Full=SNF1-related protein kinase regulatory subunit beta-1;AED92944…	GO:0006633;GO:0005515;GO:0043562;GO:0006631;GO:0016301;GO:0000166;GO:0005524;GO:0019887;GO:0005737;GO:0016310;GO:0006629;GO:0005975;GO:0042128;GO:0009744;GO:0004679	fatty acid biosynthetic process;protein binding;cellular response to nitrogen levels;fatty acid metabolic process;kinase activity;nucleotide binding;ATP binding;protein kinase regulator activity;cytoplasm;phosphorylation;lipid metabolic process;carbohydrate metabolic process;nitrate assimilation;response to sucrose;AMP-activated protein kinase activity	K07199	PRKAB	http://www.genome.jp/dbget-bin/www_bget?ko:K07199	-	-	KOG1616(G)(Protein involved in Snf1 protein kinase complex assembly)	SNF1-related	SNF1-related protein kinase regulatory subunit beta-1 OS=Arabidopsis thaliana GN=KINB1 PE=1 SV=1
AT1G73920	2728	16.51	22.04	46.25	38.94	1.535450695	2.02E-10	3.74E-08	AT1G73920	AAO42410.1 putative lipase [Arabidopsis thaliana] &gt;AAK93661.1 putative lipase [Arabidopsis thaliana] &gt;alpha/beta-Hydrolases superfamily protein [Arabidopsis thaliana] &gt;AEE35524.1 alpha/beta-Hydrolases superfamily protein [Arabidopsis thaliana]	GO:0006629;GO:0016298;GO:0005576;GO:0016021;GO:0016787;GO:0016020	lipid metabolic process;lipase activity;extracellular region;integral component of membrane;hydrolase activity;membrane	-	-	-	-	-	KOG2624(I)(Triglyceride lipase-cholesterol esterase)	Lipase	Lipase member M OS=Mus musculus GN=Lipm PE=2 SV=1
AT3G58490	1603	26.57	22.48	68.41	56.56	1.728725094	4.04E-11	8.81E-09	AT3G58490	OAP03325.1 SPP1 [Arabidopsis thaliana];AEE79788.1 Phosphatidic acid phosphatase (PAP2) family protein [Arabidopsis thaliana] &gt; AltName: Full=Sphingoid phosphate phosphatase 1; AltName: Full=Sphingosine-1-phosphate phosphatase;Phosphatidic acid phosphatase (PAP2) family protein [Arabidopsis thaliana] &gt;AEE79789.1 Phosphatidic acid phosphatase (PAP2) family protein [Arabidopsis thaliana];BAE46…	GO:0006665;GO:0005789;GO:0090332;GO:0016020;GO:0042392;GO:0009737;GO:0016787;GO:0016021;GO:0042578;GO:0006629;GO:0005783;GO:0005576	sphingolipid metabolic process;endoplasmic reticulum membrane;stomatal closure;membrane;sphingosine-1-phosphate phosphatase activity;response to abscisic acid;hydrolase activity;integral component of membrane;phosphoric ester hydrolase activity;lipid metabolic process;endoplasmic reticulum;extracellular region	K04716	SGPP1	http://www.genome.jp/dbget-bin/www_bget?ko:K04716	Sphingolipid metabolism	ko00600	KOG2822(I)(Sphingoid base-phosphate phosphatase)	Lipid	Lipid phosphate phosphatase delta OS=Arabidopsis thaliana GN=LPPD PE=2 SV=1
AT4G17810	1175	11.66	11.68	16.77	18.22	1.011593814	0.001885863	0.029956841	AT4G17810	ANM66531.1 C2H2 and C2HC zinc fingers superfamily protein [Arabidopsis thaliana];AAR92337.1 At4g17810 [Arabidopsis thaliana] &gt;ADO15280.1 palmate-like pentafoliata 1 transcription factor [Arabidopsis lyrata] &gt;AAR24195.1 At4g17810 [Arabidopsis thaliana] &gt;AEE83953.1 C2H2 and C2HC zinc fingers superfamily protein [Arabidopsis thaliana] &gt;OAO99404.1 hypothetical protein AXX17_AT4G20950 [Ara…	GO:0044212;GO:0008270;GO:0005634;GO:0003676;GO:0003700;GO:0006355;GO:0046872;GO:0043565	transcription regulatory region DNA binding;zinc ion binding;nucleus;nucleic acid binding;transcription factor activity, sequence-specific DNA binding;regulation of transcription, DNA-templated;metal ion binding;sequence-specific DNA binding	-	-	-	-	-	-	Zinc	Zinc finger protein 10 OS=Arabidopsis thaliana GN=ZFP10 PE=2 SV=1
AT3G48740	1387	148.01	100.51	279.56	243.31	1.455214966	9.11E-07	5.96E-05	AT3G48740	AAK32837.1 AT3g48740/T8P19_250 [Arabidopsis thaliana] &gt; Short=AtSWEET11;AAM20244.1 putative MTN3 protein [Arabidopsis thaliana] &gt;AEE78451.1 Nodulin MtN3 family protein [Arabidopsis thaliana] &gt;Nodulin MtN3 family protein [Arabidopsis thaliana] &gt;AAL49908.1 putative MTN3 protein [Arabidopsis thaliana] &gt;AAL77742.1 AT3g48740/T8P19_250 [Arabidopsis thaliana] &gt; AltName: Full=Protein SU…	GO:0051260;GO:0009793;GO:0006810;GO:0005887;GO:0005886;GO:0007275;GO:0010431;GO:0008643;GO:0015770;GO:0016021;GO:0008515;GO:0016020;GO:0051119;GO:0005515	protein homooligomerization;embryo development ending in seed dormancy;transport;integral component of plasma membrane;plasma membrane;multicellular organism development;seed maturation;carbohydrate transport;sucrose transport;integral component of membrane;sucrose transmembrane transporter activity;membrane;sugar transmembrane transporter activity;protein binding	K15382	SLC50A,SWEET	http://www.genome.jp/dbget-bin/www_bget?ko:K15382	-	-	-	Bidirectional	Bidirectional sugar transporter SWEET11 OS=Arabidopsis thaliana GN=SWEET11 PE=1 SV=1
AT1G24147	933	41.43	37.21	53.48	73.48	1.104458949	0.000388513	0.009018961	AT1G24147	transmembrane protein [Arabidopsis thaliana] &gt;ABF59204.1 unknown protein [Arabidopsis thaliana] &gt;AEE30484.1 transmembrane protein [Arabidopsis thaliana]	GO:0003674;GO:0008150;GO:0005576	molecular_function;biological_process;extracellular region	-	-	-	-	-	-	-	-
AT3G17510	2094	13.02	21.9	72.06	45.15	2.141742185	1.30E-10	2.52E-08	AT3G17510	OAP05351.1 SnRK3.16 [Arabidopsis thaliana];AEE75963.1 CBL-interacting protein kinase 1 [Arabidopsis thaliana] &gt;AEE75962.1 CBL-interacting protein kinase 1 [Arabidopsis thaliana];CBL-interacting protein kinase 1 [Arabidopsis thaliana] &gt;Q8RWC9.2 RecName: Full=CBL-interacting serine/threonine-protein kinase 1; AltName: Full=SOS2-like protein kinase PKS13 &gt;ABL66752.1 At3g17510 [Arabidopsis t…	GO:0006468;GO:0016301;GO:0006970;GO:0009737;GO:0005515;GO:0007165;GO:0009651;GO:0004674;GO:0016740;GO:0035556;GO:0005524;GO:0000166;GO:0005634;GO:0004672;GO:0016310;GO:0005737;GO:0005886	protein phosphorylation;kinase activity;response to osmotic stress;response to abscisic acid;protein binding;signal transduction;response to salt stress;protein serine/threonine kinase activity;transferase activity;intracellular signal transduction;ATP binding;nucleotide binding;nucleus;protein kinase activity;phosphorylation;cytoplasm;plasma membrane	K07198	PRKAA,AMPK	http://www.genome.jp/dbget-bin/www_bget?ko:K07198	-	-	-	CBL-interacting	CBL-interacting serine/threonine-protein kinase 1 OS=Arabidopsis thaliana GN=CIPK1 PE=1 SV=2
AT1G75750	758	27.78	24.77	108.11	29.92	1.790988074	0.000709789	0.014260631	AT1G75750	AEE35754.1 GAST1 protein homolog 1 [Arabidopsis thaliana] &gt;AEE35755.1 GAST1 protein homolog 1 [Arabidopsis thaliana];OAP12681.1 GASA1 [Arabidopsis thaliana];P46689.2 RecName: Full=Gibberellin-regulated protein 1;GAST1 protein homolog 1 [Arabidopsis thaliana] &gt; AltName: Full=GAST1 protein homolog 1;AAL58896.1 At1g75750/F10A5_16 [Arabidopsis thaliana] &gt; Flags: Precursor &gt	GO:0005576;GO:0009737;GO:0005618;GO:0009739;GO:0009740;GO:0003674;GO:0009505;GO:0009826;GO:0009741	extracellular region;response to abscisic acid;cell wall;response to gibberellin;gibberellic acid mediated signaling pathway;molecular_function;plant-type cell wall;unidimensional cell growth;response to brassinosteroid	-	-	-	-	-	-	Gibberellin-regulated	Gibberellin-regulated protein 1 OS=Arabidopsis thaliana GN=GASA1 PE=2 SV=2
AT3G54890	1182	3233.51	2929.95	5839.41	6932.9	1.453835917	2.64E-09	3.77E-07	AT3G54890	CAB41095.1 chlorophyll a/b-binding protein [Arabidopsis thaliana] &gt;CAA39534.1 chlorophyll A/B-binding protein [Arabidopsis thaliana] &gt;chlorophyll a-b binding protein 6 [Arabidopsis thaliana] &gt;AAN38689.1 At3g54890/F28P10_130 [Arabidopsis thaliana] &gt;AAA32759.1 chlorophyll a/b-binding protein [Arabidopsis thaliana] &gt;AAL49939.1 AT3g54890/F28P10_130 [Arabidopsis thaliana] &gt;AEE79308.1…	GO:0015979;GO:0009535;GO:0009765;GO:0046872;GO:0005515;GO:0009644;GO:0010114;GO:0009536;GO:0016020;GO:0009768;GO:0031409;GO:0018298;GO:0009941;GO:0009507;GO:0010218;GO:0009522;GO:0009637;GO:0009534;GO:0016021;GO:0010287;GO:0009579;GO:0009409;GO:0009523;GO:0009645;GO:0030076;GO:0016168	photosynthesis;chloroplast thylakoid membrane;photosynthesis, light harvesting;metal ion binding;protein binding;response to high light intensity;response to red light;plastid;membrane;photosynthesis, light harvesting in photosystem I;pigment binding;protein-chromophore linkage;chloroplast envelope;chloroplast;response to far red light;photosystem I;response to blue light;chloroplast thylakoid;in…	K08907	LHCA1	http://www.genome.jp/dbget-bin/www_bget?ko:K08907	Photosynthesis - antenna proteins	ko00196	-	Chlorophyll	Chlorophyll a-b binding protein 6, chloroplastic OS=Arabidopsis thaliana GN=LHCA1 PE=1 SV=1
AT2G20880	1344	0.84	0.84	3.09	3.23	2.308199373	0.0001652	0.004567134	AT2G20880	AAM10221.1 AP2 domain transcription factor [Arabidopsis thaliana] &gt;Q9SKT1.1 RecName: Full=Ethylene-responsive transcription factor ERF053 &gt;Integrase-type DNA-binding superfamily protein [Arabidopsis thaliana] &gt;AAL32921.1 AP2 domain transcription factor [Arabidopsis thaliana] &gt;AAD20907.1 AP2 domain transcription factor [Arabidopsis thaliana] &gt;AEC07091.1 Integrase-type DNA-binding su…	GO:0005737;GO:2000070;GO:0009873;GO:0009651;GO:0005634;GO:0003677;GO:0006355;GO:0003700;GO:0006351;GO:0043565	cytoplasm;regulation of response to water deprivation;ethylene-activated signaling pathway;response to salt stress;nucleus;DNA binding;regulation of transcription, DNA-templated;transcription factor activity, sequence-specific DNA binding;transcription, DNA-templated;sequence-specific DNA binding	-	-	-	-	-	-	Ethylene-responsive	Ethylene-responsive transcription factor ERF053 OS=Arabidopsis thaliana GN=ERF053 PE=1 SV=1
AT1G29690	2266	12.1	9.68	17.14	17.32	1.045913568	0.000358671	0.008492246	AT1G29690	AAG51760.1 unknown protein;AEE31118.1 MAC/Perforin domain-containing protein [Arabidopsis thaliana]; Short=Protein CAD1 &gt;AAL75908.1 At1g29690/F15D2_24 [Arabidopsis thaliana] &gt;ABO38750.1 At1g29690 [Arabidopsis thaliana] &gt;Q9C7N2.1 RecName: Full=MACPF domain-containing protein CAD1; 124288-121737 [Arabidopsis thaliana] &gt; AltName: Full=Protein CONSTITUTIVELY ACTIVATED CELL DEATH 1;MAC/Per…	GO:0008219;GO:0006955;GO:0002376;GO:0010337;GO:0009626;GO:0006952;GO:0045087	cell death;immune response;immune system process;regulation of salicylic acid metabolic process;plant-type hypersensitive response;defense response;innate immune response	-	-	-	-	-	-	MACPF	MACPF domain-containing protein CAD1 OS=Arabidopsis thaliana GN=CAD1 PE=2 SV=1
AT3G01490	1896	3.9	2.51	8.27	9.46	1.88055434	4.17E-06	0.00021418	AT3G01490	ANM65914.1 Protein kinase superfamily protein [Arabidopsis thaliana];AAF01534.1 putative protein kinase [Arabidopsis thaliana] &gt;OAP02542.1 hypothetical protein AXX17_AT3G00590 [Arabidopsis thaliana] &gt;AAL15278.1 AT3g01490/F4P13_4 [Arabidopsis thaliana] &gt;AAM97058.1 putative protein kinase [Arabidopsis thaliana] &gt;Protein kinase superfamily protein [Arabidopsis thaliana] &gt;AAN15525.1 pu…	GO:0004712;GO:0016301;GO:0006468;GO:0005524;GO:0016310;GO:0004672;GO:0005575	protein serine/threonine/tyrosine kinase activity;kinase activity;protein phosphorylation;ATP binding;phosphorylation;protein kinase activity;cellular_component	-	-	-	-	-	-	Serine/threonine-protein	Serine/threonine-protein kinase STY8 OS=Arabidopsis thaliana GN=STY8 PE=1 SV=2
AT1G63180	1459	4.56	5.37	8.06	8.31	1.12878626	0.001626013	0.02683361	AT1G63180	OAP18097.1 UGE3 [Arabidopsis thaliana]; AltName: Full=UDP-galactose 4-epimerase 3;BAC42551.1 putative uridine diphosphate glucose epimerase [Arabidopsis thaliana] &gt; AltName: Full=UDP-L-arabinose 4-epimerase; Short=AtUGE3 &gt;Q8LDN8.1 RecName: Full=Bifunctional UDP-glucose 4-epimerase and UDP-xylose 4-epimerase 3;AAM63099.1 uridine diphosphate glucose epimerase, putative [Arabidopsis thaliana] …	GO:0006012;GO:0016853;GO:0005794;GO:0009555;GO:0003978;GO:0045227;GO:0033358;GO:0050373;GO:0005975;GO:0071555;GO:0046983;GO:0016857	galactose metabolic process;isomerase activity;Golgi apparatus;pollen development;UDP-glucose 4-epimerase activity;capsule polysaccharide biosynthetic process;UDP-L-arabinose biosynthetic process;UDP-arabinose 4-epimerase activity;carbohydrate metabolic process;cell wall organization;protein dimerization activity;racemase and epimerase activity, acting on carbohydrates and derivatives	K01784	galE,GALE	http://www.genome.jp/dbget-bin/www_bget?ko:K01784	Amino sugar and nucleotide sugar metabolism;Galactose metabolism	ko00520,ko00052	KOG1371(M)(UDP-glucose 4-epimerase/UDP-sulfoquinovose synthase)	Bifunctional	Bifunctional UDP-glucose 4-epimerase and UDP-xylose 4-epimerase 3 OS=Arabidopsis thaliana GN=UGE3 PE=1 SV=1
AT1G69530	1432	75.83	82.1	149.09	177.8	1.448403322	1.29E-09	2.00E-07	AT1G69530	AEE34943.1 expansin A1 [Arabidopsis thaliana];NP_849868.1 expansin A1 [Arabidopsis thaliana] &gt;Q9C554.1 RecName: Full=Expansin-A1; AltName: Full=Alpha-expansin-1;AEE34945.2 expansin A1 [Arabidopsis thaliana]; AltName: Full=Ath-ExpAlpha-1.2;BAH56770.1 AT1G69530 [Arabidopsis thaliana] &gt; Flags: Precursor &gt;expansin A1 [Arabidopsis thaliana] &gt;AEE34946.1 expansin A1 [Arabidopsis thaliana];AE…	GO:0010119;GO:0071555;GO:0005576;GO:0005618;GO:0009739;GO:0016020;GO:0009664;GO:0006949;GO:0010114;GO:0009505;GO:0009828;GO:0009826	regulation of stomatal movement;cell wall organization;extracellular region;cell wall;response to gibberellin;membrane;plant-type cell wall organization;syncytium formation;response to red light;plant-type cell wall;plant-type cell wall loosening;unidimensional cell growth	-	-	-	-	-	-	Expansin-A1	Expansin-A1 OS=Arabidopsis thaliana GN=EXPA1 PE=2 SV=1
AT3G18773	1428	3.58	3.91	8.8	10.84	1.805671995	2.13E-06	0.000122312	AT3G18773	ABF19045.1 At3g18773 [Arabidopsis thaliana] &gt;BAD95334.1 hypothetical protein [Arabidopsis thaliana] &gt;RING/U-box superfamily protein [Arabidopsis thaliana] &gt;AAM64481.1 contains similarity to RING zinc finger protein [Arabidopsis thaliana] &gt;BAB01804.1 unnamed protein product [Arabidopsis thaliana] &gt;Q9LS99.1 RecName: Full=RING-H2 finger protein ATL77; AltName: Full=RING-type E3 ubiqui…	GO:0016567;GO:0008270;GO:0016021;GO:0046872;GO:0016740;GO:0016020	protein ubiquitination;zinc ion binding;integral component of membrane;metal ion binding;transferase activity;membrane	K19040	ATL76S	http://www.genome.jp/dbget-bin/www_bget?ko:K19040	-	-	-	RING-H2	RING-H2 finger protein ATL77 OS=Arabidopsis thaliana GN=ATL77 PE=2 SV=1
AT5G26200	1263	1.72	1.37	6.57	6.35	2.461267099	4.55E-07	3.35E-05	AT5G26200	AED93536.1 Mitochondrial substrate carrier family protein [Arabidopsis thaliana];AAL24263.1 AT5g26200/T19G15_50 [Arabidopsis thaliana] &gt;Mitochondrial substrate carrier family protein [Arabidopsis thaliana] &gt;AAN18059.1 At5g26200/T19G15_50 [Arabidopsis thaliana] &gt	GO:0006810;GO:0055085;GO:0005743;GO:0006412;GO:0006839;GO:0003735;GO:0016020;GO:0005739;GO:0016021	transport;transmembrane transport;mitochondrial inner membrane;translation;mitochondrial transport;structural constituent of ribosome;membrane;mitochondrion;integral component of membrane	K15121	SLC25A44	http://www.genome.jp/dbget-bin/www_bget?ko:K15121	-	-	KOG0768(C)(Mitochondrial carrier protein PET8)	Solute	Solute carrier family 25 member 44 OS=Mus musculus GN=Slc25a44 PE=1 SV=1
AT3G29240	1378	75.22	76.64	139.07	123.42	1.193955539	2.33E-08	2.48E-06	AT3G29240	BAB01820.1 unnamed protein product [Arabidopsis thaliana] &gt;AAM98077.1 AT3g29240/MXO21_9 [Arabidopsis thaliana] &gt;AEE77554.1 PPR containing protein (DUF179) [Arabidopsis thaliana] &gt;AEE77555.1 PPR containing protein (DUF179) [Arabidopsis thaliana] &gt;AAO42791.1 AT3g29240/MXO21_9 [Arabidopsis thaliana] &gt;AAL84976.1 AT3g29240/MXO21_9 [Arabidopsis thaliana] &gt;NP_850648.1 PPR containing pr…	GO:0009507;GO:0008150;GO:0003674	chloroplast;biological_process;molecular_function	-	-	-	-	-	-	UPF0301	UPF0301 protein Plut_0637 OS=Chlorobium luteolum (strain DSM 273 / 2530) GN=Plut_0637 PE=3 SV=1
AT1G68670	1853	23.82	30.86	50.58	46.81	1.232429279	2.04E-07	1.67E-05	AT1G68670	AAL36242.1 unknown protein [Arabidopsis thaliana] &gt;myb-like transcription factor family protein [Arabidopsis thaliana] &gt;AAM14180.1 unknown protein [Arabidopsis thaliana] &gt;AEE34826.1 myb-like transcription factor family protein [Arabidopsis thaliana]	GO:0009737;GO:0006351;GO:0003700;GO:0006355;GO:0003677;GO:0005634;GO:0055062	response to abscisic acid;transcription, DNA-templated;transcription factor activity, sequence-specific DNA binding;regulation of transcription, DNA-templated;DNA binding;nucleus;phosphate ion homeostasis	-	-	-	-	-	-	Transcription	Transcription factor HHO2 OS=Arabidopsis thaliana GN=HHO2 PE=2 SV=1
AT1G22890	705	113.41	70.82	154.28	149.52	1.131383394	0.000674351	0.013758154	AT1G22890	ABK32202.1 At1g22890 [Arabidopsis thaliana] &gt;BAH19923.1 AT1G22890 [Arabidopsis thaliana] &gt;AEE30304.1 transmembrane protein [Arabidopsis thaliana] &gt;OAP15932.1 hypothetical protein AXX17_AT1G24040 [Arabidopsis thaliana];transmembrane protein [Arabidopsis thaliana] &gt	GO:0005739;GO:0008150;GO:0003674	mitochondrion;biological_process;molecular_function	-	-	-	-	-	-	-	-
AT4G16880	1193	8.2	5.52	24.96	20.43	2.115009992	1.07E-08	1.25E-06	AT4G16880	disease resistance RPP5 like protein, partial [Arabidopsis thaliana]	GO:0005739;GO:0007165;GO:0043531;GO:0006952;GO:0008150;GO:0005524;GO:0000166;GO:0005634;GO:0003674;GO:0005737	mitochondrion;signal transduction;ADP binding;defense response;biological_process;ATP binding;nucleotide binding;nucleus;molecular_function;cytoplasm	-	-	-	-	-	-	Disease	Disease resistance protein RPP4 OS=Arabidopsis thaliana GN=RPP4 PE=1 SV=1
AT4G17340	1353	32.17	19.71	48.44	66.94	1.544057619	3.23E-05	0.001178497	AT4G17340	AAM67235.1 membrane channel like protein [Arabidopsis thaliana] &gt;OAO98099.1 TIP2 [Arabidopsis thaliana];AAL06963.1 AT4g17340/dl4705w [Arabidopsis thaliana] &gt;2; Contains: RecName: Full=Probable aquaporin TIP2-2, N-terminally processed &gt; AltName: Full=Tonoplast intrinsic protein 2-2; Short=AtTIP2;AEE83878.1 tonoplast intrinsic protein 2;Q41975.2 RecName: Full=Probable aquaporin TIP2-2;CAB7…	GO:0006810;GO:0005737;GO:0009992;GO:0005887;GO:0015254;GO:0005215;GO:0042807;GO:0034220;GO:0009705;GO:0016020;GO:0015250;GO:0005773;GO:0016021;GO:0009507;GO:0005774	transport;cytoplasm;cellular water homeostasis;integral component of plasma membrane;glycerol channel activity;transporter activity;central vacuole;ion transmembrane transport;plant-type vacuole membrane;membrane;water channel activity;vacuole;integral component of membrane;chloroplast;vacuolar membrane	K09873	TIP	http://www.genome.jp/dbget-bin/www_bget?ko:K09873	-	-	KOG0223(G)(Aquaporin (major intrinsic protein family))	Probable	Probable aquaporin TIP2-2 OS=Arabidopsis thaliana GN=TIP2-2 PE=1 SV=2
AT2G45180	970	689.28	524.62	1159.86	1366.09	1.459994831	1.54E-07	1.33E-05	AT2G45180	OAP08677.1 hypothetical protein AXX17_AT2G42750 [Arabidopsis thaliana];AAV84511.1 At2g45180 [Arabidopsis thaliana] &gt;BAF01874.1 putative proline-rich protein [Arabidopsis thaliana] &gt;AAB82643.1 expressed protein [Arabidopsis thaliana] &gt;AEC10522.1 Bifunctional inhibitor/lipid-transfer protein/seed storage 2S albumin superfamily protein [Arabidopsis thaliana] &gt;BAF02133.1 putative proline-…	GO:0005576;GO:0008289;GO:0009535;GO:0006508;GO:0006869;GO:0008233	extracellular region;lipid binding;chloroplast thylakoid membrane;proteolysis;lipid transport;peptidase activity	-	-	-	-	-	-	14	14 kDa proline-rich protein DC2.15 OS=Daucus carota PE=2 SV=1
AT1G29920	1119	1650.88	3187.64	7233.66	8463	2.126700919	4.10E-11	8.85E-09	AT1G29920	chlorophyll A/B binding protein 3 [Arabidopsis thaliana] &gt;AEE31150.1 chlorophyll A/B-binding protein 2 [Arabidopsis thaliana] &gt;AAN31868.1 putative photosystem II type I chlorophyll a /b binding protein [Arabidopsis thaliana] &gt; AltName: Full=LHCII type I CAB-3;P0CJ48.1 RecName: Full=Chlorophyll a-b binding protein 2, chloroplastic;CAA27541.1 chlorophyll a/b binding protein (LHCP AB 180) […	GO:0016020;GO:0005794;GO:0031409;GO:0009768;GO:0018298;GO:0009536;GO:0010114;GO:0009750;GO:0009416;GO:0005515;GO:0015979;GO:0009579;GO:0046872;GO:0009535;GO:0009765;GO:0030076;GO:0016021;GO:0010287;GO:0016168;GO:0048046;GO:0009534;GO:0009637;GO:0009523;GO:0010218;GO:0005739;GO:0009522;GO:0009941;GO:0009507	membrane;Golgi apparatus;pigment binding;photosynthesis, light harvesting in photosystem I;protein-chromophore linkage;plastid;response to red light;response to fructose;response to light stimulus;protein binding;photosynthesis;thylakoid;metal ion binding;chloroplast thylakoid membrane;photosynthesis, light harvesting;light-harvesting complex;integral component of membrane;plastoglobule;chlorophy…	K08912	LHCB1	http://www.genome.jp/dbget-bin/www_bget?ko:K08912	Photosynthesis - antenna proteins	ko00196	-	Chlorophyll	Chlorophyll a-b binding protein 3, chloroplastic OS=Arabidopsis thaliana GN=LHCB1.2 PE=1 SV=2
AT5G55970	1975	28.3	14.57	50.21	36.48	1.383508455	0.000380772	0.008873962	AT5G55970	AAM62485.1 unknown [Arabidopsis thaliana] &gt;AED96705.1 RING/U-box superfamily protein [Arabidopsis thaliana] &gt;ANM70825.1 RING/U-box superfamily protein [Arabidopsis thaliana];NP_851197.1 RING/U-box superfamily protein [Arabidopsis thaliana] &gt;RING/U-box superfamily protein [Arabidopsis thaliana] &gt;AED96704.1 RING/U-box superfamily protein [Arabidopsis thaliana] &gt;OAO93210.1 hypothetica…	GO:0008270;GO:0046872;GO:0016020;GO:0043161;GO:0061630;GO:0016021	zinc ion binding;metal ion binding;membrane;proteasome-mediated ubiquitin-dependent protein catabolic process;ubiquitin protein ligase activity;integral component of membrane	-	-	-	-	-	KOG0800(O)(FOG: Predicted E3 ubiquitin ligase)	E3;E3	E3 ubiquitin-protein ligase At1g63170 OS=Arabidopsis thaliana GN=At1g63170 PE=2 SV=2;E3 ubiquitin protein ligase RIE1 OS=Arabidopsis thaliana GN=RIE1 PE=2 SV=1
AT1G78850	1623	22.93	39.33	54.99	64.53	1.353122362	1.62E-05	0.000672561	AT1G78850	D-mannose binding lectin protein with Apple-like carbohydrate-binding domain-containing protein [Arabidopsis thaliana] &gt;AAK96692.1 Strong similarity to glycoprotein EP1 [Arabidopsis thaliana] &gt;OAP17911.1 hypothetical protein AXX17_AT1G73520 [Arabidopsis thaliana];AAC83025.1 Strong similarity to glycoprotein EP1 gb|L16983 Daucus carota and a member of S locus glycoprotein family PF|00954. ES…	GO:0005774;GO:0048046;GO:0005618;GO:0009505;GO:0030246;GO:0005829;GO:0005886;GO:0005794	vacuolar membrane;apoplast;cell wall;plant-type cell wall;carbohydrate binding;cytosol;plasma membrane;Golgi apparatus	-	-	-	-	-	-	Epidermis-specific	Epidermis-specific secreted glycoprotein EP1 OS=Daucus carota GN=EP1 PE=1 SV=1
AT2G31380	1268	7.1	9.27	23.98	17.71	1.749512269	7.24E-08	6.77E-06	AT2G31380	AltName: Full=Salt tolerance-like protein &gt;AAK01658.1 B-box zinc finger protein STH [Arabidopsis thaliana] &gt;AAK17145.1 putative CONSTANS-like B-box zinc finger protein [Arabidopsis thaliana] &gt;AAD26481.2 putative CONSTANS-like B-box zinc finger protein [Arabidopsis thaliana] &gt;Q9SID1.2 RecName: Full=B-box zinc finger protein 25;salt tolerance homologue [Arabidopsis thaliana] &gt;AAK4412…	GO:0006355;GO:0006351;GO:0003700;GO:0010100;GO:0005515;GO:0000989;GO:0046872;GO:0005634;GO:0005622;GO:0008270;GO:0019904	regulation of transcription, DNA-templated;transcription, DNA-templated;transcription factor activity, sequence-specific DNA binding;negative regulation of photomorphogenesis;protein binding;transcription factor activity, transcription factor binding;metal ion binding;nucleus;intracellular;zinc ion binding;protein domain specific binding	-	-	-	-	-	-	B-box	B-box zinc finger protein 25 OS=Arabidopsis thaliana GN=BBX25 PE=1 SV=2
AT3G10720	2261	3.35	6.02	10.48	10.13	1.547631188	1.92E-05	0.000773619	AT3G10720	putative pectinesterase [Arabidopsis thaliana]; Includes: RecName: Full=Pectinesterase 25; AltName: Full=Pectin methylesterase 25; Flags: Precursor &gt; Includes: RecName: Full=Pectinesterase inhibitor 25;AAK59501.1 putative pectinesterase [Arabidopsis thaliana] &gt; AltName: Full=Pectin methylesterase inhibitor 25;Q94CB1.1 RecName: Full=Probable pectinesterase/pectinesterase inhibitor 25;Plant i…	GO:0045490;GO:0071944;GO:0071555;GO:0030599;GO:0005576;GO:0004857;GO:0045330;GO:0016787;GO:0005618;GO:0042545;GO:0009505;GO:0046910	pectin catabolic process;cell periphery;cell wall organization;pectinesterase activity;extracellular region;enzyme inhibitor activity;aspartyl esterase activity;hydrolase activity;cell wall;cell wall modification;plant-type cell wall;pectinesterase inhibitor activity	K01051	E3.1.1.11	http://www.genome.jp/dbget-bin/www_bget?ko:K01051	Pentose and glucuronate interconversions	ko00040	-	Probable	Probable pectinesterase/pectinesterase inhibitor 25 OS=Arabidopsis thaliana GN=PME25 PE=2 SV=1
AT2G43330	2180	10.82	11.51	17.33	19.21	1.105709658	2.98E-05	0.001111152	AT2G43330	inositol transporter 1 [Arabidopsis thaliana] &gt;CAJ00303.1 inositol transporter 1 [Arabidopsis thaliana] &gt;Q8VZR6.1 RecName: Full=Inositol transporter 1 &gt;AAL36257.1 putative membrane transporter protein [Arabidopsis thaliana] &gt;AEC10252.1 inositol transporter 1 [Arabidopsis thaliana];AAM20155.1 putative membrane transporter protein [Arabidopsis thaliana] &gt	GO:0006810;GO:0005886;GO:0005215;GO:0022891;GO:0055085;GO:0005366;GO:0022857;GO:0016020;GO:0009705;GO:0005351;GO:0005774;GO:0015293;GO:0015144;GO:0016021;GO:0005773;GO:0015798	transport;plasma membrane;transporter activity;substrate-specific transmembrane transporter activity;transmembrane transport;myo-inositol:proton symporter activity;transmembrane transporter activity;membrane;plant-type vacuole membrane;sugar:proton symporter activity;vacuolar membrane;symporter activity;carbohydrate transmembrane transporter activity;integral component of membrane;vacuole;myo-ino…	K08150	SLC2A13,ITR	http://www.genome.jp/dbget-bin/www_bget?ko:K08150	-	-	KOG0254(R)(Predicted transporter (major facilitator superfamily))	Inositol	Inositol transporter 1 OS=Arabidopsis thaliana GN=INT1 PE=1 SV=1
AT1G05675	1493	4.14	3.29	11.34	8.82	1.825881368	2.10E-06	0.000121703	AT1G05675	P0C7P7.1 RecName: Full=UDP-glycosyltransferase 74E1 &gt;AEE27875.1 UDP-Glycosyltransferase superfamily protein [Arabidopsis thaliana];UDP-Glycosyltransferase superfamily protein [Arabidopsis thaliana] &gt	GO:0016757;GO:0080043;GO:0043231;GO:0009813;GO:0070301;GO:0042631;GO:0080167;GO:0080044;GO:0071475;GO:0052696;GO:0008152;GO:0035251;GO:0010016;GO:0080024;GO:0052638;GO:0016740;GO:0016758;GO:0071215;GO:0008194	transferase activity, transferring glycosyl groups;quercetin 3-O-glucosyltransferase activity;intracellular membrane-bounded organelle;flavonoid biosynthetic process;cellular response to hydrogen peroxide;cellular response to water deprivation;response to karrikin;quercetin 7-O-glucosyltransferase activity;cellular hyperosmotic salinity response;flavonoid glucuronidation;metabolic process;UDP-glu…	-	-	-	-	-	-	UDP-glycosyltransferase	UDP-glycosyltransferase 74E1 OS=Arabidopsis thaliana GN=UGT74E1 PE=3 SV=1
AT4G20860	1846	10.98	11.6	26.31	13.32	1.19087603	0.001240257	0.021753049	AT4G20860	Short=AtBBE-like 22;CAB79086.1 berberine bridge enzyme-like protein [Arabidopsis thaliana] &gt;Q9SUC6.1 RecName: Full=Berberine bridge enzyme-like 22;FAD-binding Berberine family protein [Arabidopsis thaliana] &gt;AEE84369.1 FAD-binding Berberine family protein [Arabidopsis thaliana];CAB45881.1 berberine bridge enzyme-like protein [Arabidopsis thaliana] &gt; Flags: Precursor &gt	GO:0055114;GO:0005576;GO:0009753;GO:0005829;GO:0005737;GO:0050660;GO:0009055;GO:0003824;GO:0016614;GO:0009505;GO:0016491	oxidation-reduction process;extracellular region;response to jasmonic acid;cytosol;cytoplasm;flavin adenine dinucleotide binding;electron carrier activity;catalytic activity;oxidoreductase activity, acting on CH-OH group of donors;plant-type cell wall;oxidoreductase activity	-	-	-	-	-	-	Berberine	Berberine bridge enzyme-like 22 OS=Arabidopsis thaliana GN=FAD-OXR PE=2 SV=1
AT4G28755	265	5.1	20.53	201.64	25.34	4.136905293	0.000330087	0.00794216	AT4G28755	hypothetical protein AT4G28755, partial [Arabidopsis thaliana] &gt;ANM66845.1 hypothetical protein AT4G28755, partial [Arabidopsis thaliana]	GO:0009534;GO:0010287;GO:0009538;GO:0009941;GO:0009507;GO:0009522;GO:0009536;GO:0016020;GO:0015979;GO:0009535;GO:0009579;GO:0009735	chloroplast thylakoid;plastoglobule;photosystem I reaction center;chloroplast envelope;chloroplast;photosystem I;plastid;membrane;photosynthesis;chloroplast thylakoid membrane;thylakoid;response to cytokinin	K02693	psaE	http://www.genome.jp/dbget-bin/www_bget?ko:K02693	Photosynthesis	ko00195	-	Photosystem	Photosystem I reaction center subunit IV A, chloroplastic OS=Arabidopsis thaliana GN=PSAE1 PE=1 SV=1
AT2G40610	1325	29.13	14.61	53.03	52.19	1.644117247	3.08E-05	0.001136175	AT2G40610	AltName: Full=Alpha-expansin-8;BAF00590.1 Expansin [Arabidopsis thaliana] &gt;expansin A8 [Arabidopsis thaliana] &gt; Short=AtEXPA8;AAB87577.1 putative expansin [Arabidopsis thaliana] &gt; AltName: Full=Ath-ExpAlpha-1.11;OAP09719.1 EXPA8 [Arabidopsis thaliana];O22874.1 RecName: Full=Expansin-A8;AEC09854.1 expansin A8 [Arabidopsis thaliana] &gt; Short=At-EXP8; Short=AtEx8; Flags: Precursor &gt;AAM…	GO:0009664;GO:0009828;GO:0071555;GO:0005576;GO:0016020;GO:0006949;GO:0009826;GO:0009831;GO:0005618	plant-type cell wall organization;plant-type cell wall loosening;cell wall organization;extracellular region;membrane;syncytium formation;unidimensional cell growth;plant-type cell wall modification involved in multidimensional cell growth;cell wall	-	-	-	-	-	-	Expansin-A8	Expansin-A8 OS=Arabidopsis thaliana GN=EXPA8 PE=2 SV=1
AT3G01500	2175	121.2	160.19	238.31	346.7	1.456193943	3.60E-07	2.76E-05	AT3G01500	CAA46508.1 carbonic anhydrase (chloroplast) [Arabidopsis thaliana] &gt; AltName: Full=Protein SALICYLIC ACID-BINDING PROTEIN 3;AAM10220.1 carbonic anhydrase, chloroplast precursor [Arabidopsis thaliana] &gt; AltName: Full=Beta carbonate dehydratase 1;OAP06125.1 SABP3 [Arabidopsis thaliana];AAL15278.1 AT3g01490/F4P13_4 [Arabidopsis thaliana] &gt;AAF01534.1 putative protein kinase [Arabidopsis thal…	GO:0004672;GO:0016310;GO:0008270;GO:0004089;GO:0005886;GO:2000122;GO:0005524;GO:0009579;GO:0010119;GO:0009817;GO:0010037;GO:0015976;GO:0048046;GO:0005575;GO:0009409;GO:0016829;GO:0042742;GO:0016020;GO:0004712;GO:0009536;GO:0010319;GO:0009570;GO:0009535;GO:0015979;GO:0006468;GO:0016301;GO:0009507;GO:0009941	protein kinase activity;phosphorylation;zinc ion binding;carbonate dehydratase activity;plasma membrane;negative regulation of stomatal complex development;ATP binding;thylakoid;regulation of stomatal movement;defense response to fungus, incompatible interaction;response to carbon dioxide;carbon utilization;apoplast;cellular_component;response to cold;lyase activity;defense response to bacterium;…	K01673	cynT,can	http://www.genome.jp/dbget-bin/www_bget?ko:K01673	Nitrogen metabolism	ko00910	KOG1578(P)(Predicted carbonic anhydrase involved in protection against oxidative damage)	Beta	Beta carbonic anhydrase 1, chloroplastic OS=Arabidopsis thaliana GN=BCA1 PE=1 SV=2
AT3G61430	1166	180.06	150.01	234.79	273.11	1.022665167	9.44E-05	0.002889048	AT3G61430	CAB71073.1 plasma membrane intrinsic protein 1a [Arabidopsis thaliana] &gt;P61838.1 RecName: Full=Aquaporin PIP1.1;plasma membrane intrinsic protein 1A [Arabidopsis thaliana] &gt; Short=Aquaporin 1;AEE80202.1 plasma membrane intrinsic protein 1A [Arabidopsis thaliana] &gt;AAM19914.1 AT3g61430/F2A19_30 [Arabidopsis thaliana] &gt; Short=AtPIP1;AAL25530.1 AT3g61430/F2A19_30 [Arabidopsis thaliana] &g…	GO:0034220;GO:0016020;GO:0015250;GO:0006833;GO:0005773;GO:0016021;GO:0009941;GO:0005739;GO:0005887;GO:0015254;GO:0006810;GO:0009992;GO:0005886;GO:0005215;GO:0009414;GO:0009506;GO:0055085	ion transmembrane transport;membrane;water channel activity;water transport;vacuole;integral component of membrane;chloroplast envelope;mitochondrion;integral component of plasma membrane;glycerol channel activity;transport;cellular water homeostasis;plasma membrane;transporter activity;response to water deprivation;plasmodesma;transmembrane transport	K09872	PIP	http://www.genome.jp/dbget-bin/www_bget?ko:K09872	-	-	KOG0223(G)(Aquaporin (major intrinsic protein family))	Aquaporin	Aquaporin PIP1-1 OS=Arabidopsis thaliana GN=PIP1-1 PE=1 SV=1
AT5G35480	553	111.66	55.48	289.6	304.21	2.257760307	7.53E-09	9.17E-07	AT5G35480	ANM69647.1 hypothetical protein AT5G35480 [Arabidopsis thaliana];BAD94868.1 hypothetical protein [Arabidopsis thaliana] &gt;hypothetical protein AT5G35480 [Arabidopsis thaliana] &gt;BAB08707.1 unnamed protein product [Arabidopsis thaliana] &gt;NP_001331310.1 hypothetical protein AT5G35480 [Arabidopsis thaliana] &gt;PREDICTED: uncharacterized protein LOC108821429 isoform X1 [Raphanus sativus];AAS4…	GO:0005575;GO:0008150;GO:0003674	cellular_component;biological_process;molecular_function	-	-	-	-	-	-	-	-
AT3G13065	3359	2.35	2.04	9.11	3.95	1.998284983	5.29E-06	0.000260978	AT3G13065	Q6R2K2.1 RecName: Full=Protein STRUBBELIG-RECEPTOR FAMILY 4;AEE75289.1 STRUBBELIG-receptor family 4 [Arabidopsis thaliana]; AltName: Full=Leucine-rich repeat receptor kinase-like protein SRF4;STRUBBELIG-receptor family 4 [Arabidopsis thaliana] &gt;Polyketide cyclase/dehydrase and lipid transport superfamily protein [Arabidopsis thaliana] &gt;ACM45608.1 At3g13062 [Arabidopsis thaliana] &gt;AAR9987…	GO:0016020;GO:0007169;GO:0004674;GO:0005739;GO:0006468;GO:0016021;GO:0004675;GO:0016301;GO:0005524;GO:0008150;GO:0000166;GO:0016310;GO:0004672;GO:0005886;GO:0007166;GO:0005576;GO:0008289	membrane;transmembrane receptor protein tyrosine kinase signaling pathway;protein serine/threonine kinase activity;mitochondrion;protein phosphorylation;integral component of membrane;transmembrane receptor protein serine/threonine kinase activity;kinase activity;ATP binding;biological_process;nucleotide binding;phosphorylation;protein kinase activity;plasma membrane;cell surface receptor signali…	-	-	-	-	-	-	Protein	Protein STRUBBELIG-RECEPTOR FAMILY 4 OS=Arabidopsis thaliana GN=SRF4 PE=2 SV=1
AT3G53810	2423	8.76	8.22	13.65	14.01	1.092856564	6.50E-05	0.002113151	AT3G53810	Q9M345.1 RecName: Full=L-type lectin-domain containing receptor kinase IV.2;Concanavalin A-like lectin protein kinase family protein [Arabidopsis thaliana] &gt;AEE79146.1 Concanavalin A-like lectin protein kinase family protein [Arabidopsis thaliana]; AltName: Full=Protein SMALL, GLUED-TOGETHER, AND COLLAPSED POLLEN;CAB88343.1 serine/threonine-specific kinase like protein [Arabidopsis thaliana] &…	GO:0007275;GO:0000166;GO:0005524;GO:0005886;GO:0016310;GO:0009555;GO:0004672;GO:0030246;GO:0004674;GO:0016740;GO:0016020;GO:0042742;GO:0016301;GO:0006468;GO:0016021	multicellular organism development;nucleotide binding;ATP binding;plasma membrane;phosphorylation;pollen development;protein kinase activity;carbohydrate binding;protein serine/threonine kinase activity;transferase activity;membrane;defense response to bacterium;kinase activity;protein phosphorylation;integral component of membrane	-	-	-	-	-	-	L-type	L-type lectin-domain containing receptor kinase IV.2 OS=Arabidopsis thaliana GN=LECRK42 PE=2 SV=1
AT4G30460	826	9.58	11.01	18.14	22.35	1.29143294	0.000482135	0.010690702	AT4G30460	glycine-rich protein [Arabidopsis thaliana] &gt;OAO96585.1 hypothetical protein AXX17_AT4G34920 [Arabidopsis thaliana];AEE85767.1 glycine-rich protein [Arabidopsis thaliana] &gt;AAM13074.1 unknown protein [Arabidopsis thaliana] &gt;AAN15410.1 unknown protein [Arabidopsis thaliana] &gt;CAB79764.1 glycine-rich protein [Arabidopsis thaliana] &gt	GO:0003674;GO:0008150	molecular_function;biological_process	-	-	-	-	-	-	-	-
AT1G13448	592	6.9	5.37	17.13	17.48	1.931008429	0.000103039	0.003121135	AT1G13448	-	-	-	-	-	-	-	-	-	-	-
AT2G25900	1677	66.03	73.36	208	225.1	2.033527787	7.76E-21	7.37E-18	AT2G25900	O82307.1 RecName: Full=Zinc finger CCCH domain-containing protein 23;AEC07770.1 Zinc finger C-x8-C-x5-C-x3-H type family protein [Arabidopsis thaliana];Zinc finger C-x8-C-x5-C-x3-H type family protein [Arabidopsis thaliana] &gt;AAM91054.1 At2g25900/F17H15.7 [Arabidopsis thaliana] &gt;AAK43909.1 putative CCCH-type zinc finger protein [Arabidopsis thaliana] &gt;AAC42256.1 putative CCCH-type zinc fi…	GO:0003727;GO:0003723;GO:0006355;GO:0003677;GO:0003700;GO:0005737;GO:0046872;GO:0005634;GO:0061157	single-stranded RNA binding;RNA binding;regulation of transcription, DNA-templated;DNA binding;transcription factor activity, sequence-specific DNA binding;cytoplasm;metal ion binding;nucleus;mRNA destabilization	-	-	-	-	-	KOG1595(R)(CCCH-type Zn-finger protein)	Zinc	Zinc finger CCCH domain-containing protein 23 OS=Arabidopsis thaliana GN=At2g25900 PE=2 SV=1
AT1G32960	2656	3.95	3.94	7.92	7.2	1.324685027	1.12E-05	0.000494112	AT1G32960	AAQ56790.1 At1g32960 [Arabidopsis thaliana] &gt; Flags: Precursor &gt;AAM20591.1 subtilase, putative [Arabidopsis thaliana] &gt;AEE31544.1 Subtilase family protein [Arabidopsis thaliana];Subtilase family protein [Arabidopsis thaliana] &gt; Short=AtSBT3.3;Q9MAP5.1 RecName: Full=Subtilisin-like protease SBT3.3; AltName: Full=Subtilase subfamily 3 member 3;AAF31276.1 Third of four adjacent putative …	GO:0005618;GO:0005576;GO:0048046;GO:0016787;GO:0004252;GO:0040008;GO:0006952;GO:0009682;GO:0006508;GO:0008233;GO:0008236;GO:0009505;GO:0031012;GO:0005578;GO:0008152	cell wall;extracellular region;apoplast;hydrolase activity;serine-type endopeptidase activity;regulation of growth;defense response;induced systemic resistance;proteolysis;peptidase activity;serine-type peptidase activity;plant-type cell wall;extracellular matrix;proteinaceous extracellular matrix;metabolic process	-	-	-	-	-	-	Subtilisin-like	Subtilisin-like protease SBT3.3 OS=Arabidopsis thaliana GN=SBT3.3 PE=2 SV=1
AT5G16370	2224	34.15	30.29	55.51	58.93	1.214360165	9.51E-07	6.19E-05	AT5G16370	acyl activating enzyme 5 [Arabidopsis thaliana] &gt;AED92284.1 acyl activating enzyme 5 [Arabidopsis thaliana];Q9FFE6.1 RecName: Full=Probable acyl-activating enzyme 5, peroxisomal; Short=AtAMPBP5 &gt;AAM28622.1 adenosine monophosphate binding protein 5 AMPBP5 [Arabidopsis thaliana] &gt;BAB09604.1 AMP-binding protein [Arabidopsis thaliana] &gt; AltName: Full=AMP-binding protein 5	GO:0003824;GO:0009507;GO:0006631;GO:0008152;GO:0005777;GO:0006629;GO:0016874	catalytic activity;chloroplast;fatty acid metabolic process;metabolic process;peroxisome;lipid metabolic process;ligase activity	-	-	-	-	-	KOG1176(I)(Acyl-CoA synthetase)	Probable	Probable acyl-activating enzyme 5, peroxisomal OS=Arabidopsis thaliana GN=AAE5 PE=2 SV=1
AT3G60300	1400	83.7	68.38	143.72	116.75	1.115631701	1.79E-05	0.000729572	AT3G60300	AAM48004.1 putative protein [Arabidopsis thaliana];OAP06641.1 hypothetical protein AXX17_AT3G54700 [Arabidopsis thaliana];RWD domain-containing protein [Arabidopsis thaliana] &gt;AEE80040.1 RWD domain-containing protein [Arabidopsis thaliana] &gt;AEE80041.1 RWD domain-containing protein [Arabidopsis thaliana];putative protein [Arabidopsis thaliana] &gt;AAY57602.1 RING finger family protein [Arabi…	GO:0046872;GO:0061630;GO:0005634;GO:0008270	metal ion binding;ubiquitin protein ligase activity;nucleus;zinc ion binding	K10640	RNF25,AO7	http://www.genome.jp/dbget-bin/www_bget?ko:K10640	-	-	-	E3;E3	E3 ubiquitin-protein ligase RNF25 OS=Bos taurus GN=RNF25 PE=2 SV=1;E3 ubiquitin-protein ligase RNF25 OS=Homo sapiens GN=RNF25 PE=1 SV=1
AT3G06080	2270	22.41	18	36.74	35.37	1.223510179	5.22E-06	0.00025895	AT3G06080	OAP04459.1 TBL10 [Arabidopsis thaliana];AAP42748.1 At3g06080 [Arabidopsis thaliana] &gt;Q9LDG2.1 RecName: Full=Protein trichome birefringence-like 10 &gt; 23105-20540 [Arabidopsis thaliana] &gt;AEE74340.1 trichome birefringence-like protein (DUF828) [Arabidopsis thaliana] &gt;AAL24319.1 unknown protein [Arabidopsis thaliana] &gt;AEE74341.1 trichome birefringence-like protein (DUF828) [Arabidopsis…	GO:0016413;GO:0005794;GO:0005634;GO:0016021;GO:0016020;GO:0007623;GO:0071554	O-acetyltransferase activity;Golgi apparatus;nucleus;integral component of membrane;membrane;circadian rhythm;cell wall organization or biogenesis	-	-	-	-	-	-	Protein	Protein trichome birefringence-like 10 OS=Arabidopsis thaliana GN=TBL10 PE=2 SV=1
AT3G45060	1912	0.97	2.2	3	7.22	2.122242342	0.000599108	0.012635537	AT3G45060	AAU05505.1 At3g45060 [Arabidopsis thaliana] &gt;AEE77987.1 high affinity nitrate transporter 2.6 [Arabidopsis thaliana] &gt;high affinity nitrate transporter 2.6 [Arabidopsis thaliana] &gt;OAP01799.1 NRT2.6 [Arabidopsis thaliana];CAB89321.1 high-affinity nitrate transporter-like protein [Arabidopsis thaliana] &gt;Q9LXH0.1 RecName: Full=High affinity nitrate transporter 2.6; Short=AtNRT2:6 &gt;AAS…	GO:0016021;GO:0009507;GO:0016020;GO:0015112;GO:0055085;GO:0042128;GO:0015706;GO:0005886;GO:0080167	integral component of membrane;chloroplast;membrane;nitrate transmembrane transporter activity;transmembrane transport;nitrate assimilation;nitrate transport;plasma membrane;response to karrikin	K02575	NRT,narK,nrtP,nasA	http://www.genome.jp/dbget-bin/www_bget?ko:K02575	Nitrogen metabolism	ko00910	-	High	High affinity nitrate transporter 2.6 OS=Arabidopsis thaliana GN=NRT2.6 PE=1 SV=1
AT2G32880	1436	14.08	7.98	39.73	30.38	2.036274373	7.20E-08	6.76E-06	AT2G32880	AEC08756.1 TRAF-like family protein [Arabidopsis thaliana];TRAF-like family protein [Arabidopsis thaliana] &gt;ANM62173.1 TRAF-like family protein [Arabidopsis thaliana];AAB91985.1 unknown protein [Arabidopsis thaliana] &gt	GO:0016021;GO:0016020;GO:0003674;GO:0005634;GO:0008150	integral component of membrane;membrane;molecular_function;nucleus;biological_process	-	-	-	-	-	-	Ubiquitin	Ubiquitin carboxyl-terminal hydrolase 12 OS=Arabidopsis thaliana GN=UBP12 PE=2 SV=2
AT4G26555	873	31.71	37.65	54.79	51.4	1.019326965	7.26E-05	0.002319074	AT4G26555	Short=AtFKBP16-1;ANM67053.1 FKBP-like peptidyl-prolyl cis-trans isomerase family protein [Arabidopsis thaliana];AAL27493.1 AT4g26550/M3E9_20 [Arabidopsis thaliana] &gt; Short=PPIase FKBP16-1;BAC42474.1 unknown protein [Arabidopsis thaliana] &gt; AltName: Full=Rotamase; Flags: Precursor &gt; AltName: Full=FK506-binding protein 16-1;AEE85218.1 FKBP-like peptidyl-prolyl cis-trans isomerase family pr…	GO:0016853;GO:0005789;GO:0009536;GO:0016020;GO:0000412;GO:0009507;GO:0005730;GO:0006457;GO:0009579;GO:0061077;GO:0009543;GO:0018208;GO:0005528;GO:0003755	isomerase activity;endoplasmic reticulum membrane;plastid;membrane;histone peptidyl-prolyl isomerization;chloroplast;nucleolus;protein folding;thylakoid;chaperone-mediated protein folding;chloroplast thylakoid lumen;peptidyl-proline modification;FK506 binding;peptidyl-prolyl cis-trans isomerase activity	-	-	-	-	-	-	Peptidyl-prolyl	Peptidyl-prolyl cis-trans isomerase FKBP16-1, chloroplastic OS=Arabidopsis thaliana GN=FKBP16-1 PE=2 SV=1
AT3G48990	2203	133.51	108.46	215.11	200.86	1.163996153	2.56E-06	0.00014289	AT3G48990	AAL32837.1 4-coumarate-CoA ligase-like protein [Arabidopsis thaliana] &gt;AAM28620.1 adenosine monophosphate binding protein 3 AMPBP3 [Arabidopsis thaliana] &gt;Q9SMT7.1 RecName: Full=Oxalate--CoA ligase;CAB62011.1 4-coumarate-CoA ligase-like protein [Arabidopsis thaliana] &gt;OAP02140.1 AAE3 [Arabidopsis thaliana]; AltName: Full=Acyl-activating enzyme 3; Short=AtMPBP3; Short=At4CL8;5IE3_A Chain …	GO:0003824;GO:0010214;GO:0046686;GO:0005739;GO:0009507;GO:0016208;GO:0008152;GO:0009570;GO:0050832;GO:0048046;GO:0006952;GO:0009506;GO:0050203;GO:0010030;GO:0005737;GO:0016874;GO:0005524;GO:0005829;GO:0033611;GO:0009735;GO:0000166	catalytic activity;seed coat development;response to cadmium ion;mitochondrion;chloroplast;AMP binding;metabolic process;chloroplast stroma;defense response to fungus;apoplast;defense response;plasmodesma;oxalate-CoA ligase activity;positive regulation of seed germination;cytoplasm;ligase activity;ATP binding;cytosol;oxalate catabolic process;response to cytokinin;nucleotide binding	-	-	-	-	-	KOG1176(I)(Acyl-CoA synthetase)	Oxalate--CoA	Oxalate--CoA ligase OS=Arabidopsis thaliana GN=AAE3 PE=1 SV=1
AT1G06680	1349	2365	2152.59	3359.21	4127.76	1.126900339	8.79E-06	0.000406135	AT1G06680	AAL08272.1 At1g06680/F4H5_18 [Arabidopsis thaliana] &gt; AltName: Full=OEC 23 kDa subunit;AAM20127.1 putative 23 kDa polypeptide of oxygen-evolving complex (OEC) [Arabidopsis thaliana] &gt; AltName: Full=23 kDa thylakoid membrane protein;AAL49935.1 At1g06680/F4H5_18 [Arabidopsis thaliana] &gt;AEE28023.1 photosystem II subunit P-1 [Arabidopsis thaliana];OAP14497.1 PSII-P [Arabidopsis thaliana];CAA…	GO:0009941;GO:0009507;GO:0009523;GO:0048046;GO:0009534;GO:0009654;GO:0015979;GO:0009579;GO:0031977;GO:0019898;GO:0009570;GO:0009535;GO:0009543;GO:0005509;GO:0008266;GO:0019684;GO:0009536;GO:0030095;GO:0042742	chloroplast envelope;chloroplast;photosystem II;apoplast;chloroplast thylakoid;photosystem II oxygen evolving complex;photosynthesis;thylakoid;thylakoid lumen;extrinsic component of membrane;chloroplast stroma;chloroplast thylakoid membrane;chloroplast thylakoid lumen;calcium ion binding;poly(U) RNA binding;photosynthesis, light reaction;plastid;chloroplast photosystem II;defense response to bact…	K02717	psbP	http://www.genome.jp/dbget-bin/www_bget?ko:K02717	Photosynthesis	ko00195	-	Oxygen-evolving	Oxygen-evolving enhancer protein 2-1, chloroplastic OS=Arabidopsis thaliana GN=PSBP1 PE=1 SV=2
AT3G62950	864	26.12	10.25	55.13	63.37	2.093100968	1.04E-05	0.000467321	AT3G62950	JAU83170.1 Glutaredoxin-C11, partial [Noccaea caerulescens];Glutaredoxin-C11, partial [Noccaea caerulescens] &gt	GO:0005737;GO:0055114;GO:0015035;GO:0009055;GO:0045454	cytoplasm;oxidation-reduction process;protein disulfide oxidoreductase activity;electron carrier activity;cell redox homeostasis	K03676	grxC,GLRX,GLRX2	http://www.genome.jp/dbget-bin/www_bget?ko:K03676	-	-	-	Glutaredoxin-C11	Glutaredoxin-C11 OS=Arabidopsis thaliana GN=GRXC11 PE=3 SV=1
AT1G66100	992	128.22	285.82	599.85	813.12	2.21225266	3.87E-09	5.19E-07	AT1G66100	Contains: RecName: Full=Probable thionin-2.4;AAL06815.1 At1g66100/F15E12_20 [Arabidopsis thaliana] &gt;AAG51299.1 thionin, putative [Arabidopsis thaliana] &gt;Plant thionin [Arabidopsis thaliana] &gt;AEE34462.1 Plant thionin [Arabidopsis thaliana]; Contains: RecName: Full=Acidic protein; Flags: Precursor &gt;Q9C8D6.1 RecName: Full=Probable thionin-2.4;AAK55733.1 At1g66100/F15E12_20 [Arabidopsis t…	GO:0006952;GO:0005576	defense response;extracellular region	-	-	-	-	-	-	Probable	Probable thionin-2.4 OS=Arabidopsis thaliana GN=At1g66100 PE=2 SV=1
AT3G28650	2771	1.22	0.85	2.23	2.2	1.48275235	0.002808059	0.039955537	AT3G28650	AEE77470.1 Cysteine/Histidine-rich C1 domain family protein [Arabidopsis thaliana];Cysteine/Histidine-rich C1 domain family protein [Arabidopsis thaliana] &gt; CHP-rich zinc finger protein-like [Arabidopsis thaliana] &gt;BAB02181.1 Ta11-like non-LTR retroelement protein-like	GO:0046872;GO:0005634;GO:0008270;GO:0055114;GO:0047134;GO:0035556	metal ion binding;nucleus;zinc ion binding;oxidation-reduction process;protein-disulfide reductase activity;intracellular signal transduction	-	-	-	-	-	-	-	-
AT5G59080	2761	25.56	16.16	58.4	59.56	1.889568484	3.62E-09	4.88E-07	AT5G59080	glycosyl transferase-like [Arabidopsis thaliana]	GO:0005794;GO:0005886;GO:0009058;GO:0005768;GO:0016757;GO:0016020;GO:0016740;GO:0016021;GO:0005802	Golgi apparatus;plasma membrane;biosynthetic process;endosome;transferase activity, transferring glycosyl groups;membrane;transferase activity;integral component of membrane;trans-Golgi network	-	-	-	-	-	-	D-inositol	D-inositol 3-phosphate glycosyltransferase 2 OS=Catenulispora acidiphila (strain DSM 44928 / NRRL B-24433 / NBRC 102108 / JCM 14897) GN=mshA2 PE=3 SV=1
AT3G10740	2623	17.18	13.14	30.2	23.46	1.176543982	2.09E-05	0.000827785	AT3G10740	NP_001326567.1 alpha-L-arabinofuranosidase 1 [Arabidopsis thaliana] &gt;alpha-L-arabinofuranosidase 1 [Arabidopsis thaliana] &gt;ANM64548.1 alpha-L-arabinofuranosidase 1 [Arabidopsis thaliana];ANM64546.1 alpha-L-arabinofuranosidase 1 [Arabidopsis thaliana] &gt	GO:0009505;GO:0046556;GO:0005773;GO:0016787;GO:0009044;GO:0005578;GO:0046373;GO:0045493;GO:0016798;GO:0005576;GO:0048046	plant-type cell wall;alpha-L-arabinofuranosidase activity;vacuole;hydrolase activity;xylan 1,4-beta-xylosidase activity;proteinaceous extracellular matrix;L-arabinose metabolic process;xylan catabolic process;hydrolase activity, acting on glycosyl bonds;extracellular region;apoplast	K01209	abfA	http://www.genome.jp/dbget-bin/www_bget?ko:K01209	Amino sugar and nucleotide sugar metabolism	ko00520	-	Alpha-L-arabinofuranosidase	Alpha-L-arabinofuranosidase 1 OS=Arabidopsis thaliana GN=ASD1 PE=1 SV=1
AT1G05207	526	16.59	37.89	74.04	61.9	1.712348752	0.000174742	0.004764368	AT1G05207	AAM10206.1 chlorophyll A-B binding protein [Arabidopsis thaliana] &gt;light harvesting complex photosystem II subunit 6 [Arabidopsis thaliana] &gt;AAF82152.1 Identical to Lhcb6 protein from Arabidopsis thaliana gb|AF134130 and is a member of the Chlorophyll A-B binding proteins PF|00504. ESTs gb|AI100562, gb|AI999227, gb|AA067457, gb|BE037598, gb|BE039058, gb|BE038945, gb|BE038657, gb|BE038604, g…	GO:0009536;GO:0010196;GO:0016020;GO:0009768;GO:0031409;GO:0018298;GO:0015979;GO:0009579;GO:0009535;GO:0009765;GO:0009783;GO:0009416;GO:0009534;GO:0016021;GO:0016168;GO:0010287;GO:0009941;GO:0009507;GO:0009522	plastid;nonphotochemical quenching;membrane;photosynthesis, light harvesting in photosystem I;pigment binding;protein-chromophore linkage;photosynthesis;thylakoid;chloroplast thylakoid membrane;photosynthesis, light harvesting;photosystem II antenna complex;response to light stimulus;chloroplast thylakoid;integral component of membrane;chlorophyll binding;plastoglobule;chloroplast envelope;chloro…	K08917	LHCB6	http://www.genome.jp/dbget-bin/www_bget?ko:K08917	Photosynthesis - antenna proteins	ko00196	-	Chlorophyll	Chlorophyll a-b binding protein CP24 10B, chloroplastic OS=Solanum lycopersicum GN=CAP10B PE=3 SV=1
AT3G29670	1665	15.43	11.28	23.88	20.87	1.127176498	0.000383318	0.008924553	AT3G29670	HXXXD-type acyl-transferase family protein [Arabidopsis thaliana] &gt;AAP04017.1 putative anthocyanin 5-aromatic acyltransferase [Arabidopsis thaliana] &gt;BAB02518.1 anthocyanin 5-aromatic acyltransferase/benzoyltransferase-like protein [Arabidopsis thaliana] &gt;BAC43339.1 putative anthocyanin 5-aromatic acyltransferase [Arabidopsis thaliana] &gt;AEE77599.1 HXXXD-type acyl-transferase family pr…	GO:0016746;GO:0005737;GO:0016747;GO:0016740;GO:0050736;GO:0009636	transferase activity, transferring acyl groups;cytoplasm;transferase activity, transferring acyl groups other than amino-acyl groups;transferase activity;O-malonyltransferase activity;response to toxic substance	-	-	-	-	-	-	Phenolic	Phenolic glucoside malonyltransferase 2 OS=Arabidopsis thaliana GN=PMAT2 PE=1 SV=1
AT5G40890	3075	7.54	13.37	53.85	51.74	2.740531698	6.34E-20	5.38E-17	AT5G40890	BAB11351.1 anion channel protein [Arabidopsis thaliana] &gt;chloride channel A [Arabidopsis thaliana] &gt; Short=AtCLC-a;AAN13022.1 anion channel protein [Arabidopsis thaliana] &gt;P92941.2 RecName: Full=Chloride channel protein CLC-a;AAC05742.1 anion channel protein [Arabidopsis thaliana] &gt; AltName: Full=CBS domain-containing protein CBSCLC5 &gt;AED94612.1 chloride channel A [Arabidopsis thal…	GO:0005634;GO:0034765;GO:0006810;GO:0006811;GO:0031404;GO:0006821;GO:0015706;GO:0055085;GO:0005216;GO:0015112;GO:1902476;GO:0009705;GO:0034707;GO:0016020;GO:0005247;GO:0005622;GO:0005253;GO:0010167;GO:0005254;GO:0005244;GO:0009671;GO:0016021	nucleus;regulation of ion transmembrane transport;transport;ion transport;chloride ion binding;chloride transport;nitrate transport;transmembrane transport;ion channel activity;nitrate transmembrane transporter activity;chloride transmembrane transport;plant-type vacuole membrane;chloride channel complex;membrane;voltage-gated chloride channel activity;intracellular;anion channel activity;respons…	K05016	CLCN7	http://www.genome.jp/dbget-bin/www_bget?ko:K05016	-	-	KOG0475(P)(Cl- channel CLC-3 and related proteins (CLC superfamily))	Chloride	Chloride channel protein CLC-a OS=Arabidopsis thaliana GN=CLC-A PE=1 SV=2
AT1G14250	1952	41.3	142.35	227.98	382.68	2.176256053	1.22E-05	0.000528368	AT1G14250	AltName: Full=ATP-diphosphatase;BAD43282.1 hypothetical protein [Arabidopsis thaliana] &gt;Q6NQA8.1 RecName: Full=Probable apyrase 5;BAD42898.1 hypothetical protein [Arabidopsis thaliana] &gt; AltName: Full=Adenosine diphosphatase;AEE29131.1 GDA1/CD39 nucleoside phosphatase family protein [Arabidopsis thaliana] &gt; Short=AtAPY4; Short=ADPase;AEJ38086.1 nucleoside triphosphate diphosphohydrolase …	GO:0009507;GO:0102490;GO:0005773;GO:0016021;GO:0016787;GO:0000166;GO:0005524;GO:0005886;GO:0016020	chloroplast;8-oxo-dGTP phosphohydrolase activity;vacuole;integral component of membrane;hydrolase activity;nucleotide binding;ATP binding;plasma membrane;membrane	K01510	ENTPD1_3_8	http://www.genome.jp/dbget-bin/www_bget?ko:K01510	Purine metabolism;Pyrimidine metabolism	ko00230,ko00240	KOG1385(F)(Nucleoside phosphatase)	Probable;Probable	Probable apyrase 5 OS=Arabidopsis thaliana GN=APY5 PE=2 SV=1;Probable apyrase 4 OS=Arabidopsis thaliana GN=APY4 PE=2 SV=1
AT2G45220	1968	2.41	6.16	7.67	26.46	2.439414937	7.20E-05	0.002306075	AT2G45220	AAB82640.2 putative pectinesterase [Arabidopsis thaliana] &gt;AAK32841.1 At2g45220/F4L23.27 [Arabidopsis thaliana] &gt; Includes: RecName: Full=Pectinesterase inhibitor 17; Short=AtPME17; AltName: Full=Pectin methylesterase inhibitor 17; Includes: RecName: Full=Pectinesterase 17; Short=PE 17;Plant invertase/pectin methylesterase inhibitor superfamily [Arabidopsis thaliana] &gt;O22149.2 RecName: F…	GO:0045330;GO:0004857;GO:0009617;GO:0016787;GO:0016021;GO:0005618;GO:0042545;GO:0009505;GO:0046910;GO:0016020;GO:0009620;GO:0045490;GO:0071944;GO:0071555;GO:0030599;GO:0005576;GO:0050829	aspartyl esterase activity;enzyme inhibitor activity;response to bacterium;hydrolase activity;integral component of membrane;cell wall;cell wall modification;plant-type cell wall;pectinesterase inhibitor activity;membrane;response to fungus;pectin catabolic process;cell periphery;cell wall organization;pectinesterase activity;extracellular region;defense response to Gram-negative bacterium	K01051	E3.1.1.11	http://www.genome.jp/dbget-bin/www_bget?ko:K01051	Pentose and glucuronate interconversions	ko00040	-	Probable	Probable pectinesterase/pectinesterase inhibitor 17 OS=Arabidopsis thaliana GN=PME17 PE=2 SV=2
AT3G09275	1389	202.67	131.82	358.07	358.46	1.483193709	1.25E-06	7.87E-05	AT3G09275	-	-	-	-	-	-	-	-	-	-	-
AT1G52200	1408	43.36	29.58	69.38	57.98	1.183136765	0.000146027	0.004128384	AT1G52200	ANM59619.1 PLAC8 family protein [Arabidopsis thaliana];AAF29406.2 unknown protein;AEE32768.1 PLAC8 family protein [Arabidopsis thaliana];PLAC8 family protein [Arabidopsis thaliana] &gt;AAO44039.1 At1g52200 [Arabidopsis thaliana] &gt;BAE99392.1 hypothetical protein [Arabidopsis thaliana] &gt; tRNA-Asn [Arabidopsis thaliana] &gt;Q9M815.2 RecName: Full=Protein PLANT CADMIUM RESISTANCE 8; Short=AtPCR…	GO:0016020;GO:0003674;GO:0005886;GO:0016021;GO:0006979	membrane;molecular_function;plasma membrane;integral component of membrane;response to oxidative stress	-	-	-	-	-	-	Protein	Protein PLANT CADMIUM RESISTANCE 8 OS=Arabidopsis thaliana GN=PCR8 PE=1 SV=2
AT3G13750	3493	42.93	55.45	308.25	239.7	2.866692552	3.79E-35	1.50E-31	AT3G13750	beta galactosidase 1 [Arabidopsis thaliana] &gt; Flags: Precursor &gt; Short=Lactase 1;BAB01923.1 beta-galactosidase [Arabidopsis thaliana] &gt;CAB64737.1 putative beta-galactosidase [Arabidopsis thaliana] &gt;AEE75407.1 beta galactosidase 1 [Arabidopsis thaliana];Q9SCW1.1 RecName: Full=Beta-galactosidase 1	GO:0005829;GO:0004565;GO:0004553;GO:0005576;GO:0048046;GO:0016798;GO:0009506;GO:0005975;GO:0008152;GO:0009505;GO:0030246;GO:0016787;GO:0005773;GO:0005618	cytosol;beta-galactosidase activity;hydrolase activity, hydrolyzing O-glycosyl compounds;extracellular region;apoplast;hydrolase activity, acting on glycosyl bonds;plasmodesma;carbohydrate metabolic process;metabolic process;plant-type cell wall;carbohydrate binding;hydrolase activity;vacuole;cell wall	-	-	-	-	-	KOG0496(G)(Beta-galactosidase)	Beta-galactosidase	Beta-galactosidase 1 OS=Arabidopsis thaliana GN=BGAL1 PE=2 SV=1
AT5G05600	1495	44.38	99.48	163.06	210.88	1.790402405	2.12E-06	0.000122048	AT5G05600	Q9FFF6.1 RecName: Full=Probable 2-oxoglutarate-dependent dioxygenase At5g05600 &gt;AED90897.1 2-oxoglutarate (2OG) and Fe(II)-dependent oxygenase superfamily protein [Arabidopsis thaliana];BAB11549.1 leucoanthocyanidin dioxygenase-like protein [Arabidopsis thaliana] &gt;AAK63997.1 AT5g05600/MOP10_14 [Arabidopsis thaliana] &gt;2-oxoglutarate (2OG) and Fe(II)-dependent oxygenase superfamily protein…	GO:0005737;GO:0080167;GO:0055114;GO:0016491;GO:0097237;GO:0046872;GO:0005506;GO:0009813;GO:0051213	cytoplasm;response to karrikin;oxidation-reduction process;oxidoreductase activity;cellular response to toxic substance;metal ion binding;iron ion binding;flavonoid biosynthetic process;dioxygenase activity	-	-	-	-	-	-	Probable	Probable 2-oxoglutarate-dependent dioxygenase At5g05600 OS=Arabidopsis thaliana GN=At5g05600 PE=2 SV=1
AT2G13360	1650	901.63	557.67	1226.08	1081.54	1.034753435	0.001091729	0.019836564	AT2G13360	BAB20811.1 serine glyoxylate aminotransferase [Arabidopsis thaliana] &gt;AAM20136.1 putative alanine-glyoxylate aminotransferase [Arabidopsis thaliana] &gt;NP_001318216.1 alanine:glyoxylate aminotransferase [Arabidopsis thaliana] &gt; AltName: Full=Alanine--glyoxylate aminotransferase; Short=AGT; AltName: Full=Asparagine aminotransferase;ANM62628.1 alanine:glyoxylate aminotransferase [Arabidopsis…	GO:0009853;GO:0009570;GO:0050281;GO:0016020;GO:0016740;GO:0005886;GO:0004760;GO:0005777;GO:0008483;GO:0009507;GO:0008453;GO:0003824;GO:0048046	photorespiration;chloroplast stroma;serine-glyoxylate transaminase activity;membrane;transferase activity;plasma membrane;serine-pyruvate transaminase activity;peroxisome;transaminase activity;chloroplast;alanine-glyoxylate transaminase activity;catalytic activity;apoplast	K00830	AGXT	http://www.genome.jp/dbget-bin/www_bget?ko:K00830	Peroxisome;Alanine, aspartate and glutamate metabolism;Glycine, serine and threonine metabolism;Glyoxylate and dicarboxylate metabolism;Carbon metabolism	ko04146,ko00250,ko00260,ko00630,ko01200	-	Serine--glyoxylate	Serine--glyoxylate aminotransferase OS=Arabidopsis thaliana GN=AGT1 PE=1 SV=2
AT4G17245	661	70.19	67.46	138.74	116.02	1.314577614	2.40E-07	1.92E-05	AT4G17245	OAO97938.1 hypothetical protein AXX17_AT4G20310 [Arabidopsis thaliana];RING/U-box superfamily protein [Arabidopsis thaliana] &gt;AAL51109.1 AT4g17240/dl4655c [Arabidopsis thaliana] &gt;AAL06904.1 AT4g17240/dl4655c [Arabidopsis thaliana] &gt;AEE83868.1 RING/U-box superfamily protein [Arabidopsis thaliana] &gt	GO:0016021;GO:0046872;GO:0016020;GO:0061630;GO:0043161;GO:0010200;GO:0008270	integral component of membrane;metal ion binding;membrane;ubiquitin protein ligase activity;proteasome-mediated ubiquitin-dependent protein catabolic process;response to chitin;zinc ion binding	-	-	-	-	-	-	RING-H2	RING-H2 finger protein ATL79 OS=Arabidopsis thaliana GN=ATL79 PE=2 SV=1
AT1G72060	731	7.08	5.27	58.2	46.24	3.513715136	2.22E-22	2.78E-19	AT1G72060	At1g72060 [Arabidopsis thaliana]	GO:0006979;GO:0005576;GO:0016021;GO:0004867;GO:0016020	response to oxidative stress;extracellular region;integral component of membrane;serine-type endopeptidase inhibitor activity;membrane	-	-	-	-	-	-	-	-
AT4G29905	711	30.01	49.94	199.16	200.25	2.760841191	5.61E-21	5.55E-18	AT4G29905	hypothetical protein AT4G29905 [Arabidopsis thaliana] &gt;OAO98755.1 hypothetical protein AXX17_AT4G34300 [Arabidopsis thaliana];AAK96800.1 Unknown protein [Arabidopsis thaliana] &gt;AAL66914.1 unknown protein [Arabidopsis thaliana] &gt;AEE85691.1 hypothetical protein AT4G29905 [Arabidopsis thaliana] &gt	GO:0005575	cellular_component	-	-	-	-	-	-	-	-
AT3G46370	2802	1.21	0.69	6.44	2.66	2.620030205	3.96E-06	0.000204687	AT3G46370	ANM65910.1 Leucine-rich repeat protein kinase family protein [Arabidopsis thaliana];Leucine-rich repeat protein kinase family protein [Arabidopsis thaliana] &gt;AEE78151.1 Leucine-rich repeat protein kinase family protein [Arabidopsis thaliana] &gt;NP_001319694.1 Leucine-rich repeat protein kinase family protein [Arabidopsis thaliana] &gt;CAB62028.1 receptor-like protein kinase homolog [Arabidops…	GO:0004672;GO:0016310;GO:0005886;GO:0005524;GO:0016021;GO:0006468;GO:0016301;GO:0007169;GO:0016020;GO:0004674	protein kinase activity;phosphorylation;plasma membrane;ATP binding;integral component of membrane;protein phosphorylation;kinase activity;transmembrane receptor protein tyrosine kinase signaling pathway;membrane;protein serine/threonine kinase activity	-	-	-	-	-	-	Putative	Putative receptor-like protein kinase At3g46340 OS=Arabidopsis thaliana GN=At3g46340 PE=3 SV=1
AT1G30730	1946	0.48	0.43	1.61	2.27	2.494389768	0.000168321	0.004636384	AT1G30730	Flags: Precursor &gt;AAD25760.1 Strong similarity to F19I3.2 gi|3033375 putative berberine bridge enzyme from Arabidopsis thaliana BAC gb|AC004238. EST gb|H76902 comes from this gene [Arabidopsis thaliana] &gt;FAD-binding Berberine family protein [Arabidopsis thaliana] &gt;Q9SA88.1 RecName: Full=Berberine bridge enzyme-like 11; Short=AtBBE-like 11;AEE31265.1 FAD-binding Berberine family protein […	GO:0050660;GO:0016491;GO:0005737;GO:0003824;GO:0016614;GO:0005576;GO:0009055;GO:0055114	flavin adenine dinucleotide binding;oxidoreductase activity;cytoplasm;catalytic activity;oxidoreductase activity, acting on CH-OH group of donors;extracellular region;electron carrier activity;oxidation-reduction process	-	-	-	-	-	-	Berberine	Berberine bridge enzyme-like 11 OS=Arabidopsis thaliana GN=At1g30730 PE=2 SV=1
AT1G08980	1566	90.34	70.09	130.1	128.3	1.07359213	5.04E-05	0.00171587	AT1G08980	AAO42800.1 At1g08980/F7G19_15 [Arabidopsis thaliana] &gt;amidase 1 [Arabidopsis thaliana] &gt; Short=AtTOC64-I &gt;AAK59783.1 At1g08980/F7G19_15 [Arabidopsis thaliana] &gt; Short=AtAMI1;AAG35612.1 amidase [Arabidopsis thaliana] &gt;Q9FR37.1 RecName: Full=Amidase 1; AltName: Full=Translocon at the outer membrane of chloroplasts 64-I;AEE28378.1 amidase 1 [Arabidopsis thaliana] &gt;OAP18278.1 TOC64-…	GO:0016810;GO:0016787;GO:0009851;GO:0005829;GO:0016884;GO:0009684;GO:0005737;GO:0004040;GO:0043864	hydrolase activity, acting on carbon-nitrogen (but not peptide) bonds;hydrolase activity;auxin biosynthetic process;cytosol;carbon-nitrogen ligase activity, with glutamine as amido-N-donor;indoleacetic acid biosynthetic process;cytoplasm;amidase activity;indoleacetamide hydrolase activity	-	-	-	-	-	KOG1212(JIT)(Amidases);KOG1211(J)(Amidases)	Amidase	Amidase 1 OS=Arabidopsis thaliana GN=AMI1 PE=1 SV=1
AT1G77760	3155	18.96	38.38	65.28	56.34	1.491623898	7.56E-06	0.000354013	AT1G77760	nitrate reductase 1 [Arabidopsis thaliana] &gt;OAP15636.1 NR1 [Arabidopsis thaliana];AAG51627.1 nitrate reductase 1 (NR1); Short=NR1 &gt;AAL11617.1 At1g77760/T32E8_9 [Arabidopsis thaliana] &gt; 46724-43362 [Arabidopsis thaliana] &gt;P11832.3 RecName: Full=Nitrate reductase [NADH] 1;AAM13997.1 putative nitrate reductase 1 (NR1) [Arabidopsis thaliana] &gt;AAN41389.1 putative nitrate reductase 1 (NR…	GO:0055114;GO:0042128;GO:0005739;GO:0009703;GO:0020037;GO:0043546;GO:0050464;GO:0009416;GO:0071949;GO:0005515;GO:0005829;GO:0008940;GO:0046872;GO:0006809;GO:0009635;GO:0030151;GO:0016491	oxidation-reduction process;nitrate assimilation;mitochondrion;nitrate reductase (NADH) activity;heme binding;molybdopterin cofactor binding;nitrate reductase (NADPH) activity;response to light stimulus;FAD binding;protein binding;cytosol;nitrate reductase activity;metal ion binding;nitric oxide biosynthetic process;response to herbicide;molybdenum ion binding;oxidoreductase activity	K10534	NR	http://www.genome.jp/dbget-bin/www_bget?ko:K10534	Nitrogen metabolism	ko00910	KOG0534(HC)(NADH-cytochrome b-5 reductase)	Nitrate	Nitrate reductase [NADH] 1 OS=Arabidopsis thaliana GN=NIA1 PE=1 SV=3
AT5G44572	1323	0.95	2.42	10.96	10.41	3.07791881	7.45E-10	1.21E-07	AT5G44572	AED95129.1 transmembrane protein [Arabidopsis thaliana];BAF01637.1 hypothetical protein [Arabidopsis thaliana] &gt;transmembrane protein [Arabidopsis thaliana] &gt	GO:0005576;GO:0008150;GO:0003674	extracellular region;biological_process;molecular_function	-	-	-	-	-	-	-	-
AT5G22920	1432	13.55	23.66	38.01	47.41	1.614028851	1.65E-06	9.92E-05	AT5G22920	AAY57617.1 RING finger family protein [Arabidopsis thaliana] &gt;CHY-type/CTCHY-type/RING-type Zinc finger protein [Arabidopsis thaliana] &gt;AED93097.1 CHY-type/CTCHY-type/RING-type Zinc finger protein [Arabidopsis thaliana];AAK96553.1 AT5g22920/MRN17_15 [Arabidopsis thaliana] &gt;BAB10613.1 PGPD14 protein [Arabidopsis thaliana] &gt;AAO11551.1 At5g22920/MRN17_15 [Arabidopsis thaliana] &gt;ANM685…	GO:0008270;GO:0005634;GO:1902456;GO:0046872	zinc ion binding;nucleus;regulation of stomatal opening;metal ion binding	K10144	RCHY1,PIRH2	http://www.genome.jp/dbget-bin/www_bget?ko:K10144	Ubiquitin mediated proteolysis	ko04120	KOG1940(R)(Zn-finger protein)	E3	E3 ubiquitin-protein ligase MIEL1 OS=Arabidopsis thaliana GN=MIEL1 PE=1 SV=1
AT1G76110	1420	14.35	15.83	25.65	24.99	1.147108515	1.17E-05	0.000510254	AT1G76110	AltName: Full=Protein NUCLEAR FUSION DEFECTIVE 9 &gt;AEE35797.1 HMG (high mobility group) box protein with ARID/BRIGHT DNA-binding domain-containing protein [Arabidopsis thaliana]; Short=Nucleosome/chromatin assembly factor group D 9;HMG (high mobility group) box protein with ARID/BRIGHT DNA-binding domain-containing protein [Arabidopsis thaliana] &gt;Q9SGS2.1 RecName: Full=High mobility group B …	GO:0000741;GO:0010197;GO:0005634;GO:0007275;GO:0003677;GO:0006355;GO:0003700;GO:0006351	karyogamy;polar nucleus fusion;nucleus;multicellular organism development;DNA binding;regulation of transcription, DNA-templated;transcription factor activity, sequence-specific DNA binding;transcription, DNA-templated	-	-	-	-	-	KOG0381(R)(HMG box-containing protein)	High	High mobility group B protein 9 OS=Arabidopsis thaliana GN=HMGB9 PE=2 SV=1
AT3G05640	1684	5.33	8.43	14.23	21.26	1.78271313	2.55E-06	0.00014289	AT3G05640	BAH19512.1 AT3G05640 [Arabidopsis thaliana] &gt;AAK91405.1 AT3g05640/F18C1_9 [Arabidopsis thaliana] &gt;AAM10415.1 AT3g05640/F18C1_9 [Arabidopsis thaliana] &gt; Short=AtPP2C34 &gt;Q9M9W9.1 RecName: Full=Probable protein phosphatase 2C 34;Protein phosphatase 2C family protein [Arabidopsis thaliana] &gt;AEE74270.1 Protein phosphatase 2C family protein [Arabidopsis thaliana] &gt;AEE74271.1 Protein p…	GO:0009414;GO:0005575;GO:0016787;GO:0003824;GO:0004722;GO:0004721;GO:0046872;GO:0006470	response to water deprivation;cellular_component;hydrolase activity;catalytic activity;protein serine/threonine phosphatase activity;phosphoprotein phosphatase activity;metal ion binding;protein dephosphorylation	-	-	-	-	-	-	Probable	Probable protein phosphatase 2C 34 OS=Arabidopsis thaliana GN=At3g05640 PE=2 SV=1
AT4G05070	531	833.6	511.5	1512.68	1295.72	1.49905108	3.72E-06	0.000195683	AT4G05070	OAO97360.1 hypothetical protein AXX17_AT4G05100 [Arabidopsis thaliana];AAM45081.1 unknown protein [Arabidopsis thaliana] &gt;AAD48981.1 contains similarity to Solanum lycopersicum (tomato) wound induced protein (GB:X59882) [Arabidopsis thaliana] &gt;Wound-responsive family protein [Arabidopsis thaliana] &gt;CAB81049.1 AT4g05070 [Arabidopsis thaliana] &gt;AEE82473.1 Wound-responsive family protein…	GO:0003674;GO:0008150;GO:0005634	molecular_function;biological_process;nucleus	-	-	-	-	-	-	-	-
AT4G28140	1427	1.56	2	9.06	10.7	2.880943102	2.11E-12	5.54E-10	AT4G28140	AAM19910.1 AT4g28140/F26K10_20 [Arabidopsis thaliana] &gt; AltName: Full=Transcription factor QRAP2 &gt;CAB79616.1 putative DNA-binding protein [Arabidopsis thaliana] &gt;AAL67114.1 AT4g28140/F26K10_20 [Arabidopsis thaliana] &gt;AAY32922.1 transcription factor QRAP2 [Arabidopsis thaliana] &gt;Q9M0J3.1 RecName: Full=Ethylene-responsive transcription factor ERF054;Integrase-type DNA-binding superfa…	GO:0003677;GO:0009873;GO:0010200;GO:0006355;GO:0003700;GO:0006351;GO:0005634	DNA binding;ethylene-activated signaling pathway;response to chitin;regulation of transcription, DNA-templated;transcription factor activity, sequence-specific DNA binding;transcription, DNA-templated;nucleus	K09286	EREBP	http://www.genome.jp/dbget-bin/www_bget?ko:K09286	-	-	-	Ethylene-responsive	Ethylene-responsive transcription factor ERF054 OS=Arabidopsis thaliana GN=ERF054 PE=2 SV=1
AT5G54300	1383	6.85	7.86	11.99	12.56	1.142242874	0.000425314	0.009656169	AT5G54300	AAM20670.1 cotton fiber expressed protein 1-like protein [Arabidopsis thaliana] &gt;AED96482.1 cotton fiber-like protein (DUF761) [Arabidopsis thaliana] &gt;AAN15646.1 cotton fiber expressed protein 1-like protein [Arabidopsis thaliana] &gt;OAO91810.1 hypothetical protein AXX17_AT5G53350 [Arabidopsis thaliana];cotton fiber-like protein (DUF761) [Arabidopsis thaliana] &gt;BAB10753.1 cotton fiber e…	GO:0009507;GO:0016021;GO:0016020;GO:0008150;GO:0003674	chloroplast;integral component of membrane;membrane;biological_process;molecular_function	-	-	-	-	-	-	-	-
AT3G61470	1408	2973.73	2263.48	4066.16	4856.25	1.161472807	3.21E-05	0.001175836	AT3G61470	Short=Lhca2;photosystem I light harvesting complex protein [Arabidopsis thaliana] &gt;Q9SYW8.1 RecName: Full=Photosystem I chlorophyll a/b-binding protein 2, chloroplastic;AAD28767.1 Lhca2 protein [Arabidopsis thaliana] &gt;AAL66898.1 Lhca2 protein [Arabidopsis thaliana] &gt;AAN72081.1 Lhca2 protein [Arabidopsis thaliana] &gt;AAK96861.1 Lhca2 protein [Arabidopsis thaliana] &gt;AEE80209.1 photosys…	GO:0009645;GO:0009782;GO:0009409;GO:0016168;GO:0030076;GO:0009579;GO:0009522;GO:0009507;GO:0009941;GO:0010287;GO:0016021;GO:0009534;GO:0009644;GO:0005515;GO:0009535;GO:0009765;GO:0046872;GO:0015979;GO:0018298;GO:0031409;GO:0009768;GO:0016020;GO:0009536	response to low light intensity stimulus;photosystem I antenna complex;response to cold;chlorophyll binding;light-harvesting complex;thylakoid;photosystem I;chloroplast;chloroplast envelope;plastoglobule;integral component of membrane;chloroplast thylakoid;response to high light intensity;protein binding;chloroplast thylakoid membrane;photosynthesis, light harvesting;metal ion binding;photosynthe…	K08908	LHCA2	http://www.genome.jp/dbget-bin/www_bget?ko:K08908	Photosynthesis - antenna proteins	ko00196	-	Photosystem	Photosystem I chlorophyll a/b-binding protein 2, chloroplastic OS=Arabidopsis thaliana GN=LHCA2 PE=1 SV=1
AT5G63800	2636	49.72	38.15	87.77	59.65	1.117306762	0.000173402	0.004738711	AT5G63800	Short=Lactase 6;BAB10473.1 beta-galactosidase [Arabidopsis thaliana] &gt;Q9FFN4.1 RecName: Full=Beta-galactosidase 6;OAO95642.1 MUM2 [Arabidopsis thaliana];Glycosyl hydrolase family 35 protein [Arabidopsis thaliana] &gt;AED97799.1 Glycosyl hydrolase family 35 protein [Arabidopsis thaliana] &gt; Flags: Precursor &gt	GO:0005618;GO:0005773;GO:0016787;GO:0048354;GO:0008152;GO:0009827;GO:0005975;GO:0016798;GO:0004553;GO:0005576;GO:0048046;GO:0004565	cell wall;vacuole;hydrolase activity;mucilage biosynthetic process involved in seed coat development;metabolic process;plant-type cell wall modification;carbohydrate metabolic process;hydrolase activity, acting on glycosyl bonds;hydrolase activity, hydrolyzing O-glycosyl compounds;extracellular region;apoplast;beta-galactosidase activity	-	-	-	-	-	KOG0496(G)(Beta-galactosidase)	Beta-galactosidase	Beta-galactosidase 6 OS=Arabidopsis thaliana GN=BGAL6 PE=2 SV=1
AT4G16740	1834	0.19	0.43	1.63	1.85	2.997135811	0.000245192	0.006254369	AT4G16740	AEE83793.1 terpene synthase 03 [Arabidopsis thaliana]; AltName: Full=(E,E)-alpha-farnesene synthase;AEE83794.1 terpene synthase 03 [Arabidopsis thaliana];A4FVP2.1 RecName: Full=Tricyclene synthase, chloroplastic;ANM67554.1 terpene synthase 03 [Arabidopsis thaliana];NP_001329376.1 terpene synthase 03 [Arabidopsis thaliana] &gt;ABO38753.1 At4g16740 [Arabidopsis thaliana] &gt; AltName: Full=(E)-beta…	GO:0050551;GO:0009625;GO:0009507;GO:0016114;GO:0046872;GO:0009570;GO:0009611;GO:0102701;GO:0008152;GO:0052578;GO:0009536;GO:0016829;GO:0010333;GO:0000287;GO:0080027;GO:0009753;GO:0016106;GO:0034768;GO:0005829;GO:0005737	myrcene synthase activity;response to insect;chloroplast;terpenoid biosynthetic process;metal ion binding;chloroplast stroma;response to wounding;tricyclene synthase activity;metabolic process;alpha-farnesene synthase activity;plastid;lyase activity;terpene synthase activity;magnesium ion binding;response to herbivore;response to jasmonic acid;sesquiterpenoid biosynthetic process;(E)-beta-ocimene…	K19968	TPS03	http://www.genome.jp/dbget-bin/www_bget?ko:K19968	-	-	-	Tricyclene	Tricyclene synthase, chloroplastic OS=Arabidopsis thaliana GN=TPS03 PE=2 SV=1
[truncated: 173 more rows]
