# Supplementary material for: Expression of cyanobacterial genes enhanced CO2 assimilation and biomass production in transgenic Arabidopsis thaliana
Source: PeerJ. 2021 Aug 9;9:e11860. doi: 10.7717/peerj.11860 (PMC8359801; doi:10.7717/peerj.11860)
Supplement: Supplemental Information 5 — Data set containing information of down regulated genes in GD plants. [file peerj-09-11860-s005.txt]

GeneID	Length	WT_1	WT_2	GD_1	GD_2	logFC	Pvalue	FDR	Gene_name	NR_def	GO_ID	GO_term	KO_ID	KO_gene	Hyperlink	KEGG Pathway	Pathway ID	Kog_Annotation	Swiss-Prot_Id	Swiss-Prot_Annotation
AT5G65390	967	6.09	8.05	0.16	0.65	-3.681607849	6.06E-06	0.000293809	AT5G65390	Flags: Precursor &gt;BAB11561.1 unnamed protein product [Arabidopsis thaliana] &gt;AAM16205.1 AT5g65390/MNA5_12 [Arabidopsis thaliana] &gt;AED98046.1 arabinogalactan protein 7 [Arabidopsis thaliana] &gt;OAO91423.1 AGP7 [Arabidopsis thaliana];AAK91378.1 AT5g65390/MNA5_12 [Arabidopsis thaliana] &gt;arabinogalactan protein 7 [Arabidopsis thaliana] &gt;Q8LG54.2 RecName: Full=Classical arabinogalactan…	GO:0031225;GO:0005886;GO:0016020	anchored component of membrane;plasma membrane;membrane	-	-	-	-	-	-	Classical	Classical arabinogalactan protein 7 OS=Arabidopsis thaliana GN=AGP7 PE=1 SV=2
AT1G73220	1943	0.99	0.67	0	0	-6.667801077	0.000401635	0.00925124	AT1G73220	AAP68333.1 At1g73220 [Arabidopsis thaliana] &gt;AAO00815.1 putative transporter [Arabidopsis thaliana] &gt;AEE35431.1 organic cation/carnitine transporter1 [Arabidopsis thaliana] &gt;OAP18587.1 OCT1 [Arabidopsis thaliana]; Short=AtOCT1 &gt;organic cation/carnitine transporter1 [Arabidopsis thaliana] &gt;Q9CAT6.1 RecName: Full=Organic cation/carnitine transporter 1;AAG52125.1 putative transporter;…	GO:0055085;GO:0010150;GO:0015839;GO:0016021;GO:0015144;GO:0007275;GO:0000166;GO:0008643;GO:0005524;GO:0022857;GO:0005215;GO:0005886;GO:0006810;GO:0016020;GO:0015226;GO:0006811	transmembrane transport;leaf senescence;cadaverine transport;integral component of membrane;carbohydrate transmembrane transporter activity;multicellular organism development;nucleotide binding;carbohydrate transport;ATP binding;transmembrane transporter activity;transporter activity;plasma membrane;transport;membrane;carnitine transmembrane transporter activity;ion transport	-	-	-	-	-	KOG0255(R)(Synaptic vesicle transporter SVOP and related transporters (major facilitator superfamily))	Organic	Organic cation/carnitine transporter 1 OS=Arabidopsis thaliana GN=OCT1 PE=2 SV=1
AT5G53486	708	13.39	31.5	6.21	4.96	-1.600121802	0.002910309	0.041090375	AT5G53486	AED96365.1 transmembrane protein [Arabidopsis thaliana];ABF59251.1 unknown protein [Arabidopsis thaliana] &gt;AED96364.1 transmembrane protein [Arabidopsis thaliana];AED96363.1 transmembrane protein [Arabidopsis thaliana];BAE98650.1 hypothetical protein [Arabidopsis thaliana] &gt;AED96366.1 transmembrane protein [Arabidopsis thaliana];ABF59250.1 unknown protein [Arabidopsis thaliana] &gt;transmem…	GO:0005739;GO:0009507	mitochondrion;chloroplast	-	-	-	-	-	-	-	-
AT5G41460	2093	2.6	7.97	0.54	1.15	-2.207396587	0.001136668	0.020449699	AT5G41460	BAB08517.1 unnamed protein product [Arabidopsis thaliana] &gt;AAW50706.1 At5g41460 [Arabidopsis thaliana] &gt;AAU94378.1 At5g41460 [Arabidopsis thaliana] &gt;AHL38591.1 glycosyltransferase, partial [Arabidopsis thaliana];transferring glycosyl group transferase (DUF604) [Arabidopsis thaliana] &gt;AED94681.1 transferring glycosyl group transferase (DUF604) [Arabidopsis thaliana] &gt	GO:0005794;GO:0008150;GO:0016757;GO:0016740;GO:0016020;GO:0016021	Golgi apparatus;biological_process;transferase activity, transferring glycosyl groups;transferase activity;membrane;integral component of membrane	-	-	-	-	-	-	-	-
AT4G35320	962	13.73	14.58	2.48	2.22	-2.182026986	1.24E-06	7.87E-05	AT4G35320	hypothetical protein AT4G35320 [Arabidopsis thaliana] &gt;AAL15397.1 AT4g35320/F23E12_120 [Arabidopsis thaliana] &gt;OAP00540.1 hypothetical protein AXX17_AT4G40370 [Arabidopsis thaliana];AAK32749.1 AT4g35320/F23E12_120 [Arabidopsis thaliana] &gt;AEE86499.1 hypothetical protein AT4G35320 [Arabidopsis thaliana] &gt	GO:0003674;GO:0008150;GO:0005634	molecular_function;biological_process;nucleus	-	-	-	-	-	-	-	-
AT2G29890	3008	0.78	4.03	0.33	0.19	-2.788360339	0.000930452	0.017550738	AT2G29890	ANM61989.1 villin-like 1 [Arabidopsis thaliana];AAD23629.2 putative villin [Arabidopsis thaliana] &gt;NP_001324173.1 villin-like 1 [Arabidopsis thaliana] &gt;villin-like 1 [Arabidopsis thaliana] &gt;ANM61990.1 villin-like 1 [Arabidopsis thaliana];AEC08316.1 villin-like 1 [Arabidopsis thaliana];AEC08315.1 villin-like 1 [Arabidopsis thaliana] &gt;AEC08317.1 villin-like 1 [Arabidopsis thaliana];O816…	GO:0030835;GO:0007010;GO:0005737;GO:0051015;GO:0051014;GO:0045010;GO:0051693;GO:0051016;GO:0030042;GO:0015629;GO:0005856;GO:0007015;GO:0051017;GO:0003779	negative regulation of actin filament depolymerization;cytoskeleton organization;cytoplasm;actin filament binding;actin filament severing;actin nucleation;actin filament capping;barbed-end actin filament capping;actin filament depolymerization;actin cytoskeleton;cytoskeleton;actin filament organization;actin filament bundle assembly;actin binding	-	-	-	-	-	KOG0445(Z)(Actin regulatory protein supervillin (gelsolin/villin family));KOG0444(Z)(Cytoskeletal regulator Flightless-I (contains leucine-rich and gelsolin repeats))	Villin-1	Villin-1 OS=Arabidopsis thaliana GN=VLN1 PE=2 SV=2
AT2G41550	1870	2.1	4.32	0.43	0.46	-2.411302261	0.000367141	0.008649668	AT2G41550	AEC09999.1 Rho termination factor [Arabidopsis thaliana] &gt;AAO63917.1 unknown protein [Arabidopsis thaliana] &gt;Rho termination factor [Arabidopsis thaliana] &gt;BAC43361.1 unknown protein [Arabidopsis thaliana] &gt;OAP10802.1 hypothetical protein AXX17_AT2G38820 [Arabidopsis thaliana]	GO:0006353;GO:0005634	DNA-templated transcription, termination;nucleus	-	-	-	-	-	-	-	-
AT1G59640	1495	4.75	3.99	1.15	0.7	-1.841581264	0.001843714	0.029444874	AT1G59640	transcription factor BIG PETAL P (BPE) [Arabidopsis thaliana] &gt;AAO50597.1 putative bHLH protein [Arabidopsis thaliana] &gt;T30E16.21 [Arabidopsis thaliana];CAK32498.1 basic helix loop helix protein [Arabidopsis thaliana] &gt;AAO42009.1 putative bHLH protein [Arabidopsis thaliana] &gt;AEE33597.1 transcription factor BIG PETAL P (BPE) [Arabidopsis thaliana]	GO:0046983;GO:0006355;GO:0003677;GO:0003700;GO:0006351;GO:0007275;GO:0005634;GO:0048446	protein dimerization activity;regulation of transcription, DNA-templated;DNA binding;transcription factor activity, sequence-specific DNA binding;transcription, DNA-templated;multicellular organism development;nucleus;petal morphogenesis	-	-	-	-	-	-	Transcription	Transcription factor BPE OS=Arabidopsis thaliana GN=BPE PE=2 SV=1
AT1G23380	1401	3.3	9.63	0.33	0.35	-3.848237824	5.30E-07	3.85E-05	AT1G23380	Q84JS6.1 RecName: Full=Homeobox protein knotted-1-like 6;AEE30381.1 homeobox protein knotted-1-like 6 [Arabidopsis thaliana];homeobox protein knotted-1-like 6 [Arabidopsis thaliana] &gt;AAO22744.1 putative homeodomain transcription factor KNAT6 [Arabidopsis thaliana] &gt;AEE30380.1 homeobox protein knotted-1-like 6 [Arabidopsis thaliana]; AltName: Full=Protein KNAT6 &gt;AAO42364.1 putative homeod…	GO:0010073;GO:0003700;GO:0006355;GO:0003677;GO:0043565;GO:0005634	meristem maintenance;transcription factor activity, sequence-specific DNA binding;regulation of transcription, DNA-templated;DNA binding;sequence-specific DNA binding;nucleus	-	-	-	-	-	KOG0773(K)(Transcription factor MEIS1 and related HOX domain proteins)	Homeobox	Homeobox protein knotted-1-like 6 OS=Arabidopsis thaliana GN=KNAT6 PE=1 SV=1
AT5G64550	2533	34.71	31.02	4.92	5.13	-2.321862248	1.02E-17	6.90E-15	AT5G64550	AAN13211.1 unknown protein [Arabidopsis thaliana] &gt;BAB11422.1 unnamed protein product [Arabidopsis thaliana] &gt;AAM13994.1 unknown protein [Arabidopsis thaliana] &gt;AED97918.1 loricrin-like protein [Arabidopsis thaliana];loricrin-like protein [Arabidopsis thaliana] &gt	GO:0005634;GO:0003674	nucleus;molecular_function	-	-	-	-	-	-	-	-
AT1G07430	1906	6.26	6.23	1.82	1.21	-1.656542126	0.000156417	0.004349651	AT1G07430	Short=PP2C AIP1 &gt; AltName: Full=Protein AKT1-INTERACTING 1;highly ABA-induced PP2C protein 2 [Arabidopsis thaliana] &gt; Short=AtPP2C03;AAL49783.1 putative protein phosphatase 2C [Arabidopsis thaliana] &gt;AAM14280.1 putative phosphatase 2C [Arabidopsis thaliana] &gt;AEE28124.1 highly ABA-induced PP2C protein 2 [Arabidopsis thaliana]; AltName: Full=Protein phosphatase 2C AIP1;Q9LNW3.1 RecName:…	GO:0043169;GO:0016787;GO:0048838;GO:0005267;GO:0003824;GO:0009788;GO:0004722;GO:0004721;GO:0009939;GO:0010030;GO:0006811;GO:1902039;GO:0016020;GO:0006810;GO:0005886;GO:0071805;GO:0006813;GO:0046872;GO:0006470	cation binding;hydrolase activity;release of seed from dormancy;potassium channel activity;catalytic activity;negative regulation of abscisic acid-activated signaling pathway;protein serine/threonine phosphatase activity;phosphoprotein phosphatase activity;positive regulation of gibberellic acid mediated signaling pathway;positive regulation of seed germination;ion transport;negative regulation o…	K14497	PP2C	http://www.genome.jp/dbget-bin/www_bget?ko:K14497	MAPK signaling pathway - plant;Plant hormone signal transduction	ko04016,ko04075	KOG0698(T)(Serine/threonine protein phosphatase)	Protein	Protein phosphatase 2C 3 OS=Arabidopsis thaliana GN=AIP1 PE=1 SV=1
AT3G05470	3429	0.5	3.51	0.02	0.11	-4.536501044	3.36E-05	0.001224708	AT3G05470	Flags: Precursor &gt;Q9MA60.1 RecName: Full=Formin-like protein 11;Actin-binding FH2 (formin homology 2) family protein [Arabidopsis thaliana] &gt;OAP03899.1 hypothetical protein AXX17_AT3G05010 [Arabidopsis thaliana];AEE74244.1 Actin-binding FH2 (formin homology 2) family protein [Arabidopsis thaliana] &gt;AAF64546.1 unknown protein [Arabidopsis thaliana] &gt; Short=AtFH11	GO:0005576;GO:0016020;GO:0016021;GO:0003779	extracellular region;membrane;integral component of membrane;actin binding	-	-	-	-	-	-	Formin-like	Formin-like protein 11 OS=Arabidopsis thaliana GN=FH11 PE=2 SV=1
AT1G77120	1595	16.44	21.88	3.89	2.74	-2.132325454	9.86E-10	1.55E-07	AT1G77120	AAC00625.1 Alcohol Dehydrogenase [Arabidopsis thaliana] &gt;CAA54911.1 alcohol dehydrogenase [Arabidopsis thaliana] &gt;AAK73970.1 AT1g77120/T14N5.18 [Arabidopsis thaliana] &gt;AAS45601.2 alcohol dehydrogenase [Arabidopsis thaliana] &gt;AEE35937.1 alcohol dehydrogenase 1 [Arabidopsis thaliana];AAL90991.1 AT1g77120/T14N5.18 [Arabidopsis thaliana] &gt;BAA19619.1 alcohol dehydrogenase [Arabidopsis t…	GO:0005829;GO:0046872;GO:0009651;GO:0032355;GO:0009413;GO:0031000;GO:0000166;GO:0045333;GO:1900039;GO:0008270;GO:0005794;GO:0016491;GO:0005886;GO:0042803;GO:0005737;GO:0001666;GO:0055114;GO:0009409;GO:0004022;GO:0009744;GO:0046686;GO:0009737;GO:0042542;GO:0006970;GO:0009414	cytosol;metal ion binding;response to salt stress;response to estradiol;response to flooding;response to caffeine;nucleotide binding;cellular respiration;positive regulation of cellular response to hypoxia;zinc ion binding;Golgi apparatus;oxidoreductase activity;plasma membrane;protein homodimerization activity;cytoplasm;response to hypoxia;oxidation-reduction process;response to cold;alcohol deh…	K18857	ADH1	http://www.genome.jp/dbget-bin/www_bget?ko:K18857	Tyrosine metabolism;Glycolysis / Gluconeogenesis;Fatty acid degradation;alpha-Linolenic acid metabolism	ko00350,ko00010,ko00071,ko00592	KOG0022(Q)(Alcohol dehydrogenase, class III)	Alcohol	Alcohol dehydrogenase class-P OS=Arabidopsis thaliana GN=ADH1 PE=1 SV=2
AT1G57750	1643	10.73	29.66	0.07	0.04	-8.144380438	5.59E-17	3.02E-14	AT1G57750	AltName: Full=Protein MID-CHAIN ALKANE HYDROXYLASE 1 &gt;Q9FVS9.1 RecName: Full=Alkane hydroxylase MAH1;AAG50737.1 cytochrome P450, putative [Arabidopsis thaliana] &gt;AEE33458.1 cytochrome P450, family 96, subfamily A, polypeptide 15 [Arabidopsis thaliana]; AltName: Full=Cytochrome P450 96A15;AAL31942.1 At1g57750/T8L23_21 [Arabidopsis thaliana] &gt;cytochrome P450, family 96, subfamily A, polype…	GO:0004497;GO:0055114;GO:0020037;GO:0016021;GO:0005506;GO:0010025;GO:0005576;GO:0005783;GO:0005789;GO:0016705;GO:0046872;GO:0016020;GO:0016491;GO:0019825;GO:0080133	monooxygenase activity;oxidation-reduction process;heme binding;integral component of membrane;iron ion binding;wax biosynthetic process;extracellular region;endoplasmic reticulum;endoplasmic reticulum membrane;oxidoreductase activity, acting on paired donors, with incorporation or reduction of molecular oxygen;metal ion binding;membrane;oxidoreductase activity;oxygen binding;midchain alkane hydr…	K15405	MAH1,CYP96A15	http://www.genome.jp/dbget-bin/www_bget?ko:K15405	Cutin, suberine and wax biosynthesis	ko00073	-	Alkane	Alkane hydroxylase MAH1 OS=Arabidopsis thaliana GN=CYP96A15 PE=2 SV=1
AT4G01070	2030	26.97	28.6	9.52	10.67	-1.064499928	5.40E-05	0.001820521	AT4G01070	AltName: Full=Arbutin synthase; AltName: Full=Probable hydroquinone glucosyltransferase &gt;CAB80916.1 putative flavonol glucosyltransferase [Arabidopsis thaliana] &gt;AAK64133.1 putative flavonol glucosyltransferase [Arabidopsis thaliana] &gt;Q9M156.1 RecName: Full=UDP-glycosyltransferase 72B1;2VCE_A Chain A, Characterization And Engineering Of The Bifunctional N- And O-glucosyltransferase Invol…	GO:0005634;GO:0008194;GO:0016758;GO:0043231;GO:0016757;GO:0035251;GO:0042178;GO:0008152;GO:0052696;GO:0009651;GO:0080044;GO:0006805;GO:0016740;GO:0050505;GO:0080043;GO:0009809;GO:0009636;GO:0009813	nucleus;UDP-glycosyltransferase activity;transferase activity, transferring hexosyl groups;intracellular membrane-bounded organelle;transferase activity, transferring glycosyl groups;UDP-glucosyltransferase activity;xenobiotic catabolic process;metabolic process;flavonoid glucuronidation;response to salt stress;quercetin 7-O-glucosyltransferase activity;xenobiotic metabolic process;transferase ac…	K08237	E2.4.1.218	http://www.genome.jp/dbget-bin/www_bget?ko:K08237	-	-	-	UDP-glycosyltransferase	UDP-glycosyltransferase 72B1 OS=Arabidopsis thaliana GN=UGT72B1 PE=1 SV=1
AT3G04290	1575	33.09	83.56	0.18	0.91	-6.288209697	2.67E-08	2.82E-06	AT3G04290	AltName: Full=Extracellular lipase LTL1;Q9M8Y5.1 RecName: Full=GDSL esterase/lipase LTL1; AltName: Full=Lithium-tolerant lipase 1;Li-tolerant lipase 1 [Arabidopsis thaliana] &gt; Short=Li-tolerant lipase 1; Short=AtLTL1;AEE74063.1 Li-tolerant lipase 1 [Arabidopsis thaliana] &gt;AAF26785.1 putative GDSL-motif lipase/acylhydrolase [Arabidopsis thaliana] &gt;OAP06095.1 LTL1 [Arabidopsis thaliana];AA…	GO:0016787;GO:0009751;GO:0052689;GO:0016788;GO:0042538;GO:0006629;GO:0010226;GO:0005576;GO:0016042	hydrolase activity;response to salicylic acid;carboxylic ester hydrolase activity;hydrolase activity, acting on ester bonds;hyperosmotic salinity response;lipid metabolic process;response to lithium ion;extracellular region;lipid catabolic process	-	-	-	-	-	-	GDSL	GDSL esterase/lipase LTL1 OS=Arabidopsis thaliana GN=LTL1 PE=2 SV=1
AT3G54670	4314	3.92	8.61	2.09	0.95	-1.650647766	0.000827758	0.016129692	AT3G54670	Structural maintenance of chromosomes (SMC) family protein [Arabidopsis thaliana] &gt; AltName: Full=Cohesin complex subunit SMC-1; AltName: Full=Protein TITAN8 &gt;AEE79263.2 Structural maintenance of chromosomes (SMC) family protein [Arabidopsis thaliana]; AltName: Full=Chromosome segregation protein SMC-1; Short=SMC-1;Q6Q1P4.2 RecName: Full=Structural maintenance of chromosomes protein 1; Shor…	GO:0007059;GO:0007062;GO:0051276;GO:0008278;GO:0005215;GO:0005524;GO:0005634;GO:0000166;GO:0006974;GO:0006281;GO:0009507;GO:0005694;GO:0007067;GO:0007049;GO:0051321;GO:0051301	chromosome segregation;sister chromatid cohesion;chromosome organization;cohesin complex;transporter activity;ATP binding;nucleus;nucleotide binding;cellular response to DNA damage stimulus;DNA repair;chloroplast;chromosome;mitotic cell cycle;cell cycle;meiotic cell cycle;cell division	K06636	SMC1	http://www.genome.jp/dbget-bin/www_bget?ko:K06636	-	-	KOG0933(BD)(Structural maintenance of chromosome protein 2 (chromosome condensation complex Condensin, subunit E))	Structural	Structural maintenance of chromosomes protein 1 OS=Arabidopsis thaliana GN=SMC1 PE=2 SV=2
AT2G28780	2801	0.95	2.74	0	0	-8.37594251	4.24E-07	3.17E-05	AT2G28780	AAP40430.1 unknown protein [Arabidopsis thaliana] &gt;AEC08170.1 P-hydroxybenzoic acid efflux pump subunit [Arabidopsis thaliana] &gt;AAO42117.1 unknown protein [Arabidopsis thaliana] &gt;P-hydroxybenzoic acid efflux pump subunit [Arabidopsis thaliana] &gt;OAP08603.1 hypothetical protein AXX17_AT2G24880 [Arabidopsis thaliana]	GO:0016020;GO:0005886;GO:0016021	membrane;plasma membrane;integral component of membrane	-	-	-	-	-	-	-	-
AT3G55110	2540	2.09	7.28	0.53	1.1	-2.081215034	0.00233473	0.035003262	AT3G55110	AltName: Full=Probable white-brown complex homolog protein 18;ABC-2 type transporter family protein [Arabidopsis thaliana] &gt;CAB82706.1 ABC transporter-like protein [Arabidopsis thaliana] &gt;AEE79341.1 ABC-2 type transporter family protein [Arabidopsis thaliana] &gt;OAP02952.1 ABCG18 [Arabidopsis thaliana];Q9M2V5.1 RecName: Full=ABC transporter G family member 18; Short=AtWBC18 &gt; Short=ABC …	GO:0055085;GO:0000166;GO:0016887;GO:0005524;GO:0005886;GO:0006810;GO:0042626;GO:0016021;GO:0016020	transmembrane transport;nucleotide binding;ATPase activity;ATP binding;plasma membrane;transport;ATPase activity, coupled to transmembrane movement of substances;integral component of membrane;membrane	-	-	-	-	-	KOG0061(Q)(Transporter, ABC superfamily (Breast cancer resistance protein))	ABC	ABC transporter G family member 18 OS=Arabidopsis thaliana GN=ABCG18 PE=2 SV=1
AT1G62870	2886	1.54	4.37	0.24	0.19	-3.344903724	1.97E-06	0.000114957	AT1G62870	BAE98828.1 hypothetical protein [Arabidopsis thaliana] &gt;hypothetical protein AT1G62870 [Arabidopsis thaliana] &gt;AAF75799.1 Contains weak similarity to T-type calcium channel isoform from Rattus norvegicus gb|AF125161. EST gb|R30034 comes from this gene [Arabidopsis thaliana] &gt;AEE34015.1 hypothetical protein AT1G62870 [Arabidopsis thaliana]	GO:0009507;GO:0003676	chloroplast;nucleic acid binding	-	-	-	-	-	-	-	-
AT4G33790	1776	3.16	5.48	0	0.15	-5.411944887	2.90E-08	3.03E-06	AT4G33790	AEE86278.1 Jojoba acyl CoA reductase-related male sterility protein [Arabidopsis thaliana];AAL15288.1 AT4g33790/T16L1_280 [Arabidopsis thaliana] &gt;Jojoba acyl CoA reductase-related male sterility protein [Arabidopsis thaliana] &gt;AAL49822.1 putative male sterility 2 protein [Arabidopsis thaliana] &gt; AltName: Full=Protein ECERIFERUM 4 &gt;Q93ZB9.1 RecName: Full=Fatty acyl-CoA reductase 3	GO:0043796;GO:0019115;GO:0010025;GO:0005783;GO:0055114;GO:0004028;GO:0043870;GO:0034601;GO:0006629;GO:0080019;GO:0016620;GO:0034832;GO:0010345;GO:0018474;GO:0034520;GO:0018472;GO:0035336;GO:0043878;GO:0009556;GO:0034525;GO:0044104;GO:0016491;GO:0034604;GO:0016627;GO:0018475;GO:0034602;GO:0052814;GO:0034530;GO:0034538;GO:0018473;GO:0034822;GO:0043745	glyceraldehyde dehydrogenase (NADP) activity;benzaldehyde dehydrogenase activity;wax biosynthetic process;endoplasmic reticulum;oxidation-reduction process;3-chloroallyl aldehyde dehydrogenase activity;N-acetyl-gamma-aminoadipyl-phosphate reductase activity;oxoglutarate dehydrogenase [NAD(P)+] activity;lipid metabolic process;fatty-acyl-CoA reductase (alcohol-forming) activity;oxidoreductase acti…	K13356	FAR	http://www.genome.jp/dbget-bin/www_bget?ko:K13356	Peroxisome;Cutin, suberine and wax biosynthesis	ko04146,ko00073	KOG1221(I)(Acyl-CoA reductase)	Fatty	Fatty acyl-CoA reductase 3 OS=Arabidopsis thaliana GN=FAR3 PE=2 SV=1
AT1G50110	1255	1.94	4.06	0.24	0.35	-3.057188891	0.000348127	0.008275587	AT1G50110	AAF76437.1 Strong similarity to branched-chain amino acid aminotransferase (BCAT2) from Solanum tuberosum gb|AF193846 and contains an Aminotransferase class IV domain PF|01063. ESTs gb|Z26805, gb|Z30511 come from this gene [Arabidopsis thaliana] &gt;Q9LPM9.1 RecName: Full=Branched-chain-amino-acid aminotransferase 6; Short=Atbcat-6 &gt;D-aminoacid aminotransferase-like PLP-dependent enzymes super…	GO:0030170;GO:0006532;GO:0009082;GO:0052654;GO:0005829;GO:0008152;GO:0052655;GO:0005737;GO:0016740;GO:0033506;GO:0004084;GO:0008652;GO:0009097;GO:0071267;GO:0009098;GO:0010326;GO:0008483;GO:0052656;GO:0003824;GO:0009099;GO:0009081	pyridoxal phosphate binding;aspartate biosynthetic process;branched-chain amino acid biosynthetic process;L-leucine transaminase activity;cytosol;metabolic process;L-valine transaminase activity;cytoplasm;transferase activity;glucosinolate biosynthetic process from homomethionine;branched-chain-amino-acid transaminase activity;cellular amino acid biosynthetic process;isoleucine biosynthetic proce…	K00826	E2.6.1.42,ilvE	http://www.genome.jp/dbget-bin/www_bget?ko:K00826	Cysteine and methionine metabolism;Valine, leucine and isoleucine biosynthesis;Valine, leucine and isoleucine degradation;Pantothenate and CoA biosynthesis;2-Oxocarboxylic acid metabolism;Biosynthesis of amino acids	ko00270,ko00290,ko00280,ko00770,ko01210,ko01230	KOG0975(E)(Branched chain aminotransferase BCAT1, pyridoxal phosphate enzymes type IV superfamily)	Branched-chain-amino-acid	Branched-chain-amino-acid aminotransferase 6 OS=Arabidopsis thaliana GN=BCAT6 PE=1 SV=1
AT5G26860	3423	8.17	13.27	3.66	3.09	-1.268245628	0.000128011	0.003707313	AT5G26860	lon protease 1 [Arabidopsis thaliana] &gt;AED93617.2 lon protease 1 [Arabidopsis thaliana]	GO:0008233;GO:0001666;GO:0006508;GO:0051131;GO:0005515;GO:0007005;GO:0008236;GO:0005759;GO:0016787;GO:0004252;GO:0034599;GO:0005739;GO:0003677;GO:0070361;GO:0009507;GO:0043565;GO:0042645;GO:0030163;GO:0070407;GO:0016887;GO:0090296;GO:0005829;GO:0005524;GO:0000166;GO:0003697;GO:0003727;GO:0006515;GO:0051260;GO:0004176	peptidase activity;response to hypoxia;proteolysis;chaperone-mediated protein complex assembly;protein binding;mitochondrion organization;serine-type peptidase activity;mitochondrial matrix;hydrolase activity;serine-type endopeptidase activity;cellular response to oxidative stress;mitochondrion;DNA binding;mitochondrial light strand promoter anti-sense binding;chloroplast;sequence-specific DNA bi…	K08675	PRSS15,PIM1	http://www.genome.jp/dbget-bin/www_bget?ko:K08675	-	-	KOG0651(O)(26S proteasome regulatory complex, ATPase RPT4)	Lon	Lon protease homolog 1, mitochondrial OS=Arabidopsis thaliana GN=LON1 PE=1 SV=2
AT5G66690	1774	1.5	1.47	0.04	0.08	-4.307947532	0.000298085	0.007320496	AT5G66690	Q9LVR1.1 RecName: Full=UDP-glycosyltransferase 72E2;AED98252.1 UDP-Glycosyltransferase superfamily protein [Arabidopsis thaliana] &gt;AAL47362.1 UTP-glucose glucosyltransferase [Arabidopsis thaliana] &gt;AHL38566.1 glycosyltransferase, partial [Arabidopsis thaliana];BAA97275.1 UTP-glucose glucosyltransferase [Arabidopsis thaliana] &gt;UDP-Glycosyltransferase superfamily protein [Arabidopsis thali…	GO:0102361;GO:0016758;GO:0008194;GO:0016757;GO:0043231;GO:0009808;GO:0080044;GO:0052696;GO:0008152;GO:0016740;GO:0080043;GO:0047218;GO:0102359;GO:0009813;GO:0047209	esculetin 4-O-beta-glucosyltransferase activity;transferase activity, transferring hexosyl groups;UDP-glycosyltransferase activity;transferase activity, transferring glycosyl groups;intracellular membrane-bounded organelle;lignin metabolic process;quercetin 7-O-glucosyltransferase activity;flavonoid glucuronidation;metabolic process;transferase activity;quercetin 3-O-glucosyltransferase activity;…	K12356	UGT72E	http://www.genome.jp/dbget-bin/www_bget?ko:K12356	Phenylpropanoid biosynthesis	ko00940	-	UDP-glycosyltransferase	UDP-glycosyltransferase 72E2 OS=Arabidopsis thaliana GN=UGT72E2 PE=1 SV=1
AT1G08560	1386	1.94	25.98	0.93	1.02	-3.384295202	0.000182018	0.004912006	AT1G08560	AAC49163.1 syntaxin-related [Arabidopsis thaliana] &gt;prf||2206310A syntaxin-related protein;syntaxin of plants 111 [Arabidopsis thaliana] &gt;AEE28306.1 syntaxin of plants 111 [Arabidopsis thaliana] &gt; Short=AtSYP111 &gt;AAN41370.1 putative syntaxin-related protein [Arabidopsis thaliana] &gt; AltName: Full=Syntaxin-111;Q42374.1 RecName: Full=Syntaxin-related protein KNOLLE;AAC49162.1 syntaxin…	GO:0048278;GO:0016021;GO:0061025;GO:0006906;GO:0009506;GO:0016192;GO:0016020;GO:0000149;GO:0012505;GO:0031201;GO:0005484;GO:0009524;GO:0015031;GO:0006810;GO:0007049;GO:0005886;GO:0051301;GO:0006886;GO:0009504;GO:0006887	vesicle docking;integral component of membrane;membrane fusion;vesicle fusion;plasmodesma;vesicle-mediated transport;membrane;SNARE binding;endomembrane system;SNARE complex;SNAP receptor activity;phragmoplast;protein transport;transport;cell cycle;plasma membrane;cell division;intracellular protein transport;cell plate;exocytosis	K08486	STX1B_2_3	http://www.genome.jp/dbget-bin/www_bget?ko:K08486	SNARE interactions in vesicular transport	ko04130	KOG0810(U)(SNARE protein Syntaxin 1 and related proteins)	Syntaxin-related	Syntaxin-related protein KNOLLE OS=Arabidopsis thaliana GN=KN PE=1 SV=1
AT5G51600	2735	0.51	5.59	0.07	0.09	-4.785179115	1.19E-05	0.000515732	AT5G51600	AltName: Full=Protein PLEIADE &gt;BAB08676.1 unnamed protein product [Arabidopsis thaliana] &gt;Microtubule associated protein (MAP65/ASE1) family protein [Arabidopsis thaliana] &gt; Short=AtMAP65-3;OAO92308.1 PLE [Arabidopsis thaliana];Q9FHM4.1 RecName: Full=65-kDa microtubule-associated protein 3;AED96102.1 Microtubule associated protein (MAP65/ASE1) family protein [Arabidopsis thaliana] &gt	GO:0005634;GO:0005737;GO:0046785;GO:0009524;GO:0008017;GO:0009574;GO:0005856;GO:0000911;GO:0051301;GO:0000280;GO:0007049;GO:0052096;GO:0005874;GO:0000226;GO:0055028;GO:0007067;GO:0000910;GO:0009624	nucleus;cytoplasm;microtubule polymerization;phragmoplast;microtubule binding;preprophase band;cytoskeleton;cytokinesis by cell plate formation;cell division;nuclear division;cell cycle;formation by symbiont of syncytium involving giant cell for nutrient acquisition from host;microtubule;microtubule cytoskeleton organization;cortical microtubule;mitotic cell cycle;cytokinesis;response to nematode	K16732	PRC1	http://www.genome.jp/dbget-bin/www_bget?ko:K16732	-	-	-	65-kDa	65-kDa microtubule-associated protein 3 OS=Arabidopsis thaliana GN=MAP65-3 PE=1 SV=1
AT3G25980	1047	1.75	12.66	0.64	0.66	-3.014706628	0.001438254	0.024554746	AT3G25980	BAD43059.1 putative mitotic checkpoint protein [Arabidopsis thaliana] &gt;BAD44126.1 putative mitotic checkpoint protein [Arabidopsis thaliana] &gt; AltName: Full=Mitotic arrest deficient protein 2 &gt;DNA-binding HORMA family protein [Arabidopsis thaliana] &gt;Q9LU93.1 RecName: Full=Mitotic spindle checkpoint protein MAD2;AEE77097.1 DNA-binding HORMA family protein [Arabidopsis thaliana];MAD2 [A…	GO:0005515;GO:0007094;GO:0051301;GO:0007067;GO:0005635;GO:0007049;GO:0000776;GO:0005819;GO:0000777;GO:0003677;GO:0005694;GO:0010369;GO:0007346;GO:0005634;GO:0005737;GO:0000775;GO:0005876;GO:0005828;GO:0005856	protein binding;mitotic spindle assembly checkpoint;cell division;mitotic cell cycle;nuclear envelope;cell cycle;kinetochore;spindle;condensed chromosome kinetochore;DNA binding;chromosome;chromocenter;regulation of mitotic cell cycle;nucleus;cytoplasm;chromosome, centromeric region;spindle microtubule;kinetochore microtubule;cytoskeleton	K02537	MAD2	http://www.genome.jp/dbget-bin/www_bget?ko:K02537	-	-	KOG3285(DZ)(Spindle assembly checkpoint protein)	Mitotic	Mitotic spindle checkpoint protein MAD2 OS=Arabidopsis thaliana GN=MAD2 PE=1 SV=1
AT1G25530	1777	4.65	7.1	0.3	0.83	-2.951038513	2.43E-06	0.000137336	AT1G25530	AAG50812.1 lysine and histidine specific transporter, putative [Arabidopsis thaliana] &gt;AAY25427.1 At1g25530 [Arabidopsis thaliana] &gt;Transmembrane amino acid transporter family protein [Arabidopsis thaliana] &gt;OAP15971.1 hypothetical protein AXX17_AT1G26330 [Arabidopsis thaliana];AEE30638.1 Transmembrane amino acid transporter family protein [Arabidopsis thaliana] &gt;Q9C6M2.1 RecName: Ful…	GO:0016020;GO:0006810;GO:0005886;GO:0015171;GO:0006865;GO:0003333;GO:0016021	membrane;transport;plasma membrane;amino acid transmembrane transporter activity;amino acid transport;amino acid transmembrane transport;integral component of membrane	-	-	-	-	-	-	Lysine	Lysine histidine transporter-like 6 OS=Arabidopsis thaliana GN=At1g25530 PE=2 SV=1
AT1G72250	3922	0.59	3.7	0.3	0.22	-2.643233309	0.001408082	0.024161223	AT1G72250	AEE35294.2 Di-glucose binding protein with Kinesin motor domain-containing protein [Arabidopsis thaliana];ANM58077.1 Di-glucose binding protein with Kinesin motor domain-containing protein [Arabidopsis thaliana]; 56847-62063 [Arabidopsis thaliana] &gt;ANM58078.1 Di-glucose binding protein with Kinesin motor domain-containing protein [Arabidopsis thaliana];AAG51794.1 kinesin, putative;Di-glucose b…	GO:0000166;GO:0005524;GO:0003777;GO:0005871;GO:0016887;GO:0005737;GO:0008017;GO:0005874;GO:0007018	nucleotide binding;ATP binding;microtubule motor activity;kinesin complex;ATPase activity;cytoplasm;microtubule binding;microtubule;microtubule-based movement	K10406	KIFC2_3	http://www.genome.jp/dbget-bin/www_bget?ko:K10406	-	-	KOG0239(Z)(Kinesin (KAR3 subfamily))	Kinesin-like	Kinesin-like protein KIN-14Q OS=Arabidopsis thaliana GN=KIN14Q PE=3 SV=1
AT4G34590	1370	19.8	17.43	2.5	1.7	-2.759044202	1.99E-12	5.31E-10	AT4G34590	AAM20036.1 putative bZIP transcription factor ATB2 [Arabidopsis thaliana] &gt;O65683.1 RecName: Full=bZIP transcription factor 11; AltName: Full=bZIP transcription factor ATB2 &gt;CAB80176.1 bZIP transcription factor ATB2 [Arabidopsis thaliana] &gt;CAA18838.1 bZIP transcription factor ATB2 [Arabidopsis thaliana] &gt; AltName: Full=G-box-binding factor 6; Short=AtbZIP11;AEE86397.1 G-box binding fa…	GO:0003700;GO:0006351;GO:0006355;GO:0009744;GO:0005634;GO:0046982;GO:0043565;GO:0080149;GO:0003677;GO:0005515;GO:0017148	transcription factor activity, sequence-specific DNA binding;transcription, DNA-templated;regulation of transcription, DNA-templated;response to sucrose;nucleus;protein heterodimerization activity;sequence-specific DNA binding;sucrose induced translational repression;DNA binding;protein binding;negative regulation of translation	-	-	-	-	-	-	bZIP	bZIP transcription factor 11 OS=Arabidopsis thaliana GN=BZIP11 PE=1 SV=1
AT1G80760	1212	26.42	27.67	3.1	3.2	-2.699475915	1.06E-15	5.12E-13	AT1G80760	AEE36445.1 NOD26-like intrinsic protein 6;1 [Arabidopsis thaliana];AAF14664.1 Similar to gb|D17443 major intrinsic protein from Oryza sativa. EST gb|AI998369 comes from this gene [Arabidopsis thaliana] &gt;NOD26-like intrinsic protein 6;1 [Arabidopsis thaliana] &gt;AAX49373.1 At1g80760 [Arabidopsis thaliana] &gt;AAV74223.1 At1g80760 [Arabidopsis thaliana] &gt; Short=AtNIP6;Q9SAI4.1 RecName: Full=…	GO:0016021;GO:0080029;GO:0046715;GO:0015204;GO:0005372;GO:0015168;GO:0016020;GO:0005887;GO:0015254;GO:0006810;GO:0009992;GO:0005886;GO:0046713;GO:0005215;GO:0015250	integral component of membrane;cellular response to boron-containing substance levels;borate transmembrane transporter activity;urea transmembrane transporter activity;water transmembrane transporter activity;glycerol transmembrane transporter activity;membrane;integral component of plasma membrane;glycerol channel activity;transport;cellular water homeostasis;plasma membrane;borate transport;tra…	K09874	NIP	http://www.genome.jp/dbget-bin/www_bget?ko:K09874	-	-	KOG0223(G)(Aquaporin (major intrinsic protein family))	Aquaporin	Aquaporin NIP6-1 OS=Arabidopsis thaliana GN=NIP6-1 PE=1 SV=1
AT2G22900	1805	11.47	15.77	4.97	4.99	-1.048030142	0.001326907	0.022950758	AT2G22900	AAL15201.1 unknown protein [Arabidopsis thaliana] &gt;AAK59529.1 unknown protein [Arabidopsis thaliana] &gt;AEC07370.1 Galactosyl transferase GMA12/MNN10 family protein [Arabidopsis thaliana] &gt;CAC01675.1 putative golgi glycosyltransferase [Arabidopsis thaliana] &gt; Short=AtGT7 &gt;Galactosyl transferase GMA12/MNN10 family protein [Arabidopsis thaliana] &gt;AHL38845.1 glycosyltransferase, part…	GO:0016021;GO:0010214;GO:0010392;GO:0005802;GO:0016757;GO:0051070;GO:0000139;GO:0009969;GO:0010192;GO:0016740;GO:0008378;GO:0016020;GO:0005794;GO:0005768	integral component of membrane;seed coat development;galactoglucomannan metabolic process;trans-Golgi network;transferase activity, transferring glycosyl groups;galactomannan biosynthetic process;Golgi membrane;xyloglucan biosynthetic process;mucilage biosynthetic process;transferase activity;galactosyltransferase activity;membrane;Golgi apparatus;endosome	-	-	-	-	-	KOG4748(GM)(Subunit of Golgi mannosyltransferase complex)	Putative	Putative glycosyltransferase 7 OS=Arabidopsis thaliana GN=GT7 PE=2 SV=1
AT1G07150	1606	7.5	12.03	3.05	2.68	-1.354845089	0.000921224	0.017413143	AT1G07150	mitogen-activated protein kinase kinase kinase 13 [Arabidopsis thaliana] &gt;AAF82205.1 Strong similarity to a protein kinase homolog F23F1.4 gi|7488253 from Arabidopsis thaliana BAC F23F1 gb|AC004680. It contains a eukaryotic protein kinase domain PF|00069. ESTs gb|F13903 and gb|F13904 come from this gene [Arabidopsis thaliana] &gt;AEE28082.1 mitogen-activated protein kinase kinase kinase 13 [Ar…	GO:0004702;GO:0016301;GO:0006468;GO:0016021;GO:0000166;GO:0046907;GO:0005634;GO:0005524;GO:0004674;GO:0005737;GO:0016020;GO:0004672;GO:0016310	signal transducer, downstream of receptor, with serine/threonine kinase activity;kinase activity;protein phosphorylation;integral component of membrane;nucleotide binding;intracellular transport;nucleus;ATP binding;protein serine/threonine kinase activity;cytoplasm;membrane;protein kinase activity;phosphorylation	-	-	-	-	-	KOG0198(T)(MEKK and related serine/threonine protein kinases)	Mitogen-activated	Mitogen-activated protein kinase kinase kinase A OS=Dictyostelium discoideum GN=mkkA PE=1 SV=2
AT5G15630	1553	1.9	4	0.31	0.35	-2.586668946	0.000609453	0.012819569	AT5G15630	AAW30024.1 At5g15630 [Arabidopsis thaliana] &gt; Flags: Precursor &gt;AAT44976.1 At5g15630 [Arabidopsis thaliana] &gt;COBRA-like extracellular glycosyl-phosphatidyl inositol-anchored protein family [Arabidopsis thaliana] &gt;AED92186.1 COBRA-like extracellular glycosyl-phosphatidyl inositol-anchored protein family [Arabidopsis thaliana];ANM69892.1 COBRA-like extracellular glycosyl-phosphatidyl in…	GO:0009834;GO:0005886;GO:0031225;GO:0005774;GO:0016049;GO:0016021;GO:0010215;GO:0016020	plant-type secondary cell wall biogenesis;plasma membrane;anchored component of membrane;vacuolar membrane;cell growth;integral component of membrane;cellulose microfibril organization;membrane	-	-	-	-	-	-	COBRA-like	COBRA-like protein 4 OS=Arabidopsis thaliana GN=COBL4 PE=2 SV=2
AT4G34530	1311	6	4.21	0	0	-8.589955098	6.57E-08	6.39E-06	AT4G34530	AltName: Full=Transcription factor EN 84;Q8GY61.1 RecName: Full=Transcription factor bHLH63; Short=AtbHLH63; AltName: Full=Basic helix-loop-helix protein 63;BAC42487.1 putative bHLH transcription factor bHLH063 [Arabidopsis thaliana] &gt;OAP00696.1 CIB1 [Arabidopsis thaliana];cryptochrome-interacting basic-helix-loop-helix 1 [Arabidopsis thaliana] &gt; Short=bHLH 63;AEE86389.1 cryptochrome-intera…	GO:0009908;GO:0003700;GO:0006351;GO:0006355;GO:0005634;GO:0016021;GO:0046983;GO:0009637;GO:0003677;GO:0016020;GO:0009911;GO:0005515	flower development;transcription factor activity, sequence-specific DNA binding;transcription, DNA-templated;regulation of transcription, DNA-templated;nucleus;integral component of membrane;protein dimerization activity;response to blue light;DNA binding;membrane;positive regulation of flower development;protein binding	-	-	-	-	-	-	Transcription	Transcription factor bHLH63 OS=Arabidopsis thaliana GN=BHLH63 PE=1 SV=1
AT5G56840	1126	29.12	25.87	2.67	2.92	-2.895574538	3.65E-15	1.58E-12	AT5G56840	myb-like transcription factor family protein [Arabidopsis thaliana] &gt;AAT47807.1 At5g56840 [Arabidopsis thaliana] &gt;AED96812.1 myb-like transcription factor family protein [Arabidopsis thaliana] &gt;AAS99672.1 At5g56840 [Arabidopsis thaliana] &gt;AAS09987.1 MYB transcription factor [Arabidopsis thaliana] &gt;OAO93056.1 hypothetical protein AXX17_AT5G56040 [Arabidopsis thaliana];BAB09902.1 unn…	GO:0016020;GO:0003713;GO:0004402;GO:0016021;GO:0003677;GO:0008270;GO:0006357;GO:0006338;GO:0005634;GO:0035066;GO:0003676;GO:0003682;GO:0003700;GO:0006351;GO:0006355	membrane;transcription coactivator activity;histone acetyltransferase activity;integral component of membrane;DNA binding;zinc ion binding;regulation of transcription from RNA polymerase II promoter;chromatin remodeling;nucleus;positive regulation of histone acetylation;nucleic acid binding;chromatin binding;transcription factor activity, sequence-specific DNA binding;transcription, DNA-templated…	-	-	-	-	-	-	Transcription	Transcription factor MYBS3 OS=Oryza sativa subsp. japonica GN=MYBS3 PE=2 SV=1
AT2G25060	840	3.12	40.78	1	1.5	-3.652621763	0.000117231	0.003449827	AT2G25060	Flags: Precursor &gt;OAP09212.1 ENODL14 [Arabidopsis thaliana];BAD43463.1 early nodulin-like 1 predicted GPI-anchored protein [Arabidopsis thaliana] &gt;BAD43498.1 early nodulin-like 1 predicted GPI-anchored protein [Arabidopsis thaliana] &gt; AltName: Full=Phytocyanin-like protein;early nodulin-like protein 14 [Arabidopsis thaliana] &gt;AEC07653.1 early nodulin-like protein 14 [Arabidopsis thali…	GO:0031225;GO:0005886;GO:0046658;GO:0016020;GO:0005507;GO:0009506;GO:0005576;GO:0009055	anchored component of membrane;plasma membrane;anchored component of plasma membrane;membrane;copper ion binding;plasmodesma;extracellular region;electron carrier activity	-	-	-	-	-	-	Early	Early nodulin-like protein 1 OS=Arabidopsis thaliana GN=At2g25060 PE=1 SV=2
AT1G27030	1596	25.31	60.26	11.71	14.69	-1.268229178	0.002223228	0.033822686	AT1G27030	OAP13111.1 hypothetical protein AXX17_AT1G27440 [Arabidopsis thaliana];AAK62619.1 At1g27030/T7N9_9 [Arabidopsis thaliana] &gt;AAM47341.1 At1g27030/T7N9_9 [Arabidopsis thaliana] &gt;hypothetical protein AT1G27030 [Arabidopsis thaliana] &gt;AEE30770.1 hypothetical protein AT1G27030 [Arabidopsis thaliana] &gt;AAF79853.1 T7N9.9 [Arabidopsis thaliana] &gt	GO:0005575;GO:0003674;GO:0008150	cellular_component;molecular_function;biological_process	-	-	-	-	-	-	-	-
AT3G52370	1797	4.03	9.64	0.98	1.04	-2.339765594	3.10E-05	0.001143347	AT3G52370	FASCICLIN-like arabinogalactan protein 15 precursor [Arabidopsis thaliana] &gt;ANM63494.1 FASCICLIN-like arabinogalactan protein 15 precursor [Arabidopsis thaliana]	GO:0005576;GO:0007155	extracellular region;cell adhesion	-	-	-	-	-	-	Fasciclin-like	Fasciclin-like arabinogalactan protein 15 OS=Arabidopsis thaliana GN=FLA15 PE=2 SV=1
AT1G80130	1475	568.56	239.38	68.75	76.49	-2.103822009	6.36E-07	4.38E-05	AT1G80130	AAM65002.1 unknown [Arabidopsis thaliana] &gt;Tetratricopeptide repeat (TPR)-like superfamily protein [Arabidopsis thaliana] &gt;AAK59496.1 unknown protein [Arabidopsis thaliana] &gt;AAD55471.1 Unknown protein [Arabidopsis thaliana] &gt;AEE36360.1 Tetratricopeptide repeat (TPR)-like superfamily protein [Arabidopsis thaliana];AAL34192.1 unknown protein [Arabidopsis thaliana] &gt	GO:0016020;GO:0006979	membrane;response to oxidative stress	-	-	-	-	-	-	-	-
AT1G71830	2570	1.69	4.15	0.65	0.62	-1.792478244	0.003430606	0.046117741	AT1G71830	ACN59271.1 leucine-rich repeat receptor-like protein kinase, partial [Arabidopsis thaliana] &gt; Flags: Precursor &gt; Short=AtSERK1;AEE35238.1 somatic embryogenesis receptor-like kinase 1 [Arabidopsis thaliana] &gt;OAP14609.1 SERK1 [Arabidopsis thaliana];somatic embryogenesis receptor-like kinase 1 [Arabidopsis thaliana] &gt; AltName: Full=Somatic embryogenesis receptor-like kinase 1;Q94AG2.2 Re…	GO:0000166;GO:0004713;GO:0005515;GO:0005524;GO:0005789;GO:0042802;GO:0005886;GO:0004674;GO:0016740;GO:0033612;GO:0009793;GO:0016310;GO:0004672;GO:0016020;GO:0010152;GO:0004714;GO:0046777;GO:0009742;GO:0043234;GO:0005783;GO:0004675;GO:0016301;GO:0016021;GO:0006468;GO:0007030;GO:0010227;GO:0009556	nucleotide binding;protein tyrosine kinase activity;protein binding;ATP binding;endoplasmic reticulum membrane;identical protein binding;plasma membrane;protein serine/threonine kinase activity;transferase activity;receptor serine/threonine kinase binding;embryo development ending in seed dormancy;phosphorylation;protein kinase activity;membrane;pollen maturation;transmembrane receptor protein ty…	K13418	SERK1	http://www.genome.jp/dbget-bin/www_bget?ko:K13418	-	-	-	Somatic	Somatic embryogenesis receptor kinase 1 OS=Arabidopsis thaliana GN=SERK1 PE=1 SV=2
AT4G38340	2519	13.02	10.55	1.68	1.24	-2.636641436	7.15E-13	2.10E-10	AT4G38340	CAB80499.1 putative protein [Arabidopsis thaliana] &gt; AltName: Full=Nodule inception protein-like protein 3 &gt; Short=AtNLP3;Q9SVF1.1 RecName: Full=Protein NLP3;AEE86915.1 Plant regulator RWP-RK family protein [Arabidopsis thaliana]; AltName: Full=NIN-like protein 3;Plant regulator RWP-RK family protein [Arabidopsis thaliana] &gt;CAB37490.1 putative protein [Arabidopsis thaliana] &gt	GO:0003677;GO:0005634;GO:0006351;GO:0003700;GO:0006355	DNA binding;nucleus;transcription, DNA-templated;transcription factor activity, sequence-specific DNA binding;regulation of transcription, DNA-templated	-	-	-	-	-	-	Protein	Protein NLP3 OS=Arabidopsis thaliana GN=NLP3 PE=2 SV=1
AT5G43990	2725	0.94	5.03	0.19	0.46	-2.719888504	0.001603251	0.026637089	AT5G43990	ANM70131.1 SET-domain containing protein lysine methyltransferase family protein [Arabidopsis thaliana] &gt;NP_001331763.1 SET-domain containing protein lysine methyltransferase family protein [Arabidopsis thaliana] &gt;ANM70141.1 SET-domain containing protein lysine methyltransferase family protein [Arabidopsis thaliana];ANM70136.1 SET-domain containing protein lysine methyltransferase family pr…	GO:0018024;GO:0008270;GO:0005634;GO:0032259;GO:0008168;GO:0016740;GO:0080188;GO:0046872;GO:0005515;GO:0034968;GO:0005694;GO:0009507;GO:0031047;GO:0005730	histone-lysine N-methyltransferase activity;zinc ion binding;nucleus;methylation;methyltransferase activity;transferase activity;RNA-directed DNA methylation;metal ion binding;protein binding;histone lysine methylation;chromosome;chloroplast;gene silencing by RNA;nucleolus	-	-	-	-	-	KOG1082(BK)(Histone H3 (Lys9) methyltransferase SUV39H1/Clr4, required for transcriptional silencing)	Probable	Probable inactive histone-lysine N-methyltransferase SUVR2 OS=Arabidopsis thaliana GN=SUVR2 PE=1 SV=2
AT5G58000	1855	5.05	10.96	2.12	2	-1.497465325	0.001641513	0.027015001	AT5G58000	OAO94395.1 hypothetical protein AXX17_AT5G57310 [Arabidopsis thaliana] &gt;ANM69437.1 Reticulon family protein [Arabidopsis thaliana];Reticulon family protein [Arabidopsis thaliana] &gt	GO:0005783;GO:0005634;GO:0012505;GO:0016021;GO:0005789;GO:0004721;GO:0016020	endoplasmic reticulum;nucleus;endomembrane system;integral component of membrane;endoplasmic reticulum membrane;phosphoprotein phosphatase activity;membrane	K18999	CPL3_4	http://www.genome.jp/dbget-bin/www_bget?ko:K18999	-	-	-	Reticulon-like	Reticulon-like protein B21 OS=Arabidopsis thaliana GN=RTNLB21 PE=2 SV=2
AT4G34560	1209	20.4	19.83	6.28	4.48	-1.508856075	1.96E-05	0.000788672	AT4G34560	AAN72160.1 putative protein [Arabidopsis thaliana] &gt;AEE86393.1 transmembrane protein [Arabidopsis thaliana] &gt;transmembrane protein [Arabidopsis thaliana] &gt;AAM20483.1 putative protein [Arabidopsis thaliana] &gt;OAO96530.1 hypothetical protein AXX17_AT4G39530 [Arabidopsis thaliana]	GO:0003674;GO:0008150;GO:0016020;GO:0016021;GO:0009507	molecular_function;biological_process;membrane;integral component of membrane;chloroplast	-	-	-	-	-	-	-	-
AT4G31620	1911	4.18	11.95	1.15	0.8	-2.648559251	5.93E-06	0.000288791	AT4G31620	OAO99037.1 hypothetical protein AXX17_AT4G36220 [Arabidopsis thaliana] &gt;Transcriptional factor B3 family protein [Arabidopsis thaliana] &gt;AEK67479.1 transcriptional factor B3 family protein [Arabidopsis thaliana] &gt;AEE85938.2 Transcriptional factor B3 family protein [Arabidopsis thaliana]	GO:0006355;GO:0003700;GO:0006351;GO:0005634;GO:0003677	regulation of transcription, DNA-templated;transcription factor activity, sequence-specific DNA binding;transcription, DNA-templated;nucleus;DNA binding	-	-	-	-	-	-	B3	B3 domain-containing protein REM3 OS=Arabidopsis thaliana GN=REM3 PE=2 SV=1
AT2G01610	1108	11.24	20.68	3.21	4.48	-1.624718426	0.000513691	0.01120214	AT2G01610	AAM15060.1 unknown protein [Arabidopsis thaliana] &gt;ABN04802.1 At2g01610 [Arabidopsis thaliana] &gt;AEC05473.1 Plant invertase/pectin methylesterase inhibitor superfamily protein [Arabidopsis thaliana] &gt;OAP10820.1 hypothetical protein AXX17_AT2G00600 [Arabidopsis thaliana];AAD12710.1 unknown protein [Arabidopsis thaliana] &gt;Plant invertase/pectin methylesterase inhibitor superfamily protei…	GO:0046910;GO:0004857;GO:0005576;GO:0043086	pectinesterase inhibitor activity;enzyme inhibitor activity;extracellular region;negative regulation of catalytic activity	-	-	-	-	-	-	Pectinesterase	Pectinesterase inhibitor 11 OS=Arabidopsis thaliana GN=PMEI11 PE=2 SV=1
AT4G09890	671	70.43	64.1	26.07	22.7	-1.039486947	0.000614245	0.012898166	AT4G09890	mediator of RNA polymerase II transcription subunit, putative (DUF3511) [Arabidopsis thaliana] &gt;CAB39613.1 putative protein [Arabidopsis thaliana] &gt;AAR92324.1 At4g09890 [Arabidopsis thaliana] &gt;XP_019098758.1 PREDICTED: uncharacterized protein LOC109132095 [Camelina sativa] &gt;OAO99741.1 hypothetical protein AXX17_AT4G11080 [Arabidopsis thaliana];AEE82810.1 mediator of RNA polymerase II …	GO:0003674;GO:0008150;GO:0005634	molecular_function;biological_process;nucleus	-	-	-	-	-	-	-	-
AT5G16570	1477	229.5	143.05	25.66	18.44	-2.717017683	2.27E-15	1.04E-12	AT5G16570	Short=GLN1;ANM70185.1 glutamine synthetase 1;OAO90312.1 GLN1 [Arabidopsis thaliana];4 [Arabidopsis thaliana] &gt;4 [Arabidopsis thaliana];AAL24414.1 glutamine synthetase [Arabidopsis thaliana] &gt;Q9FMD9.1 RecName: Full=Glutamine synthetase cytosolic isozyme 1-4;AED92312.1 glutamine synthetase 1;BAB10184.1 glutamine synthetase [Arabidopsis thaliana] &gt; AltName: Full=Glutamate--ammonia ligase GL…	GO:0003824;GO:0006542;GO:0006807;GO:0005515;GO:0009399;GO:0042128;GO:0005737;GO:0016874;GO:0005829;GO:0005524;GO:0000166;GO:0004356	catalytic activity;glutamine biosynthetic process;nitrogen compound metabolic process;protein binding;nitrogen fixation;nitrate assimilation;cytoplasm;ligase activity;cytosol;ATP binding;nucleotide binding;glutamate-ammonia ligase activity	K01915	glnA,GLUL	http://www.genome.jp/dbget-bin/www_bget?ko:K01915	Alanine, aspartate and glutamate metabolism;Arginine biosynthesis;Glyoxylate and dicarboxylate metabolism;Nitrogen metabolism;Biosynthesis of amino acids	ko00250,ko00220,ko00630,ko00910,ko01230	KOG0683(E)(Glutamine synthetase)	Glutamine	Glutamine synthetase cytosolic isozyme 1-4 OS=Arabidopsis thaliana GN=GLN1-4 PE=1 SV=1
AT5G62410	4045	0.49	3.77	0.2	0.18	-3.059329415	0.0005536	0.011862938	AT5G62410	Q9C5Y4.2 RecName: Full=Structural maintenance of chromosomes protein 2-1;AED97605.1 structural maintenance of chromosomes 2 [Arabidopsis thaliana]; AltName: Full=Protein TITAN 3 &gt;BAB11491.1 chromosome assembly protein homolog [Arabidopsis thaliana] &gt; Short=AtSMC2-1; Short=AtCAP-E1; AltName: Full=Chromosome-associated protein E-1;structural maintenance of chromosomes 2 [Arabidopsis thaliana]…	GO:0005524;GO:0007076;GO:0005634;GO:0000166;GO:0005215;GO:0051276;GO:0051321;GO:0051301;GO:0007067;GO:0007049;GO:0030261;GO:0000796;GO:0005694	ATP binding;mitotic chromosome condensation;nucleus;nucleotide binding;transporter activity;chromosome organization;meiotic cell cycle;cell division;mitotic cell cycle;cell cycle;chromosome condensation;condensin complex;chromosome	K06674	SMC2	http://www.genome.jp/dbget-bin/www_bget?ko:K06674	-	-	KOG0964(D)(Structural maintenance of chromosome protein 3 (sister chromatid cohesion complex Cohesin, subunit SMC3))	Structural	Structural maintenance of chromosomes protein 2-1 OS=Arabidopsis thaliana GN=SMC2-1 PE=2 SV=2
AT1G55200	2556	0.56	2.43	0.06	0.15	-3.472325045	0.001043038	0.019127458	AT1G55200	AEE33201.1 kinase with adenine nucleotide alpha hydrolases-like domain-containing protein [Arabidopsis thaliana] &gt;AAG51561.1 protein kinase, putative;ANM60081.1 kinase with adenine nucleotide alpha hydrolases-like domain-containing protein [Arabidopsis thaliana] &gt;NP_001322393.1 kinase with adenine nucleotide alpha hydrolases-like domain-containing protein [Arabidopsis thaliana] &gt;AAM20044…	GO:0005634;GO:0005524;GO:0005886;GO:0016310;GO:0004672;GO:0016301;GO:0006468	nucleus;ATP binding;plasma membrane;phosphorylation;protein kinase activity;kinase activity;protein phosphorylation	-	-	-	-	-	-	Inactive	Inactive protein kinase SELMODRAFT_444075 OS=Selaginella moellendorffii GN=SELMODRAFT_444075 PE=2 SV=1
AT4G09020	2746	147.82	91.54	48.62	40.7	-1.053633334	0.001121745	0.020272593	AT4G09020	isoamylase 3 [Arabidopsis thaliana] &gt;BAE99109.1 isoamylase-like protein [Arabidopsis thaliana] &gt; Flags: Precursor &gt;Q9M0S5.2 RecName: Full=Isoamylase 3, chloroplastic;AAM91673.1 putative isoamylase [Arabidopsis thaliana] &gt;AEE82713.1 isoamylase 3 [Arabidopsis thaliana]; Short=AtISA3;AAM13879.1 putative isoamylase [Arabidopsis thaliana] &gt	GO:0009536;GO:0004556;GO:0009570;GO:0009569;GO:0008152;GO:0016787;GO:0003824;GO:0009507;GO:0004553;GO:0019156;GO:0005975;GO:0016798;GO:0005983	plastid;alpha-amylase activity;chloroplast stroma;chloroplast starch grain;metabolic process;hydrolase activity;catalytic activity;chloroplast;hydrolase activity, hydrolyzing O-glycosyl compounds;isoamylase activity;carbohydrate metabolic process;hydrolase activity, acting on glycosyl bonds;starch catabolic process	K01214	E3.2.1.68	http://www.genome.jp/dbget-bin/www_bget?ko:K01214	Starch and sucrose metabolism	ko00500	-	Isoamylase	Isoamylase 3, chloroplastic OS=Arabidopsis thaliana GN=ISA3 PE=1 SV=2
AT1G63650	2551	0.17	2.35	0.03	0.05	-4.396510937	0.003477438	0.046630259	AT1G63650	AltName: Full=Basic helix-loop-helix protein 2;AEE34126.1 basic helix-loop-helix (bHLH) DNA-binding superfamily protein [Arabidopsis thaliana] &gt; Short=AtMYC146;NP_974080.1 basic helix-loop-helix (bHLH) DNA-binding superfamily protein [Arabidopsis thaliana] &gt; AltName: Full=Transcription factor EN 30; AltName: Full=bHLH transcription factor bHLH002 &gt; Short=bHLH 2;AAL55709.1 putative transc…	GO:0009957;GO:0007275;GO:0005634;GO:0005515;GO:0046983;GO:0009867;GO:0010026;GO:0003700;GO:0006351;GO:0006355;GO:0003677	epidermal cell fate specification;multicellular organism development;nucleus;protein binding;protein dimerization activity;jasmonic acid mediated signaling pathway;trichome differentiation;transcription factor activity, sequence-specific DNA binding;transcription, DNA-templated;regulation of transcription, DNA-templated;DNA binding	-	-	-	-	-	-	Transcription	Transcription factor EGL1 OS=Arabidopsis thaliana GN=BHLH2 PE=1 SV=1
AT5G49280	1399	20.93	15.25	3.96	3.02	-1.991934733	4.01E-07	3.03E-05	AT5G49280	ACF88489.1 At5g49280 [Arabidopsis thaliana] &gt;AED95792.1 hydroxyproline-rich glycoprotein family protein [Arabidopsis thaliana] &gt;hydroxyproline-rich glycoprotein family protein [Arabidopsis thaliana] &gt;AAM62585.1 extensin like protein [Arabidopsis thaliana] &gt;OAO91052.1 hypothetical protein AXX17_AT5G48010 [Arabidopsis thaliana];BAB10346.1 unnamed protein product [Arabidopsis thaliana] &…	GO:0008150;GO:0003674;GO:0031225;GO:0016021;GO:0016020	biological_process;molecular_function;anchored component of membrane;integral component of membrane;membrane	-	-	-	-	-	-	-	-
AT3G56700	2034	0.48	2.1	0	0	-7.313938441	7.21E-05	0.002307985	AT3G56700	ANP92048.1 fatty acyl-CoA reductase 6 [Arabidopsis thaliana];fatty acid reductase 6 [Arabidopsis thaliana] &gt;AEE79553.1 fatty acid reductase 6 [Arabidopsis thaliana] &gt;B9TSP7.1 RecName: Full=Fatty acyl-CoA reductase 6, chloroplastic;ABZ10953.1 fatty acyl CoA reductase long isoform [Arabidopsis thaliana] &gt;CAC00733.1 putative protein [Arabidopsis thaliana] &gt;ABZ10954.1 fatty acyl CoA reduc…	GO:0080019;GO:0006629;GO:0016620;GO:0055114;GO:0010345;GO:0035336;GO:0009507;GO:0009536;GO:0016491;GO:0009611	fatty-acyl-CoA reductase (alcohol-forming) activity;lipid metabolic process;oxidoreductase activity, acting on the aldehyde or oxo group of donors, NAD or NADP as acceptor;oxidation-reduction process;suberin biosynthetic process;long-chain fatty-acyl-CoA metabolic process;chloroplast;plastid;oxidoreductase activity;response to wounding	K13356	FAR	http://www.genome.jp/dbget-bin/www_bget?ko:K13356	Peroxisome;Cutin, suberine and wax biosynthesis	ko04146,ko00073	KOG1221(I)(Acyl-CoA reductase)	Fatty	Fatty acyl-CoA reductase 6, chloroplastic OS=Arabidopsis thaliana GN=FAR6 PE=2 SV=1
AT4G35190	1208	5.34	4.33	0.5	0	-4.075087191	5.20E-05	0.001763915	AT4G35190	Putative lysine decarboxylase family protein [Arabidopsis thaliana] &gt;ANM67150.1 Putative lysine decarboxylase family protein [Arabidopsis thaliana];Q8LBB7.1 RecName: Full=Cytokinin riboside 5&apos;AEE86478.1 Putative lysine decarboxylase family protein [Arabidopsis thaliana] &gt;OAO97332.1 LOG5 [Arabidopsis thaliana]; AltName: Full=Protein LONELY GUY 5 &gt;ABH04515.1 At4g35190 [Arabidopsis tha…	GO:0016787;GO:0000701;GO:0016799;GO:0009691;GO:0070635;GO:0017065;GO:0070636;GO:0070694;GO:0005737;GO:0043733;GO:0005829;GO:0005634	hydrolase activity;purine-specific mismatch base pair DNA N-glycosylase activity;hydrolase activity, hydrolyzing N-glycosyl compounds;cytokinin biosynthetic process;nicotinamide riboside hydrolase activity;single-strand selective uracil DNA N-glycosylase activity;nicotinic acid riboside hydrolase activity;deoxyribonucleoside 5'-monophosphate N-glycosidase activity;cytoplasm;DNA-3-methylbase glyco…	K06966	K06966	http://www.genome.jp/dbget-bin/www_bget?ko:K06966	-	-	-	Cytokinin	Cytokinin riboside 5&apos;-monophosphate phosphoribohydrolase LOG5 OS=Arabidopsis thaliana GN=LOG5 PE=1 SV=1
AT1G67360	1199	180.93	89.38	27.3	17.81	-2.233522171	6.39E-08	6.27E-06	AT1G67360	AAM96963.1 stress related protein, putative [Arabidopsis thaliana] &gt;Rubber elongation factor protein (REF) [Arabidopsis thaliana] &gt;AAG00248.1 F1N21.18 [Arabidopsis thaliana] &gt;Q9FYF7.1 RecName: Full=REF/SRPP-like protein At1g67360 &gt;AAM62466.1 stress related protein, putative [Arabidopsis thaliana] &gt;AEE34636.1 Rubber elongation factor protein (REF) [Arabidopsis thaliana] &gt;AAM14352…	GO:0005811;GO:0009555;GO:0005737;GO:0045927;GO:0080186;GO:0005773;GO:1902584;GO:0005783;GO:0034389;GO:0003746;GO:0006414	lipid droplet;pollen development;cytoplasm;positive regulation of growth;developmental vegetative growth;vacuole;positive regulation of response to water deprivation;endoplasmic reticulum;lipid particle organization;translation elongation factor activity;translational elongation	-	-	-	-	-	-	REF/SRPP-like	REF/SRPP-like protein At1g67360 OS=Arabidopsis thaliana GN=At1g67360 PE=2 SV=1
AT5G52320	1761	15.33	24.6	7.18	7.69	-1.018314191	0.002193172	0.033564284	AT5G52320	cytochrome P450, family 96, subfamily A, polypeptide 4 [Arabidopsis thaliana] &gt;OAO91900.1 CYP96A4 [Arabidopsis thaliana];ANM68497.1 cytochrome P450, family 96, subfamily A, polypeptide 4 [Arabidopsis thaliana];BAB10529.1 cytochrome P450 [Arabidopsis thaliana] &gt;AED96200.1 cytochrome P450, family 96, subfamily A, polypeptide 4 [Arabidopsis thaliana] &gt	GO:0005506;GO:0016021;GO:0004497;GO:0016020;GO:0016491;GO:0046872;GO:0016705;GO:0005576;GO:0020037;GO:0055114;GO:0019825	iron ion binding;integral component of membrane;monooxygenase activity;membrane;oxidoreductase activity;metal ion binding;oxidoreductase activity, acting on paired donors, with incorporation or reduction of molecular oxygen;extracellular region;heme binding;oxidation-reduction process;oxygen binding	-	-	-	-	-	-	Alkane	Alkane hydroxylase MAH1 OS=Arabidopsis thaliana GN=CYP96A15 PE=2 SV=1
AT5G67110	952	6.16	6.31	0.61	0.72	-2.899254321	4.07E-05	0.001434409	AT5G67110	AED98303.1 basic helix-loop-helix (bHLH) DNA-binding superfamily protein [Arabidopsis thaliana];Q9FHA2.1 RecName: Full=Transcription factor ALC; AltName: Full=Transcription factor EN 98; Short=bHLH 73; AltName: Full=bHLH transcription factor bHLH073 &gt;BAB10945.1 unnamed protein product [Arabidopsis thaliana] &gt; Short=AtbHLH73;ABI49493.1 At5g67110 [Arabidopsis thaliana] &gt; AltName: Full=Prot…	GO:0005634;GO:0010047;GO:0003700;GO:0006351;GO:0006355;GO:0046983;GO:0003677	nucleus;fruit dehiscence;transcription factor activity, sequence-specific DNA binding;transcription, DNA-templated;regulation of transcription, DNA-templated;protein dimerization activity;DNA binding	-	-	-	-	-	-	Transcription	Transcription factor ALC OS=Arabidopsis thaliana GN=ALC PE=2 SV=1
AT1G15410	2233	53.43	30.76	16.73	14.96	-1.085951824	0.002536229	0.037221527	AT1G15410	AEE29319.1 aspartate-glutamate racemase family [Arabidopsis thaliana] &gt;NP_001320372.1 aspartate-glutamate racemase family [Arabidopsis thaliana] &gt;ANM57894.1 aspartate-glutamate racemase family [Arabidopsis thaliana];AAN86183.1 unknown protein [Arabidopsis thaliana] &gt;aspartate-glutamate racemase family [Arabidopsis thaliana] &gt;hypothetical protein [Arabidopsis thaliana];AAD39669.1 Is a …	GO:0016855;GO:0009252;GO:0006520;GO:0036361;GO:0008152;GO:0047661;GO:0009507;GO:0006807	racemase and epimerase activity, acting on amino acids and derivatives;peptidoglycan biosynthetic process;cellular amino acid metabolic process;racemase activity, acting on amino acids and derivatives;metabolic process;amino-acid racemase activity;chloroplast;nitrogen compound metabolic process	-	-	-	-	-	-	Probable;Aspartate	Probable amino-acid racemase OS=Bacillus subtilis (strain 168) GN=racX PE=2 SV=2;Aspartate racemase OS=Pyrococcus horikoshii (strain ATCC 700860 / DSM 12428 / JCM 9974 / NBRC 100139 / OT-3) GN=PH0670 PE=1 SV=1
AT5G61030	1510	13.04	22.04	4.45	4.61	-1.551308342	3.81E-05	0.001361318	AT5G61030	hypothetical protein CARUB_v10026886mg [Capsella rubella] &gt;EOA13791.1 hypothetical protein CARUB_v10026886mg [Capsella rubella]	GO:0005739;GO:0005507;GO:0005515;GO:0009409;GO:0080156;GO:0003697;GO:0003676;GO:0003723;GO:0005524;GO:0000166	mitochondrion;copper ion binding;protein binding;response to cold;mitochondrial mRNA modification;single-stranded DNA binding;nucleic acid binding;RNA binding;ATP binding;nucleotide binding	K12741	HNRNPA1_3	http://www.genome.jp/dbget-bin/www_bget?ko:K12741	Spliceosome	ko03040	-	Glycine-rich	Glycine-rich RNA-binding protein 3, mitochondrial OS=Arabidopsis thaliana GN=RBG3 PE=2 SV=1
AT1G60590	2163	1.5	5.76	0.03	0.39	-3.650507089	0.000242617	0.006195335	AT1G60590	AAB71972.1 putative polygalacturonase [Arabidopsis thaliana] &gt;Pectin lyase-like superfamily protein [Arabidopsis thaliana] &gt;AEE33700.1 Pectin lyase-like superfamily protein [Arabidopsis thaliana]	GO:0016020;GO:0016829;GO:0008152;GO:0016021;GO:0016787;GO:0071555;GO:0005576;GO:0004650;GO:0016798;GO:0005975	membrane;lyase activity;metabolic process;integral component of membrane;hydrolase activity;cell wall organization;extracellular region;polygalacturonase activity;hydrolase activity, acting on glycosyl bonds;carbohydrate metabolic process	-	-	-	-	-	-	Polygalacturonase	Polygalacturonase At1g48100 OS=Arabidopsis thaliana GN=At1g48100 PE=2 SV=1
AT4G08150	2016	7.33	14.6	0.13	0.06	-6.395800891	1.38E-17	9.10E-15	AT4G08150	AAM45030.1 putative KNAT1 homeobox protein [Arabidopsis thaliana] &gt;AAD27897.1 KNAT1 homeobox-like protein [Arabidopsis thaliana] &gt;P46639.1 RecName: Full=Homeobox protein knotted-1-like 1;AAL87309.1 putative KNAT1 homeobox protein [Arabidopsis thaliana] &gt;homeobox knotted-like protein [Arabidopsis thaliana] &gt;AEE82597.1 homeobox knotted-like protein [Arabidopsis thaliana];CAB81151.1 KNAT…	GO:0001708;GO:0005634;GO:0006355;GO:0003700;GO:0010051;GO:0005515;GO:0003677;GO:0045165;GO:0010089;GO:0043565	cell fate specification;nucleus;regulation of transcription, DNA-templated;transcription factor activity, sequence-specific DNA binding;xylem and phloem pattern formation;protein binding;DNA binding;cell fate commitment;xylem development;sequence-specific DNA binding	-	-	-	-	-	KOG0773(K)(Transcription factor MEIS1 and related HOX domain proteins)	Homeobox	Homeobox protein knotted-1-like 1 OS=Arabidopsis thaliana GN=KNAT1 PE=1 SV=1
AT1G73370	3053	1.34	1.71	0.21	0.1	-2.897769754	5.89E-05	0.001966671	AT1G73370	ANM59229.1 sucrose synthase 6 [Arabidopsis thaliana];sucrose synthase 6 [Arabidopsis thaliana] &gt;AAG30975.1 sucrose synthase, putative [Arabidopsis thaliana] &gt;Q9FX32.1 RecName: Full=Sucrose synthase 6; Short=AtSUS6;AEE35450.1 sucrose synthase 6 [Arabidopsis thaliana] &gt;AHL38880.1 glycosyltransferase, partial [Arabidopsis thaliana] &gt; AltName: Full=Sucrose-UDP glucosyltransferase 6 &gt;NP…	GO:0016157;GO:0005985;GO:0008194;GO:0005986;GO:0016740;GO:0016757;GO:0009507;GO:0080165;GO:0005618;GO:0005576	sucrose synthase activity;sucrose metabolic process;UDP-glycosyltransferase activity;sucrose biosynthetic process;transferase activity;transferase activity, transferring glycosyl groups;chloroplast;callose deposition in phloem sieve plate;cell wall;extracellular region	K00695	E2.4.1.13	http://www.genome.jp/dbget-bin/www_bget?ko:K00695	Starch and sucrose metabolism	ko00500	KOG0853(M)(Glycosyltransferase)	Sucrose	Sucrose synthase 6 OS=Arabidopsis thaliana GN=SUS6 PE=1 SV=1
AT3G43190	2794	0.64	1.62	0.05	0	-5.225452593	0.000148089	0.004171791	AT3G43190	AltName: Full=Sucrose-UDP glucosyltransferase 4 &gt;sucrose synthase 4 [Arabidopsis thaliana] &gt;Q9LXL5.1 RecName: Full=Sucrose synthase 4;AEE77773.1 sucrose synthase 4 [Arabidopsis thaliana] &gt;NP_001326640.1 sucrose synthase 4 [Arabidopsis thaliana] &gt;CAB89040.1 sucrose synthase-like protein [Arabidopsis thaliana] &gt; Short=AtSUS4;ANM64625.1 sucrose synthase 4 [Arabidopsis thaliana]	GO:0072708;GO:0016157;GO:0001666;GO:0016740;GO:0016020;GO:0009749;GO:0006970;GO:0005773;GO:0046686;GO:0010555;GO:0005985;GO:0009413;GO:0005829;GO:0005886;GO:0005986;GO:0008194;GO:0009409;GO:0016757;GO:0009506;GO:0009414;GO:0009744	response to sorbitol;sucrose synthase activity;response to hypoxia;transferase activity;membrane;response to glucose;response to osmotic stress;vacuole;response to cadmium ion;response to mannitol;sucrose metabolic process;response to flooding;cytosol;plasma membrane;sucrose biosynthetic process;UDP-glycosyltransferase activity;response to cold;transferase activity, transferring glycosyl groups;p…	K00695	E2.4.1.13	http://www.genome.jp/dbget-bin/www_bget?ko:K00695	Starch and sucrose metabolism	ko00500	-	Sucrose	Sucrose synthase 4 OS=Arabidopsis thaliana GN=SUS4 PE=1 SV=1
AT4G29020	921	31.79	100.48	3.6	8.84	-2.936904889	4.53E-07	3.34E-05	AT4G29020	glycine-rich protein [Arabidopsis thaliana] &gt;AEE85574.1 glycine-rich protein [Arabidopsis thaliana]	GO:0008150;GO:0003674	biological_process;molecular_function	-	-	-	-	-	-	-	-
AT2G39220	2179	11.38	13.22	1.83	2.52	-2.094481401	5.41E-09	6.98E-07	AT2G39220	Short=pPLAIIIa; AltName: Full=Phospholipase A IIB; Short=AtPLAIIB &gt;PATATIN-like protein 6 [Arabidopsis thaliana] &gt;AAL32726.1 putative patatin protein [Arabidopsis thaliana] &gt;AAC28986.1 similar to latex allergen from Hevea brasiliensis [Arabidopsis thaliana] &gt;AAN31902.1 unknown protein [Arabidopsis thaliana] &gt;AAP68308.1 At2g39220 [Arabidopsis thaliana] &gt;AEC09647.1 PATATIN-like pr…	GO:0016787;GO:0045735;GO:0008152;GO:0006952;GO:0006629;GO:0016042	hydrolase activity;nutrient reservoir activity;metabolic process;defense response;lipid metabolic process;lipid catabolic process	-	-	-	-	-	-	Patatin-like	Patatin-like protein 6 OS=Arabidopsis thaliana GN=PLP6 PE=2 SV=1
AT1G79840	2472	2.7	2.97	0.76	0.41	-1.87725878	0.000787273	0.01551549	AT1G79840	HD-ZIP IV family of homeobox-leucine zipper protein with lipid-binding START domain-containing protein [Arabidopsis thaliana] &gt;ANM57786.1 HD-ZIP IV family of homeobox-leucine zipper protein with lipid-binding START domain-containing protein [Arabidopsis thaliana];AEE36312.1 HD-ZIP IV family of homeobox-leucine zipper protein with lipid-binding START domain-containing protein [Arabidopsis thali…	GO:0009957;GO:0005634;GO:0010062;GO:0008289;GO:0003677;GO:0006355;GO:0006351;GO:0003700;GO:0043565	epidermal cell fate specification;nucleus;negative regulation of trichoblast fate specification;lipid binding;DNA binding;regulation of transcription, DNA-templated;transcription, DNA-templated;transcription factor activity, sequence-specific DNA binding;sequence-specific DNA binding	K09338	HD-ZIP	http://www.genome.jp/dbget-bin/www_bget?ko:K09338	-	-	-	Homeobox-leucine	Homeobox-leucine zipper protein GLABRA 2 OS=Arabidopsis thaliana GN=GL2 PE=2 SV=3
AT4G36520	4414	1.18	2.58	0.46	0.25	-2.020154144	0.000819699	0.016008392	AT4G36520	Chaperone DnaJ-domain superfamily protein [Arabidopsis thaliana] &gt;AEE86666.1 Chaperone DnaJ-domain superfamily protein [Arabidopsis thaliana]	-	-	-	-	-	-	-	KOG0431(R)(Auxilin-like protein and related proteins containing DnaJ domain)	Auxilin-related	Auxilin-related protein 2 OS=Arabidopsis thaliana GN=At4g12770 PE=1 SV=1
AT5G45950	1396	10.6	27.24	3.97	5.6	-1.549127137	0.001805946	0.028997704	AT5G45950	GDSL-like Lipase/Acylhydrolase superfamily protein [Arabidopsis thaliana] &gt; Flags: Precursor &gt;BAB09323.1 GDSL-motif lipase/hydrolase-like protein [Arabidopsis thaliana] &gt; AltName: Full=Extracellular lipase At5g45950;AED95319.1 GDSL-like Lipase/Acylhydrolase superfamily protein [Arabidopsis thaliana];Q9FJ41.1 RecName: Full=GDSL esterase/lipase At5g45950	GO:0016787;GO:0016788;GO:0052689;GO:0006629;GO:0005576;GO:0016042	hydrolase activity;hydrolase activity, acting on ester bonds;carboxylic ester hydrolase activity;lipid metabolic process;extracellular region;lipid catabolic process	-	-	-	-	-	-	GDSL	GDSL esterase/lipase At5g45950 OS=Arabidopsis thaliana GN=At5g45950 PE=2 SV=1
AT5G61790	2182	69.75	130.29	33.13	40.57	-1.023775648	0.001937915	0.030579139	AT5G61790	AAM47988.1 calnexin-like protein precursor [Arabidopsis thaliana] &gt;AAL24362.1 calnexin homolog precursor [Arabidopsis thaliana] &gt;calnexin 1 [Arabidopsis thaliana] &gt; Flags: Precursor &gt;AAM63911.1 calnexin-like protein [Arabidopsis thaliana] &gt;BAB10079.1 calnexin homolog precursor [Arabidopsis thaliana] &gt;P29402.1 RecName: Full=Calnexin homolog 1;CAA79144.1 calnexin homolog [Arabidop…	GO:0005783;GO:0043231;GO:0009506;GO:0005794;GO:0005886;GO:0005509;GO:0016021;GO:0051082;GO:0005773;GO:0005739;GO:0006457;GO:0005774;GO:0009507;GO:0016020;GO:0005789;GO:0046872;GO:0030246;GO:0009505	endoplasmic reticulum;intracellular membrane-bounded organelle;plasmodesma;Golgi apparatus;plasma membrane;calcium ion binding;integral component of membrane;unfolded protein binding;vacuole;mitochondrion;protein folding;vacuolar membrane;chloroplast;membrane;endoplasmic reticulum membrane;metal ion binding;carbohydrate binding;plant-type cell wall	K08054	CANX	http://www.genome.jp/dbget-bin/www_bget?ko:K08054	Phagosome;Protein processing in endoplasmic reticulum	ko04145,ko04141	KOG0675(O)(Calnexin)	Calnexin	Calnexin homolog 1 OS=Arabidopsis thaliana GN=CNX1 PE=1 SV=1
AT4G14465	1815	3.14	5.49	0	0	-8.902103656	1.40E-08	1.57E-06	AT4G14465	Q8GWQ2.1 RecName: Full=AT-hook motif nuclear-localized protein 20 &gt;AT-hook motif nuclear-localized protein 20 [Arabidopsis thaliana] &gt;BAC43296.1 unknown protein [Arabidopsis thaliana] &gt;OAO98690.1 AHL20 [Arabidopsis thaliana];BAE99903.1 hypothetical protein [Arabidopsis thaliana] &gt;AEE83448.1 AT-hook motif nuclear-localized protein 20 [Arabidopsis thaliana] &gt;AAP21231.1 At4g14465 [Ara…	GO:1900425;GO:0042742;GO:0045824;GO:0010228;GO:0003677;GO:0045087;GO:0002376;GO:0005634;GO:0003680;GO:0006355;GO:0003700;GO:0006351;GO:0006952	negative regulation of defense response to bacterium;defense response to bacterium;negative regulation of innate immune response;vegetative to reproductive phase transition of meristem;DNA binding;innate immune response;immune system process;nucleus;AT DNA binding;regulation of transcription, DNA-templated;transcription factor activity, sequence-specific DNA binding;transcription, DNA-templated;d…	-	-	-	-	-	-	AT-hook	AT-hook motif nuclear-localized protein 20 OS=Arabidopsis thaliana GN=AHL20 PE=2 SV=1
AT3G52470	1113	43.08	38.1	12.21	11.74	-1.361582544	3.87E-06	0.000201914	AT3G52470	AAM67015.1 putative harpin-induced protein [Arabidopsis thaliana] &gt;AAM45089.1 unknown protein [Arabidopsis thaliana] &gt;AAL87268.1 unknown protein [Arabidopsis thaliana] &gt;Late embryogenesis abundant (LEA) hydroxyproline-rich glycoprotein family [Arabidopsis thaliana] &gt;OAP04622.1 hypothetical protein AXX17_AT3G46880 [Arabidopsis thaliana];CAB43430.1 putative protein [Arabidopsis thaliana…	GO:0046658;GO:0016020;GO:0016021;GO:0005886;GO:0004871;GO:0006952;GO:0009506	anchored component of plasma membrane;membrane;integral component of membrane;plasma membrane;signal transducer activity;defense response;plasmodesma	-	-	-	-	-	-	NDR1/HIN1-like	NDR1/HIN1-like protein 12 OS=Arabidopsis thaliana GN=NHL12 PE=2 SV=1
AT2G44830	2661	2.46	8.92	1.08	1.54	-1.765800476	0.003635559	0.04836821	AT2G44830	NP_001318425.1 Protein kinase superfamily protein [Arabidopsis thaliana] &gt;NP_001324885.1 Protein kinase superfamily protein [Arabidopsis thaliana] &gt;ANM62752.1 Protein kinase superfamily protein [Arabidopsis thaliana];ANM62751.1 Protein kinase superfamily protein [Arabidopsis thaliana] &gt;AEC10472.1 Protein kinase superfamily protein [Arabidopsis thaliana] &gt;Protein kinase superfamily pro…	GO:0035556;GO:0005737;GO:0005886;GO:0004672;GO:0016310;GO:0005634;GO:0005524;GO:0016301;GO:0006468;GO:0004674	intracellular signal transduction;cytoplasm;plasma membrane;protein kinase activity;phosphorylation;nucleus;ATP binding;kinase activity;protein phosphorylation;protein serine/threonine kinase activity	-	-	-	-	-	KOG0610(R)(Putative serine/threonine protein kinase)	Protein	Protein kinase G11A OS=Oryza sativa subsp. indica GN=OsI_021818 PE=2 SV=1
AT4G14760	5587	2.47	6.63	0.99	0.21	-2.535095695	0.000178375	0.004845898	AT4G14760	NP_001329577.1 kinase interacting (KIP1-like) family protein [Arabidopsis thaliana] &gt;ANM67769.1 kinase interacting (KIP1-like) family protein [Arabidopsis thaliana] &gt;kinase interacting (KIP1-like) family protein [Arabidopsis thaliana] &gt;NP_001329578.1 kinase interacting (KIP1-like) family protein [Arabidopsis thaliana] &gt;NP_001329579.1 kinase interacting (KIP1-like) family protein [Arab…	GO:0005634;GO:0015074;GO:0003779	nucleus;DNA integration;actin binding	-	-	-	-	-	-	Protein	Protein NETWORKED 1B OS=Arabidopsis thaliana GN=NET1B PE=2 SV=1
AT4G26190	1016	8.07	11.67	4.42	4.12	-1.518827461	0.002399628	0.035730448	AT4G26190	NP_001328351.1 Haloacid dehalogenase-like hydrolase (HAD) superfamily protein [Arabidopsis thaliana] &gt;NP_001328353.1 Haloacid dehalogenase-like hydrolase (HAD) superfamily protein [Arabidopsis thaliana] &gt;NP_001328352.1 Haloacid dehalogenase-like hydrolase (HAD) superfamily protein [Arabidopsis thaliana] &gt;CAB79474.1 putative protein [Arabidopsis thaliana];Haloacid dehalogenase-like hydrol…	GO:0005634;GO:0008150;GO:0016787	nucleus;biological_process;hydrolase activity	-	-	-	-	-	-	-	-
AT1G30280	1695	14.59	22.96	6.97	6.42	-1.081960058	0.001153716	0.020631355	AT1G30280	ANM60165.1 Chaperone DnaJ-domain superfamily protein [Arabidopsis thaliana];AAG50567.1 hypothetical protein [Arabidopsis thaliana] &gt;OAP14351.1 hypothetical protein AXX17_AT1G30690 [Arabidopsis thaliana];ANM60166.1 Chaperone DnaJ-domain superfamily protein [Arabidopsis thaliana];AAM51439.1 unknown protein [Arabidopsis thaliana] &gt;Chaperone DnaJ-domain superfamily protein [Arabidopsis thaliana…	GO:0005737	cytoplasm	-	-	-	-	-	KOG0431(R)(Auxilin-like protein and related proteins containing DnaJ domain)	J	J domain-containing protein required for chloroplast accumulation response 1 OS=Arabidopsis thaliana GN=JAC1 PE=1 SV=1
AT2G42200	1780	2.62	13.76	1.29	1.32	-2.211773114	0.00187613	0.029842151	AT2G42200	CAB56590.1 squamosa promoter binding protein-like 9 [Arabidopsis thaliana] &gt;squamosa promoter binding protein-like 9 [Arabidopsis thaliana] &gt;AAN12923.1 putative squamosa-promoter binding protein [Arabidopsis thaliana] &gt;Q700W2.2 RecName: Full=Squamosa promoter-binding-like protein 9 &gt;CAB56592.1 squamosa promoter binding protein-like 9 [Arabidopsis thaliana] &gt;AEC10085.1 squamosa prom…	GO:0005737;GO:0005634;GO:0048653;GO:0048366;GO:0003700;GO:0006351;GO:0006355;GO:0046872;GO:2000025;GO:0010228;GO:0003677	cytoplasm;nucleus;anther development;leaf development;transcription factor activity, sequence-specific DNA binding;transcription, DNA-templated;regulation of transcription, DNA-templated;metal ion binding;regulation of leaf formation;vegetative to reproductive phase transition of meristem;DNA binding	-	-	-	-	-	-	Squamosa	Squamosa promoter-binding-like protein 9 OS=Arabidopsis thaliana GN=SPL9 PE=2 SV=2
AT3G13470	2348	16.26	42.26	6.6	7.31	-1.649547006	0.000118544	0.003479842	AT3G13470	BAB01754.1 GloEL protein; Flags: Precursor &gt;TCP-1/cpn60 chaperonin family protein [Arabidopsis thaliana] &gt;Q9LJE4.1 RecName: Full=Chaperonin 60 subunit beta 2, chloroplastic;AEE75362.1 TCP-1/cpn60 chaperonin family protein [Arabidopsis thaliana]; chaperonin, 60 kDa [Arabidopsis thaliana] &gt; Short=CPN-60 beta 2	GO:0051082;GO:0009507;GO:0009941;GO:0042026;GO:0005730;GO:0005739;GO:0006457;GO:0009536;GO:0044183;GO:0022626;GO:0009570;GO:0007005;GO:0006458;GO:0005737;GO:0005794;GO:0005634;GO:0061077;GO:0000166;GO:0005829;GO:0005524	unfolded protein binding;chloroplast;chloroplast envelope;protein refolding;nucleolus;mitochondrion;protein folding;plastid;protein binding involved in protein folding;cytosolic ribosome;chloroplast stroma;mitochondrion organization;'de novo' protein folding;cytoplasm;Golgi apparatus;nucleus;chaperone-mediated protein folding;nucleotide binding;cytosol;ATP binding	K04077	groEL,HSPD1	http://www.genome.jp/dbget-bin/www_bget?ko:K04077	RNA degradation	ko03018	KOG0356(O)(Mitochondrial chaperonin, Cpn60/Hsp60p)	Chaperonin	Chaperonin 60 subunit beta 2, chloroplastic OS=Arabidopsis thaliana GN=CPN60B2 PE=1 SV=1
AT1G25150	1654	3.24	3.53	0.47	0.37	-2.652744786	4.31E-05	0.001501655	AT1G25150	NP_001117350.1 F-box family protein [Arabidopsis thaliana] &gt;AAQ55275.1 At1g24880 [Arabidopsis thaliana] &gt;P0DI04.1 RecName: Full=F-box/kelch-repeat protein At1g25055 &gt;AEE30588.1 F-box family protein [Arabidopsis thaliana] &gt;AEE30583.1 F-box family protein [Arabidopsis thaliana] &gt;putative F5A9.18 protein [Arabidopsis thaliana];BAD93716.1 hypothetical protein [Arabidopsis thaliana] &gt…	GO:0008759;GO:0031146;GO:0019005;GO:0005829;GO:0004842;GO:0005737;GO:0009245	UDP-3-O-[3-hydroxymyristoyl] N-acetylglucosamine deacetylase activity;SCF-dependent proteasomal ubiquitin-dependent protein catabolic process;SCF ubiquitin ligase complex;cytosol;ubiquitin-protein transferase activity;cytoplasm;lipid A biosynthetic process	-	-	-	-	-	-	F-box/kelch-repeat	F-box/kelch-repeat protein At1g24800 OS=Arabidopsis thaliana GN=At1g24800 PE=2 SV=1
AT1G19630	3263	8.22	5.98	0.87	0.75	-2.167718939	3.99E-07	3.02E-05	AT1G19630	ANM59305.1 cytochrome P450, family 722, subfamily A, polypeptide 1 [Arabidopsis thaliana];cytochrome P450, family 722, subfamily A, polypeptide 1 [Arabidopsis thaliana] &gt;AEE29875.1 cytochrome P450, family 722, subfamily A, polypeptide 1 [Arabidopsis thaliana]	GO:0010268;GO:0016125;GO:0020037;GO:0016132;GO:0004497;GO:0055114;GO:0005576;GO:0005506;GO:0046872;GO:0007275;GO:0016705;GO:0019825;GO:0016491	brassinosteroid homeostasis;sterol metabolic process;heme binding;brassinosteroid biosynthetic process;monooxygenase activity;oxidation-reduction process;extracellular region;iron ion binding;metal ion binding;multicellular organism development;oxidoreductase activity, acting on paired donors, with incorporation or reduction of molecular oxygen;oxygen binding;oxidoreductase activity	-	-	-	-	-	-	Abscisic	Abscisic acid 8&apos;-hydroxylase 1 OS=Arabidopsis thaliana GN=CYP707A1 PE=2 SV=1
AT4G17670	1133	19.84	15.28	6.03	6.06	-1.14220218	0.002730963	0.039045701	AT4G17670	AEE83931.1 senescence-associated family protein (DUF581) [Arabidopsis thaliana];AAM51261.1 unknown protein [Arabidopsis thaliana] &gt;senescence-associated family protein (DUF581) [Arabidopsis thaliana] &gt;AAL36357.1 unknown protein [Arabidopsis thaliana] &gt	GO:0008150;GO:0005634;GO:0003674	biological_process;nucleus;molecular_function	-	-	-	-	-	-	-	-
AT1G75780	1802	6.69	15.09	0.48	0.37	-4.317008497	5.45E-14	1.90E-11	AT1G75780	AltName: Full=Beta-1-tubulin &gt;AEE35758.1 tubulin beta-1 chain [Arabidopsis thaliana] &gt;AAF26774.2 T4O12.1 [Arabidopsis thaliana] &gt;P12411.1 RecName: Full=Tubulin beta-1 chain;AAA32893.1 beta-1 tubulin [Arabidopsis thaliana] &gt;tubulin beta-1 chain [Arabidopsis thaliana] &gt;AAF87106.1 F10A5.3 [Arabidopsis thaliana] &gt;OAP19803.1 TUB1 [Arabidopsis thaliana]	GO:0005525;GO:0005198;GO:0003924;GO:0005856;GO:0005773;GO:0005200;GO:0009826;GO:0000166;GO:0009416;GO:0005737;GO:0007017;GO:0005874	GTP binding;structural molecule activity;GTPase activity;cytoskeleton;vacuole;structural constituent of cytoskeleton;unidimensional cell growth;nucleotide binding;response to light stimulus;cytoplasm;microtubule-based process;microtubule	K07375	TUBB	http://www.genome.jp/dbget-bin/www_bget?ko:K07375	Phagosome	ko04145	KOG1375(Z)(Beta tubulin)	Tubulin	Tubulin beta-1 chain OS=Arabidopsis thaliana GN=TUBB1 PE=2 SV=1
AT5G28490	1294	19.57	36.63	2.68	2.5	-3.021169031	1.52E-13	4.93E-11	AT5G28490	OAO95499.1 OBO2 [Arabidopsis thaliana];Q6NNI3.1 RecName: Full=Protein LIGHT-DEPENDENT SHORT HYPOCOTYLS 1; AltName: Full=Protein ORGAN BOUNDARY 2 &gt;AAQ82901.1 light-dependent short hypocotyl 1 [Arabidopsis thaliana] &gt;AAR92340.1 At5g28490 [Arabidopsis thaliana] &gt;AAR24188.1 At5g28490 [Arabidopsis thaliana] &gt;LIGHT-DEPENDENT SHORT HYPOCOTYLS-like protein (DUF640) [Arabidopsis thaliana] &gt;…	GO:0006355;GO:0006351;GO:0005634;GO:0007275;GO:0009299;GO:0009886;GO:0003677;GO:0010218;GO:0009637;GO:0009826;GO:0009416;GO:0010114	regulation of transcription, DNA-templated;transcription, DNA-templated;nucleus;multicellular organism development;mRNA transcription;post-embryonic animal morphogenesis;DNA binding;response to far red light;response to blue light;unidimensional cell growth;response to light stimulus;response to red light	-	-	-	-	-	-	Protein	Protein LIGHT-DEPENDENT SHORT HYPOCOTYLS 1 OS=Arabidopsis thaliana GN=LSH1 PE=1 SV=1
AT1G72970	2155	5.26	16.31	1.12	2.08	-2.322144118	6.89E-05	0.002219577	AT1G72970	Flags: Precursor &gt;Glucose-methanol-choline (GMC) oxidoreductase family protein [Arabidopsis thaliana] &gt;AAL06854.1 At1g72970/F3N23_17 [Arabidopsis thaliana] &gt;BAA77837.1 ACE [Arabidopsis thaliana] &gt;AEE35398.1 Glucose-methanol-choline (GMC) oxidoreductase family protein [Arabidopsis thaliana];AAD55644.1 ACE [Arabidopsis thaliana] &gt;OAP17328.1 HTH [Arabidopsis thaliana];AEE35397.1 Gluco…	GO:0005576;GO:0016614;GO:0016832;GO:0009553;GO:0010430;GO:0055114;GO:0046593;GO:0050660;GO:0016491;GO:0007267	extracellular region;oxidoreductase activity, acting on CH-OH group of donors;aldehyde-lyase activity;embryo sac development;fatty acid omega-oxidation;oxidation-reduction process;mandelonitrile lyase activity;flavin adenine dinucleotide binding;oxidoreductase activity;cell-cell signaling	K15403	ACE,HTH	http://www.genome.jp/dbget-bin/www_bget?ko:K15403	Cutin, suberine and wax biosynthesis	ko00073	-	Protein	Protein HOTHEAD OS=Arabidopsis thaliana GN=HTH PE=1 SV=1
AT4G14090	1648	56.97	59.25	2.38	2.49	-4.188250037	7.15E-50	5.66E-46	AT4G14090	putative glucosyltransferase, partial [Arabidopsis thaliana]	GO:0008194;GO:0080018;GO:0016758;GO:0009718;GO:0043231;GO:0016757;GO:0016740;GO:0035251;GO:0008152;GO:0052696;GO:0080044;GO:0009698;GO:0009813;GO:0080043;GO:0009507	UDP-glycosyltransferase activity;anthocyanin 5-O-glucosyltransferase activity;transferase activity, transferring hexosyl groups;anthocyanin-containing compound biosynthetic process;intracellular membrane-bounded organelle;transferase activity, transferring glycosyl groups;transferase activity;UDP-glucosyltransferase activity;metabolic process;flavonoid glucuronidation;quercetin 7-O-glucosyltransf…	K12338	UGT75C1	http://www.genome.jp/dbget-bin/www_bget?ko:K12338	Anthocyanin biosynthesis	ko00942	-	UDP-glycosyltransferase	UDP-glycosyltransferase 75C1 OS=Arabidopsis thaliana GN=UGT75C1 PE=2 SV=2
AT1G73590	2345	5.65	9.99	0.94	1.26	-2.417619434	1.08E-07	9.72E-06	AT1G73590	AAK50090.1 At1g73590/F6D5_2 [Arabidopsis thaliana] &gt;AEE35479.1 Auxin efflux carrier family protein [Arabidopsis thaliana] &gt; Short=AtPIN1 &gt;AAM16221.1 At1g73590/F6D5_2 [Arabidopsis thaliana] &gt;AAG51807.1 auxin transporter splice variant b, putative; AltName: Full=Protein PIN-FORMED;OAP17129.1 PIN1 [Arabidopsis thaliana];Auxin efflux carrier family protein [Arabidopsis thaliana] &gt; 1762…	GO:0009925;GO:0016021;GO:0009908;GO:0005783;GO:0009640;GO:0048825;GO:0009630;GO:0009506;GO:0048826;GO:0055085;GO:0010338;GO:0048364;GO:0045177;GO:0010051;GO:0010229;GO:0010329;GO:0016020;GO:0005886;GO:0006810;GO:0005737;GO:0005215;GO:0009793;GO:0009926;GO:0005515;GO:0010358;GO:0009734;GO:0048367;GO:0009505;GO:0010252	basal plasma membrane;integral component of membrane;flower development;endoplasmic reticulum;photomorphogenesis;cotyledon development;gravitropism;plasmodesma;cotyledon morphogenesis;transmembrane transport;leaf formation;root development;apical part of cell;xylem and phloem pattern formation;inflorescence development;auxin efflux transmembrane transporter activity;membrane;plasma membrane;trans…	K13947	PIN	http://www.genome.jp/dbget-bin/www_bget?ko:K13947	-	-	-	Auxin	Auxin efflux carrier component 1 OS=Arabidopsis thaliana GN=PIN1 PE=1 SV=1
AT5G28300	2552	6.95	14.29	3.22	1.32	-1.8343341	0.00029255	0.007229424	AT5G28300	AltName: Full=Trihelix DNA-binding protein GTL2 &gt; AltName: Full=GT2-LIKE protein 2; Short=AtGTL2;AAN17438.1 Unknown protein [Arabidopsis thaliana] &gt;Q8H181.1 RecName: Full=Trihelix transcription factor GTL2;AAP37748.1 At5g28300 [Arabidopsis thaliana] &gt;AED93787.1 Duplicated homeodomain-like superfamily protein [Arabidopsis thaliana];Duplicated homeodomain-like superfamily protein [Arabidop…	GO:0001158;GO:0003677;GO:0006355;GO:0003700;GO:0006351;GO:0045893;GO:0005516;GO:0005634	enhancer sequence-specific DNA binding;DNA binding;regulation of transcription, DNA-templated;transcription factor activity, sequence-specific DNA binding;transcription, DNA-templated;positive regulation of transcription, DNA-templated;calmodulin binding;nucleus	-	-	-	-	-	-	Trihelix	Trihelix transcription factor GTL2 OS=Arabidopsis thaliana GN=At5g28300 PE=2 SV=1
AT5G64870	1860	8.36	5.82	1.05	1.28	-2.219718189	4.28E-06	0.000217473	AT5G64870	AltName: Full=Nodulin-like protein 3 &gt;OAO94190.1 hypothetical protein AXX17_AT5G64570 [Arabidopsis thaliana];BAA97299.1 nodulin-like [Arabidopsis thaliana] &gt;Q9LV90.1 RecName: Full=Flotillin-like protein 3;AED97963.1 SPFH/Band 7/PHB domain-containing membrane-associated protein family [Arabidopsis thaliana] &gt;SPFH/Band 7/PHB domain-containing membrane-associated protein family [Arabidopsis…	GO:0005773;GO:0016020;GO:0008150;GO:0005901;GO:0003674;GO:0005886	vacuole;membrane;biological_process;caveola;molecular_function;plasma membrane	K07192	FLOT	http://www.genome.jp/dbget-bin/www_bget?ko:K07192	-	-	-	Flotillin-like	Flotillin-like protein 3 OS=Arabidopsis thaliana GN=FLOT3 PE=2 SV=1
AT4G25630	1339	20.76	50.89	5.25	8.82	-1.909438832	6.23E-05	0.002046556	AT4G25630	AAG10104.1 fibrillarin 2 [Arabidopsis thaliana] &gt; AltName: Full=Histone-glutamine methyltransferase;CAB43694.1 fibrillarin-like protein [Arabidopsis thaliana] &gt;Q94AH9.2 RecName: Full=Mediator of RNA polymerase II transcription subunit 36a;fibrillarin 2 [Arabidopsis thaliana] &gt;AAM61172.1 fibrillarin 2 (AtFib2) [Arabidopsis thaliana] &gt;AAG10153.1 fibrillarin 2 [Arabidopsis thaliana] &gt;…	GO:0016740;GO:1990259;GO:0015030;GO:0008649;GO:1990258;GO:0032040;GO:0001510;GO:0005730;GO:0030529;GO:0031167;GO:0000494;GO:0031428;GO:0005634;GO:0006364;GO:0032259;GO:0008033;GO:0003723;GO:0016592;GO:0008168;GO:0030515;GO:0006351;GO:0006355	transferase activity;histone-glutamine methyltransferase activity;Cajal body;rRNA methyltransferase activity;histone glutamine methylation;small-subunit processome;RNA methylation;nucleolus;intracellular ribonucleoprotein complex;rRNA methylation;box C/D snoRNA 3'-end processing;box C/D snoRNP complex;nucleus;rRNA processing;methylation;tRNA processing;RNA binding;mediator complex;methyltransfera…	K14563	NOP1,FBL	http://www.genome.jp/dbget-bin/www_bget?ko:K14563	Ribosome biogenesis in eukaryotes	ko03008	KOG1596(A)(Fibrillarin and related nucleolar RNA-binding proteins)	Mediator	Mediator of RNA polymerase II transcription subunit 36a OS=Arabidopsis thaliana GN=MED36A PE=1 SV=2
AT3G25130	1775	1.63	4.35	0.5	0.49	-2.179442557	0.003134685	0.043230261	AT3G25130	BAB02071.1 unnamed protein product [Arabidopsis thaliana] &gt;acidic leucine-rich nuclear phosphoprotein 32 family B protein [Arabidopsis thaliana] &gt;AEE76982.1 acidic leucine-rich nuclear phosphoprotein 32 family B protein [Arabidopsis thaliana]	GO:0009507;GO:0016021;GO:0016020;GO:0008150;GO:0005886;GO:0003674	chloroplast;integral component of membrane;membrane;biological_process;plasma membrane;molecular_function	-	-	-	-	-	-	-	-
AT5G25390	944	4.76	6.2	0	0.25	-5.251360828	1.59E-06	9.60E-05	AT5G25390	Q3E958.1 RecName: Full=Ethylene-responsive transcription factor SHINE 3 &gt;OAO96400.1 SHN3 [Arabidopsis thaliana];AED93434.1 Integrase-type DNA-binding superfamily protein [Arabidopsis thaliana];BAC43373.1 putative AP2 domain containing protein [Arabidopsis thaliana] &gt;AED93435.1 Integrase-type DNA-binding superfamily protein [Arabidopsis thaliana] &gt;Integrase-type DNA-binding superfamily pr…	GO:0003677;GO:0009873;GO:0003700;GO:0006351;GO:0006355;GO:0005634	DNA binding;ethylene-activated signaling pathway;transcription factor activity, sequence-specific DNA binding;transcription, DNA-templated;regulation of transcription, DNA-templated;nucleus	-	-	-	-	-	-	Ethylene-responsive	Ethylene-responsive transcription factor SHINE 3 OS=Arabidopsis thaliana GN=SHN3 PE=2 SV=1
AT5G61480	3732	8.05	15.06	4.1	4.09	-1.090134971	0.001960622	0.030835004	AT5G61480	Short=TDIF receptor; Short=AtTDR;Leucine-rich repeat protein kinase family protein [Arabidopsis thaliana] &gt; AltName: Full=Tracheary element differentiation inhibitory factor receptor; AltName: Full=Protein PHLOEM INTERCALATED WITH XYLEM;BAB10447.1 receptor protein kinase-like protein [Arabidopsis thaliana] &gt; Flags: Precursor &gt;Q9FII5.1 RecName: Full=Leucine-rich repeat receptor-like prote…	GO:0010089;GO:0006468;GO:0016021;GO:0016301;GO:0010067;GO:0005515;GO:0051301;GO:0016020;GO:0004674;GO:0016740;GO:0010223;GO:0001944;GO:0005524;GO:0007275;GO:0000166;GO:0016310;GO:0004672;GO:0005886	xylem development;protein phosphorylation;integral component of membrane;kinase activity;procambium histogenesis;protein binding;cell division;membrane;protein serine/threonine kinase activity;transferase activity;secondary shoot formation;vasculature development;ATP binding;multicellular organism development;nucleotide binding;phosphorylation;protein kinase activity;plasma membrane	-	-	-	-	-	-	Leucine-rich	Leucine-rich repeat receptor-like protein kinase TDR OS=Arabidopsis thaliana GN=TDR PE=1 SV=1
AT1G29050	1419	29.64	29.01	6.33	6.33	-1.814992939	5.21E-10	8.77E-08	AT1G29050	AAL66969.1 unknown protein [Arabidopsis thaliana] &gt;AAM20296.1 unknown protein [Arabidopsis thaliana] &gt;AEE31037.1 TRICHOME BIREFRINGENCE-LIKE 38 [Arabidopsis thaliana];TRICHOME BIREFRINGENCE-LIKE 38 [Arabidopsis thaliana] &gt;Q8VY22.1 RecName: Full=Protein trichome birefringence-like 38 &gt;BAE99289.1 hypothetical protein [Arabidopsis thaliana] &gt	GO:0005794;GO:0016020;GO:0071554;GO:0016021;GO:0016413	Golgi apparatus;membrane;cell wall organization or biogenesis;integral component of membrane;O-acetyltransferase activity	-	-	-	-	-	-	Protein	Protein trichome birefringence-like 38 OS=Arabidopsis thaliana GN=TBL38 PE=2 SV=1
AT1G02470	962	15.68	11.61	4.87	1.56	-1.702617046	0.003780925	0.049860263	AT1G02470	AEE27433.1 Polyketide cyclase/dehydrase and lipid transport superfamily protein [Arabidopsis thaliana] &gt;AEE27434.2 Polyketide cyclase/dehydrase and lipid transport superfamily protein [Arabidopsis thaliana];OAP18074.1 hypothetical protein AXX17_AT1G01630 [Arabidopsis thaliana];Polyketide cyclase/dehydrase and lipid transport superfamily protein [Arabidopsis thaliana] &gt	GO:0003674;GO:0008150;GO:0009507	molecular_function;biological_process;chloroplast	-	-	-	-	-	-	-	-
AT3G50800	922	20.8	2.94	0.79	1.66	-2.90324391	0.001722117	0.028014691	AT3G50800	OAP04620.1 hypothetical protein AXX17_AT3G45050 [Arabidopsis thaliana];hypothetical protein AT3G50800 [Arabidopsis thaliana] &gt;AAO42149.1 unknown protein [Arabidopsis thaliana] &gt;AEE78711.1 hypothetical protein AT3G50800 [Arabidopsis thaliana] &gt;CAB42909.1 putative protein [Arabidopsis thaliana] &gt;AAO50519.1 unknown protein [Arabidopsis thaliana] &gt	GO:0003674;GO:0005575	molecular_function;cellular_component	-	-	-	-	-	-	-	-
AT1G47900	3712	3.27	8.96	1.48	1.3	-1.739475308	0.000528399	0.011438851	AT1G47900	AEE32226.1 filament-like protein (DUF869) [Arabidopsis thaliana] &gt;Q9C698.1 RecName: Full=Filament-like plant protein 6; 11013-7318 [Arabidopsis thaliana] &gt;filament-like protein (DUF869) [Arabidopsis thaliana] &gt;ANM60034.1 filament-like protein (DUF869) [Arabidopsis thaliana];AEE32227.1 filament-like protein (DUF869) [Arabidopsis thaliana]; Short=AtFPP6 &gt;NP_001322347.1 filament-like pro…	GO:0003674;GO:0005737;GO:0005886;GO:0008150	molecular_function;cytoplasm;plasma membrane;biological_process	-	-	-	-	-	-	Filament-like	Filament-like plant protein 6 OS=Arabidopsis thaliana GN=FPP6 PE=1 SV=1
AT4G30280	1263	12.3	8.64	1.15	1.89	-2.384735385	6.14E-06	0.000297135	AT4G30280	Short=XTH-18;Q9M0D2.1 RecName: Full=Probable xyloglucan endotransglucosylase/hydrolase protein 18;AAL31883.1 AT4g30280/F17I23_380 [Arabidopsis thaliana] &gt;AAN60337.1 unknown [Arabidopsis thaliana] &gt; Flags: Precursor &gt;AAM19853.1 AT4g30280/F17I23_380 [Arabidopsis thaliana] &gt;xyloglucan endotransglucosylase/hydrolase 18 [Arabidopsis thaliana] &gt;AAM62499.1 xyloglucan endo-1,4-beta-D-gluca…	GO:0016762;GO:0042546;GO:0005794;GO:0033946;GO:0005886;GO:0080039;GO:0016798;GO:0005975;GO:0071555;GO:0010411;GO:0048046;GO:0005576;GO:0004553;GO:0008152;GO:0009505;GO:0016740;GO:0006073;GO:0016787;GO:0005618	xyloglucan:xyloglucosyl transferase activity;cell wall biogenesis;Golgi apparatus;xyloglucan-specific endo-beta-1,4-glucanase activity;plasma membrane;xyloglucan:xyloglucosyl transferase activity;hydrolase activity, acting on glycosyl bonds;carbohydrate metabolic process;cell wall organization;xyloglucan metabolic process;apoplast;extracellular region;hydrolase activity, hydrolyzing O-glycosyl co…	K08235	E2.4.1.207	http://www.genome.jp/dbget-bin/www_bget?ko:K08235	-	-	-	Probable	Probable xyloglucan endotransglucosylase/hydrolase protein 18 OS=Arabidopsis thaliana GN=XTH18 PE=2 SV=1
AT4G22120	2728	4.92	7.51	2.22	2.21	-1.091581154	0.003408671	0.045967706	AT4G22120	AAW50707.1 At4g22120 [Arabidopsis thaliana] &gt; Short=AtCSC1 &gt;AEE84559.1 ERD (early-responsive to dehydration stress) family protein [Arabidopsis thaliana] &gt;AAU94384.1 At4g22120 [Arabidopsis thaliana] &gt;AIU34614.1 hyperosmolality-gated Ca2+ permeable channel 1.2 [Arabidopsis thaliana];NP_001119027.1 ERD (early-responsive to dehydration stress) family protein [Arabidopsis thaliana] &gt;NP…	GO:0005886;GO:0006810;GO:0006811;GO:0006812;GO:0005227;GO:0016020;GO:0016021	plasma membrane;transport;ion transport;cation transport;calcium activated cation channel activity;membrane;integral component of membrane	-	-	-	-	-	KOG1134(R)(Uncharacterized conserved protein)	Calcium	Calcium permeable stress-gated cation channel 1 OS=Arabidopsis thaliana GN=CSC1 PE=2 SV=1
AT4G18780	3347	2.31	4.03	0.39	0.61	-2.253616689	2.15E-05	0.00084284	AT4G18780	AAM20487.1 cellulose synthase-like protein [Arabidopsis thaliana] &gt; AltName: Full=Protein LEAF WILTING 2 &gt; Short=AtCesA8; Short=AtIRX1;Q8LPK5.1 RecName: Full=Cellulose synthase A catalytic subunit 8 [UDP-forming]; AltName: Full=Protein IRREGULAR XYLEM 1;AEE84089.1 cellulose synthase family protein [Arabidopsis thaliana] &gt;AID65999.1 glycosyltransferase, partial [Arabidopsis thaliana];cell…	GO:0016740;GO:0009873;GO:0042742;GO:0016020;GO:0046872;GO:0050832;GO:0005515;GO:0005618;GO:0006970;GO:0016021;GO:0000977;GO:0010116;GO:0052386;GO:0005886;GO:0009834;GO:0016759;GO:0016760;GO:0030244;GO:0009414;GO:0071555;GO:0016757;GO:0009867;GO:0009863	transferase activity;ethylene-activated signaling pathway;defense response to bacterium;membrane;metal ion binding;defense response to fungus;protein binding;cell wall;response to osmotic stress;integral component of membrane;RNA polymerase II regulatory region sequence-specific DNA binding;positive regulation of abscisic acid biosynthetic process;cell wall thickening;plasma membrane;plant-type s…	K10999	CESA	http://www.genome.jp/dbget-bin/www_bget?ko:K10999	-	-	-	Cellulose	Cellulose synthase A catalytic subunit 8 [UDP-forming] OS=Arabidopsis thaliana GN=CESA8 PE=1 SV=1
AT4G11211	483	78.22	112.39	13.97	18.72	-2.058014323	1.09E-07	9.74E-06	AT4G11211	ESQ38387.1 hypothetical protein EUTSA_v10029180mg [Eutrema salsugineum];hypothetical protein EUTSA_v10029180mg [Eutrema salsugineum] &gt	-	-	-	-	-	-	-	-	-	-
AT4G26950	986	23.7	11.82	1.94	2.23	-2.715814768	6.33E-07	4.38E-05	AT4G26950	CAB36541.1 putative protein [Arabidopsis thaliana] &gt;AAS88764.1 At4g26950 [Arabidopsis thaliana] &gt;CAB79550.1 putative protein [Arabidopsis thaliana] &gt;NP_001190851.1 senescence regulator (Protein of unknown function, DUF584) [Arabidopsis thaliana] &gt;AEE85275.1 senescence regulator (Protein of unknown function, DUF584) [Arabidopsis thaliana] &gt;AAS76207.1 At4g26950 [Arabidopsis thaliana]…	GO:0009506;GO:0003674;GO:0005634;GO:0008150	plasmodesma;molecular_function;nucleus;biological_process	-	-	-	-	-	-	-	-
AT5G41020	1915	5.17	7.49	2.23	1.14	-1.518741023	0.00180861	0.029001269	AT5G41020	myb family transcription factor [Arabidopsis thaliana] &gt;BAH30610.1 hypothetical protein, partial [Arabidopsis thaliana] &gt;BAB09704.1 unnamed protein product [Arabidopsis thaliana] &gt;AED94626.1 myb family transcription factor [Arabidopsis thaliana];AAS10123.1 MYB transcription factor [Arabidopsis thaliana] &gt	GO:0043565;GO:0003677;GO:0030154;GO:0003700;GO:0001135;GO:0005634;GO:0000981;GO:0006357;GO:0044212	sequence-specific DNA binding;DNA binding;cell differentiation;transcription factor activity, sequence-specific DNA binding;transcription factor activity, RNA polymerase II transcription factor recruiting;nucleus;RNA polymerase II transcription factor activity, sequence-specific DNA binding;regulation of transcription from RNA polymerase II promoter;transcription regulatory region DNA binding	-	-	-	-	-	-	Cyclin-D-binding	Cyclin-D-binding Myb-like transcription factor 1 OS=Homo sapiens GN=DMTF1 PE=1 SV=1
AT1G16630	2937	0.24	2.94	0.09	0.11	-3.597971158	0.001814172	0.029051219	AT1G16630	AAR24651.1 At1g16630 [Arabidopsis thaliana] &gt;transmembrane protein [Arabidopsis thaliana] &gt;BAF01309.1 Hypothetical protei [Arabidopsis thaliana] &gt;AAG10820.1 Hypothetical protein [Arabidopsis thaliana] &gt;AEE29478.1 transmembrane protein [Arabidopsis thaliana]	GO:0005634;GO:0016020;GO:0016021	nucleus;membrane;integral component of membrane	-	-	-	-	-	-	-	-
AT5G25090	722	1.13	17.66	0.13	0.38	-4.723712204	0.000477706	0.010632202	AT5G25090	Flags: Precursor &gt;early nodulin-like protein 13 [Arabidopsis thaliana] &gt;OAO90375.1 ENODL13 [Arabidopsis thaliana]; AltName: Full=Phytocyanin-like protein;Q8LC95.2 RecName: Full=Early nodulin-like protein 3;AED93398.1 early nodulin-like protein 13 [Arabidopsis thaliana] &gt	GO:0005507;GO:0009055;GO:0016020;GO:0046658;GO:0009506;GO:0005886;GO:0031225	copper ion binding;electron carrier activity;membrane;anchored component of plasma membrane;plasmodesma;plasma membrane;anchored component of membrane	-	-	-	-	-	-	Early	Early nodulin-like protein 3 OS=Arabidopsis thaliana GN=At5g25090 PE=1 SV=2
AT4G36930	1647	6.4	6.76	1.71	1.77	-1.522007196	0.000419859	0.009596537	AT4G36930	AEE86720.1 basic helix-loop-helix (bHLH) DNA-binding superfamily protein [Arabidopsis thaliana] &gt; AltName: Full=Transcription factor EN 99;basic helix-loop-helix (bHLH) DNA-binding superfamily protein [Arabidopsis thaliana] &gt; Short=bHLH 24;BAF01131.1 putative bHLH transcription factor (AtbHLH024) / SPATULA (SPT) [Arabidopsis thaliana] &gt; AltName: Full=Basic helix-loop-helix protein 24;ABH…	GO:0010187;GO:0046983;GO:0003677;GO:0010114;GO:0010154;GO:0007623;GO:0005515;GO:0009908;GO:0009409;GO:0006351;GO:0048440;GO:0003700;GO:0006355;GO:0005634;GO:0007275	negative regulation of seed germination;protein dimerization activity;DNA binding;response to red light;fruit development;circadian rhythm;protein binding;flower development;response to cold;transcription, DNA-templated;carpel development;transcription factor activity, sequence-specific DNA binding;regulation of transcription, DNA-templated;nucleus;multicellular organism development	-	-	-	-	-	-	Transcription	Transcription factor SPATULA OS=Arabidopsis thaliana GN=SPT PE=1 SV=1
AT2G41820	3293	5.7	13.62	2.53	3.07	-1.367462097	0.002023003	0.031648405	AT2G41820	AltName: Full=Protein PXY/TDR-CORRELATED 3;AAC02766.1 putative receptor-like protein kinase [Arabidopsis thaliana] &gt;O22938.1 RecName: Full=Leucine-rich repeat receptor-like tyrosine-protein kinase PXC3;ACN59307.1 leucine-rich repeat receptor-like protein kinase, partial [Arabidopsis thaliana] &gt; Flags: Precursor &gt;AEC10036.1 Leucine-rich repeat protein kinase family protein [Arabidopsis th…	GO:0000166;GO:0005524;GO:0005886;GO:0016310;GO:0004672;GO:0004714;GO:0004713;GO:0004674;GO:0016740;GO:0007169;GO:0016020;GO:0016301;GO:0016021;GO:0006468	nucleotide binding;ATP binding;plasma membrane;phosphorylation;protein kinase activity;transmembrane receptor protein tyrosine kinase activity;protein tyrosine kinase activity;protein serine/threonine kinase activity;transferase activity;transmembrane receptor protein tyrosine kinase signaling pathway;membrane;kinase activity;integral component of membrane;protein phosphorylation	-	-	-	-	-	-	Leucine-rich	Leucine-rich repeat receptor-like tyrosine-protein kinase PXC3 OS=Arabidopsis thaliana GN=PXC3 PE=2 SV=1
AT5G52740	657	11.39	10.88	2.77	1.92	-1.817479556	0.003748	0.049558747	AT5G52740	AED96255.1 Copper transport protein family [Arabidopsis thaliana]; Short=AtHIP12; Flags: Precursor &gt;ANM69117.1 Copper transport protein family [Arabidopsis thaliana];BAA98092.1 unnamed protein product [Arabidopsis thaliana] &gt;Q9LTE3.1 RecName: Full=Heavy metal-associated isoprenylated plant protein 12;Copper transport protein family [Arabidopsis thaliana] &gt	GO:0005737;GO:0046916;GO:0046914;GO:0030001;GO:0046872	cytoplasm;cellular transition metal ion homeostasis;transition metal ion binding;metal ion transport;metal ion binding	-	-	-	-	-	-	Heavy	Heavy metal-associated isoprenylated plant protein 12 OS=Arabidopsis thaliana GN=HIPP12 PE=3 SV=1
AT3G22840	1035	7.39	5.66	0.15	0	-6.060736361	6.66E-07	4.56E-05	AT3G22840	P93735.1 RecName: Full=Early light-induced protein 1, chloroplastic;BAB01259.1 early light-inducable protein-like [Arabidopsis thaliana] &gt;Chlorophyll A-B binding family protein [Arabidopsis thaliana] &gt; Flags: Precursor &gt;AAM62548.1 early light-induced protein [Arabidopsis thaliana] &gt;AAM19939.1 AT3g22840/MWI23_21 [Arabidopsis thaliana] &gt;AEE76682.1 Chlorophyll A-B binding family prote…	GO:0009536;GO:0016020;GO:0015979;GO:0009535;GO:0071492;GO:0071483;GO:0016021;GO:0034605;GO:0009507;GO:0009522;GO:0071491;GO:0010030;GO:0009579;GO:0080167;GO:0010380;GO:0071486;GO:0016168;GO:0071490;GO:0010117;GO:0009409;GO:0009523;GO:0055085;GO:0022891	plastid;membrane;photosynthesis;chloroplast thylakoid membrane;cellular response to UV-A;cellular response to blue light;integral component of membrane;cellular response to heat;chloroplast;photosystem I;cellular response to red light;positive regulation of seed germination;thylakoid;response to karrikin;regulation of chlorophyll biosynthetic process;cellular response to high light intensity;chlo…	-	-	-	-	-	-	Early	Early light-induced protein 1, chloroplastic OS=Arabidopsis thaliana GN=ELIP1 PE=1 SV=1
AT5G53420	1464	215.2	156.66	57.57	40.84	-1.488529763	7.85E-07	5.23E-05	AT5G53420	CCT motif family protein [Arabidopsis thaliana] &gt;AED96352.1 CCT motif family protein [Arabidopsis thaliana];AAN15599.1 putative protein [Arabidopsis thaliana] &gt;AED96350.1 CCT motif family protein [Arabidopsis thaliana];AAM20604.1 putative protein [Arabidopsis thaliana] &gt	GO:0008150;GO:0005634;GO:0003674	biological_process;nucleus;molecular_function	-	-	-	-	-	-	-	-
AT3G02640	918	2.58	29.42	0.62	0.88	-3.944910249	4.49E-05	0.001553228	AT3G02640	AEE73842.1 transmembrane protein [Arabidopsis thaliana] &gt;transmembrane protein [Arabidopsis thaliana] &gt;AAF32471.1 unknown protein [Arabidopsis thaliana] &gt;OAP06645.1 hypothetical protein AXX17_AT3G01890 [Arabidopsis thaliana];AAM65799.1 unknown [Arabidopsis thaliana] &gt;AAM91211.1 unknown protein [Arabidopsis thaliana] &gt;AAL32702.1 Unknown protein [Arabidopsis thaliana] &gt	GO:0008150;GO:0003674;GO:0005739;GO:0016021;GO:0016020	biological_process;molecular_function;mitochondrion;integral component of membrane;membrane	-	-	-	-	-	-	-	-
AT3G02930	3173	0.71	3.31	0.18	0.1	-3.418335132	0.000131775	0.003786337	AT3G02930	weak chloroplast movement under blue light protein (DUF827) [Arabidopsis thaliana] &gt;ANM66007.1 weak chloroplast movement under blue light protein (DUF827) [Arabidopsis thaliana];AEE73882.1 weak chloroplast movement under blue light protein (DUF827) [Arabidopsis thaliana];AEE73881.1 weak chloroplast movement under blue light protein (DUF827) [Arabidopsis thaliana] &gt;Q9M8T5.1 RecName: Full=WEB…	GO:0007131;GO:0005783;GO:0009536;GO:0000795;GO:0005875;GO:0009507	reciprocal meiotic recombination;endoplasmic reticulum;plastid;synaptonemal complex;microtubule associated complex;chloroplast	-	-	-	-	-	-	WEB	WEB family protein At3g02930, chloroplastic OS=Arabidopsis thaliana GN=At3g02930 PE=3 SV=1
AT3G05980	1349	0.47	5	0.05	0.11	-4.647013139	0.001029678	0.018926313	AT3G05980	AAF23218.1 unknown protein [Arabidopsis thaliana] &gt;hypothetical protein AT3G05980 [Arabidopsis thaliana] &gt;ABD59110.1 At3g05980 [Arabidopsis thaliana] &gt;AAM66981.1 unknown [Arabidopsis thaliana] &gt;AEE74326.1 hypothetical protein AT3G05980 [Arabidopsis thaliana] &gt;OAP02397.1 hypothetical protein AXX17_AT3G05670 [Arabidopsis thaliana]	GO:0005634;GO:0008150;GO:0003674	nucleus;biological_process;molecular_function	-	-	-	-	-	-	-	-
AT1G08630	1564	14.22	8.75	1.2	0.39	-3.467272861	3.37E-09	4.65E-07	AT1G08630	threonine aldolase 1 [Arabidopsis thaliana] &gt; AltName: Full=Threonine aldolase 1 &gt;BAH19728.1 AT1G08630 [Arabidopsis thaliana] &gt;AAL86346.1 unknown protein [Arabidopsis thaliana] &gt;NP_849614.1 threonine aldolase 1 [Arabidopsis thaliana] &gt;BAF01898.1 hypothetical protein [Arabidopsis thaliana] &gt;AAM51302.1 unknown protein [Arabidopsis thaliana] &gt;NP_849615.1 threonine aldolase 1 [Ar…	GO:0005737;GO:0006520;GO:0016829;GO:0005829;GO:0006567;GO:0008732;GO:0004793;GO:0016832;GO:0003824;GO:0006545	cytoplasm;cellular amino acid metabolic process;lyase activity;cytosol;threonine catabolic process;L-allo-threonine aldolase activity;threonine aldolase activity;aldehyde-lyase activity;catalytic activity;glycine biosynthetic process	K01620	ltaE	http://www.genome.jp/dbget-bin/www_bget?ko:K01620	Glycine, serine and threonine metabolism;Biosynthesis of amino acids	ko00260,ko01230	KOG1368(E)(Threonine aldolase)	Probable	Probable low-specificity L-threonine aldolase 1 OS=Arabidopsis thaliana GN=THA1 PE=1 SV=1
AT3G63450	1935	3.35	4.49	0.55	0.72	-2.199599933	8.07E-05	0.002544652	AT3G63450	ANM65855.1 RNA-binding (RRM/RBD/RNP motifs) family protein [Arabidopsis thaliana];RNA-binding (RRM/RBD/RNP motifs) family protein [Arabidopsis thaliana] &gt;ANM65854.1 RNA-binding (RRM/RBD/RNP motifs) family protein [Arabidopsis thaliana] &gt;AEE80485.1 RNA-binding (RRM/RBD/RNP motifs) family protein [Arabidopsis thaliana] &gt;ANM65857.1 RNA-binding (RRM/RBD/RNP motifs) family protein [Arabidopsi…	GO:0005575;GO:0003723;GO:0003676;GO:0000166;GO:0008150	cellular_component;RNA binding;nucleic acid binding;nucleotide binding;biological_process	-	-	-	-	-	-	Zinc	Zinc finger CCCH domain-containing protein 46 OS=Arabidopsis thaliana GN=At3g51950 PE=1 SV=1
AT3G17680	1378	0.84	11.5	0.43	0.51	-3.243164023	0.00168079	0.027489949	AT3G17680	BAB02060.1 unnamed protein product [Arabidopsis thaliana] &gt;ANM65308.1 Kinase interacting (KIP1-like) family protein [Arabidopsis thaliana];Kinase interacting (KIP1-like) family protein [Arabidopsis thaliana] &gt;AEE75992.1 Kinase interacting (KIP1-like) family protein [Arabidopsis thaliana]	GO:0005575;GO:0016310;GO:0003779;GO:0016301	cellular_component;phosphorylation;actin binding;kinase activity	-	-	-	-	-	-	Kinase-interacting	Kinase-interacting family protein OS=Arabidopsis thaliana GN=At1g48405 PE=2 SV=1
AT3G48670	2450	6.81	17.67	3.61	1.35	-1.917053995	0.000546172	0.011738009	AT3G48670	NP_001327083.1 XH/XS domain-containing protein [Arabidopsis thaliana] &gt; AltName: Full=Protein RNA-DIRECTED DNA METHYLATION 12 &gt;AAN15455.1 putative protein [Arabidopsis thaliana] &gt;Q8VZ79.1 RecName: Full=Protein INVOLVED IN DE NOVO 2;AEE78443.1 XH/XS domain-containing protein [Arabidopsis thaliana] &gt;ANM65088.1 XH/XS domain-containing protein [Arabidopsis thaliana];AEE78442.1 XH/XS domai…	GO:0003723;GO:0090502;GO:0005737;GO:0006342;GO:0031047;GO:0004526;GO:0046686;GO:0005655;GO:0006306;GO:0005515	RNA binding;RNA phosphodiester bond hydrolysis, endonucleolytic;cytoplasm;chromatin silencing;gene silencing by RNA;ribonuclease P activity;response to cadmium ion;nucleolar ribonuclease P complex;DNA methylation;protein binding	-	-	-	-	-	-	Protein	Protein INVOLVED IN DE NOVO 2 OS=Arabidopsis thaliana GN=IDN2 PE=1 SV=1
AT4G37750	2154	2.36	14.65	0.91	1.26	-2.517473422	0.000619579	0.012986542	AT4G37750	AAL85024.1 putative ovule development protein aintegumenta [Arabidopsis thaliana] &gt;AAM51282.1 putative ovule development protein aintegumenta [Arabidopsis thaliana] &gt;CAB80440.1 ovule development protein aintegumenta (ANT) [Arabidopsis thaliana] &gt;Q38914.2 RecName: Full=AP2-like ethylene-responsive transcription factor ANT; AltName: Full=Protein AINTEGUMENTA;CAB38923.1 ovule development pr…	GO:0007276;GO:0009908;GO:0006355;GO:0003700;GO:0006351;GO:0042127;GO:0019760;GO:0005634;GO:0007275;GO:0003677;GO:0010492;GO:0043565;GO:1905392;GO:0030154	gamete generation;flower development;regulation of transcription, DNA-templated;transcription factor activity, sequence-specific DNA binding;transcription, DNA-templated;regulation of cell proliferation;glucosinolate metabolic process;nucleus;multicellular organism development;DNA binding;maintenance of shoot apical meristem identity;sequence-specific DNA binding;plant organ morphogenesis;cell di…	K09285	OVM,ANT	http://www.genome.jp/dbget-bin/www_bget?ko:K09285	-	-	-	AP2-like	AP2-like ethylene-responsive transcription factor ANT OS=Arabidopsis thaliana GN=ANT PE=1 SV=2
AT5G03680	2310	0.88	3.18	0.08	0.08	-4.171359339	3.38E-05	0.001232186	AT5G03680	CAB82933.1 GT2-like protein [Arabidopsis thaliana] &gt; AltName: Full=Trihelix DNA-binding protein PETAL LOSS &gt;Q9LZS0.1 RecName: Full=Trihelix transcription factor PTL;Duplicated homeodomain-like superfamily protein [Arabidopsis thaliana] &gt;AED90641.1 Duplicated homeodomain-like superfamily protein [Arabidopsis thaliana]	GO:0090428;GO:0040008;GO:0003677;GO:0046621;GO:0042803;GO:0006351;GO:0003700;GO:0006355;GO:0048442;GO:0010200;GO:0048498;GO:0009909;GO:0007275;GO:0005634;GO:0048441	perianth development;regulation of growth;DNA binding;negative regulation of organ growth;protein homodimerization activity;transcription, DNA-templated;transcription factor activity, sequence-specific DNA binding;regulation of transcription, DNA-templated;sepal development;response to chitin;establishment of petal orientation;regulation of flower development;multicellular organism development;nu…	-	-	-	-	-	-	Trihelix	Trihelix transcription factor PTL OS=Arabidopsis thaliana GN=PTL PE=2 SV=1
AT4G33040	1266	27.24	14.67	3.91	3.2	-2.183860941	1.92E-06	0.000112217	AT4G33040	Short=AtGrxC6;AAL66987.1 unknown protein [Arabidopsis thaliana] &gt; AltName: Full=Protein ROXY 21 &gt;ACO50425.1 glutaredoxin [Arabidopsis thaliana] &gt;Thioredoxin superfamily protein [Arabidopsis thaliana] &gt;CAA21213.1 putative protein [Arabidopsis thaliana] &gt;AAM14184.1 unknown protein [Arabidopsis thaliana] &gt;AEE86163.1 Thioredoxin superfamily protein [Arabidopsis thaliana] &gt;CAB8002…	GO:0015035;GO:0009055;GO:0045454;GO:0055114;GO:0005737	protein disulfide oxidoreductase activity;electron carrier activity;cell redox homeostasis;oxidation-reduction process;cytoplasm	K03676	grxC,GLRX,GLRX2	http://www.genome.jp/dbget-bin/www_bget?ko:K03676	-	-	-	Glutaredoxin-C6	Glutaredoxin-C6 OS=Arabidopsis thaliana GN=GRXC6 PE=2 SV=2
AT5G45700	1180	0.66	7.04	0.19	0.25	-3.673545262	0.002235629	0.033924427	AT5G45700	Haloacid dehalogenase-like hydrolase (HAD) superfamily protein [Arabidopsis thaliana] &gt;AED95285.1 Haloacid dehalogenase-like hydrolase (HAD) superfamily protein [Arabidopsis thaliana];BAB09212.1 unnamed protein product [Arabidopsis thaliana] &gt	GO:0016791;GO:0004721;GO:0005739;GO:0016787	phosphatase activity;phosphoprotein phosphatase activity;mitochondrion;hydrolase activity	K15731	CTDSP	http://www.genome.jp/dbget-bin/www_bget?ko:K15731	-	-	KOG1605(K)(TFIIF-interacting CTD phosphatase, including NLI-interacting factor (involved in RNA polymerase II regulation))	Probable	Probable C-terminal domain small phosphatase OS=Dictyostelium discoideum GN=fcpA PE=3 SV=1
AT4G39210	2048	39.5	28.33	9.81	9.88	-1.413070316	6.38E-06	0.000306872	AT4G39210	ANM66846.1 Glucose-1-phosphate adenylyltransferase family protein [Arabidopsis thaliana];AAQ56821.1 At4g39210 [Arabidopsis thaliana] &gt;AEE87038.1 Glucose-1-phosphate adenylyltransferase family protein [Arabidopsis thaliana] &gt; Flags: Precursor &gt; AltName: Full=Alpha-D-glucose-1-phosphate adenyl transferase;CAA77173.1 glucose-1-phosphate adenylyltransferase [Arabidopsis thaliana] &gt; AltNam…	GO:0000166;GO:0019252;GO:0009058;GO:0005524;GO:0008878;GO:0016779;GO:0005978;GO:0008152;GO:0009536;GO:0016740;GO:0009507;GO:0003824	nucleotide binding;starch biosynthetic process;biosynthetic process;ATP binding;glucose-1-phosphate adenylyltransferase activity;nucleotidyltransferase activity;glycogen biosynthetic process;metabolic process;plastid;transferase activity;chloroplast;catalytic activity	K00975	glgC	http://www.genome.jp/dbget-bin/www_bget?ko:K00975	Amino sugar and nucleotide sugar metabolism;Starch and sucrose metabolism	ko00520,ko00500	-	Glucose-1-phosphate	Glucose-1-phosphate adenylyltransferase large subunit 3, chloroplastic OS=Arabidopsis thaliana GN=APL3 PE=2 SV=2
AT4G18360	1484	4.53	6.22	0.94	1.08	-2.015627638	0.000166665	0.004602278	AT4G18360	O49506.1 RecName: Full=Peroxisomal (S)-2-hydroxy-acid oxidase GLO5; AltName: Full=Short chain alpha-hydroxy acid oxidase GLO5 &gt; Short=AtGLO5;Aldolase-type TIM barrel family protein [Arabidopsis thaliana] &gt;AAN71944.1 putative glycolate oxidase [Arabidopsis thaliana] &gt; AltName: Full=Glycolate oxidase 3;AEE84031.1 Aldolase-type TIM barrel family protein [Arabidopsis thaliana] &gt;ANM68138.1…	GO:0003973;GO:0009854;GO:0008891;GO:0003824;GO:0042742;GO:0016491;GO:0050665;GO:0052854;GO:0005777;GO:0055114;GO:0052852;GO:0010181;GO:0052853;GO:0009853;GO:0005829;GO:0010204	(S)-2-hydroxy-acid oxidase activity;oxidative photosynthetic carbon pathway;glycolate oxidase activity;catalytic activity;defense response to bacterium;oxidoreductase activity;hydrogen peroxide biosynthetic process;medium-chain-(S)-2-hydroxy-acid oxidase activity;peroxisome;oxidation-reduction process;very-long-chain-(S)-2-hydroxy-acid oxidase activity;FMN binding;long-chain-(S)-2-hydroxy-long-ch…	K11517	HAO	http://www.genome.jp/dbget-bin/www_bget?ko:K11517	Peroxisome;Glyoxylate and dicarboxylate metabolism;Carbon metabolism	ko04146,ko00630,ko01200	KOG0538(C)(Glycolate oxidase)	Peroxisomal	Peroxisomal (S)-2-hydroxy-acid oxidase GLO5 OS=Arabidopsis thaliana GN=GLO5 PE=1 SV=1
AT5G50800	1269	39.48	15.35	7.68	5.75	-1.665201162	0.001089897	0.019833616	AT5G50800	Nodulin MtN3 family protein [Arabidopsis thaliana] &gt; AltName: Full=Protein SUGARS WILL EVENTUALLY BE EXPORTED TRANSPORTERS 13 &gt;AED95993.1 Nodulin MtN3 family protein [Arabidopsis thaliana] &gt;Q9FGQ2.1 RecName: Full=Bidirectional sugar transporter SWEET13;BAB08903.1 MtN3-like protein [Arabidopsis thaliana] &gt;OAO94326.1 SWEET13 [Arabidopsis thaliana]; Short=AtSWEET13	GO:0008643;GO:0009555;GO:0005887;GO:0006810;GO:0005886;GO:0015770;GO:0016021;GO:0008515;GO:0005515;GO:0051119;GO:0016020;GO:0052543	carbohydrate transport;pollen development;integral component of plasma membrane;transport;plasma membrane;sucrose transport;integral component of membrane;sucrose transmembrane transporter activity;protein binding;sugar transmembrane transporter activity;membrane;callose deposition in cell wall	K15382	SLC50A,SWEET	http://www.genome.jp/dbget-bin/www_bget?ko:K15382	-	-	-	Bidirectional	Bidirectional sugar transporter SWEET13 OS=Arabidopsis thaliana GN=SWEET13 PE=1 SV=1
AT2G36885	1047	2.6	7.5	0.22	0.29	-3.857800622	5.02E-05	0.001715338	AT2G36885	AEC09313.1 translation initiation factor [Arabidopsis thaliana] &gt;translation initiation factor [Arabidopsis thaliana] &gt;AAM63938.1 unknown [Arabidopsis thaliana] &gt;OAP08218.1 hypothetical protein AXX17_AT2G33620 [Arabidopsis thaliana];AAN86182.1 unknown protein [Arabidopsis thaliana] &gt;AAM15322.1 Expressed protein [Arabidopsis thaliana] &gt;AEC09314.1 translation initiation factor [Arabi…	GO:0016020;GO:0009507;GO:0016021;GO:0003674;GO:0005886	membrane;chloroplast;integral component of membrane;molecular_function;plasma membrane	-	-	-	-	-	-	-	-
AT2G28760	1542	5.14	7.49	1.4	1.38	-1.784243251	0.000227571	0.005897199	AT2G28760	AEC08168.1 UDP-XYL synthase 6 [Arabidopsis thaliana] &gt; AltName: Full=UDP-XYL synthase 6;AEC08167.1 UDP-XYL synthase 6 [Arabidopsis thaliana] &gt;AAM20554.1 putative nucleotide-sugar dehydratase [Arabidopsis thaliana] &gt;AAM91299.1 putative nucleotide-sugar dehydratase [Arabidopsis thaliana] &gt; AltName: Full=UDP-glucuronate decarboxylase 6;Q9ZV36.1 RecName: Full=UDP-glucuronic acid decarboxy…	GO:0033320;GO:0048040;GO:0016829;GO:0016831;GO:0005737;GO:0005886;GO:0003824;GO:0009225	UDP-D-xylose biosynthetic process;UDP-glucuronate decarboxylase activity;lyase activity;carboxy-lyase activity;cytoplasm;plasma membrane;catalytic activity;nucleotide-sugar metabolic process	K08678	UXS1,uxs	http://www.genome.jp/dbget-bin/www_bget?ko:K08678	Amino sugar and nucleotide sugar metabolism	ko00520	KOG1429(GM)(dTDP-glucose 4-6-dehydratase/UDP-glucuronic acid decarboxylase)	UDP-glucuronic	UDP-glucuronic acid decarboxylase 6 OS=Arabidopsis thaliana GN=UXS6 PE=2 SV=1
AT1G56110	1899	48.06	88.64	24.44	19.64	-1.225189957	0.000153945	0.004301052	AT1G56110	AAG40838.1 NOP56-like protein [Arabidopsis thaliana] &gt;NOP56-like pre RNA processing ribonucleoprotein [Arabidopsis thaliana] &gt;AAM64641.1 SAR DNA binding protein, putative [Arabidopsis thaliana] &gt;AAK62596.1 At1g56110/T6H22_9 [Arabidopsis thaliana] &gt;AAM26718.1 At1g56110/T6H22_9 [Arabidopsis thaliana] &gt;OAP19739.1 NOP56 [Arabidopsis thaliana];AAF02835.1 nucleolar protein [Arabidopsis t…	GO:0005634;GO:0005829;GO:0000154;GO:0031428;GO:0030515;GO:0005730;GO:0009506;GO:0005618;GO:0032040	nucleus;cytosol;rRNA modification;box C/D snoRNP complex;snoRNA binding;nucleolus;plasmodesma;cell wall;small-subunit processome	K14564	NOP56	http://www.genome.jp/dbget-bin/www_bget?ko:K14564	Ribosome biogenesis in eukaryotes	ko03008	KOG2572(AJ)(Ribosome biogenesis protein - Nop58p/Nop5p)	Nucleolar	Nucleolar protein 56 OS=Schizosaccharomyces pombe (strain 972 / ATCC 24843) GN=nop56 PE=3 SV=1
AT2G47240	2246	34.26	45.37	13.23	10.01	-1.404976513	2.11E-07	1.72E-05	AT2G47240	NP_001318440.1 AMP-dependent synthetase and ligase family protein [Arabidopsis thaliana] &gt;AAL08236.1 At2g47240/T8I13.8 [Arabidopsis thaliana] &gt;AAM28868.1 long chain acyl-CoA synthetase 1 [Arabidopsis thaliana] &gt;BAH19991.1 AT2G47240 [Arabidopsis thaliana] &gt;AAM91478.1 At2g47240/T8I13.8 [Arabidopsis thaliana] &gt; AltName: Full=Protein ECERIFERUM 8 &gt;ANM63045.1 AMP-dependent synthetase…	GO:0006629;GO:0010025;GO:0005783;GO:0005524;GO:0005634;GO:0000166;GO:0016874;GO:0004467;GO:0003824;GO:0102391;GO:0008152;GO:0006633;GO:0031957;GO:0006631;GO:0010143	lipid metabolic process;wax biosynthetic process;endoplasmic reticulum;ATP binding;nucleus;nucleotide binding;ligase activity;long-chain fatty acid-CoA ligase activity;catalytic activity;decanoate--CoA ligase activity;metabolic process;fatty acid biosynthetic process;very long-chain fatty acid-CoA ligase activity;fatty acid metabolic process;cutin biosynthetic process	K01897	ACSL,fadD	http://www.genome.jp/dbget-bin/www_bget?ko:K01897	Peroxisome;Fatty acid biosynthesis;Fatty acid degradation;Fatty acid metabolism	ko04146,ko00061,ko00071,ko01212	KOG1256(I)(Long-chain acyl-CoA synthetases (AMP-forming));KOG1180(I)(Acyl-CoA synthetase)	Long	Long chain acyl-CoA synthetase 1 OS=Arabidopsis thaliana GN=LACS1 PE=2 SV=1
AT5G20420	4214	0.42	1.34	0.13	0.07	-2.709251851	0.002581859	0.037569842	AT5G20420	AltName: Full=Protein CHROMATIN REMODELING 42 &gt;chromatin remodeling 42 [Arabidopsis thaliana] &gt;F4K493.1 RecName: Full=SNF2 domain-containing protein CLASSY 2;AED92841.1 chromatin remodeling 42 [Arabidopsis thaliana]	GO:0016787;GO:0003677;GO:0004386;GO:0005524;GO:0005634;GO:0000166	hydrolase activity;DNA binding;helicase activity;ATP binding;nucleus;nucleotide binding	K10875	RAD54L,RAD54	http://www.genome.jp/dbget-bin/www_bget?ko:K10875	Homologous recombination	ko03440	KOG1015(K)(Transcription regulator XNP/ATRX, DEAD-box superfamily)	SNF2	SNF2 domain-containing protein CLASSY 2 OS=Arabidopsis thaliana GN=CLSY2 PE=1 SV=1
AT5G24580	1166	1.23	3.5	0.18	0.25	-3.453661431	0.000606697	0.012772901	AT5G24580	Heavy metal transport/detoxification superfamily protein [Arabidopsis thaliana] &gt;Q9FLU5.1 RecName: Full=Heavy metal-associated isoprenylated plant protein 9;AED93327.1 Heavy metal transport/detoxification superfamily protein [Arabidopsis thaliana] &gt; Short=AtHIP09;BAB11210.1 unnamed protein product [Arabidopsis thaliana] &gt;AED93328.1 Heavy metal transport/detoxification superfamily protein…	GO:0046872;GO:0006825;GO:0030001;GO:0005507;GO:0046916;GO:0005737;GO:0046914;GO:0005634	metal ion binding;copper ion transport;metal ion transport;copper ion binding;cellular transition metal ion homeostasis;cytoplasm;transition metal ion binding;nucleus	-	-	-	-	-	-	Heavy	Heavy metal-associated isoprenylated plant protein 9 OS=Arabidopsis thaliana GN=HIPP09 PE=2 SV=1
AT2G35860	1746	13.82	26.58	3.23	4.46	-1.978529658	1.71E-06	0.00010273	AT2G35860	Q8RWC5.1 RecName: Full=Fasciclin-like arabinogalactan protein 16;FASCICLIN-like arabinogalactan protein 16 precursor [Arabidopsis thaliana] &gt;OAP07523.1 FLA16 [Arabidopsis thaliana];AAM13188.1 unknown protein [Arabidopsis thaliana] &gt; Flags: Precursor &gt;AAP31934.1 At2g35860 [Arabidopsis thaliana] &gt;AEC09172.1 FASCICLIN-like arabinogalactan protein 16 precursor [Arabidopsis thaliana] &gt	GO:0005576;GO:0007155	extracellular region;cell adhesion	-	-	-	-	-	-	Fasciclin-like	Fasciclin-like arabinogalactan protein 16 OS=Arabidopsis thaliana GN=FLA16 PE=2 SV=1
AT1G69200	1888	8.8	24.21	4.23	3.93	-1.616308233	0.000728186	0.01453191	AT1G69200	AEE34893.2 fructokinase-like protein [Arabidopsis thaliana];F4I0K2.2 RecName: Full=Fructokinase-like 2, chloroplastic; 80884-78543 [Arabidopsis thaliana] &gt;AAG52502.1 putative fructokinase;fructokinase-like protein [Arabidopsis thaliana] &gt; Flags: Precursor &gt; AltName: Full=pfkB-type carbohydrate kinase family protein 1	GO:0016310;GO:0042793;GO:0009295;GO:0009536;GO:0016740;GO:0005737;GO:0005515;GO:0009658;GO:0042644;GO:0009662;GO:0016301;GO:0009507	phosphorylation;transcription from plastid promoter;nucleoid;plastid;transferase activity;cytoplasm;protein binding;chloroplast organization;chloroplast nucleoid;etioplast organization;kinase activity;chloroplast	-	-	-	-	-	-	Fructokinase-like	Fructokinase-like 2, chloroplastic OS=Arabidopsis thaliana GN=FLN2 PE=1 SV=2
AT2G30210	2106	0.73	3.24	0.09	0.06	-4.25052564	0.000117084	0.003449755	AT2G30210	Q56YT0.2 RecName: Full=Laccase-3;AAC16927.1 putative laccase [Arabidopsis thaliana] &gt; Flags: Precursor &gt;laccase 3 [Arabidopsis thaliana] &gt; AltName: Full=Diphenol oxidase 3;AEC08358.1 laccase 3 [Arabidopsis thaliana]; AltName: Full=Benzenediol:oxygen oxidoreductase 3;AAM14916.1 putative laccase [Arabidopsis thaliana] &gt; AltName: Full=Urishiol oxidase 3	GO:0046872;GO:0016491;GO:0016722;GO:0055114;GO:0005507;GO:0046274;GO:0052716;GO:0005576;GO:0048046	metal ion binding;oxidoreductase activity;oxidoreductase activity, oxidizing metal ions;oxidation-reduction process;copper ion binding;lignin catabolic process;hydroquinone:oxygen oxidoreductase activity;extracellular region;apoplast	K05909	E1.10.3.2	http://www.genome.jp/dbget-bin/www_bget?ko:K05909	-	-	-	Laccase-3	Laccase-3 OS=Arabidopsis thaliana GN=LAC3 PE=2 SV=2
AT1G15510	2648	4.47	5.83	1.91	1.57	-1.171865793	0.002143144	0.033135022	AT1G15510	Q9M9E2.1 RecName: Full=Pentatricopeptide repeat-containing protein At1g15510, chloroplastic;AAF71977.1 Hypothetical protein [Arabidopsis thaliana] &gt;Tetratricopeptide repeat (TPR)-like superfamily protein [Arabidopsis thaliana] &gt;ADK35876.1 chloroplast vanilla cream 1 [Arabidopsis thaliana] &gt; Flags: Precursor &gt;AEE29331.1 Tetratricopeptide repeat (TPR)-like superfamily protein [Arabidops…	GO:0008270;GO:0040007;GO:0009536;GO:0009416;GO:0009658;GO:0003723;GO:0009451;GO:0004519;GO:0009507	zinc ion binding;growth;plastid;response to light stimulus;chloroplast organization;RNA binding;RNA modification;endonuclease activity;chloroplast	-	-	-	-	-	-	Pentatricopeptide	Pentatricopeptide repeat-containing protein At1g15510, chloroplastic OS=Arabidopsis thaliana GN=PCMP-H73 PE=1 SV=1
AT4G31810	1947	10.1	14.26	4.21	4.87	-1.014434558	0.003094074	0.042905736	AT4G31810	AEE85963.1 ATP-dependent caseinolytic (Clp) protease/crotonase family protein [Arabidopsis thaliana] &gt;OAO98002.1 hypothetical protein AXX17_AT4G36420 [Arabidopsis thaliana];ATP-dependent caseinolytic (Clp) protease/crotonase family protein [Arabidopsis thaliana] &gt;Q8RXN4.1 RecName: Full=3-hydroxyisobutyryl-CoA hydrolase-like protein 2, mitochondrial; Flags: Precursor &gt;AAM45067.1 putative …	GO:0003860;GO:0016787;GO:0005739;GO:0016853	3-hydroxyisobutyryl-CoA hydrolase activity;hydrolase activity;mitochondrion;isomerase activity	K05605	HIBCH	http://www.genome.jp/dbget-bin/www_bget?ko:K05605	Valine, leucine and isoleucine degradation;Propanoate metabolism;beta-Alanine metabolism;Carbon metabolism	ko00280,ko00640,ko00410,ko01200	KOG1684(I)(Enoyl-CoA hydratase)	3-hydroxyisobutyryl-CoA	3-hydroxyisobutyryl-CoA hydrolase-like protein 2, mitochondrial OS=Arabidopsis thaliana GN=At4g31810 PE=2 SV=1
AT3G02230	1567	22.02	72.12	9.1	12.52	-1.682687981	0.000733337	0.014588661	AT3G02230	Q9SRT9.1 RecName: Full=UDP-arabinopyranose mutase 1;AAF02115.1 reversibly glycosylated polypeptide-1 [Arabidopsis thaliana] &gt;XP_002882214.1 hypothetical protein ARALYDRAFT_477458 [Arabidopsis lyrata subsp. lyrata] &gt;AEE73781.1 reversibly glycosylated polypeptide 1 [Arabidopsis thaliana] &gt; AltName: Full=Reversibly glycosylated polypeptide 1;AHL38786.1 glycosyltransferase, partial [Arabidop…	GO:0030244;GO:0071555;GO:0016760;GO:0005634;GO:0016866;GO:0005829;GO:0005737;GO:0005794;GO:0009555;GO:0033356;GO:0005795;GO:0005774;GO:0000138;GO:0005618;GO:0009832;GO:0009651;GO:0016853;GO:0005515;GO:0071669;GO:0022626;GO:0052691	cellulose biosynthetic process;cell wall organization;cellulose synthase (UDP-forming) activity;nucleus;intramolecular transferase activity;cytosol;cytoplasm;Golgi apparatus;pollen development;UDP-L-arabinose metabolic process;Golgi stack;vacuolar membrane;Golgi trans cisterna;cell wall;plant-type cell wall biogenesis;response to salt stress;isomerase activity;protein binding;plant-type cell wall…	K13379	RGP,UTM	http://www.genome.jp/dbget-bin/www_bget?ko:K13379	Amino sugar and nucleotide sugar metabolism	ko00520	-	UDP-arabinopyranose	UDP-arabinopyranose mutase 1 OS=Arabidopsis thaliana GN=RGP1 PE=1 SV=1
AT1G75640	3812	0.53	2.65	0.06	0.1	-3.871333582	3.80E-05	0.001360298	AT1G75640	AAF87114.1 F10A5.16 [Arabidopsis thaliana] &gt;Leucine-rich receptor-like protein kinase family protein [Arabidopsis thaliana] &gt;AEE35741.1 Leucine-rich receptor-like protein kinase family protein [Arabidopsis thaliana];BAE98905.1 putative receptor-like protein kinase [Arabidopsis thaliana] &gt	GO:0016021;GO:0006468;GO:0010103;GO:0016301;GO:0004672;GO:0000226;GO:0007169;GO:0016310;GO:0016020;GO:0004674;GO:0005886;GO:0005524;GO:0009504	integral component of membrane;protein phosphorylation;stomatal complex morphogenesis;kinase activity;protein kinase activity;microtubule cytoskeleton organization;transmembrane receptor protein tyrosine kinase signaling pathway;phosphorylation;membrane;protein serine/threonine kinase activity;plasma membrane;ATP binding;cell plate	-	-	-	-	-	-	Probable	Probable LRR receptor-like serine/threonine-protein kinase At4g36180 OS=Arabidopsis thaliana GN=At4g36180 PE=2 SV=1
AT1G72230	1062	10.19	16.44	0.58	1.15	-3.517417362	1.56E-09	2.38E-07	AT1G72230	Cupredoxin superfamily protein [Arabidopsis thaliana] &gt; 52232-53038 [Arabidopsis thaliana] &gt;OAP13439.1 hypothetical protein AXX17_AT1G66390 [Arabidopsis thaliana];AEE35291.1 Cupredoxin superfamily protein [Arabidopsis thaliana] &gt;AAG51789.1 blue copper protein, putative;AAK97684.1 At1g72230/T9N14_17 [Arabidopsis thaliana] &gt;AAM62898.1 blue copper protein, putative [Arabidopsis thaliana]…	GO:0016020;GO:0046658;GO:0031225;GO:0005886;GO:0005507;GO:0016021;GO:0009055	membrane;anchored component of plasma membrane;anchored component of membrane;plasma membrane;copper ion binding;integral component of membrane;electron carrier activity	-	-	-	-	-	-	Blue	Blue copper protein OS=Pisum sativum PE=2 SV=1
AT1G04770	1284	62.92	50.29	25.07	14.01	-1.154562246	0.001094243	0.019867028	AT1G04770	Strong similarity to the beta-9 tubulin gene (178 gene product) gb|AF060248 [Arabidopsis thaliana]	GO:0005634;GO:0009658;GO:0010438	nucleus;chloroplast organization;cellular response to sulfur starvation	-	-	-	-	-	-	Protein	Protein SULFUR DEFICIENCY-INDUCED 2 OS=Arabidopsis thaliana GN=At1g04770 PE=2 SV=1
AT5G07030	1895	9.97	82.86	2.36	2.44	-3.822584751	0.001972423	0.030979567	AT5G07030	AED91100.1 Eukaryotic aspartyl protease family protein [Arabidopsis thaliana] &gt;OAO91225.1 hypothetical protein AXX17_AT5G06680 [Arabidopsis thaliana];Eukaryotic aspartyl protease family protein [Arabidopsis thaliana] &gt	GO:0005576;GO:0004190;GO:0030163;GO:0005618;GO:0006508;GO:0008233;GO:0009505	extracellular region;aspartic-type endopeptidase activity;protein catabolic process;cell wall;proteolysis;peptidase activity;plant-type cell wall	-	-	-	-	-	-	Aspartyl	Aspartyl protease 25 OS=Oryza sativa subsp. japonica GN=AP25 PE=2 SV=1
AT1G64880	2113	13.77	30.02	7.07	6.28	-1.300894106	0.000920657	0.017413143	AT1G64880	AAT47818.1 At1g64880 [Arabidopsis thaliana] &gt;AEE34301.1 Ribosomal protein S5 family protein [Arabidopsis thaliana] &gt;OAP16317.1 hypothetical protein AXX17_AT1G58480 [Arabidopsis thaliana];Ribosomal protein S5 family protein [Arabidopsis thaliana] &gt	GO:0005840;GO:0003735;GO:0005768;GO:0005794;GO:0005622;GO:0030529;GO:0005739;GO:0006412;GO:0005802;GO:0005763;GO:0022627;GO:0003723	ribosome;structural constituent of ribosome;endosome;Golgi apparatus;intracellular;intracellular ribonucleoprotein complex;mitochondrion;translation;trans-Golgi network;mitochondrial small ribosomal subunit;cytosolic small ribosomal subunit;RNA binding	K02988	RP-S5,MRPS5,rpsE	http://www.genome.jp/dbget-bin/www_bget?ko:K02988	Ribosome	ko03010	KOG2646(J)(Ribosomal protein S5)	30S	30S ribosomal protein S5 OS=Campylobacter concisus (strain 13826) GN=rpsE PE=3 SV=1
AT2G02250	1148	6.97	5.09	0.65	0.58	-2.859441064	1.97E-05	0.00079093	AT2G02250	phloem protein 2-B2 [Arabidopsis thaliana] &gt; Short=AtPP2-B2 &gt; AltName: Full=Protein PHLOEM PROTEIN 2-LIKE B2;AEC05561.1 phloem protein 2-B2 [Arabidopsis thaliana];lectin-like protein [Arabidopsis thaliana];Q9ZVR5.2 RecName: Full=Putative F-box protein PP2-B2	GO:0030246;GO:0005634	carbohydrate binding;nucleus	-	-	-	-	-	-	Putative	Putative F-box protein PP2-B2 OS=Arabidopsis thaliana GN=PP2B2 PE=4 SV=2
AT4G20940	3356	1.27	5.27	0.26	0.51	-2.637551135	0.00033885	0.008087443	AT4G20940	GHR1 protein [Arabidopsis thaliana]	GO:0007165;GO:0005515;GO:0004674;GO:0016740;GO:0016020;GO:0016301;GO:0016021;GO:0006468;GO:0000166;GO:0005524;GO:1901528;GO:0005886;GO:0004672;GO:0016310;GO:1901527;GO:1901529	signal transduction;protein binding;protein serine/threonine kinase activity;transferase activity;membrane;kinase activity;integral component of membrane;protein phosphorylation;nucleotide binding;ATP binding;hydrogen peroxide mediated signaling pathway involved in stomatal movement;plasma membrane;protein kinase activity;phosphorylation;abscisic acid-activated signaling pathway involved in stoma…	-	-	-	-	-	-	Probable	Probable LRR receptor-like serine/threonine-protein kinase At4g20940 OS=Arabidopsis thaliana GN=At4g20940 PE=1 SV=1
AT2G26760	1825	0.96	5.89	0.3	0.29	-3.106575081	0.000818714	0.016002321	AT2G26760	AEC07883.1 Cyclin B1;AAK92716.1 putative cyclin [Arabidopsis thaliana] &gt;O48790.1 RecName: Full=Cyclin-B1-4;4 [Arabidopsis thaliana] &gt;4 &gt;Cyclin B1; AltName: Full=G2/mitotic-specific cyclin-B1-4;OAP08520.1 CYCB1 [Arabidopsis thaliana];AAT70494.1 At2g26760 [Arabidopsis thaliana] &gt; Short=CycB1;AAB95310.1 putative cyclin [Arabidopsis thaliana] &gt	GO:0051301;GO:0005634;GO:0016538;GO:0005515;GO:0007049;GO:0051726	cell division;nucleus;cyclin-dependent protein serine/threonine kinase regulator activity;protein binding;cell cycle;regulation of cell cycle	K05868	CCNB	http://www.genome.jp/dbget-bin/www_bget?ko:K05868	-	-	KOG0653(D)(Cyclin B and related kinase-activating proteins)	Cyclin-B1-4	Cyclin-B1-4 OS=Arabidopsis thaliana GN=CYCB1-4 PE=2 SV=1
AT2G14890	1259	16.69	55.03	5.61	8.73	-1.865856353	0.000500904	0.010993953	AT2G14890	AAG41450.1 putative proline-rich protein [Arabidopsis thaliana] &gt;AAG24277.1 arabinogalactan protein [Arabidopsis thaliana] &gt;AAK00372.1 putative proline-rich protein [Arabidopsis thaliana] &gt;Q9C5S0.2 RecName: Full=Classical arabinogalactan protein 9;AEC06347.1 arabinogalactan protein 9 [Arabidopsis thaliana] &gt; Flags: Precursor &gt;AAL84965.1 At2g14890/T26I20.5 [Arabidopsis thaliana] &gt…	GO:0005886;GO:0031225;GO:0016020	plasma membrane;anchored component of membrane;membrane	-	-	-	-	-	-	Classical	Classical arabinogalactan protein 9 OS=Arabidopsis thaliana GN=AGP9 PE=1 SV=2
AT3G03910	1541	10.6	9.4	2.39	1.52	-1.91202673	1.14E-05	0.000498417	AT3G03910	AAF00627.1 putative glutamate dehydrogenase [Arabidopsis thaliana] &gt;ANM64109.1 glutamate dehydrogenase 3 [Arabidopsis thaliana];OAP03707.1 GDH3 [Arabidopsis thaliana];glutamate dehydrogenase 3 [Arabidopsis thaliana] &gt; Short=GDH 3 &gt;AAF05851.1 putative glutamate dehydrogenase [Arabidopsis thaliana] &gt;Q9S7A0.1 RecName: Full=Probable glutamate dehydrogenase 3;AEE74011.1 glutamate dehydroge…	GO:0055114;GO:0004353;GO:0006520;GO:0004352;GO:0005739;GO:0016639;GO:0051171;GO:0016491	oxidation-reduction process;glutamate dehydrogenase [NAD(P)+] activity;cellular amino acid metabolic process;glutamate dehydrogenase (NAD+) activity;mitochondrion;oxidoreductase activity, acting on the CH-NH2 group of donors, NAD or NADP as acceptor;regulation of nitrogen compound metabolic process;oxidoreductase activity	K00261	GLUD1_2,gdhA	http://www.genome.jp/dbget-bin/www_bget?ko:K00261	Alanine, aspartate and glutamate metabolism;Arginine biosynthesis;Nitrogen metabolism;Carbon metabolism	ko00250,ko00220,ko00910,ko01200	KOG2250(E)(Glutamate/leucine/phenylalanine/valine dehydrogenases)	Probable	Probable glutamate dehydrogenase 3 OS=Arabidopsis thaliana GN=GSH3 PE=3 SV=1
AT1G30760	1895	1.23	2.08	0.07	0.21	-3.140949925	0.001188383	0.021060983	AT1G30760	ANM59869.1 FAD-binding Berberine family protein [Arabidopsis thaliana];FAD-binding Berberine family protein [Arabidopsis thaliana] &gt	GO:0016614;GO:0003824;GO:0009055;GO:0005576;GO:0045551;GO:0050268;GO:0055114;GO:0016491;GO:0052747;GO:0050660;GO:0005737	oxidoreductase activity, acting on CH-OH group of donors;catalytic activity;electron carrier activity;extracellular region;cinnamyl-alcohol dehydrogenase activity;coniferyl-alcohol dehydrogenase activity;oxidation-reduction process;oxidoreductase activity;sinapyl alcohol dehydrogenase activity;flavin adenine dinucleotide binding;cytoplasm	-	-	-	-	-	-	Berberine	Berberine bridge enzyme-like 13 OS=Arabidopsis thaliana GN=At1g30760 PE=1 SV=1
AT3G57680	1662	13.43	9.9	3.41	3.02	-1.539638703	5.95E-05	0.001985298	AT3G57680	Peptidase S41 family protein [Arabidopsis thaliana] &gt; Flags: Precursor &gt;F4J3G5.1 RecName: Full=Carboxyl-terminal-processing peptidase 3, chloroplastic; AltName: Full=D1 C-terminal processing protease 3;AEE79686.1 Peptidase S41 family protein [Arabidopsis thaliana]; AltName: Full=Photosystem II D1 protein processing peptidase 3	GO:0009579;GO:0009543;GO:0035556;GO:0005576;GO:0008236;GO:0009536;GO:0006508;GO:0008233;GO:0016020;GO:0009507;GO:0016787	thylakoid;chloroplast thylakoid lumen;intracellular signal transduction;extracellular region;serine-type peptidase activity;plastid;proteolysis;peptidase activity;membrane;chloroplast;hydrolase activity	-	-	-	-	-	-	Carboxyl-terminal-processing	Carboxyl-terminal-processing peptidase 3, chloroplastic OS=Arabidopsis thaliana GN=CTPA3 PE=3 SV=1
AT2G23700	2856	1.79	3.95	0.62	0.61	-1.805121675	0.001627101	0.02683361	AT2G23700	AAC17092.2 unknown protein [Arabidopsis thaliana] &gt;Itga6 (Protein of unknown function, DUF547) [Arabidopsis thaliana] &gt;AEC07482.1 Itga6 (Protein of unknown function, DUF547) [Arabidopsis thaliana]	GO:0008150;GO:0005634;GO:0003674	biological_process;nucleus;molecular_function	-	-	-	-	-	-	-	-
AT5G03870	1793	0.43	3.94	0.04	0.07	-4.829390146	0.000419778	0.009596537	AT5G03870	AED90665.1 Glutaredoxin family protein [Arabidopsis thaliana];CAB85507.1 putative protein [Arabidopsis thaliana] &gt;BAB08613.1 unnamed protein product [Arabidopsis thaliana] &gt;Glutaredoxin family protein [Arabidopsis thaliana] &gt	GO:0009506;GO:0005634;GO:0045454;GO:0009055;GO:0015035	plasmodesma;nucleus;cell redox homeostasis;electron carrier activity;protein disulfide oxidoreductase activity	-	-	-	-	-	KOG2824(O)(Glutaredoxin-related protein)	Uncharacterized	Uncharacterized protein At3g28850 OS=Arabidopsis thaliana GN=At3g28850 PE=4 SV=1
AT5G15500	1647	21.1	14.33	3.8	1.98	-2.241496997	4.41E-07	3.27E-05	AT5G15500	AAO63443.1 At5g15500 [Arabidopsis thaliana] &gt;CAC01749.1 putative protein [Arabidopsis thaliana] &gt;BAC43044.1 unknown protein [Arabidopsis thaliana] &gt;Ankyrin repeat family protein [Arabidopsis thaliana] &gt;AED92169.1 Ankyrin repeat family protein [Arabidopsis thaliana]	GO:0016021;GO:0016020;GO:0005737;GO:0008150	integral component of membrane;membrane;cytoplasm;biological_process	-	-	-	-	-	KOG0504(R)(FOG: Ankyrin repeat)	Ankyrin	Ankyrin repeat-containing protein BDA1 OS=Arabidopsis thaliana GN=BAD1 PE=1 SV=1
AT4G11080	2188	0.72	4.58	0.22	0.2	-3.336496096	0.000581932	0.012317033	AT4G11080	CAB81209.1 98b like protein [Arabidopsis thaliana] &gt;HMG (high mobility group) box protein [Arabidopsis thaliana] &gt;CAB43043.1 98b like protein [Arabidopsis thaliana] &gt;Q9T012.1 RecName: Full=High mobility group B protein 13; AltName: Full=Nucleosome/chromatin assembly factor group D 13 &gt;AAM91621.1 putative 98b protein [Arabidopsis thaliana] &gt;AEE82970.1 HMG (high mobility group) box p…	GO:0003700;GO:0006355;GO:0005634;GO:0003677	transcription factor activity, sequence-specific DNA binding;regulation of transcription, DNA-templated;nucleus;DNA binding	K09273	UBTF	http://www.genome.jp/dbget-bin/www_bget?ko:K09273	-	-	KOG0381(R)(HMG box-containing protein)	High	High mobility group B protein 13 OS=Arabidopsis thaliana GN=HMGB13 PE=2 SV=1
AT1G65480	856	3.98	2.42	0.19	0.19	-3.641039533	0.001952166	0.030763124	AT1G65480	PEBP (phosphatidylethanolamine-binding protein) family protein [Arabidopsis thaliana] &gt;ANM57863.1 PEBP (phosphatidylethanolamine-binding protein) family protein [Arabidopsis thaliana]	GO:0005783;GO:0009908;GO:0010119;GO:0009909;GO:0007275;GO:0005634;GO:0008429;GO:0005515;GO:0048573;GO:0030154;GO:0005737;GO:0009911	endoplasmic reticulum;flower development;regulation of stomatal movement;regulation of flower development;multicellular organism development;nucleus;phosphatidylethanolamine binding;protein binding;photoperiodism, flowering;cell differentiation;cytoplasm;positive regulation of flower development	K16223	FT	http://www.genome.jp/dbget-bin/www_bget?ko:K16223	Circadian rhythm - plant	ko04712	KOG3346(R)(Phosphatidylethanolamine binding protein)	Protein	Protein FLOWERING LOCUS T OS=Arabidopsis thaliana GN=FT PE=1 SV=2
AT4G09990	1298	0.93	1.28	0	0	-6.347897719	0.001228062	0.02158698	AT4G09990	ABN04828.1 At4g09990 [Arabidopsis thaliana] &gt;Q9T0F7.1 RecName: Full=Glucuronoxylan 4-O-methyltransferase 2 &gt;CAB39623.1 putative protein [Arabidopsis thaliana] &gt;AFU91593.1 glucuronoxylan methyltransferase 2 [Arabidopsis thaliana] &gt;AEE82826.1 glucuronoxylan 4-O-methyltransferase-like protein (DUF579) [Arabidopsis thaliana] &gt;OAP01187.1 GXM2 [Arabidopsis thaliana];CAB78122.1 putative p…	GO:0030775;GO:0005794;GO:0032259;GO:0008168;GO:0005576;GO:0045491;GO:0000139;GO:0045492;GO:0016020;GO:0016740;GO:0016021	glucuronoxylan 4-O-methyltransferase activity;Golgi apparatus;methylation;methyltransferase activity;extracellular region;xylan metabolic process;Golgi membrane;xylan biosynthetic process;membrane;transferase activity;integral component of membrane	K18801	GXM	http://www.genome.jp/dbget-bin/www_bget?ko:K18801	-	-	-	Glucuronoxylan	Glucuronoxylan 4-O-methyltransferase 2 OS=Arabidopsis thaliana GN=GXM2 PE=1 SV=1
AT2G47230	2487	0.52	2.3	0	0.08	-4.739382599	0.000373371	0.008735777	AT2G47230	agenet domain protein (DOMAIN OF UNKNOWN FUNCTION 724 6) [Arabidopsis thaliana] &gt;AEC10816.1 agenet domain protein (DOMAIN OF UNKNOWN FUNCTION 724 6) [Arabidopsis thaliana] &gt;AEC10817.1 agenet domain protein (DOMAIN OF UNKNOWN FUNCTION 724 6) [Arabidopsis thaliana];AAB63823.1 unknown protein [Arabidopsis thaliana] &gt;OAP08154.1 DUF6 [Arabidopsis thaliana]; Short=AtDUF6 &gt;O22897.1 RecName: …	GO:0006810;GO:0005634;GO:0040008	transport;nucleus;regulation of growth	-	-	-	-	-	-	DUF724	DUF724 domain-containing protein 6 OS=Arabidopsis thaliana GN=DUF6 PE=2 SV=1
AT1G11600	1946	0.39	3.2	0	0	-7.720508043	3.54E-05	0.001276636	AT1G11600	cytochrome P450, family 77, subfamily B, polypeptide 1 [Arabidopsis thaliana] &gt;AAD30263.1 Strong similarity to gb|U61231 cytochrome P450 from Arabidopsis thaliana and is a member of the PF|00067 Cytochrome P450 family. ESTs gb|Z30775 and gb|Z30776 come from this gene [Arabidopsis thaliana] &gt;BAF01194.1 cytochrome P450 like protein [Arabidopsis thaliana] &gt;AAM61354.1 putative cytochrome P45…	GO:0046872;GO:0016705;GO:0005886;GO:0019825;GO:0016491;GO:0044550;GO:0020037;GO:0055114;GO:0004497;GO:0005506;GO:0016709	metal ion binding;oxidoreductase activity, acting on paired donors, with incorporation or reduction of molecular oxygen;plasma membrane;oxygen binding;oxidoreductase activity;secondary metabolite biosynthetic process;heme binding;oxidation-reduction process;monooxygenase activity;iron ion binding;oxidoreductase activity, acting on paired donors, with incorporation or reduction of molecular oxygen…	-	-	-	-	-	-	Cytochrome	Cytochrome P450 77A3 OS=Glycine max GN=CYP77A3 PE=2 SV=1
AT1G67120	16444	1.65	5.11	1.15	0.53	-1.614168778	0.00210005	0.032532288	AT1G67120	midasin-like protein [Arabidopsis thaliana] &gt;ANM60463.1 midasin-like protein [Arabidopsis thaliana];AEE34598.1 midasin-like protein [Arabidopsis thaliana]	GO:0009941;GO:0009506;GO:0009553;GO:0000166;GO:0005634;GO:0000027;GO:0016887;GO:0006364;GO:0005524;GO:0030687	chloroplast envelope;plasmodesma;embryo sac development;nucleotide binding;nucleus;ribosomal large subunit assembly;ATPase activity;rRNA processing;ATP binding;preribosome, large subunit precursor	K14572	MDN1,REA1	http://www.genome.jp/dbget-bin/www_bget?ko:K14572	Ribosome biogenesis in eukaryotes	ko03008	KOG3595(Z)(Dyneins, heavy chain);KOG1808(R)(AAA ATPase containing von Willebrand factor type A (vWA) domain)	Midasin	Midasin OS=Homo sapiens GN=MDN1 PE=1 SV=2
AT3G09710	2325	2.32	3.27	0.69	0.7	-1.633935169	0.002487201	0.03664239	AT3G09710	AEE74802.1 IQ-domain 1 [Arabidopsis thaliana];AEE74801.1 IQ-domain 1 [Arabidopsis thaliana];Q9SF32.1 RecName: Full=Protein IQ-DOMAIN 1 &gt;AAX33644.1 calmodulin-binding protein [Arabidopsis thaliana] &gt;IQ-domain 1 [Arabidopsis thaliana] &gt;AAW30026.1 At3g09710 [Arabidopsis thaliana] &gt;AAF23301.1 putative SF16 protein [Arabidopsis thaliana] &gt;AAV84493.1 At3g09710 [Arabidopsis thaliana] &gt	GO:0006952;GO:0005516;GO:0005634;GO:0008017;GO:0005737;GO:0005515;GO:0019761;GO:0005874	defense response;calmodulin binding;nucleus;microtubule binding;cytoplasm;protein binding;glucosinolate biosynthetic process;microtubule	-	-	-	-	-	-	Protein	Protein IQ-DOMAIN 1 OS=Arabidopsis thaliana GN=IQD1 PE=1 SV=1
AT1G62710	1783	19.94	13.79	1.67	1.13	-3.219717495	2.26E-14	8.26E-12	AT1G62710	AEE33996.1 beta vacuolar processing enzyme [Arabidopsis thaliana] &gt;Q39044.3 RecName: Full=Vacuolar-processing enzyme beta-isozyme; AltName: Full=Beta-VPE;AAL15381.1 At1g62710/F23N19_8 [Arabidopsis thaliana] &gt; AltName: Full=Asparaginyl endopeptidase beta-VPE;OAP12170.1 BETAVPE [Arabidopsis thaliana];beta vacuolar processing enzyme [Arabidopsis thaliana] &gt;AAK56243.1 At1g62710/F23N19_8 [Ara…	GO:0006624;GO:0006508;GO:0008233;GO:0051603;GO:0000326;GO:0004197;GO:0005773;GO:0008234;GO:0016787	vacuolar protein processing;proteolysis;peptidase activity;proteolysis involved in cellular protein catabolic process;protein storage vacuole;cysteine-type endopeptidase activity;vacuole;cysteine-type peptidase activity;hydrolase activity	K01369	LGMN	http://www.genome.jp/dbget-bin/www_bget?ko:K01369	-	-	KOG1349(O)(Gpi-anchor transamidase)	Vacuolar-processing	Vacuolar-processing enzyme beta-isozyme OS=Arabidopsis thaliana GN=bVPE PE=2 SV=3
AT3G49570	744	40.56	46.85	19.46	11.7	-1.070497693	0.003380591	0.045666822	AT3G49570	CAB62461.1 hypothetical protein [Arabidopsis thaliana] &gt;AEE78558.1 response to low sulfur 3 [Arabidopsis thaliana] &gt;AAP04108.1 unknown protein [Arabidopsis thaliana] &gt;OAP02738.1 LSU3 [Arabidopsis thaliana];BAC42759.1 unknown protein [Arabidopsis thaliana] &gt;response to low sulfur 3 [Arabidopsis thaliana] &gt;Q9SCK2.1 RecName: Full=Protein RESPONSE TO LOW SULFUR 3 &gt	GO:0005575;GO:0008150;GO:0003674	cellular_component;biological_process;molecular_function	-	-	-	-	-	-	Protein	Protein RESPONSE TO LOW SULFUR 3 OS=Arabidopsis thaliana GN=LSU3 PE=4 SV=1
AT2G25620	1786	6.14	10.13	1.97	2.51	-1.447866772	0.001028488	0.018926313	AT2G25620	AAK00401.1 putative protein phosphatase 2C [Arabidopsis thaliana] &gt;AAK62650.1 At2g25620/F3N11.7 [Arabidopsis thaliana] &gt;AAL32009.1 At2g25620/F3N11.7 [Arabidopsis thaliana] &gt;NP_001324148.1 DNA-binding protein phosphatase 1 [Arabidopsis thaliana] &gt;Q9SLA1.1 RecName: Full=Probable protein phosphatase 2C 22;OAP11529.1 DBP1 [Arabidopsis thaliana] &gt; Short=AtPP2C22 &gt;AAD31375.1 putative …	GO:0050688;GO:0004722;GO:0003824;GO:0016787;GO:0043169;GO:0006470;GO:0046872;GO:0005634;GO:0005829;GO:0005737;GO:0004721	regulation of defense response to virus;protein serine/threonine phosphatase activity;catalytic activity;hydrolase activity;cation binding;protein dephosphorylation;metal ion binding;nucleus;cytosol;cytoplasm;phosphoprotein phosphatase activity	K14803	PTC2_3	http://www.genome.jp/dbget-bin/www_bget?ko:K14803	-	-	KOG0698(T)(Serine/threonine protein phosphatase)	Probable	Probable protein phosphatase 2C 22 OS=Arabidopsis thaliana GN=At2g25620 PE=2 SV=1
AT4G25340	1881	10.58	26.67	6.66	3.03	-1.539269736	0.002579889	0.03756419	AT4G25340	AltName: Full=Immunophilin FKBP53;AEE85044.1 FK506 BINDING PROTEIN 53 [Arabidopsis thaliana];AAL09783.1 AT4g25340/T30C3_20 [Arabidopsis thaliana] &gt; Short=PPIase FKBP53; AltName: Full=FK506-binding protein 53; AltName: Full=Rotamase &gt;AEE85043.1 FK506 BINDING PROTEIN 53 [Arabidopsis thaliana]; Short=AtFKBP53;Q93ZG9.1 RecName: Full=Peptidyl-prolyl cis-trans isomerase FKBP53;AAN28917.1 At4g2534…	GO:0005829;GO:0061077;GO:0005634;GO:0042393;GO:0005528;GO:0018208;GO:0003755;GO:0005789;GO:0006334;GO:0016853;GO:0016020;GO:0006457;GO:0005730;GO:0000412	cytosol;chaperone-mediated protein folding;nucleus;histone binding;FK506 binding;peptidyl-proline modification;peptidyl-prolyl cis-trans isomerase activity;endoplasmic reticulum membrane;nucleosome assembly;isomerase activity;membrane;protein folding;nucleolus;histone peptidyl-prolyl isomerization	K14826	FPR3_4	http://www.genome.jp/dbget-bin/www_bget?ko:K14826	-	-	KOG0544(O)(FKBP-type peptidyl-prolyl cis-trans isomerase)	Peptidyl-prolyl	Peptidyl-prolyl cis-trans isomerase FKBP53 OS=Arabidopsis thaliana GN=FKBP53 PE=1 SV=1
AT2G29750	2005	0.72	1.17	0	0.03	-5.434434991	0.002216678	0.033782652	AT2G29750	AAY56417.1 At2g29750 [Arabidopsis thaliana] &gt;ABH04565.1 At2g29750 [Arabidopsis thaliana] &gt;UDP-glucosyl transferase 71C1 [Arabidopsis thaliana] &gt; AltName: Full=Flavonol 3-O-glucosyltransferase UGT71C1;O82381.1 RecName: Full=UDP-glycosyltransferase 71C1; AltName: Full=Flavonol 7-O-glucosyltransferase UGT71C1 &gt;AAC35226.1 putative flavonol 3-O-glucosyltransferase [Arabidopsis thaliana] &g…	GO:0043231;GO:0080043;GO:0016757;GO:0102425;GO:0009813;GO:0035251;GO:0047893;GO:0008152;GO:0052696;GO:0080044;GO:0008194;GO:0080045;GO:0016758;GO:0102360;GO:0016740	intracellular membrane-bounded organelle;quercetin 3-O-glucosyltransferase activity;transferase activity, transferring glycosyl groups;myricetin 3-O-glucosyltransferase activity;flavonoid biosynthetic process;UDP-glucosyltransferase activity;flavonol 3-O-glucosyltransferase activity;metabolic process;flavonoid glucuronidation;quercetin 7-O-glucosyltransferase activity;UDP-glycosyltransferase acti…	-	-	-	-	-	-	UDP-glycosyltransferase	UDP-glycosyltransferase 71C1 OS=Arabidopsis thaliana GN=UGT71C1 PE=1 SV=1
AT5G60930	4426	0.37	5.31	0.27	0.18	-3.210160721	0.000792821	0.015598943	AT5G60930	ANM70804.1 P-loop containing nucleoside triphosphate hydrolases superfamily protein [Arabidopsis thaliana];P-loop containing nucleoside triphosphate hydrolases superfamily protein [Arabidopsis thaliana] &gt; AltName: Full=AtKINESIN-4C &gt;F4K0J3.2 RecName: Full=Kinesin-like protein KIN-4C;BAB10642.1 kinesin-like protein [Arabidopsis thaliana] &gt;ANM70805.1 P-loop containing nucleoside triphospha…	GO:0003777;GO:0005871;GO:0005874;GO:0005524;GO:0016887;GO:0005634;GO:0000166;GO:0008017;GO:0009506;GO:0007018;GO:0071555	microtubule motor activity;kinesin complex;microtubule;ATP binding;ATPase activity;nucleus;nucleotide binding;microtubule binding;plasmodesma;microtubule-based movement;cell wall organization	K10395	KIF4_21_27	http://www.genome.jp/dbget-bin/www_bget?ko:K10395	-	-	KOG0244(Z)(Kinesin-like protein);KOG4280(Z)(Kinesin-like protein)	Kinesin-like	Kinesin-like protein KIN-4C OS=Arabidopsis thaliana GN=KIN4C PE=2 SV=2
AT5G17420	3403	3.23	4.98	0.37	0.61	-2.652976776	7.93E-08	7.31E-06	AT5G17420	AHL38621.1 glycosyltransferase, partial [Arabidopsis thaliana] &gt;OAO91216.1 MUR10 [Arabidopsis thaliana];AED92424.1 Cellulose synthase family protein [Arabidopsis thaliana] &gt; Short=AtIRX3 &gt;CAC01737.1 cellulose synthase catalytic subunit (IRX3) [Arabidopsis thaliana] &gt;Cellulose synthase family protein [Arabidopsis thaliana] &gt;AAM98075.1 AT5g17420/T10B6_80 [Arabidopsis thaliana] &gt;AA…	GO:0009832;GO:0046872;GO:0005515;GO:0016740;GO:0016020;GO:0009507;GO:0052386;GO:0000977;GO:0010330;GO:0016021;GO:0016760;GO:0016759;GO:0009833;GO:0005886;GO:0005794;GO:0009834;GO:0008270;GO:0016757;GO:0030244;GO:0010400;GO:0071555	plant-type cell wall biogenesis;metal ion binding;protein binding;transferase activity;membrane;chloroplast;cell wall thickening;RNA polymerase II regulatory region sequence-specific DNA binding;cellulose synthase complex;integral component of membrane;cellulose synthase (UDP-forming) activity;cellulose synthase activity;plant-type primary cell wall biogenesis;plasma membrane;Golgi apparatus;plan…	K10999	CESA	http://www.genome.jp/dbget-bin/www_bget?ko:K10999	-	-	-	Cellulose	Cellulose synthase A catalytic subunit 7 [UDP-forming] OS=Arabidopsis thaliana GN=CESA7 PE=1 SV=1
AT4G22517	620	0.88	6.65	0	0	-6.48704653	0.002086357	0.03244715	AT4G22517	transmembrane protein [Arabidopsis thaliana] &gt;ANM66366.1 transmembrane protein [Arabidopsis thaliana] &gt;NP_001328263.1 transmembrane protein [Arabidopsis thaliana] &gt;AEE84615.2 transmembrane protein [Arabidopsis thaliana]	GO:0008150;GO:0003674;GO:0005576;GO:0008233;GO:0006508;GO:0005739	biological_process;molecular_function;extracellular region;peptidase activity;proteolysis;mitochondrion	-	-	-	-	-	-	Putative	Putative lipid-binding protein AIR1 OS=Arabidopsis thaliana GN=AIR1 PE=2 SV=1
AT3G12750	1412	12.05	13.76	4.66	3.68	-1.233508118	0.000534486	0.011537252	AT3G12750	zinc transporter 1 precursor [Arabidopsis thaliana] &gt;OAP04536.1 ZIP1 [Arabidopsis thaliana];AEE75242.1 zinc transporter 1 precursor [Arabidopsis thaliana] &gt;AAC24197.1 putative zinc transporter [Arabidopsis thaliana] &gt;BAE98670.1 putative zinc transporter [Arabidopsis thaliana] &gt; AltName: Full=ZRT/IRT-like protein 1; Flags: Precursor &gt;BAB02419.1 zinc transporter-like protein [Arabido…	GO:0055085;GO:0010043;GO:0006811;GO:0005886;GO:0006810;GO:0030001;GO:0006829;GO:0016021;GO:0071577;GO:0046873;GO:0005385;GO:0016020	transmembrane transport;response to zinc ion;ion transport;plasma membrane;transport;metal ion transport;zinc II ion transport;integral component of membrane;zinc II ion transmembrane transport;metal ion transmembrane transporter activity;zinc ion transmembrane transporter activity;membrane	K14709	SLC39A1_2_3,ZIP1_2_3	http://www.genome.jp/dbget-bin/www_bget?ko:K14709	-	-	KOG1558(P)(Fe2+/Zn2+ regulated transporter)	Zinc	Zinc transporter 1 OS=Arabidopsis thaliana GN=ZIP1 PE=2 SV=1
AT3G10190	965	18.69	15.83	5.92	4.59	-1.316700555	0.00117228	0.020884697	AT3G10190	Q9SS31.1 RecName: Full=Probable calcium-binding protein CML36;AAF02827.1 calmodulin-like protein [Arabidopsis thaliana] &gt;AAO24546.1 At3g10190 [Arabidopsis thaliana] &gt; AltName: Full=Calmodulin-like protein 36 &gt;Calcium-binding EF-hand family protein [Arabidopsis thaliana] &gt;AEE74869.1 Calcium-binding EF-hand family protein [Arabidopsis thaliana];BAF00087.1 calmodulin like protein [Arabid…	GO:0005886;GO:0005509;GO:0005515;GO:0046872;GO:0050832	plasma membrane;calcium ion binding;protein binding;metal ion binding;defense response to fungus	K13448	CML	http://www.genome.jp/dbget-bin/www_bget?ko:K13448	Plant-pathogen interaction	ko04626	KOG0027(T)(Calmodulin and related proteins (EF-Hand superfamily))	Probable	Probable calcium-binding protein CML36 OS=Arabidopsis thaliana GN=CML36 PE=2 SV=1
ATCG00190	3219	3.51	5.6	1.42	0.96	-1.541679042	0.000319794	0.007717944	ATCG00190	YP_009258160.1 RNA polymerase beta subunit (chloroplast) [Arabidopsis suecica] &gt;BAA84377.1 RNA polymerase beta subunit (chloroplast) [Arabidopsis thaliana] &gt; AltName: Full=Plastid-encoded RNA polymerase subunit beta;ANW47782.1 RNA polymerase beta subunit (chloroplast) [Arabidopsis thaliana];CZF94793.1 RNA polymerase beta subunit (chloroplast) [Arabidopsis suecica] &gt;RNA polymerase beta su…	GO:0009507;GO:0009536;GO:0003677;GO:0003899;GO:0032549;GO:0006351;GO:0016740;GO:0000428;GO:0016779	chloroplast;plastid;DNA binding;DNA-directed 5'-3' RNA polymerase activity;ribonucleoside binding;transcription, DNA-templated;transferase activity;DNA-directed RNA polymerase complex;nucleotidyltransferase activity	K03043	rpoB	http://www.genome.jp/dbget-bin/www_bget?ko:K03043	RNA polymerase;Purine metabolism;Pyrimidine metabolism	ko03020,ko00230,ko00240	KOG0215(K)(RNA polymerase III, second largest subunit)	DNA-directed	DNA-directed RNA polymerase subunit beta OS=Arabidopsis thaliana GN=rpoB PE=3 SV=4
AT3G23290	1465	7.8	22.92	2.73	3.47	-1.873699494	0.000486222	0.010761229	AT3G23290	OAP05827.1 LSH4 [Arabidopsis thaliana];AEE76748.1 LIGHT-DEPENDENT SHORT HYPOCOTYLS-like protein (DUF640) [Arabidopsis thaliana] &gt;Q9LW68.1 RecName: Full=Protein LIGHT-DEPENDENT SHORT HYPOCOTYLS 4; AltName: Full=Protein ORGAN BOUNDARY 4 &gt;LIGHT-DEPENDENT SHORT HYPOCOTYLS-like protein (DUF640) [Arabidopsis thaliana] &gt;BAB02272.1 unnamed protein product [Arabidopsis thaliana] &gt	GO:0007275;GO:0005634;GO:0009299;GO:0006351;GO:0006355;GO:0009886;GO:0005739;GO:0003677	multicellular organism development;nucleus;mRNA transcription;transcription, DNA-templated;regulation of transcription, DNA-templated;post-embryonic animal morphogenesis;mitochondrion;DNA binding	-	-	-	-	-	-	Protein	Protein LIGHT-DEPENDENT SHORT HYPOCOTYLS 4 OS=Arabidopsis thaliana GN=LSH4 PE=1 SV=1
AT1G17620	1468	27.83	30.84	7.65	9.96	-1.330358422	1.58E-05	0.000662185	AT1G17620	AAK96589.1 At1g17620/F11A6_23 [Arabidopsis thaliana] &gt;AEE29615.1 Late embryogenesis abundant (LEA) hydroxyproline-rich glycoprotein family [Arabidopsis thaliana] &gt;Late embryogenesis abundant (LEA) hydroxyproline-rich glycoprotein family [Arabidopsis thaliana] &gt;AAF79472.1 F1L3.32 [Arabidopsis thaliana] &gt;BAE99309.1 hypothetical protein [Arabidopsis thaliana] &gt;OAP17750.1 hypothetical …	GO:0016021;GO:0009506;GO:0005886;GO:0003674;GO:0016020;GO:0008150	integral component of membrane;plasmodesma;plasma membrane;molecular_function;membrane;biological_process	-	-	-	-	-	-	-	-
AT5G17160	2103	0.33	7.16	0.16	0.09	-4.46437442	0.000191142	0.005117529	AT5G17160	ABO38761.1 At5g17160 [Arabidopsis thaliana] &gt;OAO90213.1 hypothetical protein AXX17_AT5G16790 [Arabidopsis thaliana];aspartic/glutamic acid-rich protein [Arabidopsis thaliana] &gt;AAM98242.1 putative protein [Arabidopsis thaliana] &gt;AED92389.1 aspartic/glutamic acid-rich protein [Arabidopsis thaliana] &gt	GO:0003674;GO:0005634;GO:0008150	molecular_function;nucleus;biological_process	-	-	-	-	-	-	-	-
AT1G66500	1582	37.6	6.41	4.11	3.38	-2.212499698	0.001452667	0.024711983	AT1G66500	AAG51167.1 hypothetical protein [Arabidopsis thaliana] &gt;AAW39024.1 At1g66500 [Arabidopsis thaliana] &gt;Pre-mRNA cleavage complex II [Arabidopsis thaliana] &gt;Q9C710.1 RecName: Full=Polyadenylation and cleavage factor homolog 1 &gt;AEE34516.1 Pre-mRNA cleavage complex II [Arabidopsis thaliana]	GO:0006378;GO:0005737;GO:0006369;GO:0046872;GO:0005634;GO:0005849;GO:0003729;GO:0000993;GO:0006379	mRNA polyadenylation;cytoplasm;termination of RNA polymerase II transcription;metal ion binding;nucleus;mRNA cleavage factor complex;mRNA binding;RNA polymerase II core binding;mRNA cleavage	K14400	PCF11	http://www.genome.jp/dbget-bin/www_bget?ko:K14400	mRNA surveillance pathway	ko03015	-	Polyadenylation	Polyadenylation and cleavage factor homolog 1 OS=Arabidopsis thaliana GN=PCFS1 PE=1 SV=1
AT1G70510	1562	0.76	3.09	0	0.09	-5.056997595	0.000487903	0.010788386	AT1G70510	AAA67882.1 knotted-like homeobox protein [Arabidopsis thaliana] &gt; AltName: Full=Protein KNAT2 &gt;P46640.3 RecName: Full=Homeobox protein knotted-1-like 2;AEE35073.1 homeobox knotted-like protein [Arabidopsis thaliana];homeobox knotted-like protein [Arabidopsis thaliana] &gt;ANM58339.1 homeobox knotted-like protein [Arabidopsis thaliana]; AltName: Full=Protein ATK1	GO:0003700;GO:0003677;GO:0006355;GO:0043565;GO:0005515;GO:0005634;GO:0009723;GO:0009736;GO:0010094	transcription factor activity, sequence-specific DNA binding;DNA binding;regulation of transcription, DNA-templated;sequence-specific DNA binding;protein binding;nucleus;response to ethylene;cytokinin-activated signaling pathway;specification of carpel identity	-	-	-	-	-	KOG0773(K)(Transcription factor MEIS1 and related HOX domain proteins)	Homeobox	Homeobox protein knotted-1-like 2 OS=Arabidopsis thaliana GN=KNAT2 PE=1 SV=3
AT2G27990	2123	1.9	2.46	0.41	0.21	-2.375645128	0.000733818	0.014588661	AT2G27990	BAC43723.1 putative homeodomain transcription factor [Arabidopsis thaliana] &gt;AAO64856.1 At2g27990 [Arabidopsis thaliana] &gt;AAD21503.1 putative homeodomain transcription factor [Arabidopsis thaliana] &gt; Short=BEL1-like protein 8; AltName: Full=Protein POUND-FOOLISH &gt;BEL1-like homeodomain 8 [Arabidopsis thaliana] &gt;Q9SJJ3.1 RecName: Full=BEL1-like homeodomain protein 8;AEC08067.1 BEL1-l…	GO:0080006;GO:0005634;GO:0010229;GO:0048645;GO:0003677;GO:0006355;GO:0006351;GO:0003700;GO:1905393;GO:0007389;GO:0010077;GO:0010076;GO:0010223;GO:0010228	internode patterning;nucleus;inflorescence development;animal organ formation;DNA binding;regulation of transcription, DNA-templated;transcription, DNA-templated;transcription factor activity, sequence-specific DNA binding;plant organ formation;pattern specification process;maintenance of inflorescence meristem identity;maintenance of floral meristem identity;secondary shoot formation;vegetative …	-	-	-	-	-	KOG0773(K)(Transcription factor MEIS1 and related HOX domain proteins)	BEL1-like	BEL1-like homeodomain protein 8 OS=Arabidopsis thaliana GN=BLH8 PE=1 SV=1
AT5G26660	1561	0.65	2.21	0	0	-6.997932294	0.000178574	0.004845898	AT5G26660	AltName: Full=Myb-related protein 86; AltName: Full=Myb homolog 4;OAO95924.1 MYB86 [Arabidopsis thaliana];AAM20628.1 transcription factor ATMYB4 [Arabidopsis thaliana] &gt;AAS10099.1 MYB transcription factor [Arabidopsis thaliana] &gt; Short=AtMyb4;AAP42753.1 At5g26655 [Arabidopsis thaliana] &gt;myb domain protein 86 [Arabidopsis thaliana] &gt;AED93580.1 myb domain protein 86 [Arabidopsis thalian…	GO:0006357;GO:0045892;GO:0044212;GO:0005634;GO:0000981;GO:0001135;GO:0006355;GO:0006351;GO:0030154;GO:0043565;GO:0003677	regulation of transcription from RNA polymerase II promoter;negative regulation of transcription, DNA-templated;transcription regulatory region DNA binding;nucleus;RNA polymerase II transcription factor activity, sequence-specific DNA binding;transcription factor activity, RNA polymerase II transcription factor recruiting;regulation of transcription, DNA-templated;transcription, DNA-templated;cel…	K09422	MYBP	http://www.genome.jp/dbget-bin/www_bget?ko:K09422	-	-	-	Transcription	Transcription factor MYB86 OS=Arabidopsis thaliana GN=MYB86 PE=2 SV=1
AT4G12730	1854	22.73	59.94	3.01	5.3	-2.878582489	2.72E-09	3.84E-07	AT4G12730	AAM98329.1 At4g12730/T20K18_80 [Arabidopsis thaliana] &gt;BAF02161.1 fasciclin-like arabinogalactan protein FLA2 [Arabidopsis thaliana] &gt; Flags: Precursor &gt;CAB78315.1 putative pollen surface protein [Arabidopsis thaliana] &gt;FASCICLIN-like arabinogalactan 2 [Arabidopsis thaliana] &gt;Q9SU13.1 RecName: Full=Fasciclin-like arabinogalactan protein 2;AAL31207.1 AT4g12730/T20K18_80 [Arabidopsis…	GO:0016020;GO:0046658;GO:0005774;GO:0031225;GO:0005886	membrane;anchored component of plasma membrane;vacuolar membrane;anchored component of membrane;plasma membrane	-	-	-	-	-	-	Fasciclin-like	Fasciclin-like arabinogalactan protein 2 OS=Arabidopsis thaliana GN=FLA2 PE=1 SV=1
AT5G08260	1790	90.17	94.22	29.01	31.69	-1.205590242	1.76E-07	1.48E-05	AT5G08260	AED91275.1 serine carboxypeptidase-like 35 [Arabidopsis thaliana];Q9LEY1.1 RecName: Full=Serine carboxypeptidase-like 35;AAL33815.1 putative serine-type carboxypeptidase II [Arabidopsis thaliana] &gt;CAB93727.1 serine-type carboxypeptidase II-like protein [Arabidopsis thaliana] &gt; Flags: Precursor &gt;serine carboxypeptidase-like 35 [Arabidopsis thaliana] &gt;AAK44059.1 putative serine-type car…	GO:0004185;GO:0005576;GO:0004180;GO:0006508;GO:0051603;GO:0008233;GO:0016787	serine-type carboxypeptidase activity;extracellular region;carboxypeptidase activity;proteolysis;proteolysis involved in cellular protein catabolic process;peptidase activity;hydrolase activity	K16297	SCPL-II	http://www.genome.jp/dbget-bin/www_bget?ko:K16297	-	-	-	Serine	Serine carboxypeptidase-like 35 OS=Arabidopsis thaliana GN=SCPL35 PE=2 SV=1
AT5G63550	2140	3.02	8.29	1.37	0.49	-2.203860028	0.00086217	0.016619163	AT5G63550	DEK domain-containing chromatin associated protein [Arabidopsis thaliana] &gt;OAO89864.1 hypothetical protein AXX17_AT5G63100 [Arabidopsis thaliana];OAO89865.1 hypothetical protein AXX17_AT5G63100 [Arabidopsis thaliana];BAB10448.1 unnamed protein product [Arabidopsis thaliana] &gt;AED97768.1 DEK domain-containing chromatin associated protein [Arabidopsis thaliana] &gt;AAO42170.1 unknown protein […	GO:0005634;GO:0003677;GO:0016747	nucleus;DNA binding;transferase activity, transferring acyl groups other than amino-acyl groups	K17046	DEK	http://www.genome.jp/dbget-bin/www_bget?ko:K17046	-	-	KOG2266(B)(Chromatin-associated protein Dek and related proteins, contains SAP DNA binding domain)	Protein	Protein DEK OS=Rattus norvegicus GN=Dek PE=1 SV=1
AT2G42840	1399	5.64	78.05	0.2	0.91	-5.751753794	0.000690902	0.0139996	AT2G42840	protodermal factor 1 [Arabidopsis thaliana] &gt;AAD33868.1 protodermal factor 1 [Arabidopsis thaliana] &gt;OAP10759.1 PDF1 [Arabidopsis thaliana];AAM65640.1 En/Spm-like transposon protein [Arabidopsis thaliana] &gt;AAD33869.1 protodermal factor 1 [Arabidopsis thaliana] &gt;ABD59119.1 At2g42840 [Arabidopsis thaliana] &gt;Q9S728.1 RecName: Full=Protodermal factor 1;AEC10176.1 protodermal factor 1 […	GO:0005634;GO:0005576	nucleus;extracellular region	-	-	-	-	-	-	Protodermal	Protodermal factor 1 OS=Arabidopsis thaliana GN=PDF1 PE=2 SV=1
AT3G30775	2086	22.33	27.19	8.4	6.06	-1.385281598	1.41E-06	8.74E-05	AT3G30775	Methylenetetrahydrofolate reductase family protein [Arabidopsis thaliana] &gt;ANM65921.1 Methylenetetrahydrofolate reductase family protein [Arabidopsis thaliana]; AltName: Full=Osmotic stress-induced proline dehydrogenase; AltName: Full=Proline oxidase;P92983.2 RecName: Full=Proline dehydrogenase 1, mitochondrial;NP_001319672.1 Methylenetetrahydrofolate reductase family protein [Arabidopsis thal…	GO:0006537;GO:0071949;GO:0009414;GO:0006562;GO:0055114;GO:0006560;GO:0042742;GO:0016491;GO:0004657;GO:0010133;GO:0006979;GO:0005739	glutamate biosynthetic process;FAD binding;response to water deprivation;proline catabolic process;oxidation-reduction process;proline metabolic process;defense response to bacterium;oxidoreductase activity;proline dehydrogenase activity;proline catabolic process to glutamate;response to oxidative stress;mitochondrion	K00318	PRODH	http://www.genome.jp/dbget-bin/www_bget?ko:K00318	Arginine and proline metabolism	ko00330	KOG0186(E)(Proline oxidase)	Proline	Proline dehydrogenase 1, mitochondrial OS=Arabidopsis thaliana GN=POX1 PE=2 SV=2
AT4G24540	1151	13.83	25.72	5.12	6.45	-1.341324746	0.001630162	0.026865434	AT4G24540	CAA23009.1 MADS-box protein AGL24, partial [Arabidopsis thaliana] &gt;AGAMOUS-like 24 [Arabidopsis thaliana] &gt;ABE77409.1 At4g24540 [Arabidopsis thaliana] &gt;BAH30535.1 hypothetical protein, partial [Arabidopsis thaliana] &gt;AAC63139.1 MADS-box Protein [Arabidopsis thaliana] &gt;CAB79364.1 MADS-box protein AGL24 [Arabidopsis thaliana] &gt;AEE84922.1 AGAMOUS-like 24 [Arabidopsis thaliana] &gt;…	GO:0046983;GO:0010076;GO:0003677;GO:0000977;GO:0009739;GO:0043565;GO:0046982;GO:0042803;GO:0030154;GO:0048438;GO:0005515;GO:0000165;GO:0010582;GO:0009908;GO:0045893;GO:0006355;GO:0006351;GO:0003700;GO:0010077;GO:0000060;GO:0005737;GO:0010220;GO:0045944;GO:0005634;GO:0007275;GO:0048510	protein dimerization activity;maintenance of floral meristem identity;DNA binding;RNA polymerase II regulatory region sequence-specific DNA binding;response to gibberellin;sequence-specific DNA binding;protein heterodimerization activity;protein homodimerization activity;cell differentiation;floral whorl development;protein binding;MAPK cascade;floral meristem determinacy;flower development;posit…	-	-	-	-	-	-	MADS-box	MADS-box protein AGL24 OS=Arabidopsis thaliana GN=AGL24 PE=1 SV=1
AT3G13980	1367	7.73	13.72	1.36	1.5	-2.489265565	3.60E-07	2.76E-05	AT3G13980	BAB02328.1 unnamed protein product [Arabidopsis thaliana] &gt;SKI/DACH domain protein [Arabidopsis thaliana] &gt;Q9LVK2.1 RecName: Full=Protein BIG GRAIN 1-like A &gt;AEE75447.1 SKI/DACH domain protein [Arabidopsis thaliana] &gt;OAP03657.1 hypothetical protein AXX17_AT3G14480 [Arabidopsis thaliana]	GO:0016020;GO:0010929;GO:0009734;GO:0006810;GO:0005886;GO:0003674;GO:0060918;GO:0005634	membrane;positive regulation of auxin mediated signaling pathway;auxin-activated signaling pathway;transport;plasma membrane;molecular_function;auxin transport;nucleus	-	-	-	-	-	-	Protein	Protein BIG GRAIN 1-like A OS=Arabidopsis thaliana GN=At3g13980 PE=3 SV=1
AT2G42800	2360	0.79	6.94	0	0.05	-6.690143245	1.45E-06	8.91E-05	AT2G42800	AAD21728.1 hypothetical protein [Arabidopsis thaliana] &gt;AAY56455.1 At2g42800 [Arabidopsis thaliana] &gt;AEC10170.1 receptor like protein 29 [Arabidopsis thaliana] &gt;receptor like protein 29 [Arabidopsis thaliana] &gt;OAP09026.1 RLP29 [Arabidopsis thaliana]	GO:0031225;GO:0005886;GO:0009505	anchored component of membrane;plasma membrane;plant-type cell wall	-	-	-	-	-	-	-	-
AT4G28790	1615	2.15	2.12	0.31	0.04	-3.001358966	0.003089222	0.042898536	AT4G28790	AltName: Full=Transcription factor EN 107; AltName: Full=bHLH transcription factor bHLH023 &gt;ANM66999.1 basic helix-loop-helix (bHLH) DNA-binding superfamily protein [Arabidopsis thaliana];Q9SVU6.1 RecName: Full=Transcription factor bHLH23;ANM66994.1 basic helix-loop-helix (bHLH) DNA-binding superfamily protein [Arabidopsis thaliana] &gt;CAA22973.1 putative protein [Arabidopsis thaliana] &gt;AA…	GO:0005634;GO:0003700;GO:0006351;GO:0006355;GO:0003677;GO:0046983	nucleus;transcription factor activity, sequence-specific DNA binding;transcription, DNA-templated;regulation of transcription, DNA-templated;DNA binding;protein dimerization activity	-	-	-	-	-	-	Transcription	Transcription factor bHLH23 OS=Arabidopsis thaliana GN=BHLH23 PE=2 SV=1
AT3G05600	1402	0.75	4.61	0	0	-7.719171355	2.33E-05	0.000905209	AT3G05600	AAM51432.1 putative epoxide hydrolase [Arabidopsis thaliana] &gt;AAF26137.1 putative epoxide hydrolase [Arabidopsis thaliana] &gt;AEE74264.1 alpha/beta-Hydrolases superfamily protein [Arabidopsis thaliana];alpha/beta-Hydrolases superfamily protein [Arabidopsis thaliana] &gt;AAL49778.1 putative epoxide hydrolase [Arabidopsis thaliana] &gt	GO:0005737;GO:0003824;GO:0016787;GO:0004301	cytoplasm;catalytic activity;hydrolase activity;epoxide hydrolase activity	-	-	-	-	-	KOG4178(I)(Soluble epoxide hydrolase)	Epoxide	Epoxide hydrolase A OS=Mycobacterium tuberculosis (strain ATCC 25618 / H37Rv) GN=ephA PE=1 SV=1
AT1G30510	1557	22.58	28.45	8.5	7.89	-1.232481239	1.38E-05	0.000583821	AT1G30510	AAP37827.1 At1g30510 [Arabidopsis thaliana] &gt;AAF19753.1 Strong similarity to gi|3913653 Ferredoxin-NADP Reductase, Embryo Isozyme Precurser from Oryza sativa, containing an Oxidoreductase FAD/NAD-binding PF|00175 domain. ESTs gb|N38303, gb|T21235, gb|AA721819, gb|T44416, gb|AI995147, gb|H76681, gb|N65405, gb|F14270 come from this gene [Arabidopsis thaliana] &gt;AAL11588.1 At1g30510/F26G16_5 [A…	GO:0009536;GO:0016491;GO:0015979;GO:0004324;GO:0005507;GO:0009507;GO:0055114	plastid;oxidoreductase activity;photosynthesis;ferredoxin-NADP+ reductase activity;copper ion binding;chloroplast;oxidation-reduction process	K02641	petH	http://www.genome.jp/dbget-bin/www_bget?ko:K02641	Photosynthesis	ko00195	KOG1158(C)(NADP/FAD dependent oxidoreductase)	Ferredoxin--NADP	Ferredoxin--NADP reductase, root isozyme 2, chloroplastic OS=Arabidopsis thaliana GN=RFNR2 PE=1 SV=1
AT1G80280	2823	10.66	12.25	3.76	4.04	-1.160562032	6.05E-05	0.002003633	AT1G80280	AEE36382.1 alpha/beta-Hydrolases superfamily protein [Arabidopsis thaliana] &gt;AAM20542.1 unknown protein [Arabidopsis thaliana] &gt;AAG52432.1 unknown protein;AAN15592.1 unknown protein [Arabidopsis thaliana] &gt;alpha/beta-Hydrolases superfamily protein [Arabidopsis thaliana] &gt; 13661-11359 [Arabidopsis thaliana] &gt;OAP17822.1 hypothetical protein AXX17_AT1G75140 [Arabidopsis thaliana]	GO:0003824;GO:0016021;GO:0016787;GO:0005737;GO:0016020	catalytic activity;integral component of membrane;hydrolase activity;cytoplasm;membrane	-	-	-	-	-	-	Dihydrolipoyllysine-residue	Dihydrolipoyllysine-residue acetyltransferase component of acetoin cleaving system OS=Pseudomonas putida GN=acoC PE=3 SV=1
AT4G28680	2068	0.54	3.12	0	0	-7.865939205	1.28E-05	0.000550501	AT4G28680	hypothetical protein AXX17_AT4G33000 [Arabidopsis thaliana];L-tyrosine decarboxylase [Arabidopsis thaliana] &gt;AEE85524.1 L-tyrosine decarboxylase [Arabidopsis thaliana];CAB81456.1 aromatic amino-acid decarboxylase-like protein [Arabidopsis thaliana] &gt;AEE85522.1 L-tyrosine decarboxylase [Arabidopsis thaliana];Q9M0G4.1 RecName: Full=Probable tyrosine decarboxylase 2 &gt;AEE85523.1 L-tyrosine d…	GO:0005737;GO:0006520;GO:0030170;GO:0009414;GO:0004837;GO:0016829;GO:0016831;GO:0009611;GO:1901695;GO:0019752;GO:0003824;GO:0004058	cytoplasm;cellular amino acid metabolic process;pyridoxal phosphate binding;response to water deprivation;tyrosine decarboxylase activity;lyase activity;carboxy-lyase activity;response to wounding;tyramine biosynthetic process;carboxylic acid metabolic process;catalytic activity;aromatic-L-amino-acid decarboxylase activity	K01592	E4.1.1.25	http://www.genome.jp/dbget-bin/www_bget?ko:K01592	Tyrosine metabolism;Isoquinoline alkaloid biosynthesis	ko00350,ko00950	KOG0629(E)(Glutamate decarboxylase and related proteins)	Probable	Probable tyrosine decarboxylase 2 OS=Arabidopsis thaliana GN=At4g28680 PE=3 SV=1
AT3G13940	1724	14.04	15.01	5.4	4.14	-1.215766685	0.000157812	0.004378184	AT3G13940	AAK25914.1 unknown protein [Arabidopsis thaliana] &gt;AEE75443.1 DNA binding / DNA-directed RNA polymerase [Arabidopsis thaliana];DNA binding / DNA-directed RNA polymerase [Arabidopsis thaliana] &gt;AAK64110.1 unknown protein [Arabidopsis thaliana] &gt;BAB02324.1 unnamed protein product [Arabidopsis thaliana] &gt	GO:0005736;GO:0003677;GO:0003899;GO:0005634;GO:0001054;GO:0006351	DNA-directed RNA polymerase I complex;DNA binding;DNA-directed 5'-3' RNA polymerase activity;nucleus;RNA polymerase I activity;transcription, DNA-templated	K03005	RPA49,POLR1E	http://www.genome.jp/dbget-bin/www_bget?ko:K03005	RNA polymerase;Purine metabolism;Pyrimidine metabolism	ko03020,ko00230,ko00240	-	DNA-directed	DNA-directed RNA polymerase I subunit rpa49 OS=Schizosaccharomyces pombe (strain 972 / ATCC 24843) GN=rpa49 PE=2 SV=1
AT3G27650	999	7.62	8.45	0.47	0.62	-3.461205995	1.91E-07	1.59E-05	AT3G27650	AEE77348.1 LOB domain-containing protein 25 [Arabidopsis thaliana] &gt; Short=AS2-like protein 3 &gt;AAL38037.1 LOB DOMAIN 25 [Arabidopsis thaliana] &gt;BAD12423.1 ASYMMETRIC LEAVES2-like gene 3 protein, partial [Arabidopsis thaliana] &gt; AltName: Full=ASYMMETRIC LEAVES 2-like protein 3;OAP05553.1 LBD25 [Arabidopsis thaliana];BAH10547.1 ASYMMETRIC LEAVES2-like 3 protein [Arabidopsis thaliana] &g…	GO:0005634;GO:0008150	nucleus;biological_process	-	-	-	-	-	-	LOB	LOB domain-containing protein 25 OS=Arabidopsis thaliana GN=LBD25 PE=2 SV=3
AT3G22410	1673	6.56	6.76	1.27	2.02	-1.613845275	0.000705663	0.014201774	AT3G22410	Sec14p-like phosphatidylinositol transfer family protein [Arabidopsis thaliana] &gt;AEE76631.1 Sec14p-like phosphatidylinositol transfer family protein [Arabidopsis thaliana];BAB01778.1 unnamed protein product [Arabidopsis thaliana] &gt	GO:0005739;GO:0008150;GO:0003674	mitochondrion;biological_process;molecular_function	-	-	-	-	-	-	Phosphatidylinositol	Phosphatidylinositol transfer protein PDR17 OS=Saccharomyces cerevisiae (strain ATCC 204508 / S288c) GN=PDR17 PE=1 SV=1
AT2G14900	715	6.54	41.18	1.02	1.93	-3.533610927	2.87E-05	0.001079409	AT2G14900	AAO22720.1 putative gibberellin-regulated protein [Arabidopsis thaliana] &gt;AAC61287.1 similar to gibberellin-regulated proteins [Arabidopsis thaliana] &gt;AEC06348.1 Gibberellin-regulated family protein [Arabidopsis thaliana] &gt;O82328.1 RecName: Full=Gibberellin-regulated protein 7;AAO42417.1 putative gibberellin-regulated protein [Arabidopsis thaliana] &gt;OAP07187.1 hypothetical protein AXX…	GO:0003674;GO:0009740;GO:0009739;GO:0005576	molecular_function;gibberellic acid mediated signaling pathway;response to gibberellin;extracellular region	-	-	-	-	-	-	Gibberellin-regulated	Gibberellin-regulated protein 7 OS=Arabidopsis thaliana GN=GASA7 PE=3 SV=1
AT5G16250	900	6.91	53.43	1.72	2.9	-3.234592551	4.22E-05	0.001479077	AT5G16250	CAC01866.1 putative protein [Arabidopsis thaliana] &gt;OAO96128.1 hypothetical protein AXX17_AT5G15840 [Arabidopsis thaliana];transmembrane protein [Arabidopsis thaliana] &gt;AED92265.1 transmembrane protein [Arabidopsis thaliana] &gt;BAE99424.1 hypothetical protein [Arabidopsis thaliana] &gt	GO:0008150;GO:0003674;GO:0009507;GO:0016021;GO:0016020	biological_process;molecular_function;chloroplast;integral component of membrane;membrane	-	-	-	-	-	-	-	-
AT4G31210	4195	5.91	12.72	3.11	2.78	-1.258803272	0.001339706	0.023138422	AT4G31210	DNA topoisomerase, type IA, core [Arabidopsis thaliana] &gt;ANM66866.1 DNA topoisomerase, type IA, core [Arabidopsis thaliana];AEE85878.1 DNA topoisomerase, type IA, core [Arabidopsis thaliana];ANM66865.1 DNA topoisomerase, type IA, core [Arabidopsis thaliana]	GO:0006268;GO:0003916;GO:0006265;GO:0016021;GO:0009507;GO:0005694;GO:0003677;GO:0003917;GO:0016020;GO:0016853	DNA unwinding involved in DNA replication;DNA topoisomerase activity;DNA topological change;integral component of membrane;chloroplast;chromosome;DNA binding;DNA topoisomerase type I activity;membrane;isomerase activity	-	-	-	-	-	KOG1956(L)(DNA topoisomerase III alpha)	DNA	DNA topoisomerase 1 OS=Rickettsia felis (strain ATCC VR-1525 / URRWXCal2) GN=topA PE=3 SV=1
AT3G06530	7044	5.31	11.2	3.09	2.62	-1.12405877	0.00255486	0.037337111	AT3G06530	Q9C8Z4.3 RecName: Full=Uncharacterized protein At3g06530 &gt;AEE74407.1 ARM repeat superfamily protein [Arabidopsis thaliana];ANM64336.1 ARM repeat superfamily protein [Arabidopsis thaliana];ARM repeat superfamily protein [Arabidopsis thaliana] &gt;ANM64337.1 ARM repeat superfamily protein [Arabidopsis thaliana];AEE74409.1 ARM repeat superfamily protein [Arabidopsis thaliana];AEE74408.1 ARM repea…	GO:0009507;GO:0005730;GO:0030529;GO:0005773;GO:0032040;GO:0034455;GO:0042254;GO:0045943;GO:0005515;GO:0030686;GO:0030515;GO:0005634;GO:0005829;GO:0006364;GO:0000462	chloroplast;nucleolus;intracellular ribonucleoprotein complex;vacuole;small-subunit processome;t-UTP complex;ribosome biogenesis;positive regulation of transcription from RNA polymerase I promoter;protein binding;90S preribosome;snoRNA binding;nucleus;cytosol;rRNA processing;maturation of SSU-rRNA from tricistronic rRNA transcript (SSU-rRNA, 5.8S rRNA, LSU-rRNA)	K14550	UTP10,HEATR1	http://www.genome.jp/dbget-bin/www_bget?ko:K14550	Ribosome biogenesis in eukaryotes	ko03008	KOG1837(S)(Uncharacterized conserved protein)	Uncharacterized	Uncharacterized protein At3g06530 OS=Arabidopsis thaliana GN=At3g06530 PE=1 SV=3
AT5G19090	1823	28.68	63.07	11.5	16.15	-1.276240319	0.001619577	0.026789554	AT5G19090	AED92652.1 Heavy metal transport/detoxification superfamily protein [Arabidopsis thaliana];ANM69823.1 Heavy metal transport/detoxification superfamily protein [Arabidopsis thaliana];NP_001331475.1 Heavy metal transport/detoxification superfamily protein [Arabidopsis thaliana] &gt;AED92651.1 Heavy metal transport/detoxification superfamily protein [Arabidopsis thaliana] &gt;Heavy metal transport/d…	GO:0030001;GO:0046872;GO:0005576;GO:0009506;GO:0046914;GO:0005737;GO:0046916;GO:0005634	metal ion transport;metal ion binding;extracellular region;plasmodesma;transition metal ion binding;cytoplasm;cellular transition metal ion homeostasis;nucleus	-	-	-	-	-	-	Heavy	Heavy metal-associated isoprenylated plant protein 33 OS=Arabidopsis thaliana GN=HIPP33 PE=2 SV=1
AT4G25810	1373	27.21	20.91	4.47	6.13	-1.786700198	2.20E-06	0.000126139	AT4G25810	AAB18367.1 xyloglucan endotransglycosylase-related protein [Arabidopsis thaliana] &gt; Short=XTH-23;AEE85117.1 xyloglucan endotransglycosylase 6 [Arabidopsis thaliana];CAB79436.1 xyloglucan endo-1, 4-beta-D-glucanase (XTR-6) [Arabidopsis thaliana] &gt;xyloglucan endotransglycosylase 6 [Arabidopsis thaliana] &gt;Q38910.1 RecName: Full=Probable xyloglucan endotransglucosylase/hydrolase protein 23; …	GO:0042546;GO:0016762;GO:0005794;GO:0005975;GO:0016798;GO:0005576;GO:0004553;GO:0048046;GO:0010411;GO:0071555;GO:0008152;GO:0016740;GO:0006073;GO:0005618;GO:0016787	cell wall biogenesis;xyloglucan:xyloglucosyl transferase activity;Golgi apparatus;carbohydrate metabolic process;hydrolase activity, acting on glycosyl bonds;extracellular region;hydrolase activity, hydrolyzing O-glycosyl compounds;apoplast;xyloglucan metabolic process;cell wall organization;metabolic process;transferase activity;cellular glucan metabolic process;cell wall;hydrolase activity	K08235	E2.4.1.207	http://www.genome.jp/dbget-bin/www_bget?ko:K08235	-	-	-	Probable	Probable xyloglucan endotransglucosylase/hydrolase protein 23 OS=Arabidopsis thaliana GN=XTH23 PE=2 SV=1
AT1G03495	1311	9.65	12.65	2.65	2.29	-1.770330045	1.73E-05	0.000709178	AT1G03495	AEE27579.2 HXXXD-type acyl-transferase family protein [Arabidopsis thaliana];HXXXD-type acyl-transferase family protein [Arabidopsis thaliana] &gt	GO:0016747;GO:0016746;GO:0016740;GO:0005737	transferase activity, transferring acyl groups other than amino-acyl groups;transferase activity, transferring acyl groups;transferase activity;cytoplasm	-	-	-	-	-	-	Coumaroyl-CoA:anthocyanidin	Coumaroyl-CoA:anthocyanidin 3-O-glucoside-6&apos;&apos;-O-coumaroyltransferase 2 OS=Arabidopsis thaliana GN=3AT2 PE=1 SV=1
AT5G41140	3615	2	6.48	0.62	0.19	-2.996098156	1.63E-05	0.000678727	AT5G41140	AED94645.1 Myosin heavy chain-related protein [Arabidopsis thaliana];BAB09716.1 unnamed protein product [Arabidopsis thaliana] &gt;Myosin heavy chain-related protein [Arabidopsis thaliana] &gt;AED94646.1 Myosin heavy chain-related protein [Arabidopsis thaliana]	GO:0005575;GO:0003674;GO:0008150	cellular_component;molecular_function;biological_process	-	-	-	-	-	-	-	-
AT1G67750	1803	9.46	23.48	0.6	0.74	-4.195640189	2.97E-15	1.33E-12	AT1G67750	AAM26656.1 At1g67750/F12A21_12 [Arabidopsis thaliana] &gt;AAL58893.1 At1g67750/F12A21_12 [Arabidopsis thaliana] &gt;Q9FXD8.2 RecName: Full=Probable pectate lyase 5; Flags: Precursor &gt;Pectate lyase family protein [Arabidopsis thaliana] &gt;AEE34690.1 Pectate lyase family protein [Arabidopsis thaliana]	GO:0030570;GO:0005576;GO:0045490;GO:0016829;GO:0046872	pectate lyase activity;extracellular region;pectin catabolic process;lyase activity;metal ion binding	K01728	pel	http://www.genome.jp/dbget-bin/www_bget?ko:K01728	Pentose and glucuronate interconversions	ko00040	-	Probable	Probable pectate lyase 5 OS=Arabidopsis thaliana GN=At1g67750 PE=2 SV=2
AT1G43800	1490	0.82	5.01	0	0	-7.961471946	9.00E-06	0.000413187	AT1G43800	Plant stearoyl-acyl-carrier-protein desaturase family protein [Arabidopsis thaliana] &gt; AltName: Full=Acyl-[acyl-carrier-protein] desaturase 6; Flags: Precursor &gt;Q84VY3.2 RecName: Full=Stearoyl-[acyl-carrier-protein] 9-desaturase 6, chloroplastic;AEE31998.1 Plant stearoyl-acyl-carrier-protein desaturase family protein [Arabidopsis thaliana]; Short=Stearoyl-ACP desaturase 6	GO:0009507;GO:0006629;GO:0055114;GO:0045300;GO:0006633;GO:0046872;GO:0009536;GO:0006631;GO:0016491;GO:0016020	chloroplast;lipid metabolic process;oxidation-reduction process;acyl-[acyl-carrier-protein] desaturase activity;fatty acid biosynthetic process;metal ion binding;plastid;fatty acid metabolic process;oxidoreductase activity;membrane	K03921	FAB2,SSI2,desA1	http://www.genome.jp/dbget-bin/www_bget?ko:K03921	Biosynthesis of unsaturated fatty acids;Fatty acid biosynthesis;Fatty acid metabolism	ko01040,ko00061,ko01212	-	Stearoyl-[acyl-carrier-protein]	Stearoyl-[acyl-carrier-protein] 9-desaturase 6, chloroplastic OS=Arabidopsis thaliana GN=S-ACP-DES6 PE=2 SV=2
AT2G31970	4466	1.96	3.87	0.94	0.38	-1.753110657	0.001721682	0.028014691	AT2G31970	AAO64758.1 At2g31970/F22D22.28 [Arabidopsis thaliana] &gt;DNA repair-recombination protein (RAD50) [Arabidopsis thaliana] &gt;AAD15407.2 putative RAD50 DNA repair protein [Arabidopsis thaliana] &gt; Short=AtRAD50 &gt;AEC08614.1 DNA repair-recombination protein (RAD50) [Arabidopsis thaliana];AAM98090.1 At2g31970/F22D22.28 [Arabidopsis thaliana] &gt;Q9SL02.2 RecName: Full=DNA repair protein RAD50;A…	GO:0000781;GO:0046872;GO:0000723;GO:0005634;GO:0000166;GO:0006302;GO:0007131;GO:0005524;GO:0005515;GO:0016887;GO:0004003;GO:0051321;GO:0000790;GO:0005737;GO:0032508;GO:0007049;GO:0035861;GO:0000784;GO:0043047;GO:0008408;GO:0000794;GO:0030870;GO:0006312;GO:0051880;GO:0000722;GO:0090305;GO:0005694;GO:0070192;GO:0000724;GO:0007004;GO:0000014;GO:0016233;GO:0004017;GO:0006281;GO:0003691;GO:0006974	chromosome, telomeric region;metal ion binding;telomere maintenance;nucleus;nucleotide binding;double-strand break repair;reciprocal meiotic recombination;ATP binding;protein binding;ATPase activity;ATP-dependent DNA helicase activity;meiotic cell cycle;nuclear chromatin;cytoplasm;DNA duplex unwinding;cell cycle;site of double-strand break;nuclear chromosome, telomeric region;single-stranded telo…	K10866	RAD50	http://www.genome.jp/dbget-bin/www_bget?ko:K10866	Homologous recombination;Non-homologous end-joining	ko03440,ko03450	KOG0962(L)(DNA repair protein RAD50, ABC-type ATPase/SMC superfamily)	DNA	DNA repair protein RAD50 OS=Arabidopsis thaliana GN=RAD50 PE=1 SV=2
AT1G79280	6657	5.89	13.16	2.63	0.95	-2.030420106	5.29E-05	0.001787206	AT1G79280	AEE36226.1 nuclear pore anchor [Arabidopsis thaliana];nuclear pore anchor [Arabidopsis thaliana] &gt; Short=AtTPR &gt; AltName: Full=Protein TRANSLOCATED PROMOTER REGION;AEE36228.1 nuclear pore anchor [Arabidopsis thaliana];ABO21684.1 nuclear-pore anchor [Arabidopsis thaliana] &gt;A4GSN8.1 RecName: Full=Nuclear-pore anchor;AEE36227.1 nuclear pore anchor [Arabidopsis thaliana]	GO:0005634;GO:0007094;GO:0005829;GO:0005515;GO:0006810;GO:0005635;GO:0015031;GO:0016020;GO:0051028;GO:0009507;GO:0033234;GO:0048443;GO:0005730;GO:0009910;GO:0005487;GO:0006606;GO:0009506;GO:0005643;GO:0016973;GO:0031965	nucleus;mitotic spindle assembly checkpoint;cytosol;protein binding;transport;nuclear envelope;protein transport;membrane;mRNA transport;chloroplast;negative regulation of protein sumoylation;stamen development;nucleolus;negative regulation of flower development;nucleocytoplasmic transporter activity;protein import into nucleus;plasmodesma;nuclear pore;poly(A)+ mRNA export from nucleus;nuclear me…	K09291	TPR,MLP1,MLP2	http://www.genome.jp/dbget-bin/www_bget?ko:K09291	RNA transport	ko03013	KOG4674(S)(Uncharacterized conserved coiled-coil protein)	Nuclear-pore	Nuclear-pore anchor OS=Arabidopsis thaliana GN=NUA PE=1 SV=1
AT5G06940	2809	0.39	1.58	0.07	0.04	-3.710748491	0.001400355	0.024063417	AT5G06940	Flags: Precursor &gt;Q9FL51.1 RecName: Full=Probably inactive leucine-rich repeat receptor-like protein kinase At5g06940;BAB11152.1 receptor protein kinase-like protein [Arabidopsis thaliana] &gt;AED91084.1 Leucine-rich repeat receptor-like protein kinase family protein [Arabidopsis thaliana];Leucine-rich repeat receptor-like protein kinase family protein [Arabidopsis thaliana] &gt	GO:0004672;GO:0016310;GO:0000166;GO:0005524;GO:0005576;GO:0016740;GO:0016020;GO:0016301;GO:0006468;GO:0016021	protein kinase activity;phosphorylation;nucleotide binding;ATP binding;extracellular region;transferase activity;membrane;kinase activity;protein phosphorylation;integral component of membrane	-	-	-	-	-	-	Probably	Probably inactive leucine-rich repeat receptor-like protein kinase At5g06940 OS=Arabidopsis thaliana GN=At5g06940 PE=3 SV=1
AT5G66800	1180	3.54	3.2	0.38	0.25	-3.030893347	0.000306997	0.007477492	AT5G66800	membrane-associated kinase regulator-like protein [Arabidopsis thaliana] &gt;BAB08622.1 unnamed protein product [Arabidopsis thaliana] &gt;AED98264.1 membrane-associated kinase regulator-like protein [Arabidopsis thaliana]	GO:0008150;GO:0005634;GO:0003674	biological_process;nucleus;molecular_function	-	-	-	-	-	-	-	-
AT2G21140	1331	13.39	17.35	1.73	3.32	-2.186878756	2.12E-06	0.000122048	AT2G21140	Flags: Precursor &gt;AEC07127.1 proline-rich protein 2 [Arabidopsis thaliana]; Short=AtPRP2;proline-rich protein 2 [Arabidopsis thaliana] &gt;AAD29802.1 putative proline-rich protein [Arabidopsis thaliana] &gt;AAP12884.1 At2g21140 [Arabidopsis thaliana] &gt;BAC42003.1 putative proline-rich protein [Arabidopsis thaliana] &gt;Q9SKP9.1 RecName: Full=Proline-rich protein 2	GO:0009664;GO:0005618;GO:0005576	plant-type cell wall organization;cell wall;extracellular region	-	-	-	-	-	-	Proline-rich	Proline-rich protein 2 OS=Arabidopsis thaliana GN=PRP2 PE=2 SV=1
AT4G09820	2005	4.8	10.37	0.03	0.1	-6.413439547	8.36E-13	2.42E-10	AT4G09820	unknown, partial [Arabidopsis thaliana]	GO:0005634;GO:0016597;GO:2000029;GO:0048316;GO:0009867;GO:0006355;GO:0003700;GO:0006351;GO:0000976;GO:0008152;GO:0005515;GO:0009813;GO:0010214;GO:0046983;GO:0031542;GO:0009962;GO:0010026;GO:0003677	nucleus;amino acid binding;regulation of proanthocyanidin biosynthetic process;seed development;jasmonic acid mediated signaling pathway;regulation of transcription, DNA-templated;transcription factor activity, sequence-specific DNA binding;transcription, DNA-templated;transcription regulatory region sequence-specific DNA binding;metabolic process;protein binding;flavonoid biosynthetic process;se…	-	-	-	-	-	-	Transcription	Transcription factor TT8 OS=Arabidopsis thaliana GN=TT8 PE=1 SV=2
AT5G59050	1788	36.01	27.52	8.72	6.2	-1.729155069	1.08E-07	9.72E-06	AT5G59050	ANM70671.1 G patch domain protein [Arabidopsis thaliana];G patch domain protein [Arabidopsis thaliana] &gt;BAB10781.1 unnamed protein product [Arabidopsis thaliana] &gt;AED97135.1 G patch domain protein [Arabidopsis thaliana];AAL32827.1 Unknown protein [Arabidopsis thaliana] &gt;AAM48003.1 unknown protein [Arabidopsis thaliana] &gt;AED97134.1 G patch domain protein [Arabidopsis thaliana]	GO:0003674;GO:0008150;GO:0005634	molecular_function;biological_process;nucleus	-	-	-	-	-	-	-	-
AT3G16620	3576	2.17	6.1	0.92	0.79	-1.860828973	0.000653866	0.013444174	AT3G16620	AltName: Full=120 kDa chloroplast outer envelope protein &gt;AEE75844.1 translocon outer complex protein 120 [Arabidopsis thaliana];Q9LUS2.1 RecName: Full=Translocase of chloroplast 120, chloroplastic;translocon outer complex protein 120 [Arabidopsis thaliana] &gt;BAB02753.1 chloroplast outer envelope protein-like [Arabidopsis thaliana] &gt; Short=AtToc120;AAS97961.1 chloroplast outer envelope me…	GO:0016787;GO:0016021;GO:0016817;GO:0009507;GO:0016020;GO:0009536;GO:0015031;GO:0046872;GO:0009527;GO:0005525;GO:0005737;GO:0006810;GO:0009707;GO:0045036;GO:0000166	hydrolase activity;integral component of membrane;hydrolase activity, acting on acid anhydrides;chloroplast;membrane;plastid;protein transport;metal ion binding;plastid outer membrane;GTP binding;cytoplasm;transport;chloroplast outer membrane;protein targeting to chloroplast;nucleotide binding	-	-	-	-	-	-	Translocase	Translocase of chloroplast 120, chloroplastic OS=Arabidopsis thaliana GN=TOC120 PE=1 SV=1
AT5G15780	1438	11.77	24.85	3.15	5.15	-1.688164166	0.000333388	0.008005346	AT5G15780	Pollen Ole e 1 allergen and extensin family protein [Arabidopsis thaliana] &gt;AAO00788.1 proline-rich protein [Arabidopsis thaliana] &gt;AAU94434.1 At5g15780 [Arabidopsis thaliana] &gt;CAC01777.1 proline-rich protein [Arabidopsis thaliana] &gt;AED92204.1 Pollen Ole e 1 allergen and extensin family protein [Arabidopsis thaliana]	GO:0016020;GO:0016021;GO:0008150;GO:0003674	membrane;integral component of membrane;biological_process;molecular_function	-	-	-	-	-	-	-	-
AT1G03940	1918	17.41	23.46	1.87	1.58	-3.174657919	4.27E-21	4.61E-18	AT1G03940	-O-coumaroyltransferase 1 &gt;Q9ZWB4.1 RecName: Full=Coumaroyl-CoA:anthocyanidin 3-O-glucoside-6&apos;AEE27636.1 HXXXD-type acyl-transferase family protein [Arabidopsis thaliana];HXXXD-type acyl-transferase family protein [Arabidopsis thaliana] &gt;AAD106	GO:0016740;GO:0005737;GO:0016746;GO:0016747	transferase activity;cytoplasm;transferase activity, transferring acyl groups;transferase activity, transferring acyl groups other than amino-acyl groups	-	-	-	-	-	-	Coumaroyl-CoA:anthocyanidin	Coumaroyl-CoA:anthocyanidin 3-O-glucoside-6&apos;&apos;-O-coumaroyltransferase 1 OS=Arabidopsis thaliana GN=3AT1 PE=1 SV=1
AT5G65770	3398	7.18	13.34	3.88	1.3	-1.609693708	0.001896808	0.030090444	AT5G65770	NP_001190626.1 little nuclei4 [Arabidopsis thaliana] &gt;AED98104.1 little nuclei4 [Arabidopsis thaliana];BAB10684.1 nuclear matrix constituent protein 1 (NMCP1)-like [Arabidopsis thaliana] &gt; AltName: Full=Protein LITTLE NUCLEI 4 &gt;Q9FLH0.2 RecName: Full=Protein CROWDED NUCLEI 4;AED98105.1 little nuclei4 [Arabidopsis thaliana];little nuclei4 [Arabidopsis thaliana] &gt;AED98103.1 little nucle…	GO:0008483;GO:0009507;GO:0005515;GO:0005652;GO:0016020;GO:0016740;GO:0006997;GO:0031965;GO:0034399;GO:0010369;GO:0005634;GO:0005654;GO:0005737;GO:0097298	transaminase activity;chloroplast;protein binding;nuclear lamina;membrane;transferase activity;nucleus organization;nuclear membrane;nuclear periphery;chromocenter;nucleus;nucleoplasm;cytoplasm;regulation of nucleus size	K00826	E2.6.1.42,ilvE	http://www.genome.jp/dbget-bin/www_bget?ko:K00826	Cysteine and methionine metabolism;Valine, leucine and isoleucine biosynthesis;Valine, leucine and isoleucine degradation;Pantothenate and CoA biosynthesis;2-Oxocarboxylic acid metabolism;Biosynthesis of amino acids	ko00270,ko00290,ko00280,ko00770,ko01210,ko01230	-	Protein	Protein CROWDED NUCLEI 4 OS=Arabidopsis thaliana GN=CRWN4 PE=1 SV=2
AT5G62370	3229	0.94	1.88	0.27	0.23	-2.090587326	0.002627774	0.0380051	AT5G62370	Tetratricopeptide repeat (TPR)-like superfamily protein [Arabidopsis thaliana] &gt;BAA97201.1 unnamed protein product [Arabidopsis thaliana] &gt;AED97601.1 Tetratricopeptide repeat (TPR)-like superfamily protein [Arabidopsis thaliana];Q9LVA2.1 RecName: Full=Pentatricopeptide repeat-containing protein At5g62370 &gt	GO:0005739;GO:0008150	mitochondrion;biological_process	-	-	-	-	-	-	Pentatricopeptide	Pentatricopeptide repeat-containing protein At5g62370 OS=Arabidopsis thaliana GN=At5g62370 PE=2 SV=1
AT5G56500	2456	13.37	18.55	5.91	4.72	-1.190295733	7.55E-05	0.002401365	AT5G56500	TCP-1/cpn60 chaperonin family protein [Arabidopsis thaliana] &gt; Flags: Precursor &gt;NP_200461.4 TCP-1/cpn60 chaperonin family protein [Arabidopsis thaliana] &gt;C0Z361.1 RecName: Full=Chaperonin 60 subunit beta 3, chloroplastic;AED96774.1 TCP-1/cpn60 chaperonin family protein [Arabidopsis thaliana] &gt; Short=CPN-60 beta 3;AED96773.1 TCP-1/cpn60 chaperonin family protein [Arabidopsis thaliana]…	GO:0006458;GO:0005737;GO:0000166;GO:0061077;GO:0005524;GO:0005829;GO:0051082;GO:0009507;GO:0042026;GO:0005739;GO:0006457;GO:0009536;GO:0044183;GO:0016020;GO:0009570;GO:0007005	'de novo' protein folding;cytoplasm;nucleotide binding;chaperone-mediated protein folding;ATP binding;cytosol;unfolded protein binding;chloroplast;protein refolding;mitochondrion;protein folding;plastid;protein binding involved in protein folding;membrane;chloroplast stroma;mitochondrion organization	K04077	groEL,HSPD1	http://www.genome.jp/dbget-bin/www_bget?ko:K04077	RNA degradation	ko03018	KOG0356(O)(Mitochondrial chaperonin, Cpn60/Hsp60p)	Chaperonin	Chaperonin 60 subunit beta 3, chloroplastic OS=Arabidopsis thaliana GN=CPN60B3 PE=1 SV=1
AT5G64620	1097	26.69	40.77	10.3	12.52	-1.141665631	0.000847	0.016403777	AT5G64620	CAA73335.1 invertase inhibitor homologue [Arabidopsis thaliana] &gt;OAO91374.1 C/VIF2 [Arabidopsis thaliana];cell wall / vacuolar inhibitor of fructosidase 2 [Arabidopsis thaliana] &gt;AAM63637.1 invertase inhibitor homolog [Arabidopsis thaliana] &gt;AED97927.1 cell wall / vacuolar inhibitor of fructosidase 2 [Arabidopsis thaliana] &gt; Short=AtC/VIF2;AAO41931.1 putative invertase inhibitor homol…	GO:0005773;GO:0043086;GO:0004857;GO:0046910;GO:0005576;GO:0080167	vacuole;negative regulation of catalytic activity;enzyme inhibitor activity;pectinesterase inhibitor activity;extracellular region;response to karrikin	-	-	-	-	-	-	Cell	Cell wall / vacuolar inhibitor of fructosidase 2 OS=Arabidopsis thaliana GN=C/VIF2 PE=1 SV=1
AT2G17280	1233	10.34	11.57	1.41	1.95	-2.30963435	7.35E-07	4.93E-05	AT2G17280	Q8GY96.1 RecName: Full=Phosphoglycerate mutase-like protein; Short=AtPGM &gt;AAP12883.1 At2g17280 [Arabidopsis thaliana] &gt;BAC42426.1 unknown protein [Arabidopsis thaliana] &gt;NP_001077906.1 Phosphoglycerate mutase family protein [Arabidopsis thaliana] &gt;AEC06607.1 Phosphoglycerate mutase family protein [Arabidopsis thaliana] &gt;AEC06608.1 Phosphoglycerate mutase family protein [Arabidopsis…	GO:0005737;GO:0005829;GO:0003824;GO:0050278	cytoplasm;cytosol;catalytic activity;sedoheptulose-bisphosphatase activity	-	-	-	-	-	-	Phosphoglycerate	Phosphoglycerate mutase-like protein OS=Arabidopsis thaliana GN=PGM PE=2 SV=1
AT1G74810	2560	5.03	3.51	1.36	1.44	-1.296700493	0.003791431	0.049897311	AT1G74810	OAP17058.1 BOR5 [Arabidopsis thaliana] &gt;AAD55295.1 Is a member of the PF|00955 Anion exchanger family [Arabidopsis thaliana] &gt;NP_001319383.1 HCO3- transporter family [Arabidopsis thaliana] &gt;ANM60047.1 HCO3- transporter family [Arabidopsis thaliana] &gt;Q9SSG5.1 RecName: Full=Putative boron transporter 5 &gt;ANM60050.1 HCO3- transporter family [Arabidopsis thaliana];AEE35634.1 HCO3- trans…	GO:0016021;GO:0035445;GO:0080029;GO:0005452;GO:0046713;GO:0005886;GO:0080139;GO:0005737;GO:0006820;GO:0006810;GO:0005887;GO:0016020;GO:0006811;GO:0015301;GO:0098656;GO:0008509;GO:0051453	integral component of membrane;borate transmembrane transport;cellular response to boron-containing substance levels;inorganic anion exchanger activity;borate transport;plasma membrane;borate efflux transmembrane transporter activity;cytoplasm;anion transport;transport;integral component of plasma membrane;membrane;ion transport;anion:anion antiporter activity;anion transmembrane transport;anion …	-	-	-	-	-	KOG1172(P)(Na+-independent Cl/HCO3 exchanger AE1 and related transporters (SLC4 family))	Putative	Putative boron transporter 5 OS=Arabidopsis thaliana GN=BOR5 PE=3 SV=1
AT4G15620	987	14.37	13.23	0.56	1.19	-3.566033084	7.55E-10	1.22E-07	AT4G15620	CAB10340.1 hypothetical protein [Arabidopsis thaliana] &gt;OAO99721.1 hypothetical protein AXX17_AT4G18250 [Arabidopsis thaliana]; Short=AtCASPL1E2 &gt;Uncharacterized protein family (UPF0497) [Arabidopsis thaliana] &gt;AEE83629.1 Uncharacterized protein family (UPF0497) [Arabidopsis thaliana] &gt;AAO42449.1 unknown protein [Arabidopsis thaliana] &gt;AAO22783.1 unknown protein [Arabidopsis thalia…	GO:0005739;GO:0016021;GO:0016020;GO:0005886	mitochondrion;integral component of membrane;membrane;plasma membrane	-	-	-	-	-	-	CASP-like	CASP-like protein 1E2 OS=Arabidopsis thaliana GN=At4g15620 PE=2 SV=1
AT5G13750	1906	22.04	19.83	6.89	7.63	-1.104542008	0.00015437	0.004302781	AT5G13750	AED91937.1 zinc induced facilitator-like 1 [Arabidopsis thaliana] &gt;zinc induced facilitator-like 1 [Arabidopsis thaliana] &gt;AAM26717.1 AT5g13750/MXE10_2 [Arabidopsis thaliana] &gt; AltName: Full=Protein ZIF-LIKE 1 &gt;AAK62597.1 AT5g13750/MXE10_2 [Arabidopsis thaliana] &gt;Q94BZ1.1 RecName: Full=Protein ZINC INDUCED FACILITATOR-LIKE 1;AAL32945.1 transporter-like protein [Arabidopsis thaliana…	GO:0055085;GO:0048364;GO:0010540;GO:0009414;GO:0009630;GO:0080167;GO:0005215;GO:0005886;GO:0090333;GO:0006810;GO:0005774;GO:0016021;GO:0005773;GO:0022821;GO:0016020;GO:0009705	transmembrane transport;root development;basipetal auxin transport;response to water deprivation;gravitropism;response to karrikin;transporter activity;plasma membrane;regulation of stomatal closure;transport;vacuolar membrane;integral component of membrane;vacuole;potassium ion antiporter activity;membrane;plant-type vacuole membrane	-	-	-	-	-	KOG0255(R)(Synaptic vesicle transporter SVOP and related transporters (major facilitator superfamily));KOG2615(R)(Permease of the major facilitator superfamily)	Protein	Protein ZINC INDUCED FACILITATOR-LIKE 1 OS=Arabidopsis thaliana GN=ZIFL1 PE=2 SV=1
AT1G28230	1455	113.44	67.36	32.39	30.87	-1.136062213	0.000952557	0.017922162	AT1G28230	AAF98432.1 purine permease [Arabidopsis thaliana] &gt;Q9FZ96.1 RecName: Full=Purine permease 1;AAO63924.1 putative purine permease [Arabidopsis thaliana] &gt;purine permease 1 [Arabidopsis thaliana] &gt; Short=AtPUP1 &gt;AEE30934.1 purine permease 1 [Arabidopsis thaliana];BAC42317.1 putative purine permease [Arabidopsis thaliana] &gt	GO:0016021;GO:0010184;GO:0009507;GO:0006863;GO:0005887;GO:0006810;GO:0005215;GO:0005345;GO:0016020;GO:0015211	integral component of membrane;cytokinin transport;chloroplast;purine nucleobase transport;integral component of plasma membrane;transport;transporter activity;purine nucleobase transmembrane transporter activity;membrane;purine nucleoside transmembrane transporter activity	-	-	-	-	-	-	Purine	Purine permease 1 OS=Arabidopsis thaliana GN=PUP1 PE=1 SV=1
AT5G37010	2249	0.55	4.94	0.2	0.26	-3.127789765	0.001783007	0.028707017	AT5G37010	rho GTPase-activating protein [Arabidopsis thaliana] &gt;BAC41825.1 putative serine-rich protein [Arabidopsis thaliana] &gt;OAO95080.1 hypothetical protein AXX17_AT5G33980 [Arabidopsis thaliana];AAO64878.1 At5g37010 [Arabidopsis thaliana] &gt;BAB08971.1 unnamed protein product [Arabidopsis thaliana] &gt;AED94136.1 rho GTPase-activating protein [Arabidopsis thaliana] &gt	GO:0005634;GO:0003674	nucleus;molecular_function	-	-	-	-	-	-	Uncharacterized	Uncharacterized protein At1g65710 OS=Arabidopsis thaliana GN=At1g65710 PE=2 SV=1
AT1G06720	3771	5.44	10.57	2.48	0.52	-2.038390996	0.001101985	0.019961824	AT1G06720	AEE28028.1 P-loop containing nucleoside triphosphate hydrolases superfamily protein [Arabidopsis thaliana];ANM60627.1 P-loop containing nucleoside triphosphate hydrolases superfamily protein [Arabidopsis thaliana];hypothetical protein AXX17_AT1G06360 [Arabidopsis thaliana];P-loop containing nucleoside triphosphate hydrolases superfamily protein [Arabidopsis thaliana] &gt	GO:0000479;GO:0000462;GO:0042254;GO:0005634;GO:0034511;GO:0003924;GO:0005525;GO:0030686	endonucleolytic cleavage of tricistronic rRNA transcript (SSU-rRNA, 5.8S rRNA, LSU-rRNA);maturation of SSU-rRNA from tricistronic rRNA transcript (SSU-rRNA, 5.8S rRNA, LSU-rRNA);ribosome biogenesis;nucleus;U3 snoRNA binding;GTPase activity;GTP binding;90S preribosome	K14569	BMS1	http://www.genome.jp/dbget-bin/www_bget?ko:K14569	Ribosome biogenesis in eukaryotes	ko03008	KOG1980(S)(Uncharacterized conserved protein);KOG1951(J)(GTP-binding protein AARP2 involved in 40S ribosome biogenesis)	Ribosome	Ribosome biogenesis protein BMS1 homolog OS=Homo sapiens GN=BMS1 PE=1 SV=1
AT5G66310	3741	2.99	4.93	0.68	0.64	-2.237921305	3.48E-07	2.69E-05	AT5G66310	ATP binding microtubule motor family protein [Arabidopsis thaliana] &gt;F4JZ68.1 RecName: Full=Kinesin-like protein KIN-7H &gt;NP_001318888.1 ATP binding microtubule motor family protein [Arabidopsis thaliana] &gt;AED98197.1 ATP binding microtubule motor family protein [Arabidopsis thaliana] &gt;NP_001330675.1 ATP binding microtubule motor family protein [Arabidopsis thaliana] &gt;ANM68962.1 ATP …	GO:0005871;GO:0003777;GO:0005874;GO:0009506;GO:0007018;GO:0005524;GO:0016887;GO:0000166;GO:0005737;GO:0008017	kinesin complex;microtubule motor activity;microtubule;plasmodesma;microtubule-based movement;ATP binding;ATPase activity;nucleotide binding;cytoplasm;microtubule binding	K11498	CENPE	http://www.genome.jp/dbget-bin/www_bget?ko:K11498	-	-	KOG4280(Z)(Kinesin-like protein);KOG0242(Z)(Kinesin-like protein)	Kinesin-like	Kinesin-like protein KIN-7H OS=Arabidopsis thaliana GN=KIN7H PE=2 SV=1
AT4G31610	2024	0.28	1.31	0	0	-6.627472076	0.000921691	0.017413143	AT4G31610	AAO50535.1 unknown protein [Arabidopsis thaliana] &gt; AltName: Full=Protein REPRODUCTIVE MERISTEM 1; Short=AtREM1 &gt;OAO97833.1 REM1 [Arabidopsis thaliana];Q84J39.1 RecName: Full=B3 domain-containing protein REM1;AAO41939.1 unknown protein [Arabidopsis thaliana] &gt;ANM66107.1 Transcriptional factor B3 family protein [Arabidopsis thaliana];Transcriptional factor B3 family protein [Arabidopsis t…	GO:0003677;GO:0006355;GO:0006351;GO:0003700;GO:0009908;GO:0005634	DNA binding;regulation of transcription, DNA-templated;transcription, DNA-templated;transcription factor activity, sequence-specific DNA binding;flower development;nucleus	-	-	-	-	-	-	B3	B3 domain-containing protein REM1 OS=Arabidopsis thaliana GN=REM1 PE=2 SV=1
AT1G17745	2435	140.36	111.96	44.04	47.65	-1.076531305	4.65E-05	0.001601784	AT1G17745	Short=PGDH;BAA24440.1 phosphoglycerate dehydrogenase [Arabidopsis thaliana] &gt; Flags: Precursor &gt;OAP14075.1 PGDH [Arabidopsis thaliana];AAF99816.1 D-3-phosphoglycerate dehydrogenase [Arabidopsis thaliana] &gt;AEE29630.1 D-3-phosphoglycerate dehydrogenase [Arabidopsis thaliana] &gt;BAA20405.1 Phosphoglycerate dehydrogenase [Arabidopsis thaliana] &gt;AAM19963.1 At1g17740/F11A6_16 [Arabidopsis …	GO:0055114;GO:0004617;GO:0009507;GO:0008152;GO:0005515;GO:0005829;GO:0006564;GO:0005634;GO:0009570;GO:0016597;GO:0016491;GO:0008652;GO:0016616;GO:0009536;GO:0051287	oxidation-reduction process;phosphoglycerate dehydrogenase activity;chloroplast;metabolic process;protein binding;cytosol;L-serine biosynthetic process;nucleus;chloroplast stroma;amino acid binding;oxidoreductase activity;cellular amino acid biosynthetic process;oxidoreductase activity, acting on the CH-OH group of donors, NAD or NADP as acceptor;plastid;NAD binding	K00058	serA,PHGDH	http://www.genome.jp/dbget-bin/www_bget?ko:K00058	Glycine, serine and threonine metabolism;Biosynthesis of amino acids;Carbon metabolism	ko00260,ko01230,ko01200	KOG0068(E)(D-3-phosphoglycerate dehydrogenase, D-isomer-specific 2-hydroxy acid dehydrogenase superfamily)	D-3-phosphoglycerate	D-3-phosphoglycerate dehydrogenase 2, chloroplastic OS=Arabidopsis thaliana GN=PGDH2 PE=1 SV=2
AT3G18600	2089	12.41	22.21	6.4	5.89	-1.085539183	0.002057591	0.032067707	AT3G18600	Q9LIH9.1 RecName: Full=DEAD-box ATP-dependent RNA helicase 51 &gt;BAB02218.1 DEAD-box ATP-dependent RNA helicase [Arabidopsis thaliana] &gt;P-loop containing nucleoside triphosphate hydrolases superfamily protein [Arabidopsis thaliana] &gt;AAL49809.1 putative DEAD box helicase protein [Arabidopsis thaliana] &gt;OAP02590.1 hypothetical protein AXX17_AT3G19760 [Arabidopsis thaliana];AAM20071.1 puta…	GO:0004004;GO:0005634;GO:0000166;GO:0005524;GO:0005829;GO:0003723;GO:0003676;GO:0008026;GO:0004386;GO:0016787;GO:0005730;GO:0010501	ATP-dependent RNA helicase activity;nucleus;nucleotide binding;ATP binding;cytosol;RNA binding;nucleic acid binding;ATP-dependent helicase activity;helicase activity;hydrolase activity;nucleolus;RNA secondary structure unwinding	K13179	DDX18,HAS1	http://www.genome.jp/dbget-bin/www_bget?ko:K13179	-	-	KOG0330(A)(ATP-dependent RNA helicase)	DEAD-box	DEAD-box ATP-dependent RNA helicase 51 OS=Arabidopsis thaliana GN=RH51 PE=2 SV=1
AT3G06880	4391	1.23	4.31	0.08	0.11	-4.408368365	3.16E-09	4.38E-07	AT3G06880	AEE74472.1 Transducin/WD40 repeat-like superfamily protein [Arabidopsis thaliana];AEE74471.1 Transducin/WD40 repeat-like superfamily protein [Arabidopsis thaliana];ANM64047.1 Transducin/WD40 repeat-like superfamily protein [Arabidopsis thaliana];ANM64045.1 Transducin/WD40 repeat-like superfamily protein [Arabidopsis thaliana];Transducin/WD40 repeat-like superfamily protein [Arabidopsis thaliana] …	GO:0009507;GO:0007165;GO:0000166	chloroplast;signal transduction;nucleotide binding	-	-	-	-	-	-	Putative	Putative E3 ubiquitin-protein ligase LIN-1 OS=Lotus japonicus GN=CERBERUS PE=2 SV=2
AT3G17820	1554	71.17	92.45	28.48	30.16	-1.074570125	1.10E-05	0.000485911	AT3G17820	Short=GLN1;AAV85682.1 At3g17820 [Arabidopsis thaliana] &gt;3 &gt;3;OAP06482.1 GLN1 [Arabidopsis thaliana];glutamine synthetase 1.3 [Arabidopsis thaliana] &gt;AAM65851.1 glutamine synthetase, putative [Arabidopsis thaliana] &gt;AEE76011.1 glutamine synthetase 1.3 [Arabidopsis thaliana] &gt; AltName: Full=Glutamate--ammonia ligase GLN1;Q9LVI8.1 RecName: Full=Glutamine synthetase cytosolic isozyme 1…	GO:0006807;GO:0005507;GO:0009507;GO:0003824;GO:0006542;GO:0046686;GO:0022626;GO:0042128;GO:0005829;GO:0005524;GO:0004356;GO:0000166;GO:0005886;GO:0016874;GO:0005737	nitrogen compound metabolic process;copper ion binding;chloroplast;catalytic activity;glutamine biosynthetic process;response to cadmium ion;cytosolic ribosome;nitrate assimilation;cytosol;ATP binding;glutamate-ammonia ligase activity;nucleotide binding;plasma membrane;ligase activity;cytoplasm	K01915	glnA,GLUL	http://www.genome.jp/dbget-bin/www_bget?ko:K01915	Alanine, aspartate and glutamate metabolism;Arginine biosynthesis;Glyoxylate and dicarboxylate metabolism;Nitrogen metabolism;Biosynthesis of amino acids	ko00250,ko00220,ko00630,ko00910,ko01230	KOG0683(E)(Glutamine synthetase)	Glutamine	Glutamine synthetase cytosolic isozyme 1-3 OS=Arabidopsis thaliana GN=GLN1-3 PE=1 SV=1
AT1G07890	1271	444.76	390.26	145.33	134.85	-1.117731377	2.43E-06	0.000137336	AT1G07890	OAP12613.1 MEE6 [Arabidopsis thaliana];BAF01915.1 L-ascorbate peroxidase [Arabidopsis thaliana] &gt;Q05431.2 RecName: Full=L-ascorbate peroxidase 1, cytosolic;AAM16263.1 At1g07890/F24B9_2 [Arabidopsis thaliana] &gt;AAL08251.1 At1g07890/F24B9_2 [Arabidopsis thaliana] &gt;CAA42168.1 L-ascorbate peroxidase [Arabidopsis thaliana] &gt;hypothetical protein CARUB_v10009719mg [Capsella rubella] &gt; Shor…	GO:0009570;GO:0009651;GO:0046872;GO:0004130;GO:0005829;GO:0009735;GO:0005737;GO:0016688;GO:0005886;GO:0009793;GO:0016491;GO:0005794;GO:0042744;GO:0009507;GO:0009408;GO:0004601;GO:0000302;GO:0020037;GO:0009506;GO:0055114;GO:0006979;GO:0046686;GO:0005618;GO:0034599	chloroplast stroma;response to salt stress;metal ion binding;cytochrome-c peroxidase activity;cytosol;response to cytokinin;cytoplasm;L-ascorbate peroxidase activity;plasma membrane;embryo development ending in seed dormancy;oxidoreductase activity;Golgi apparatus;hydrogen peroxide catabolic process;chloroplast;response to heat;peroxidase activity;response to reactive oxygen species;heme binding;…	K00434	E1.11.1.11	http://www.genome.jp/dbget-bin/www_bget?ko:K00434	Ascorbate and aldarate metabolism;Glutathione metabolism	ko00053,ko00480	-	L-ascorbate	L-ascorbate peroxidase 1, cytosolic OS=Arabidopsis thaliana GN=APX1 PE=1 SV=2
AT1G63420	2275	16.75	19.94	5.46	3.76	-1.545255235	5.94E-07	4.18E-05	AT1G63420	O-glucosyltransferase-like protein (DUF821) [Arabidopsis thaliana] &gt;AEE34097.1 O-glucosyltransferase-like protein (DUF821) [Arabidopsis thaliana] &gt;AHL38895.1 glycosyltransferase, partial [Arabidopsis thaliana];AT1G63420 [Arabidopsis thaliana]	GO:0046527;GO:0005802;GO:0009507;GO:0016021;GO:0005768;GO:0006664;GO:0016740;GO:0016020;GO:0005794;GO:0012505	glucosyltransferase activity;trans-Golgi network;chloroplast;integral component of membrane;endosome;glycolipid metabolic process;transferase activity;membrane;Golgi apparatus;endomembrane system	-	-	-	-	-	KOG2458(R)(Endoplasmic reticulum protein EP58, contains filamin rod domain and KDEL motif)	O-glucosyltransferase;O-glucosyltransferase;KDEL	O-glucosyltransferase rumi homolog OS=Anopheles gambiae GN=AGAP004267 PE=3 SV=1;O-glucosyltransferase rumi homolog OS=Culex quinquefasciatus GN=CPIJ013394 PE=3 SV=1;KDEL motif-containing protein 1 OS=Homo sapiens GN=KDELC1 PE=1 SV=1
AT2G39510	1598	3.88	10.35	0	0	-9.390680068	2.73E-09	3.84E-07	AT2G39510	O80638.1 RecName: Full=WAT1-related protein At2g39510 &gt;BAE99731.1 nodulin-like protein [Arabidopsis thaliana] &gt;AEC09688.1 nodulin MtN21 /EamA-like transporter family protein [Arabidopsis thaliana];nodulin MtN21 /EamA-like transporter family protein [Arabidopsis thaliana] &gt;AAP12854.1 At2g39510 [Arabidopsis thaliana] &gt;AAC27842.1 nodulin-like protein [Arabidopsis thaliana] &gt	GO:0015186;GO:0044746;GO:0005576;GO:0048316;GO:0005886;GO:0016021;GO:0022857;GO:0098712;GO:0016020	L-glutamine transmembrane transporter activity;amino acid transmembrane export;extracellular region;seed development;plasma membrane;integral component of membrane;transmembrane transporter activity;L-glutamate import across plasma membrane;membrane	-	-	-	-	-	-	WAT1-related	WAT1-related protein At2g39510 OS=Arabidopsis thaliana GN=At2g39510 PE=2 SV=1
AT1G56650	1109	44.73	34.92	3.82	7.66	-2.385425854	4.62E-08	4.71E-06	AT1G56650	Q9FE25.1 RecName: Full=Transcription factor MYB75; AltName: Full=Production of anthocyanin pigment 1 protein; AltName: Full=Myb-related protein 75;BAD95284.1 transcription factor [Arabidopsis thaliana] &gt;production of anthocyanin pigment 1 [Arabidopsis thaliana] &gt;AAG09100.1 Putative transcription factor [Arabidopsis thaliana] &gt; AltName: Full=Suc-induced anthocyanin accumulation locus 1 &g…	GO:0001135;GO:0009753;GO:0009718;GO:0009745;GO:0031542;GO:0009867;GO:0031540;GO:0043565;GO:0006351;GO:0003700;GO:0006355;GO:0003677;GO:0030154;GO:0006357;GO:0044212;GO:0019430;GO:0080167;GO:0046283;GO:0050832;GO:0005634;GO:0009723;GO:0009651;GO:0009733;GO:0000981;GO:0005515	transcription factor activity, RNA polymerase II transcription factor recruiting;response to jasmonic acid;anthocyanin-containing compound biosynthetic process;sucrose mediated signaling;positive regulation of anthocyanin biosynthetic process;jasmonic acid mediated signaling pathway;regulation of anthocyanin biosynthetic process;sequence-specific DNA binding;transcription, DNA-templated;transcrip…	K16166	PAP1,MYB75	http://www.genome.jp/dbget-bin/www_bget?ko:K16166	Circadian rhythm - plant	ko04712	-	Transcription	Transcription factor MYB75 OS=Arabidopsis thaliana GN=MYB75 PE=1 SV=1
AT5G58500	1286	0.79	1.12	0	0	-6.118947344	0.002713213	0.038885563	AT5G58500	OAO89965.1 LSH5 [Arabidopsis thaliana]; AltName: Full=Protein ORGAN BOUNDARY 5 &gt;AED97060.1 LIGHT-DEPENDENT SHORT HYPOCOTYLS-like protein (DUF640) [Arabidopsis thaliana] &gt;LIGHT-DEPENDENT SHORT HYPOCOTYLS-like protein (DUF640) [Arabidopsis thaliana] &gt;Q9FGH2.1 RecName: Full=Protein LIGHT-DEPENDENT SHORT HYPOCOTYLS 5;AAQ56844.1 At5g58500 [Arabidopsis thaliana] &gt;BAB10265.1 unnamed protein …	GO:0009299;GO:0005634;GO:0007275;GO:0006355;GO:0006351;GO:0009886;GO:0003677	mRNA transcription;nucleus;multicellular organism development;regulation of transcription, DNA-templated;transcription, DNA-templated;post-embryonic animal morphogenesis;DNA binding	-	-	-	-	-	-	Protein	Protein LIGHT-DEPENDENT SHORT HYPOCOTYLS 5 OS=Arabidopsis thaliana GN=LSH5 PE=1 SV=1
AT1G04160	5192	0.82	2.43	0.32	0.32	-1.934353094	0.002227138	0.033860483	AT1G04160	Short=AtXIB &gt;AEE27664.1 myosin XI B [Arabidopsis thaliana]; AltName: Full=Myosin XI B;myosin XI B [Arabidopsis thaliana] &gt;F4I460.1 RecName: Full=Myosin-8	GO:0005737;GO:0005524;GO:0016459;GO:0000166;GO:0005634;GO:0030048;GO:0005516;GO:0003774;GO:0003779;GO:0048767	cytoplasm;ATP binding;myosin complex;nucleotide binding;nucleus;actin filament-based movement;calmodulin binding;motor activity;actin binding;root hair elongation	K10357	MYO5	http://www.genome.jp/dbget-bin/www_bget?ko:K10357	-	-	KOG0160(Z)(Myosin class V heavy chain)	Myosin-8	Myosin-8 OS=Arabidopsis thaliana GN=XI-B PE=3 SV=1
AT3G11410	1800	123.24	72.14	32.57	37.53	-1.099333734	0.001734362	0.028152857	AT3G11410	AltName: Full=Protein phosphatase 2C A;BAA07287.1 protein phosphatase 2C [Arabidopsis thaliana] &gt;AAM14330.1 putative protein phosphatase 2C (PP2C) [Arabidopsis thaliana] &gt; Short=AtPP2C37; AltName: Full=Protein ABA-HYPERSENSITIVE GERMINATION 3;protein phosphatase 2CA [Arabidopsis thaliana] &gt;AEE75044.1 protein phosphatase 2CA [Arabidopsis thaliana];AAG51448.1 protein phosphatase 2C (PP2C);…	GO:0006470;GO:0046872;GO:0005515;GO:0004721;GO:0010360;GO:0004722;GO:0009788;GO:0009737;GO:0019901;GO:0003824;GO:0016787;GO:0005634;GO:0005829;GO:0005737;GO:0009409;GO:0009414;GO:0009738;GO:0010119;GO:0043169	protein dephosphorylation;metal ion binding;protein binding;phosphoprotein phosphatase activity;negative regulation of anion channel activity;protein serine/threonine phosphatase activity;negative regulation of abscisic acid-activated signaling pathway;response to abscisic acid;protein kinase binding;catalytic activity;hydrolase activity;nucleus;cytosol;cytoplasm;response to cold;response to wate…	K14497	PP2C	http://www.genome.jp/dbget-bin/www_bget?ko:K14497	MAPK signaling pathway - plant;Plant hormone signal transduction	ko04016,ko04075	-	Protein	Protein phosphatase 2C 37 OS=Arabidopsis thaliana GN=PP2CA PE=1 SV=1
AT5G10100	1487	1.44	0.93	0.05	0	-5.281954745	0.0036313	0.048338633	AT5G10100	AltName: Full=Trehalose 6-phosphate phosphatase &gt; Short=AtTPPI;ANM70969.1 Haloacid dehalogenase-like hydrolase (HAD) superfamily protein [Arabidopsis thaliana];ANM70970.1 Haloacid dehalogenase-like hydrolase (HAD) superfamily protein [Arabidopsis thaliana];OAO91765.1 TPPI [Arabidopsis thaliana] &gt;Haloacid dehalogenase-like hydrolase (HAD) superfamily protein [Arabidopsis thaliana] &gt;F4KFG5…	GO:0004805;GO:0009507;GO:0016787;GO:0003824;GO:0005992;GO:0070413;GO:0005737	trehalose-phosphatase activity;chloroplast;hydrolase activity;catalytic activity;trehalose biosynthetic process;trehalose metabolism in response to stress;cytoplasm	K01087	otsB	http://www.genome.jp/dbget-bin/www_bget?ko:K01087	Starch and sucrose metabolism	ko00500	KOG1050(G)(Trehalose-6-phosphate synthase component TPS1 and related subunits)	Probable	Probable trehalose-phosphate phosphatase I OS=Arabidopsis thaliana GN=TPPI PE=3 SV=1
AT1G51140	1694	8.22	9.71	2.7	1.87	-1.579902783	7.55E-05	0.002401365	AT1G51140	AAK59447.1 unknown protein [Arabidopsis thaliana] &gt; Short=AtbHLH122; AltName: Full=Transcription factor EN 70;basic helix-loop-helix (bHLH) DNA-binding superfamily protein [Arabidopsis thaliana] &gt; Short=bHLH 122;Q9C690.1 RecName: Full=Transcription factor bHLH122; AltName: Full=Basic helix-loop-helix protein 122; AltName: Full=bHLH transcription factor bHLH122 &gt;AAL34294.1 unknown protein…	GO:0001046;GO:0003700;GO:0006351;GO:0003677;GO:0006355;GO:0001228;GO:0046983;GO:0016021;GO:0010119;GO:0005634;GO:0005515;GO:0048573;GO:0042335;GO:0006366;GO:0016020	core promoter sequence-specific DNA binding;transcription factor activity, sequence-specific DNA binding;transcription, DNA-templated;DNA binding;regulation of transcription, DNA-templated;transcriptional activator activity, RNA polymerase II transcription regulatory region sequence-specific binding;protein dimerization activity;integral component of membrane;regulation of stomatal movement;nucle…	-	-	-	-	-	-	Transcription	Transcription factor bHLH122 OS=Arabidopsis thaliana GN=BHLH122 PE=1 SV=1
AT5G41070	1511	1.82	5.98	0.28	0.14	-3.701318838	5.03E-05	0.00171587	AT5G41070	dsRNA-binding protein 5 [Arabidopsis thaliana] &gt;AED94633.1 dsRNA-binding protein 5 [Arabidopsis thaliana]; AltName: Full=dsRNA-binding protein 5;Q8GY79.1 RecName: Full=Double-stranded RNA-binding protein 5; Short=AtDRB5 &gt;BAC42450.1 unknown protein [Arabidopsis thaliana] &gt;AAP75803.1 At5g41070 [Arabidopsis thaliana] &gt	GO:0003725;GO:0005515;GO:0008150;GO:0005737;GO:0003723	double-stranded RNA binding;protein binding;biological_process;cytoplasm;RNA binding	-	-	-	-	-	-	Double-stranded	Double-stranded RNA-binding protein 5 OS=Arabidopsis thaliana GN=DRB5 PE=1 SV=1
AT1G18370	3474	0.25	6.06	0.11	0.14	-4.207661582	0.000140387	0.003997492	AT1G18370	AEE29708.1 ATP binding microtubule motor family protein [Arabidopsis thaliana];ATP binding microtubule motor family protein [Arabidopsis thaliana] &gt;BAB88748.1 AtNACK1 kinesin-like protein [Arabidopsis thaliana] &gt; AltName: Full=NPK1-activating kinesin-1; Short=AtNACK1;Q8S905.1 RecName: Full=Kinesin-like protein KIN-7A; AltName: Full=Protein HINKEL &gt	GO:0007018;GO:0005856;GO:0000911;GO:0000166;GO:0051301;GO:0005634;GO:0048229;GO:0005871;GO:0003777;GO:0016887;GO:0005524;GO:0008017;GO:0009524;GO:0007049;GO:0005737;GO:0009558;GO:0009555;GO:0005874	microtubule-based movement;cytoskeleton;cytokinesis by cell plate formation;nucleotide binding;cell division;nucleus;gametophyte development;kinesin complex;microtubule motor activity;ATPase activity;ATP binding;microtubule binding;phragmoplast;cell cycle;cytoplasm;embryo sac cellularization;pollen development;microtubule	K11498	CENPE	http://www.genome.jp/dbget-bin/www_bget?ko:K11498	-	-	KOG0242(Z)(Kinesin-like protein)	Kinesin-like	Kinesin-like protein KIN-7A OS=Arabidopsis thaliana GN=KIN7A PE=1 SV=1
AT5G33370	1568	1.39	5.54	0	0.04	-6.863547403	4.24E-05	0.001484567	AT5G33370	AED93898.1 GDSL-like Lipase/Acylhydrolase superfamily protein [Arabidopsis thaliana];AAM64916.1 putative GDSL-motif lipase/acylhydrolase [Arabidopsis thaliana] &gt; Flags: Precursor &gt;GDSL-like Lipase/Acylhydrolase superfamily protein [Arabidopsis thaliana] &gt;AAO42146.1 unknown protein [Arabidopsis thaliana] &gt; AltName: Full=Extracellular lipase At5g33370;AAO50514.1 unknown protein [Arabido…	GO:0006629;GO:0005576;GO:0016042;GO:0016787;GO:0016788;GO:0052689	lipid metabolic process;extracellular region;lipid catabolic process;hydrolase activity;hydrolase activity, acting on ester bonds;carboxylic ester hydrolase activity	-	-	-	-	-	-	GDSL	GDSL esterase/lipase At5g33370 OS=Arabidopsis thaliana GN=At5g33370 PE=2 SV=1
AT3G20440	3207	4.08	9.88	1.76	2.22	-1.396001633	0.003223489	0.044223813	AT3G20440	BAC43378.1 putative 1,4-alpha-glucan branching enzyme [Arabidopsis thaliana] &gt;D2WL32.1 RecName: Full=1,4-alpha-glucan-branching enzyme 3, chloroplastic/amyloplastic; AltName: Full=Protein EMBRYO DEFECTIVE 2729;ADB29066.1 branching enzyme 1 [Arabidopsis thaliana] &gt; Short=AtSBE III;AEE76380.1 Alpha amylase family protein [Arabidopsis thaliana];AEE76379.1 Alpha amylase family protein [Arabidop…	GO:0009501;GO:0003824;GO:0003844;GO:0009507;GO:0016740;GO:0009536;GO:0004556;GO:0009570;GO:0009791;GO:0005978;GO:0043169;GO:0005975;GO:0016757;GO:0009793;GO:0019252	amyloplast;catalytic activity;1,4-alpha-glucan branching enzyme activity;chloroplast;transferase activity;plastid;alpha-amylase activity;chloroplast stroma;post-embryonic development;glycogen biosynthetic process;cation binding;carbohydrate metabolic process;transferase activity, transferring glycosyl groups;embryo development ending in seed dormancy;starch biosynthetic process	K00700	glgB	http://www.genome.jp/dbget-bin/www_bget?ko:K00700	Starch and sucrose metabolism	ko00500	-	1,4-alpha-glucan-branching	1,4-alpha-glucan-branching enzyme 3, chloroplastic/amyloplastic OS=Arabidopsis thaliana GN=SBE3 PE=1 SV=1
AT4G22505	1864	0.2	1.98	0	0	-6.918607273	0.000726663	0.014513703	AT4G22505	AEE84613.1 Bifunctional inhibitor/lipid-transfer protein/seed storage 2S albumin superfamily protein [Arabidopsis thaliana];Bifunctional inhibitor/lipid-transfer protein/seed storage 2S albumin superfamily protein [Arabidopsis thaliana] &gt	-	-	-	-	-	-	-	-	Putative	Putative lipid-binding protein AIR1 OS=Arabidopsis thaliana GN=AIR1 PE=2 SV=1
AT3G05690	1635	59.73	43.74	17.28	11.72	-1.459149014	8.81E-06	0.000406135	AT3G05690	ANM65685.1 nuclear factor Y, subunit A2 [Arabidopsis thaliana];nuclear factor Y, subunit A2 [Arabidopsis thaliana] &gt	GO:0005634;GO:0006355;GO:0003700;GO:0006351;GO:0016602;GO:0003677;GO:0009567	nucleus;regulation of transcription, DNA-templated;transcription factor activity, sequence-specific DNA binding;transcription, DNA-templated;CCAAT-binding factor complex;DNA binding;double fertilization forming a zygote and endosperm	K08064	NFYA	http://www.genome.jp/dbget-bin/www_bget?ko:K08064	-	-	KOG1561(K)(CCAAT-binding factor, subunit B (HAP2))	Nuclear	Nuclear transcription factor Y subunit A-2 OS=Arabidopsis thaliana GN=NFYA2 PE=2 SV=1
AT5G51770	2311	9.51	9.1	3.23	2.56	-1.300363447	0.000110838	0.003315091	AT5G51770	BAB11246.1 unnamed protein product [Arabidopsis thaliana] &gt;Protein kinase superfamily protein [Arabidopsis thaliana] &gt;AED96124.1 Protein kinase superfamily protein [Arabidopsis thaliana]	GO:0004672;GO:0016310;GO:0005886;GO:0005524;GO:0000166;GO:0016021;GO:0006468;GO:0016301;GO:0016020;GO:0004674	protein kinase activity;phosphorylation;plasma membrane;ATP binding;nucleotide binding;integral component of membrane;protein phosphorylation;kinase activity;membrane;protein serine/threonine kinase activity	-	-	-	-	-	-	Receptor-like	Receptor-like serine/threonine-protein kinase At4g25390 OS=Arabidopsis thaliana GN=At4g25390 PE=2 SV=1
AT3G53980	627	13.89	46.3	1.92	1.92	-3.591281897	4.92E-08	4.95E-06	AT3G53980	CAB88360.1 putative protein [Arabidopsis thaliana] &gt;OAP01577.1 hypothetical protein AXX17_AT3G48380 [Arabidopsis thaliana];AAO00805.1 putative protein [Arabidopsis thaliana] &gt;AEE79167.1 Bifunctional inhibitor/lipid-transfer protein/seed storage 2S albumin superfamily protein [Arabidopsis thaliana] &gt;hypothetical protein MP_TR12948_c0_g1_i1_g.37897, partial [Noccaea caerulescens];NP_850700…	GO:0005576;GO:0008289;GO:0006869;GO:0006508;GO:0008233	extracellular region;lipid binding;lipid transport;proteolysis;peptidase activity	-	-	-	-	-	-	-	-
AT2G16890	1839	12.75	11.16	1.94	1.08	-2.574977497	1.46E-09	2.25E-07	AT2G16890	AAK96789.1 putative glucosyltransferase [Arabidopsis thaliana] &gt;AAO00966.1 putative glucosyltransferase [Arabidopsis thaliana] &gt;AHL38852.1 glycosyltransferase, partial [Arabidopsis thaliana] &gt;AEC06548.1 UDP-Glycosyltransferase superfamily protein [Arabidopsis thaliana] &gt;Q9ZVX4.1 RecName: Full=UDP-glycosyltransferase 90A1 &gt;UDP-Glycosyltransferase superfamily protein [Arabidopsis tha…	GO:0016757;GO:0009507;GO:0043231;GO:0009813;GO:0052696;GO:0008152;GO:0016740;GO:0016758;GO:0008194	transferase activity, transferring glycosyl groups;chloroplast;intracellular membrane-bounded organelle;flavonoid biosynthetic process;flavonoid glucuronidation;metabolic process;transferase activity;transferase activity, transferring hexosyl groups;UDP-glycosyltransferase activity	-	-	-	-	-	-	UDP-glycosyltransferase	UDP-glycosyltransferase 90A1 OS=Arabidopsis thaliana GN=UGT90A1 PE=2 SV=1
AT3G03060	2392	2.87	6.92	1.35	1.1	-1.587874312	0.003030746	0.042312853	AT3G03060	AEE73897.1 P-loop containing nucleoside triphosphate hydrolases superfamily protein [Arabidopsis thaliana];P-loop containing nucleoside triphosphate hydrolases superfamily protein [Arabidopsis thaliana] &gt;BAE98891.1 putative 26S proteosome regulatory subunit [Arabidopsis thaliana] &gt	GO:0016787;GO:0005618;GO:0009505;GO:0016887;GO:0005524;GO:0000166;GO:0008270;GO:0005886	hydrolase activity;cell wall;plant-type cell wall;ATPase activity;ATP binding;nucleotide binding;zinc ion binding;plasma membrane	K17681	ATAD3A_B	http://www.genome.jp/dbget-bin/www_bget?ko:K17681	-	-	KOG0652(O)(26S proteasome regulatory complex, ATPase RPT5)	ATPase	ATPase family AAA domain-containing protein 3-B OS=Xenopus laevis GN=atad3-b PE=2 SV=1
AT5G17220	1096	100.04	109.57	0.9	3.03	-5.311746929	8.00E-30	2.37E-26	AT5G17220	Short=AtGSTF12; AltName: Full=Protein TRANSPARENT TESTA 19 &gt;BAB10509.1 glutathione S-transferase-like protein [Arabidopsis thaliana] &gt;glutathione S-transferase phi 12 [Arabidopsis thaliana] &gt; AltName: Full=GST class-phi member 12;AED92398.1 glutathione S-transferase phi 12 [Arabidopsis thaliana]; AltName: Full=Glutathione S-transferase 26;Q9FE46.1 RecName: Full=Glutathione S-transferase …	GO:0009636;GO:1900384;GO:0016740;GO:0009407;GO:0009705;GO:0043169;GO:0005634;GO:0046283;GO:0005829;GO:0006749;GO:0005737;GO:0004364	response to toxic substance;regulation of flavonol biosynthetic process;transferase activity;toxin catabolic process;plant-type vacuole membrane;cation binding;nucleus;anthocyanin-containing compound metabolic process;cytosol;glutathione metabolic process;cytoplasm;glutathione transferase activity	K00799	GST,gst	http://www.genome.jp/dbget-bin/www_bget?ko:K00799	Glutathione metabolism	ko00480	-	Glutathione	Glutathione S-transferase F12 OS=Arabidopsis thaliana GN=GSTF12 PE=1 SV=1
AT2G18150	1404	1.24	7.95	0.2	0.15	-4.263397876	4.74E-05	0.001627306	AT2G18150	Flags: Precursor &gt;Peroxidase superfamily protein [Arabidopsis thaliana] &gt;AAD31351.1 putative peroxidase [Arabidopsis thaliana] &gt;AAL91187.1 putative peroxidase [Arabidopsis thaliana] &gt;AAO00917.1 putative peroxidase [Arabidopsis thaliana] &gt;Q9SI16.1 RecName: Full=Peroxidase 15; Short=Atperox P15;AEC06731.1 Peroxidase superfamily protein [Arabidopsis thaliana]; AltName: Full=ATP36	GO:0046872;GO:0042744;GO:0016491;GO:0020037;GO:0004601;GO:0006979;GO:0055114;GO:0005576;GO:0005618;GO:0009624	metal ion binding;hydrogen peroxide catabolic process;oxidoreductase activity;heme binding;peroxidase activity;response to oxidative stress;oxidation-reduction process;extracellular region;cell wall;response to nematode	K00430	E1.11.1.7	http://www.genome.jp/dbget-bin/www_bget?ko:K00430	Phenylpropanoid biosynthesis	ko00940	-	Peroxidase	Peroxidase 15 OS=Arabidopsis thaliana GN=PER15 PE=2 SV=1
AT1G59740	2208	8.14	8.68	1.63	3.16	-1.404834232	0.001709237	0.027897571	AT1G59740	Short=AtNPF4.3;Q93VV5.1 RecName: Full=Protein NRT1/ PTR FAMILY 4.3;AAK59542.1 putative oligopeptide transporter protein [Arabidopsis thaliana] &gt;AEE33611.1 Major facilitator superfamily protein [Arabidopsis thaliana];Major facilitator superfamily protein [Arabidopsis thaliana] &gt; AltName: Full=Nitrate transporter 1.14 &gt;AAK93718.1 putative oligopeptide transporter protein [Arabidopsis thali…	GO:0016021;GO:0009624;GO:0016020;GO:0005215;GO:0006857;GO:0006810;GO:0005886	integral component of membrane;response to nematode;membrane;transporter activity;oligopeptide transport;transport;plasma membrane	-	-	-	-	-	-	Protein	Protein NRT1/ PTR FAMILY 4.3 OS=Arabidopsis thaliana GN=NPF4.3 PE=2 SV=1
AT2G37260	1856	7.08	7.66	0.79	0.64	-2.9897107	2.93E-10	5.24E-08	AT2G37260	BAF74397.1 WRKY transcription factor [Arabidopsis thaliana] &gt; AltName: Full=Protein TRANSPARENT TESTA GLABRA 2; AltName: Full=WRKY DNA-binding protein 44 &gt;Q9ZUU0.2 RecName: Full=WRKY transcription factor 44;AEC09373.1 WRKY family transcription factor family protein [Arabidopsis thaliana] &gt;OAP11031.1 WRKY44 [Arabidopsis thaliana];WRKY family transcription factor family protein [Arabidopsi…	GO:0003700;GO:0006351;GO:0006355;GO:0009957;GO:0005634;GO:0010214;GO:0003677;GO:0043565	transcription factor activity, sequence-specific DNA binding;transcription, DNA-templated;regulation of transcription, DNA-templated;epidermal cell fate specification;nucleus;seed coat development;DNA binding;sequence-specific DNA binding	-	-	-	-	-	-	WRKY	WRKY transcription factor 44 OS=Arabidopsis thaliana GN=WRKY44 PE=1 SV=2
AT4G02400	2726	7.61	13.23	4.02	1.85	-1.440001057	0.00137534	0.023693819	AT4G02400	U3 ribonucleoprotein (Utp) family protein [Arabidopsis thaliana] &gt;AEE82164.1 U3 ribonucleoprotein (Utp) family protein [Arabidopsis thaliana]	GO:0030490;GO:0005634;GO:0019013;GO:0006364;GO:0003674;GO:0005730;GO:0030529;GO:0032040	maturation of SSU-rRNA;nucleus;viral nucleocapsid;rRNA processing;molecular_function;nucleolus;intracellular ribonucleoprotein complex;small-subunit processome	K14567	UTP14	http://www.genome.jp/dbget-bin/www_bget?ko:K14567	Ribosome biogenesis in eukaryotes	ko03008	KOG2172(S)(Uncharacterized conserved protein)	Uncharacterized	Uncharacterized protein C57A7.06 OS=Schizosaccharomyces pombe (strain 972 / ATCC 24843) GN=SPAC57A7.06 PE=1 SV=1
AT5G08640	1323	1.48	4.48	0.28	0.27	-3.018537174	0.000807524	0.015822676	AT5G08640	CAP09046.1 flavone synthase [Arabidopsis thaliana] &gt;OAO91422.1 FLS1 [Arabidopsis thaliana];NP_001190266.1 flavonol synthase 1 [Arabidopsis thaliana] &gt;CAP09049.1 flavone synthase [Arabidopsis thaliana] &gt;CAP09047.1 flavone synthase [Arabidopsis thaliana] &gt;AED91332.1 flavonol synthase 1 [Arabidopsis thaliana] &gt;AED91333.1 flavonol synthase 1 [Arabidopsis thaliana] &gt;CAP09038.1 flavon…	GO:0055114;GO:0045431;GO:0005634;GO:0080167;GO:0005737;GO:0051213;GO:0009813;GO:0031418;GO:0046872;GO:0005515;GO:0009733;GO:0045486;GO:0016491	oxidation-reduction process;flavonol synthase activity;nucleus;response to karrikin;cytoplasm;dioxygenase activity;flavonoid biosynthetic process;L-ascorbic acid binding;metal ion binding;protein binding;response to auxin;naringenin 3-dioxygenase activity;oxidoreductase activity	K05278	FLS	http://www.genome.jp/dbget-bin/www_bget?ko:K05278	Flavonoid biosynthesis	ko00941	-	Flavonol	Flavonol synthase/flavanone 3-hydroxylase OS=Arabidopsis thaliana GN=FLS1 PE=1 SV=1
AT3G55660	2155	0.24	3.96	0.03	0.15	-4.066103062	0.002194936	0.033564284	AT3G55660	AAX12887.1 At3g55660 [Arabidopsis thaliana] &gt;CAB81591.1 putative protein [Arabidopsis thaliana] &gt; AltName: Full=Rho of plants guanine nucleotide exchange factor 6 &gt;Q9M056.1 RecName: Full=Rop guanine nucleotide exchange factor 6;AAV84500.1 At3g55660 [Arabidopsis thaliana] &gt;ANM63386.1 ROP (rho of plants) guanine nucleotide exchange factor 6 [Arabidopsis thaliana];ROP (rho of plants) gua…	GO:0005089;GO:0005634;GO:0005085	Rho guanyl-nucleotide exchange factor activity;nucleus;guanyl-nucleotide exchange factor activity	-	-	-	-	-	-	Rop	Rop guanine nucleotide exchange factor 6 OS=Arabidopsis thaliana GN=ROPGEF6 PE=2 SV=1
AT5G56010	2613	125.27	137.53	54.12	42.91	-1.051257822	1.76E-06	0.000104961	AT5G56010	heat shock protein 81-3 [Arabidopsis thaliana] &gt; Short=AtHSP90.3;AED96709.1 heat shock protein 81-3 [Arabidopsis thaliana] &gt; AltName: Full=HSP81.2; AltName: Full=Heat shock protein 81-3;OAO90039.1 Hsp81.3 [Arabidopsis thaliana]; Short=Hsp81-3;BAB09283.1 heat shock protein 90 [Arabidopsis thaliana] &gt;P51818.2 RecName: Full=Heat shock protein 90-3; Short=AtHsp90-3;AAL91191.1 heat shock prot…	GO:0009408;GO:0045087;GO:0006457;GO:0005739;GO:0009816;GO:0005730;GO:0003729;GO:0010187;GO:0005618;GO:0051082;GO:0071277;GO:0009651;GO:0051131;GO:0005515;GO:0010286;GO:0090332;GO:0016020;GO:0006952;GO:0009506;GO:0009414;GO:0009908;GO:0006950;GO:0048366;GO:0061077;GO:0000166;GO:0005634;GO:0016887;GO:0005829;GO:0005524;GO:0005886;GO:0005737;GO:0005794;GO:0050821;GO:0002376	response to heat;innate immune response;protein folding;mitochondrion;defense response to bacterium, incompatible interaction;nucleolus;mRNA binding;negative regulation of seed germination;cell wall;unfolded protein binding;cellular response to calcium ion;response to salt stress;chaperone-mediated protein complex assembly;protein binding;heat acclimation;stomatal closure;membrane;defense respons…	K04079	htpG,HSP90A	http://www.genome.jp/dbget-bin/www_bget?ko:K04079	Protein processing in endoplasmic reticulum;Plant-pathogen interaction	ko04141,ko04626	KOG0020(O)(Endoplasmic reticulum glucose-regulated protein (GRP94/endoplasmin), HSP90 family)	Heat	Heat shock protein 90-3 OS=Arabidopsis thaliana GN=HSP90-3 PE=1 SV=2
AT2G27510	990	22.66	30.03	8.65	8.07	-1.240974493	0.000209566	0.005493122	AT2G27510	OAP10276.1 FD3 [Arabidopsis thaliana];AAO42206.1 putative ferredoxin [Arabidopsis thaliana] &gt;AAM63681.1 putative ferredoxin [Arabidopsis thaliana] &gt;ferredoxin 3 [Arabidopsis thaliana] &gt; Short=AtFd3;Q9ZQG8.1 RecName: Full=Ferredoxin-3, chloroplastic;AAO63813.1 putative ferredoxin [Arabidopsis thaliana] &gt;AAD15602.1 putative ferredoxin [Arabidopsis thaliana] &gt;AEC08008.1 ferredoxin 3 […	GO:0009055;GO:0051536;GO:0055114;GO:0009507;GO:0016491;GO:0009536;GO:0051537;GO:0071949;GO:0046872;GO:0022900	electron carrier activity;iron-sulfur cluster binding;oxidation-reduction process;chloroplast;oxidoreductase activity;plastid;2 iron, 2 sulfur cluster binding;FAD binding;metal ion binding;electron transport chain	K02639	petF	http://www.genome.jp/dbget-bin/www_bget?ko:K02639	Photosynthesis	ko00195	-	Ferredoxin-3,	Ferredoxin-3, chloroplastic OS=Arabidopsis thaliana GN=FD3 PE=1 SV=1
AT2G21650	727	107.9	92.34	12.2	17.77	-2.316201407	1.57E-11	3.63E-09	AT2G21650	AAD23640.1 unknown protein [Arabidopsis thaliana] &gt; Short=Protein RAD-like 2;OAP11629.1 RSM1 [Arabidopsis thaliana]; AltName: Full=Protein MATERNAL EFFECT EMBRYO ARREST 3;AAP40381.1 putative myb family transcription factor [Arabidopsis thaliana] &gt;AAP40504.1 putative myb family transcription factor [Arabidopsis thaliana] &gt; AltName: Full=Protein RADIALIS-LIKE SANT/MYB 1;Q9SIJ5.1 RecName: F…	GO:0005634;GO:0010114;GO:0009793;GO:0003700;GO:0006351;GO:0006355;GO:0003677;GO:0009630	nucleus;response to red light;embryo development ending in seed dormancy;transcription factor activity, sequence-specific DNA binding;transcription, DNA-templated;regulation of transcription, DNA-templated;DNA binding;gravitropism	-	-	-	-	-	-	Protein	Protein RADIALIS-like 2 OS=Arabidopsis thaliana GN=RL2 PE=2 SV=1
AT1G14520	1527	5.72	5.36	0.81	0.68	-2.467933474	7.61E-06	0.000355085	AT1G14520	BAD44453.1 unknown protein [Arabidopsis thaliana] &gt;BAD42878.1 unknown protein [Arabidopsis thaliana] &gt; Short=AtMIOX1;AEE29174.1 myo-inositol oxygenase 1 [Arabidopsis thaliana] &gt;NP_001320937.1 myo-inositol oxygenase 1 [Arabidopsis thaliana] &gt;ANM58509.1 myo-inositol oxygenase 1 [Arabidopsis thaliana];AEE29175.1 myo-inositol oxygenase 1 [Arabidopsis thaliana];Q8L799.1 RecName: Full=Inosi…	GO:0046872;GO:0019853;GO:0016491;GO:0006949;GO:0005737;GO:0019310;GO:0050113;GO:0055114;GO:0005506	metal ion binding;L-ascorbic acid biosynthetic process;oxidoreductase activity;syncytium formation;cytoplasm;inositol catabolic process;inositol oxygenase activity;oxidation-reduction process;iron ion binding	K00469	MIOX	http://www.genome.jp/dbget-bin/www_bget?ko:K00469	Ascorbate and aldarate metabolism;Inositol phosphate metabolism	ko00053,ko00562	-	Inositol	Inositol oxygenase 1 OS=Arabidopsis thaliana GN=MIOX1 PE=2 SV=1
AT2G29370	1109	2.58	1.52	0.14	0	-4.541182453	0.002177364	0.033532368	AT2G29370	AAC95201.1 putative tropinone reductase [Arabidopsis thaliana] &gt;Q9ZW20.1 RecName: Full=Tropinone reductase homolog At2g29370 &gt;AEC08243.1 NAD(P)-binding Rossmann-fold superfamily protein [Arabidopsis thaliana] &gt;NAD(P)-binding Rossmann-fold superfamily protein [Arabidopsis thaliana] &gt;OAP10387.1 hypothetical protein AXX17_AT2G25450 [Arabidopsis thaliana]	GO:0016491;GO:0005575;GO:0055114	oxidoreductase activity;cellular_component;oxidation-reduction process	K08081	TR1	http://www.genome.jp/dbget-bin/www_bget?ko:K08081	Tropane, piperidine and pyridine alkaloid biosynthesis	ko00960	KOG0725(R)(Reductases with broad range of substrate specificities)	Tropinone	Tropinone reductase homolog At2g29370 OS=Arabidopsis thaliana GN=At2g29370 PE=3 SV=1
AT5G66230	1486	0.78	13.18	0.24	0.51	-3.747917273	0.000494422	0.010871796	AT5G66230	AAO63374.1 At5g66230 [Arabidopsis thaliana] &gt;Chalcone-flavanone isomerase family protein [Arabidopsis thaliana] &gt;AED98183.1 Chalcone-flavanone isomerase family protein [Arabidopsis thaliana];BAB10702.1 unnamed protein product [Arabidopsis thaliana] &gt;AED98182.1 Chalcone-flavanone isomerase family protein [Arabidopsis thaliana];BAC43020.1 unknown protein [Arabidopsis thaliana] &gt	GO:0016872;GO:0045430;GO:0016853;GO:0009507;GO:0009813	intramolecular lyase activity;chalcone isomerase activity;isomerase activity;chloroplast;flavonoid biosynthetic process	K01859	E5.5.1.6	http://www.genome.jp/dbget-bin/www_bget?ko:K01859	Flavonoid biosynthesis	ko00941	-	Chalcone--flavonone	Chalcone--flavonone isomerase 2 OS=Arabidopsis thaliana GN=CHI2 PE=2 SV=1
AT2G19910	3326	0.52	2.06	0.08	0.02	-4.384484822	6.70E-05	0.002167311	AT2G19910	Short=AtRDRP3;ANM61578.1 RNA-dependent RNA polymerase family protein [Arabidopsis thaliana];RNA-dependent RNA polymerase family protein [Arabidopsis thaliana] &gt;O82190.2 RecName: Full=Probable RNA-dependent RNA polymerase 3;AEC06942.1 RNA-dependent RNA polymerase family protein [Arabidopsis thaliana]; AltName: Full=RNA-directed RNA polymerase 3 &gt	GO:0016740;GO:0003968;GO:0016441;GO:0016779;GO:0003723;GO:0031047;GO:0005575	transferase activity;RNA-directed 5'-3' RNA polymerase activity;posttranscriptional gene silencing;nucleotidyltransferase activity;RNA binding;gene silencing by RNA;cellular_component	K11699	RDR,RDRP	http://www.genome.jp/dbget-bin/www_bget?ko:K11699	-	-	KOG0988(A)(RNA-directed RNA polymerase QDE-1 required for posttranscriptional gene silencing and RNA interference)	Probable	Probable RNA-dependent RNA polymerase 3 OS=Arabidopsis thaliana GN=RDR3 PE=3 SV=2
AT1G73640	1203	1.83	3.94	0.31	0.37	-2.676511573	0.002981718	0.04180391	AT1G73640	AAG52089.1 putative ras-related GTP-binding protein;AEE35488.1 RAB GTPase homolog A6A [Arabidopsis thaliana] &gt;RAB GTPase homolog A6A [Arabidopsis thaliana] &gt;Q9C9U7.1 RecName: Full=Ras-related protein RABA6a;AAM61371.1 putative ras-related GTP-binding protein [Arabidopsis thaliana] &gt; Short=AtRABA6a &gt;OAP12537.1 RABA6a [Arabidopsis thaliana]; 14977-15931 [Arabidopsis thaliana] &gt	GO:0005525;GO:0015031;GO:0007264;GO:0005886;GO:0006810;GO:0005737;GO:0016020;GO:0000166	GTP binding;protein transport;small GTPase mediated signal transduction;plasma membrane;transport;cytoplasm;membrane;nucleotide binding	K07976	RAB	http://www.genome.jp/dbget-bin/www_bget?ko:K07976	-	-	KOG0087(U)(GTPase Rab11/YPT3, small G protein superfamily)	Ras-related	Ras-related protein RABA6a OS=Arabidopsis thaliana GN=RABA6A PE=2 SV=1
AT1G78260	1852	1.64	3.65	0.04	0.29	-3.438303527	0.000560594	0.011961346	AT1G78260	RNA-binding (RRM/RBD/RNP motifs) family protein [Arabidopsis thaliana] &gt;ABN04740.1 At1g78260 [Arabidopsis thaliana] &gt;AAM61541.1 RNA recognition motif-containing protein SEB-4 [Arabidopsis thaliana] &gt;AEE36087.1 RNA-binding (RRM/RBD/RNP motifs) family protein [Arabidopsis thaliana];AEE36088.1 RNA-binding (RRM/RBD/RNP motifs) family protein [Arabidopsis thaliana];BAF00419.1 hypothetical pro…	GO:0003729;GO:0003723;GO:0003676;GO:0016021;GO:0016020;GO:0000166;GO:0008150	mRNA binding;RNA binding;nucleic acid binding;integral component of membrane;membrane;nucleotide binding;biological_process	-	-	-	-	-	KOG4205(A)(RNA-binding protein musashi/mRNA cleavage and polyadenylation factor I complex, subunit HRP1);KOG0149(R)(Predicted RNA-binding protein SEB4 (RRM superfamily))	Probable	Probable RNA-binding protein ARP1 OS=Arabidopsis thaliana GN=ARP1 PE=2 SV=1
AT1G64600	1908	3.6	6.39	1.26	1.14	-1.647946115	0.001120507	0.020266419	AT1G64600	AAO64854.1 At1g64600 [Arabidopsis thaliana] &gt;AEE34259.1 copper ion binding / methyltransferase [Arabidopsis thaliana];copper ion binding / methyltransferase [Arabidopsis thaliana] &gt;BAC43631.1 unknown protein [Arabidopsis thaliana] &gt	GO:0005507;GO:0006412;GO:0005739;GO:0008168;GO:0032259;GO:0016740	copper ion binding;translation;mitochondrion;methyltransferase activity;methylation;transferase activity	-	-	-	-	-	KOG2539(J)(Mitochondrial/chloroplast ribosome small subunit component)	Methyltransferase-like	Methyltransferase-like protein 17, mitochondrial OS=Mus musculus GN=Mettl17 PE=2 SV=2
AT3G52910	1582	0.53	8.03	0.09	0.22	-4.349042201	0.000290321	0.007189312	AT3G52910	AltName: Full=Transcription activator GRF4 &gt;Q8L8A7.1 RecName: Full=Growth-regulating factor 4;growth-regulating factor 4 [Arabidopsis thaliana] &gt; Short=AtGRF4;AEE79009.1 growth-regulating factor 4 [Arabidopsis thaliana];AAM52879.1 transcription activator [Arabidopsis thaliana] &gt	GO:0032502;GO:0048366;GO:0003676;GO:0006355;GO:0006351;GO:0006139;GO:0005634;GO:0005524;GO:0006364	developmental process;leaf development;nucleic acid binding;regulation of transcription, DNA-templated;transcription, DNA-templated;nucleobase-containing compound metabolic process;nucleus;ATP binding;rRNA processing	-	-	-	-	-	-	Growth-regulating	Growth-regulating factor 4 OS=Arabidopsis thaliana GN=GRF4 PE=2 SV=1
AT4G26660	2778	0.22	4.09	0.18	0.05	-3.8139283	0.001792619	0.028822685	AT4G26660	kinesin-like protein [Arabidopsis thaliana] &gt;BAF01393.1 hypothetical protein [Arabidopsis thaliana] &gt;CAB43862.1 putative protein [Arabidopsis thaliana] &gt;AEE85234.1 kinesin-like protein [Arabidopsis thaliana] &gt;OAO99297.1 hypothetical protein AXX17_AT4G30790 [Arabidopsis thaliana];AAQ65104.1 At4g26660 [Arabidopsis thaliana] &gt;CAB79521.1 putative protein [Arabidopsis thaliana] &gt	GO:0009507;GO:0003777;GO:0007018	chloroplast;microtubule motor activity;microtubule-based movement	-	-	-	-	-	-	Kinesin-like	Kinesin-like protein KIN-12F OS=Arabidopsis thaliana GN=KIN12F PE=3 SV=1
AT4G02700	2306	0.37	2.7	0.03	0.06	-4.744258302	0.000419193	0.009596537	AT4G02700	BAA20282.1 sulfate transporter [Arabidopsis thaliana] &gt;CAB77755.1 sulfate transporter protein [Arabidopsis thaliana] &gt;2 [Arabidopsis thaliana];2 [Arabidopsis thaliana] &gt;AEE82215.1 sulfate transporter 3;BAF00964.1 sulfate transporter protein [Arabidopsis thaliana] &gt;O04289.1 RecName: Full=Sulfate transporter 3.2; AltName: Full=AST77 &gt;AAC78252.1 sulfate transporter protein [Arabidopsi…	GO:0055085;GO:0008272;GO:0005887;GO:0006810;GO:0015116;GO:0009507;GO:0015293;GO:0016021;GO:0008271;GO:0016020	transmembrane transport;sulfate transport;integral component of plasma membrane;transport;sulfate transmembrane transporter activity;chloroplast;symporter activity;integral component of membrane;secondary active sulfate transmembrane transporter activity;membrane	K17471	SULTR3	http://www.genome.jp/dbget-bin/www_bget?ko:K17471	-	-	KOG0236(P)(Sulfate/bicarbonate/oxalate exchanger SAT-1 and related transporters (SLC26 family))	Sulfate	Sulfate transporter 3.2 OS=Arabidopsis thaliana GN=SULTR3;2 PE=2 SV=1
AT1G05260	1254	1.28	2.21	0	0.12	-4.481098348	0.002356151	0.035235435	AT1G05260	AltName: Full=ATPRC;O23044.1 RecName: Full=Peroxidase 3; Flags: Precursor &gt;AAO44083.1 At1g05260 [Arabidopsis thaliana] &gt; AltName: Full=RCI3A; Short=Atperox P3;Peroxidase superfamily protein [Arabidopsis thaliana] &gt;AEE27815.1 Peroxidase superfamily protein [Arabidopsis thaliana];AAB94661.1 peroxidase precursor [Arabidopsis thaliana] &gt;BAE99836.1 putative peroxidase [Arabidopsis thaliana…	GO:0004601;GO:0009409;GO:0020037;GO:0042538;GO:0055114;GO:0006979;GO:0005783;GO:0005576;GO:0009269;GO:0046872;GO:0009505;GO:0009664;GO:0016491;GO:0042744	peroxidase activity;response to cold;heme binding;hyperosmotic salinity response;oxidation-reduction process;response to oxidative stress;endoplasmic reticulum;extracellular region;response to desiccation;metal ion binding;plant-type cell wall;plant-type cell wall organization;oxidoreductase activity;hydrogen peroxide catabolic process	K00430	E1.11.1.7	http://www.genome.jp/dbget-bin/www_bget?ko:K00430	Phenylpropanoid biosynthesis	ko00940	-	Peroxidase	Peroxidase 3 OS=Arabidopsis thaliana GN=PER3 PE=2 SV=1
AT3G52170	1983	5.84	10.92	2.86	2.22	-1.315833502	0.002513625	0.036939091	AT3G52170	ANM63578.1 DNA binding protein [Arabidopsis thaliana];NP_001190069.1 DNA binding protein [Arabidopsis thaliana] &gt;ANM63577.1 DNA binding protein [Arabidopsis thaliana] &gt;AAM20147.1 unknown protein [Arabidopsis thaliana] &gt;DNA binding protein [Arabidopsis thaliana] &gt;AEE78908.1 DNA binding protein [Arabidopsis thaliana] &gt;AEE78907.1 DNA binding protein [Arabidopsis thaliana] &gt;NP_00132…	GO:0008150;GO:0003677	biological_process;DNA binding	-	-	-	-	-	-	-	-
AT4G03210	1440	19.88	138.55	1.94	3.54	-4.451717102	0.000250583	0.006371347	AT4G03210	Short=XTH-9;AAL62345.1 putative xyloglucan endotransglycosylase [Arabidopsis thaliana] &gt;xyloglucan endotransglucosylase/hydrolase 9 [Arabidopsis thaliana] &gt;AEE82292.1 xyloglucan endotransglucosylase/hydrolase 9 [Arabidopsis thaliana] &gt;AAN72210.1 putative xyloglucan endotransglycosylase [Arabidopsis thaliana] &gt;AEE82293.1 xyloglucan endotransglucosylase/hydrolase 9 [Arabidopsis thaliana…	GO:0016798;GO:0005975;GO:0071555;GO:0004553;GO:0005576;GO:0048046;GO:0010411;GO:0042546;GO:0016762;GO:0006073;GO:0016787;GO:0005618;GO:0008152;GO:0016740	hydrolase activity, acting on glycosyl bonds;carbohydrate metabolic process;cell wall organization;hydrolase activity, hydrolyzing O-glycosyl compounds;extracellular region;apoplast;xyloglucan metabolic process;cell wall biogenesis;xyloglucan:xyloglucosyl transferase activity;cellular glucan metabolic process;hydrolase activity;cell wall;metabolic process;transferase activity	K08235	E2.4.1.207	http://www.genome.jp/dbget-bin/www_bget?ko:K08235	-	-	-	Xyloglucan	Xyloglucan endotransglucosylase/hydrolase protein 9 OS=Arabidopsis thaliana GN=XTH9 PE=2 SV=2
AT5G23400	2363	1.76	4.97	0.52	0.79	-1.936982918	0.003430941	0.046117741	AT5G23400	BAB09556.1 disease resistance protein-like [Arabidopsis thaliana] &gt;Leucine-rich repeat (LRR) family protein [Arabidopsis thaliana] &gt;AAO29978.1 unknown protein [Arabidopsis thaliana] &gt;AAM13082.1 unknown protein [Arabidopsis thaliana] &gt;OAO90917.1 hypothetical protein AXX17_AT5G22970 [Arabidopsis thaliana];AED93160.1 Leucine-rich repeat (LRR) family protein [Arabidopsis thaliana] &gt	GO:0005618;GO:0007165;GO:0006952;GO:0009506;GO:0005829;GO:0005886	cell wall;signal transduction;defense response;plasmodesma;cytosol;plasma membrane	-	-	-	-	-	-	DNA	DNA damage-repair/toleration protein DRT100 OS=Arabidopsis thaliana GN=DRT100 PE=2 SV=2
AT5G45670	1759	2.82	14.05	0.15	0.27	-4.878451893	6.38E-09	8.02E-07	AT5G45670	OAO91996.1 hypothetical protein AXX17_AT5G44060 [Arabidopsis thaliana];BAB09209.1 GDSL-motif lipase/hydrolase-like protein [Arabidopsis thaliana] &gt;Q9FK75.1 RecName: Full=GDSL esterase/lipase At5g45670;AAM19940.1 AT5g45670/MRA19_6 [Arabidopsis thaliana] &gt; AltName: Full=Extracellular lipase At5g45670;AAL48238.1 AT5g45670/MRA19_6 [Arabidopsis thaliana] &gt; Flags: Precursor &gt;GDSL-like Lipas…	GO:0016042;GO:0006629;GO:0005576;GO:0052689;GO:0016788;GO:0016787	lipid catabolic process;lipid metabolic process;extracellular region;carboxylic ester hydrolase activity;hydrolase activity, acting on ester bonds;hydrolase activity	-	-	-	-	-	-	GDSL	GDSL esterase/lipase At5g45670 OS=Arabidopsis thaliana GN=At5g45670 PE=2 SV=1
AT5G42610	1047	3.18	3.34	0.22	0.51	-2.734440667	0.002684375	0.038668636	AT5G42610	Flags: Precursor &gt;AAU44564.1 hypothetical protein AT5G42610 [Arabidopsis thaliana] &gt;AAV63930.1 hypothetical protein At5g42610 [Arabidopsis thaliana] &gt;AED94835.1 calcium uniporter (DUF607) [Arabidopsis thaliana];BAB10499.1 unnamed protein product [Arabidopsis thaliana] &gt;Q9FJV7.1 RecName: Full=Calcium uniporter protein 4, mitochondrial;calcium uniporter (DUF607) [Arabidopsis thaliana] &…	GO:0016020;GO:0016021;GO:0006816;GO:0005739;GO:0005262;GO:0006811;GO:0006810;GO:0015292;GO:0070588;GO:0005743	membrane;integral component of membrane;calcium ion transport;mitochondrion;calcium channel activity;ion transport;transport;uniporter activity;calcium ion transmembrane transport;mitochondrial inner membrane	-	-	-	-	-	KOG2966(R)(Uncharacterized conserved protein)	Calcium	Calcium uniporter protein 4, mitochondrial OS=Arabidopsis thaliana GN=At5g42610 PE=2 SV=1
AT4G31840	895	5.59	44.65	1.92	2.19	-3.145587769	8.45E-05	0.002636439	AT4G31840	AAM65916.1 similar to early nodulins [Arabidopsis thaliana] &gt;CAB79902.1 putative protein [Arabidopsis thaliana] &gt;early nodulin-like protein 15 [Arabidopsis thaliana] &gt;CAB40754.1 putative protein [Arabidopsis thaliana] &gt;AAL91213.1 putative protein [Arabidopsis thaliana] &gt;AAO00905.1 putative protein [Arabidopsis thaliana] &gt;AEE85966.1 early nodulin-like protein 15 [Arabidopsis thal…	GO:0005886;GO:0031225;GO:0005507;GO:0009055;GO:0016021;GO:0016020;GO:0046658	plasma membrane;anchored component of membrane;copper ion binding;electron carrier activity;integral component of membrane;membrane;anchored component of plasma membrane	-	-	-	-	-	-	Early	Early nodulin-like protein 1 OS=Arabidopsis thaliana GN=At2g25060 PE=1 SV=2
AT5G23940	1948	1.58	19.44	0.44	0.44	-4.121575887	4.24E-06	0.000215913	AT5G23940	AltName: Full=Protein PERMEABLE LEAVES 3 &gt; AltName: Full=Protein DEFECTIVE IN CUTICULAR RIDGES;AAN46797.1 At5g23940/MRO11_2 [Arabidopsis thaliana] &gt;BAB10067.1 acyltransferase [Arabidopsis thaliana] &gt;HXXXD-type acyl-transferase family protein [Arabidopsis thaliana] &gt;AAN31909.1 putative acyltransferase [Arabidopsis thaliana] &gt;Q9FF86.1 RecName: Full=BAHD acyltransferase DCR;AED93236.1…	GO:0016746;GO:0051179;GO:0005829;GO:0009793;GO:0005737;GO:0010090;GO:0016747;GO:0090626;GO:0010143;GO:0016740	transferase activity, transferring acyl groups;localization;cytosol;embryo development ending in seed dormancy;cytoplasm;trichome morphogenesis;transferase activity, transferring acyl groups other than amino-acyl groups;plant epidermis morphogenesis;cutin biosynthetic process;transferase activity	K19747	DCR	http://www.genome.jp/dbget-bin/www_bget?ko:K19747	-	-	-	BAHD	BAHD acyltransferase DCR OS=Arabidopsis thaliana GN=DCR PE=2 SV=1
AT5G38000	1263	1.26	5.23	0.12	0.06	-4.898392357	7.35E-05	0.00234518	AT5G38000	AAP37675.1 At5g38000 [Arabidopsis thaliana] &gt;BAF00025.1 oxidoreductase like protein [Arabidopsis thaliana] &gt;ANM69524.1 Zinc-binding dehydrogenase family protein [Arabidopsis thaliana];Zinc-binding dehydrogenase family protein [Arabidopsis thaliana] &gt;AED94256.1 Zinc-binding dehydrogenase family protein [Arabidopsis thaliana];ANM69525.1 Zinc-binding dehydrogenase family protein [Arabidopsi…	GO:0006979;GO:0016491;GO:0009506;GO:0055114;GO:0008270;GO:0005737	response to oxidative stress;oxidoreductase activity;plasmodesma;oxidation-reduction process;zinc ion binding;cytoplasm	K08070	E1.3.1.74	http://www.genome.jp/dbget-bin/www_bget?ko:K08070	-	-	KOG1196(R)(Predicted NAD-dependent oxidoreductase)	NADPH-dependent	NADPH-dependent oxidoreductase 2-alkenal reductase OS=Arabidopsis thaliana GN=AER PE=1 SV=1
AT4G36260	1757	1.99	2.64	0.46	0.38	-2.055554118	0.003296589	0.044838148	AT4G36260	CAA18132.1 putative protein [Arabidopsis thaliana] &gt;AEE86640.1 Lateral root primordium (LRP) protein-like protein [Arabidopsis thaliana] &gt;OAP00637.1 STY2 [Arabidopsis thaliana]; AltName: Full=Protein STYLISH 2 &gt;O65517.1 RecName: Full=Protein SHI RELATED SEQUENCE 2;CAB80297.1 putative protein [Arabidopsis thaliana] &gt;Lateral root primordium (LRP) protein-like protein [Arabidopsis thalia…	GO:0048479;GO:0048480;GO:0009938;GO:0003677;GO:0010051;GO:0010252;GO:0046872;GO:0009734;GO:0009851;GO:0003700;GO:0007275;GO:0005634	style development;stigma development;negative regulation of gibberellic acid mediated signaling pathway;DNA binding;xylem and phloem pattern formation;auxin homeostasis;metal ion binding;auxin-activated signaling pathway;auxin biosynthetic process;transcription factor activity, sequence-specific DNA binding;multicellular organism development;nucleus	-	-	-	-	-	-	Protein	Protein SHI RELATED SEQUENCE 2 OS=Arabidopsis thaliana GN=SRS2 PE=2 SV=1
AT3G08770	726	4.14	70.7	0	0.25	-7.711071241	0.001065676	0.019512465	AT3G08770	BAE73271.1 xylogen like protein 15 [Arabidopsis thaliana] &gt; Flags: Precursor &gt;AAF76932.1 lipid transfer protein 6 [Arabidopsis thaliana] &gt;AAM10179.1 putative nonspecific lipid-transfer protein [Arabidopsis thaliana] &gt;Q9LDB4.1 RecName: Full=Non-specific lipid-transfer protein 6;OAP05468.1 LTP6 [Arabidopsis thaliana];AEE74677.1 lipid transfer protein 6 [Arabidopsis thaliana];AAM63704.1 …	GO:0006810;GO:0008289;GO:0005576;GO:0009414;GO:0016020;GO:0006869	transport;lipid binding;extracellular region;response to water deprivation;membrane;lipid transport	-	-	-	-	-	-	Non-specific	Non-specific lipid-transfer protein 6 OS=Arabidopsis thaliana GN=LTP6 PE=3 SV=1
AT5G13840	1748	0.98	6.98	0.39	0.27	-3.232678651	0.00052815	0.011438851	AT5G13840	FIZZY-related 3 [Arabidopsis thaliana] &gt; AltName: Full=Cell cycle switch protein CCS52B &gt;NP_001190305.1 FIZZY-related 3 [Arabidopsis thaliana] &gt;AAN72176.1 cell cycle switch protein [Arabidopsis thaliana] &gt;AED91948.1 FIZZY-related 3 [Arabidopsis thaliana] &gt;AED91949.1 FIZZY-related 3 [Arabidopsis thaliana];Q8LPL5.1 RecName: Full=Protein FIZZY-RELATED 3;AAM20433.1 cell cycle switch pr…	GO:0005834;GO:1904668;GO:0005634;GO:0004871;GO:0097027;GO:0016567;GO:0005515;GO:0007165;GO:0051301;GO:0007067;GO:0010997;GO:0007049	heterotrimeric G-protein complex;positive regulation of ubiquitin protein ligase activity;nucleus;signal transducer activity;ubiquitin-protein transferase activator activity;protein ubiquitination;protein binding;signal transduction;cell division;mitotic cell cycle;anaphase-promoting complex binding;cell cycle	K03364	CDH1	http://www.genome.jp/dbget-bin/www_bget?ko:K03364	Ubiquitin mediated proteolysis	ko04120	KOG0305(DO)(Anaphase promoting complex, Cdc20, Cdh1, and Ama1 subunits)	Protein	Protein FIZZY-RELATED 3 OS=Arabidopsis thaliana GN=FZR3 PE=1 SV=1
AT5G54670	2957	2.7	5.4	0.7	0.46	-2.407175089	3.26E-06	0.000174808	AT5G54670	P46875.1 RecName: Full=Kinesin-like protein KIN-14N;OAO96132.1 KATC [Arabidopsis thaliana] &gt;ANM68862.1 kinesin 3 [Arabidopsis thaliana];NP_001330580.1 kinesin 3 [Arabidopsis thaliana] &gt;AED96525.1 kinesin 3 [Arabidopsis thaliana] &gt;BAF00095.1 heavy chain polypeptide of kinesin like protein [Arabidopsis thaliana] &gt;AAO24588.1 At5g54670 [Arabidopsis thaliana] &gt; AltName: Full=Kinesin-lik…	GO:0005871;GO:0003777;GO:0051301;GO:0005874;GO:0007067;GO:0007049;GO:0007018;GO:0005856;GO:0005524;GO:0016887;GO:0000166;GO:0005737;GO:0008017	kinesin complex;microtubule motor activity;cell division;microtubule;mitotic cell cycle;cell cycle;microtubule-based movement;cytoskeleton;ATP binding;ATPase activity;nucleotide binding;cytoplasm;microtubule binding	K10405	KIFC1	http://www.genome.jp/dbget-bin/www_bget?ko:K10405	-	-	KOG0239(Z)(Kinesin (KAR3 subfamily))	Kinesin-like	Kinesin-like protein KIN-14N OS=Arabidopsis thaliana GN=KIN14N PE=1 SV=1
AT1G74650	1684	8.73	8.42	2.74	1.6	-1.595786108	0.000213988	0.005584374	AT1G74650	OAP13954.1 MYB31 [Arabidopsis thaliana] &gt;AEE35618.1 myb domain protein 31 [Arabidopsis thaliana];ANM57862.1 myb domain protein 31 [Arabidopsis thaliana];myb domain protein 31 [Arabidopsis thaliana] &gt;AAG52371.1 putative MYB family transcription factor; 97813-99093 [Arabidopsis thaliana] &gt;ABL66738.1 At1g74650 [Arabidopsis thaliana] &gt	GO:0010200;GO:0001135;GO:0009751;GO:0009739;GO:0003700;GO:0003677;GO:0006355;GO:0043565;GO:0044212;GO:0030154;GO:0006357;GO:0000981;GO:0005634	response to chitin;transcription factor activity, RNA polymerase II transcription factor recruiting;response to salicylic acid;response to gibberellin;transcription factor activity, sequence-specific DNA binding;DNA binding;regulation of transcription, DNA-templated;sequence-specific DNA binding;transcription regulatory region DNA binding;cell differentiation;regulation of transcription from RNA …	K09422	MYBP	http://www.genome.jp/dbget-bin/www_bget?ko:K09422	-	-	-	Myb-related	Myb-related protein 306 OS=Antirrhinum majus GN=MYB306 PE=2 SV=1
AT3G06035	1070	15.5	47.06	3.64	5.19	-2.377729606	9.88E-06	0.00044702	AT3G06035	OAP02057.1 hypothetical protein AXX17_AT3G05730 [Arabidopsis thaliana];AEE74333.1 Glycoprotein membrane precursor GPI-anchored [Arabidopsis thaliana] &gt; Flags: Precursor &gt;BAE99958.1 hypothetical protein [Arabidopsis thaliana] &gt;AAP21222.1 At3g06035 [Arabidopsis thaliana] &gt;Q84MC0.1 RecName: Full=Uncharacterized GPI-anchored protein At3g06035;Glycoprotein membrane precursor GPI-anchored […	GO:0016021;GO:0016020;GO:0008150;GO:0031225;GO:0005886;GO:0003674	integral component of membrane;membrane;biological_process;anchored component of membrane;plasma membrane;molecular_function	-	-	-	-	-	-	Uncharacterized	Uncharacterized GPI-anchored protein At3g06035 OS=Arabidopsis thaliana GN=At3g06035 PE=2 SV=1
AT2G34150	2847	1.18	3.24	0.29	0.33	-2.391647402	0.000809452	0.01583971	AT2G34150	AltName: Full=Protein WAVE1 &gt;AEC08925.1 SCAR family protein [Arabidopsis thaliana];ANM62860.1 SCAR family protein [Arabidopsis thaliana];Q6AWX6.1 RecName: Full=Protein SCAR1;SCAR family protein [Arabidopsis thaliana] &gt;DAA05586.1 TPA_exp: SCAR1 [Arabidopsis thaliana] &gt; Short=AtSCAR1	GO:0005737;GO:0003785;GO:0071944;GO:0005856;GO:0030036;GO:0031209;GO:0005515;GO:0016020;GO:0043229;GO:0003779;GO:0051127	cytoplasm;actin monomer binding;cell periphery;cytoskeleton;actin cytoskeleton organization;SCAR complex;protein binding;membrane;intracellular organelle;actin binding;positive regulation of actin nucleation	-	-	-	-	-	-	Protein	Protein SCAR1 OS=Arabidopsis thaliana GN=SCAR1 PE=1 SV=1
AT1G77920	1687	40.59	39.27	16.35	4.65	-1.559170713	0.001993357	0.031246361	AT1G77920	Q93ZE2.1 RecName: Full=Transcription factor TGA7;OAP14629.1 TGA7 [Arabidopsis thaliana];BAF00755.1 bZip transcription factor AtbZip50 [Arabidopsis thaliana] &gt;bZIP transcription factor family protein [Arabidopsis thaliana] &gt; AltName: Full=bZIP transcription factor 50;AAQ22633.1 At1g77920/F28K19_13 [Arabidopsis thaliana] &gt;AAL14391.1 At1g77920/F28K19_13 [Arabidopsis thaliana] &gt;AEE36045.1…	GO:0005634;GO:0005515;GO:0042742;GO:0043565;GO:0006351;GO:0003700;GO:0003677;GO:0006355;GO:0005516	nucleus;protein binding;defense response to bacterium;sequence-specific DNA binding;transcription, DNA-templated;transcription factor activity, sequence-specific DNA binding;DNA binding;regulation of transcription, DNA-templated;calmodulin binding	K14431	TGA	http://www.genome.jp/dbget-bin/www_bget?ko:K14431	Plant hormone signal transduction	ko04075	-	Transcription	Transcription factor TGA7 OS=Arabidopsis thaliana GN=TGA7 PE=1 SV=1
AT2G38110	2214	4.55	6.1	1.48	1.81	-1.292219309	0.002296164	0.034577868	AT2G38110	glycerol-3-phosphate acyltransferase 6 [Arabidopsis thaliana] &gt;AEC09490.1 glycerol-3-phosphate acyltransferase 6 [Arabidopsis thaliana];AAM47976.1 unknown protein [Arabidopsis thaliana] &gt;AAC27160.1 unknown protein [Arabidopsis thaliana] &gt;O80437.1 RecName: Full=Glycerol-3-phosphate 2-O-acyltransferase 6;AAL32799.1 Unknown protein [Arabidopsis thaliana] &gt; Short=AtGPAT6; AltName: Full=Gl…	GO:0090447;GO:0016021;GO:0005739;GO:0016740;GO:0010143;GO:0016020;GO:0008152;GO:0009908;GO:0016791;GO:0006629;GO:0008654;GO:0016746	glycerol-3-phosphate 2-O-acyltransferase activity;integral component of membrane;mitochondrion;transferase activity;cutin biosynthetic process;membrane;metabolic process;flower development;phosphatase activity;lipid metabolic process;phospholipid biosynthetic process;transferase activity, transferring acyl groups	K13508	GPAT	http://www.genome.jp/dbget-bin/www_bget?ko:K13508	Glycerolipid metabolism;Glycerophospholipid metabolism	ko00561,ko00564	-	Glycerol-3-phosphate	Glycerol-3-phosphate 2-O-acyltransferase 6 OS=Arabidopsis thaliana GN=GPAT6 PE=1 SV=1
AT5G51950	1912	0.95	3.85	0	0	-8.135087471	2.33E-06	0.000132485	AT5G51950	AAK56275.1 AT5g51950/MSG15_3 [Arabidopsis thaliana] &gt;Glucose-methanol-choline (GMC) oxidoreductase family protein [Arabidopsis thaliana] &gt;AED96149.1 Glucose-methanol-choline (GMC) oxidoreductase family protein [Arabidopsis thaliana];ANM70948.1 Glucose-methanol-choline (GMC) oxidoreductase family protein [Arabidopsis thaliana];AAP21162.1 At5g51950/MSG15_3 [Arabidopsis thaliana] &gt	GO:0016614;GO:0009507;GO:0016491;GO:0016832;GO:0055114;GO:0050660	oxidoreductase activity, acting on CH-OH group of donors;chloroplast;oxidoreductase activity;aldehyde-lyase activity;oxidation-reduction process;flavin adenine dinucleotide binding	-	-	-	-	-	-	Protein	Protein HOTHEAD OS=Arabidopsis thaliana GN=HTH PE=1 SV=1
AT3G15990	2274	4.58	6.43	0.83	1.02	-2.169748539	1.72E-06	0.000102947	AT3G15990	Q9LW86.1 RecName: Full=Probable sulfate transporter 3.4 &gt;AEE75760.1 sulfate transporter 3;4 [Arabidopsis thaliana] &gt;4 [Arabidopsis thaliana];BAB02665.1 sulfate transporter [Arabidopsis thaliana] &gt;sulfate transporter 3;BAB21264.1 sulfate transporter Sultr3	GO:1902358;GO:0055085;GO:0009506;GO:0008272;GO:0005887;GO:0006810;GO:0016021;GO:0008271;GO:0015116;GO:0015293;GO:0016020	sulfate transmembrane transport;transmembrane transport;plasmodesma;sulfate transport;integral component of plasma membrane;transport;integral component of membrane;secondary active sulfate transmembrane transporter activity;sulfate transmembrane transporter activity;symporter activity;membrane	K17471	SULTR3	http://www.genome.jp/dbget-bin/www_bget?ko:K17471	-	-	KOG0236(P)(Sulfate/bicarbonate/oxalate exchanger SAT-1 and related transporters (SLC26 family))	Probable	Probable sulfate transporter 3.4 OS=Arabidopsis thaliana GN=SULTR3;4 PE=2 SV=1
AT1G66350	2082	6.2	9.63	1.87	2.75	-1.36258347	0.001565735	0.026111703	AT1G66350	Short=RGA-like protein &gt;Q9C8Y3.1 RecName: Full=DELLA protein RGL1;AEE34499.1 RGA-like 1 [Arabidopsis thaliana];AAG52171.1 gibberellin regulatory protein, putative;AAL49792.1 putative gibberellin regulatory protein [Arabidopsis thaliana] &gt; 49974-51509 [Arabidopsis thaliana] &gt;RGA-like 1 [Arabidopsis thaliana] &gt;AAM20156.1 putative gibberellin regulatory protein [Arabidopsis thaliana] &gt…	GO:0043565;GO:2000377;GO:0009867;GO:0009863;GO:0009740;GO:0003700;GO:0006351;GO:0006355;GO:0042538;GO:0009739;GO:0009908;GO:0010187;GO:0009737;GO:0009938;GO:0005634;GO:0009723;GO:0009651;GO:0007275;GO:0000989;GO:0030154;GO:2000033	sequence-specific DNA binding;regulation of reactive oxygen species metabolic process;jasmonic acid mediated signaling pathway;salicylic acid mediated signaling pathway;gibberellic acid mediated signaling pathway;transcription factor activity, sequence-specific DNA binding;transcription, DNA-templated;regulation of transcription, DNA-templated;hyperosmotic salinity response;response to gibberelli…	K14494	DELLA	http://www.genome.jp/dbget-bin/www_bget?ko:K14494	Plant hormone signal transduction	ko04075	-	DELLA	DELLA protein RGL1 OS=Arabidopsis thaliana GN=RGL1 PE=1 SV=1
AT3G23670	4330	0.27	3.98	0.08	0.08	-4.469214845	3.46E-05	0.001256282	AT3G23670	AAN16471.1 phragmoplast-associated kinesin-related protein 1-like protein [Arabidopsis thaliana] &gt; AltName: Full=Phragmoplast-associated kinesin-related protein 1-like protein;phragmoplast-associated kinesin-related protein [Arabidopsis thaliana] &gt;AAM74514.1 AT3g23670/MDB19_16 [Arabidopsis thaliana] &gt;AAN16470.1 phragmoplast-associated kinesin-related protein 1-like protein [Arabidopsis t…	GO:0055046;GO:0005874;GO:0005515;GO:0003777;GO:0005871;GO:0007112;GO:0005856;GO:0007018;GO:0005737;GO:0008574;GO:0009524;GO:0008017;GO:0005524;GO:0000914;GO:0080175;GO:0000166	microgametogenesis;microtubule;protein binding;microtubule motor activity;kinesin complex;male meiosis cytokinesis;cytoskeleton;microtubule-based movement;cytoplasm;ATP-dependent microtubule motor activity, plus-end-directed;phragmoplast;microtubule binding;ATP binding;phragmoplast assembly;phragmoplast microtubule organization;nucleotide binding	K10400	KIF15	http://www.genome.jp/dbget-bin/www_bget?ko:K10400	-	-	KOG4280(Z)(Kinesin-like protein);KOG0245(Z)(Kinesin-like protein)	Kinesin-like	Kinesin-like protein KIN-12B OS=Arabidopsis thaliana GN=KIN12B PE=1 SV=1
AT1G75390	1311	5.89	7.15	1.32	0.6	-2.3596284	6.34E-05	0.002071817	AT1G75390	AEE35713.1 basic leucine-zipper 44 [Arabidopsis thaliana] &gt;BAH56944.1 AT1G75390 [Arabidopsis thaliana] &gt;C0Z2L5.1 RecName: Full=bZIP transcription factor 44;BAH57106.1 AT1G75390 [Arabidopsis thaliana] &gt;AEE35714.1 basic leucine-zipper 44 [Arabidopsis thaliana];OAP13438.1 hypothetical protein AXX17_AT1G69840 [Arabidopsis thaliana];basic leucine-zipper 44 [Arabidopsis thaliana] &gt;BAH30372.…	GO:0005515;GO:0005634;GO:0044212;GO:0003677;GO:0006355;GO:0006351;GO:0003700;GO:0043565;GO:0046982;GO:0009845	protein binding;nucleus;transcription regulatory region DNA binding;DNA binding;regulation of transcription, DNA-templated;transcription, DNA-templated;transcription factor activity, sequence-specific DNA binding;sequence-specific DNA binding;protein heterodimerization activity;seed germination	-	-	-	-	-	-	bZIP	bZIP transcription factor 44 OS=Arabidopsis thaliana GN=BZIP44 PE=1 SV=1
AT1G54575	653	114.87	134.57	46.11	13.16	-1.651521457	0.001148602	0.020555394	AT1G54575	ANM61016.1 hypothetical protein AT1G54575 [Arabidopsis thaliana];hypothetical protein AT1G54575 [Arabidopsis thaliana] &gt	GO:0003674;GO:0008150;GO:0005634	molecular_function;biological_process;nucleus	-	-	-	-	-	-	-	-
AT5G41400	901	34.75	15.37	4.79	4.43	-2.057277054	9.32E-05	0.002863912	AT5G41400	AED94674.1 RING/U-box superfamily protein [Arabidopsis thaliana];RING/U-box superfamily protein [Arabidopsis thaliana] &gt;BAB08512.1 RING zinc finger protein-like [Arabidopsis thaliana] &gt;AAO22788.1 putative RING zinc finger protein [Arabidopsis thaliana] &gt;AAO42416.1 putative RING zinc finger protein [Arabidopsis thaliana] &gt	GO:0008270;GO:0046872	zinc ion binding;metal ion binding	K16281	RHA1	http://www.genome.jp/dbget-bin/www_bget?ko:K16281	-	-	-	E3	E3 ubiquitin-protein ligase RHA1B OS=Arabidopsis thaliana GN=RHA1B PE=2 SV=1
AT5G27120	2114	21.18	42.6	9.46	7.47	-1.504895959	3.66E-05	0.001315875	AT5G27120	AED93652.1 NOP56-like pre RNA processing ribonucleoprotein [Arabidopsis thaliana];O04658.2 RecName: Full=Probable nucleolar protein 5-1;AAM20318.1 putative SAR DNA-binding protein [Arabidopsis thaliana] &gt; AltName: Full=MAR-binding NOP56/58 homolog 1;NOP56-like pre RNA processing ribonucleoprotein [Arabidopsis thaliana] &gt;AAG40836.1 NOP58-like protein F108 [Arabidopsis thaliana] &gt; AltName:…	GO:0042254;GO:0032040;GO:0005730;GO:0003677;GO:0031428;GO:0000154;GO:0005829;GO:0005634;GO:0009506;GO:0030515	ribosome biogenesis;small-subunit processome;nucleolus;DNA binding;box C/D snoRNP complex;rRNA modification;cytosol;nucleus;plasmodesma;snoRNA binding	K14565	NOP58	http://www.genome.jp/dbget-bin/www_bget?ko:K14565	Ribosome biogenesis in eukaryotes	ko03008	KOG2574(A)(mRNA splicing factor PRP31)	Probable	Probable nucleolar protein 5-1 OS=Arabidopsis thaliana GN=NOP5-1 PE=1 SV=2
AT4G02290	2047	2.08	28.88	0.03	0.13	-7.121331595	5.98E-05	0.001989015	AT4G02290	CAB80722.1 putative endo-1, 4-beta glucanase [Arabidopsis thaliana] &gt;glycosyl hydrolase 9B13 [Arabidopsis thaliana] &gt;AAM26639.1 AT4g02290/T2H3_5 [Arabidopsis thaliana] &gt;O81416.1 RecName: Full=Endoglucanase 17;AAL85001.1 AT4g02290/T2H3_5 [Arabidopsis thaliana] &gt; Flags: Precursor &gt;AEE82151.1 glycosyl hydrolase 9B13 [Arabidopsis thaliana];AAC28173.1 T2H3.5 [Arabidopsis thaliana] &gt; …	GO:0005975;GO:0016798;GO:0004553;GO:0005576;GO:0030245;GO:0071555;GO:0008810;GO:0008152;GO:0000272;GO:0003824;GO:0016787	carbohydrate metabolic process;hydrolase activity, acting on glycosyl bonds;hydrolase activity, hydrolyzing O-glycosyl compounds;extracellular region;cellulose catabolic process;cell wall organization;cellulase activity;metabolic process;polysaccharide catabolic process;catalytic activity;hydrolase activity	-	-	-	-	-	-	Endoglucanase	Endoglucanase 17 OS=Arabidopsis thaliana GN=At4g02290 PE=2 SV=1
AT3G57150	2261	37.08	72.05	16.46	16.97	-1.293641577	0.000111951	0.003335782	AT3G57150	AEE79621.1 homologue of NAP57 [Arabidopsis thaliana] &gt;BAH30494.1 hypothetical protein, partial [Arabidopsis thaliana] &gt;AAO41863.1 unknown protein [Arabidopsis thaliana] &gt; AltName: Full=Dyskerin; AltName: Full=Nucleolar protein NAP57 homolog &gt;homologue of NAP57 [Arabidopsis thaliana] &gt; Short=AtNAP57; AltName: Full=CBF5 homolog;CAB72185.1 putative protein [Arabidopsis thaliana] &gt;Q…	GO:0042254;GO:0001522;GO:0016853;GO:1990481;GO:0009451;GO:0030529;GO:0005730;GO:0000495;GO:0031429;GO:0009982;GO:0006364;GO:0005829;GO:0005634;GO:0003723;GO:0031120;GO:0009506;GO:0006396;GO:0031118	ribosome biogenesis;pseudouridine synthesis;isomerase activity;mRNA pseudouridine synthesis;RNA modification;intracellular ribonucleoprotein complex;nucleolus;box H/ACA snoRNA 3'-end processing;box H/ACA snoRNP complex;pseudouridine synthase activity;rRNA processing;cytosol;nucleus;RNA binding;snRNA pseudouridine synthesis;plasmodesma;RNA processing;rRNA pseudouridine synthesis	K11131	DKC1,NOLA4,CBF5	http://www.genome.jp/dbget-bin/www_bget?ko:K11131	Ribosome biogenesis in eukaryotes	ko03008	KOG2529(J)(Pseudouridine synthase)	H/ACA	H/ACA ribonucleoprotein complex subunit 4 OS=Arabidopsis thaliana GN=CBF5 PE=1 SV=1
AT3G51740	3234	1.18	11.59	0.43	0.8	-2.918923775	0.000479413	0.010660212	AT3G51740	Q9SCT4.1 RecName: Full=Probably inactive leucine-rich repeat receptor-like protein kinase IMK2;AAK96706.1 putative protein [Arabidopsis thaliana] &gt;inflorescence meristem receptor-like kinase 2 [Arabidopsis thaliana] &gt;CAB63160.1 putative protein [Arabidopsis thaliana] &gt;AEE78832.1 inflorescence meristem receptor-like kinase 2 [Arabidopsis thaliana];AAK50115.1 AT3g51740/T18N14_120 [Arabidop…	GO:0009505;GO:0016020;GO:0007169;GO:0004674;GO:0006468;GO:0016021;GO:0016301;GO:0005618;GO:0005524;GO:0000166;GO:0004672;GO:0005886;GO:0009506	plant-type cell wall;membrane;transmembrane receptor protein tyrosine kinase signaling pathway;protein serine/threonine kinase activity;protein phosphorylation;integral component of membrane;kinase activity;cell wall;ATP binding;nucleotide binding;protein kinase activity;plasma membrane;plasmodesma	-	-	-	-	-	-	Probably	Probably inactive leucine-rich repeat receptor-like protein kinase IMK2 OS=Arabidopsis thaliana GN=IMK2 PE=1 SV=1
AT5G38940	1003	0.78	5.89	0	0	-7.233518844	0.000186342	0.005017288	AT5G38940	ANM69196.1 RmlC-like cupins superfamily protein [Arabidopsis thaliana];RmlC-like cupins superfamily protein [Arabidopsis thaliana] &gt	GO:0030145;GO:0048046;GO:0005576;GO:0009651;GO:0046872;GO:0033609;GO:0005618;GO:0046564;GO:0045735	manganese ion binding;apoplast;extracellular region;response to salt stress;metal ion binding;oxalate metabolic process;cell wall;oxalate decarboxylase activity;nutrient reservoir activity	-	-	-	-	-	-	Germin-like	Germin-like protein subfamily 1 member 11 OS=Arabidopsis thaliana GN=At5g38940 PE=2 SV=1
AT4G26760	2223	5.24	14.01	1.91	2.38	-1.739614748	0.00063031	0.013164992	AT4G26760	ABO38779.1 At4g26760 [Arabidopsis thaliana] &gt;AEE85249.1 microtubule-associated protein 65-2 [Arabidopsis thaliana] &gt;microtubule-associated protein 65-2 [Arabidopsis thaliana] &gt;OAP00113.1 MAP65-2 [Arabidopsis thaliana];AAM62657.1 microtubule-associated protein MAP65-1a [Arabidopsis thaliana] &gt;Q8LEG3.1 RecName: Full=65-kDa microtubule-associated protein 2; Short=AtMAP65-2 &gt	GO:0005634;GO:0005737;GO:0009524;GO:0008017;GO:0009574;GO:0000922;GO:0005856;GO:0000911;GO:0051301;GO:0072686;GO:0008283;GO:0007049;GO:0000226;GO:0005874;GO:0055028;GO:0007067;GO:0048528;GO:0005819;GO:0000910	nucleus;cytoplasm;phragmoplast;microtubule binding;preprophase band;spindle pole;cytoskeleton;cytokinesis by cell plate formation;cell division;mitotic spindle;cell proliferation;cell cycle;microtubule cytoskeleton organization;microtubule;cortical microtubule;mitotic cell cycle;post-embryonic root development;spindle;cytokinesis	K16732	PRC1	http://www.genome.jp/dbget-bin/www_bget?ko:K16732	-	-	-	65-kDa	65-kDa microtubule-associated protein 2 OS=Arabidopsis thaliana GN=MAP65-2 PE=1 SV=1
AT5G60960	1944	10.64	19.88	2.69	4.96	-1.574528493	0.000604638	0.012740847	AT5G60960	Q9FME4.1 RecName: Full=Pentatricopeptide repeat-containing protein PNM1, mitochondrial; Flags: Precursor &gt;BAB10645.1 unnamed protein product [Arabidopsis thaliana] &gt;Pentatricopeptide repeat (PPR) superfamily protein [Arabidopsis thaliana] &gt;AED97403.1 Pentatricopeptide repeat (PPR) superfamily protein [Arabidopsis thaliana] &gt;OAO90110.1 PNM1 [Arabidopsis thaliana]; AltName: Full=PPR PRO…	GO:0005634;GO:0003723;GO:0006417;GO:0004519;GO:0006355;GO:0006351;GO:0005515;GO:0003729;GO:0009451;GO:0005759;GO:0005739	nucleus;RNA binding;regulation of translation;endonuclease activity;regulation of transcription, DNA-templated;transcription, DNA-templated;protein binding;mRNA binding;RNA modification;mitochondrial matrix;mitochondrion	-	-	-	-	-	-	Pentatricopeptide	Pentatricopeptide repeat-containing protein PNM1, mitochondrial OS=Arabidopsis thaliana GN=PNM1 PE=1 SV=1
AT5G47500	1454	1.36	16.86	0.05	0.19	-5.773294471	5.47E-07	3.93E-05	AT5G47500	AAN18134.1 At5g47500/MNJ7_9 [Arabidopsis thaliana] &gt;Q8LPF3.1 RecName: Full=Probable pectinesterase 68; Short=AtPME68; AltName: Full=Pectin methylesterase 68; Flags: Precursor &gt;AED95526.1 Pectin lyase-like superfamily protein [Arabidopsis thaliana];AAM26686.1 AT5g47500/MNJ7_9 [Arabidopsis thaliana] &gt;Pectin lyase-like superfamily protein [Arabidopsis thaliana] &gt; Short=PE 68	GO:0045490;GO:0030599;GO:0005576;GO:0071555;GO:0042545;GO:0009505;GO:0016020;GO:0045330;GO:0005618;GO:0016787;GO:0016021	pectin catabolic process;pectinesterase activity;extracellular region;cell wall organization;cell wall modification;plant-type cell wall;membrane;aspartyl esterase activity;cell wall;hydrolase activity;integral component of membrane	-	-	-	-	-	-	Probable	Probable pectinesterase 68 OS=Arabidopsis thaliana GN=PME68 PE=2 SV=1
AT5G37940	1418	9.45	76.58	0.25	0.3	-6.84278579	3.00E-07	2.35E-05	AT5G37940	AED94249.1 Zinc-binding dehydrogenase family protein [Arabidopsis thaliana];Zinc-binding dehydrogenase family protein [Arabidopsis thaliana] &gt;AAN18067.1 At5g37940/K18L3_100 [Arabidopsis thaliana] &gt; NADP-dependent oxidoreductase-like protein [Arabidopsis thaliana] &gt;BAB09040.1 allyl alcohol dehydrogenase;AAL08234.1 AT5g37940/K18L3_100 [Arabidopsis thaliana] &gt	GO:0006979;GO:0016491;GO:0055114;GO:0009506;GO:0008270;GO:0005737	response to oxidative stress;oxidoreductase activity;oxidation-reduction process;plasmodesma;zinc ion binding;cytoplasm	K08070	E1.3.1.74	http://www.genome.jp/dbget-bin/www_bget?ko:K08070	-	-	KOG1196(R)(Predicted NAD-dependent oxidoreductase)	NADPH-dependent	NADPH-dependent oxidoreductase 2-alkenal reductase OS=Arabidopsis thaliana GN=AER PE=1 SV=1
AT5G05270	1326	2.57	16.88	0.43	0.65	-3.661648724	2.16E-05	0.000846026	AT5G05270	AED90849.1 Chalcone-flavanone isomerase family protein [Arabidopsis thaliana];NP_850770.1 Chalcone-flavanone isomerase family protein [Arabidopsis thaliana] &gt; Short=Chalcone isomerase 3;AED90848.1 Chalcone-flavanone isomerase family protein [Arabidopsis thaliana] &gt; AltName: Full=Chalcone isomerase-like 1 &gt;Chalcone-flavanone isomerase family protein [Arabidopsis thaliana] &gt;AAL36093.1 u…	GO:0016872;GO:0080167;GO:0005504;GO:0045430;GO:0005783;GO:0009570;GO:0016853;GO:0006631;GO:0009507;GO:0009813	intramolecular lyase activity;response to karrikin;fatty acid binding;chalcone isomerase activity;endoplasmic reticulum;chloroplast stroma;isomerase activity;fatty acid metabolic process;chloroplast;flavonoid biosynthetic process	-	-	-	-	-	-	Probable	Probable chalcone--flavonone isomerase 3 OS=Arabidopsis thaliana GN=CHI3 PE=1 SV=1
AT2G42610	1142	52.63	162.57	21.29	29.21	-1.626905178	0.000590512	0.012476402	AT2G42610	ABQ85171.1 unknown [Arabidopsis thaliana] &gt;ABQ85159.1 unknown [Arabidopsis thaliana] &gt;NP_850374.1 LIGHT-DEPENDENT SHORT HYPOCOTYLS-like protein (DUF640) [Arabidopsis thaliana] &gt;ABQ85157.1 unknown [Arabidopsis thaliana] &gt;ABQ85167.1 unknown [Arabidopsis thaliana] &gt;LIGHT-DEPENDENT SHORT HYPOCOTYLS-like protein (DUF640) [Arabidopsis thaliana] &gt;AAD22993.1 expressed protein [Arabidops…	GO:0009886;GO:0003677;GO:0006351;GO:0006355;GO:0009299;GO:0007275;GO:0005634	post-embryonic animal morphogenesis;DNA binding;transcription, DNA-templated;regulation of transcription, DNA-templated;mRNA transcription;multicellular organism development;nucleus	-	-	-	-	-	-	Protein	Protein LIGHT-DEPENDENT SHORT HYPOCOTYLS 10 OS=Arabidopsis thaliana GN=LSH10 PE=1 SV=1
AT1G18140	2010	0.2	5.86	0.07	0.13	-4.481275776	0.000688627	0.013977365	AT1G18140	Flags: Precursor &gt;AEE29678.1 laccase 1 [Arabidopsis thaliana];BAE99334.1 hypothetical protein [Arabidopsis thaliana] &gt; AltName: Full=Diphenol oxidase 1; AltName: Full=Urishiol oxidase 1; AltName: Full=Benzenediol:oxygen oxidoreductase 1;laccase 1 [Arabidopsis thaliana] &gt;Q9LMS3.1 RecName: Full=Laccase-1;AAF97830.1 Contains strong similarity to high-pI laccase (LAC2-3) from Liriodendron tu…	GO:0016722;GO:0016491;GO:0046872;GO:0005576;GO:0048046;GO:0046274;GO:0052716;GO:0009809;GO:0005507;GO:0055114	oxidoreductase activity, oxidizing metal ions;oxidoreductase activity;metal ion binding;extracellular region;apoplast;lignin catabolic process;hydroquinone:oxygen oxidoreductase activity;lignin biosynthetic process;copper ion binding;oxidation-reduction process	K05909	E1.10.3.2	http://www.genome.jp/dbget-bin/www_bget?ko:K05909	-	-	-	Laccase-1	Laccase-1 OS=Arabidopsis thaliana GN=LAC1 PE=2 SV=1
AT1G18250	1232	1.78	27.75	0.3	0.41	-4.908976888	1.38E-06	8.58E-05	AT1G18250	AEE29691.1 Pathogenesis-related thaumatin superfamily protein [Arabidopsis thaliana];Pathogenesis-related thaumatin superfamily protein [Arabidopsis thaliana] &gt;P50699.2 RecName: Full=Thaumatin-like protein;AEE29690.1 Pathogenesis-related thaumatin superfamily protein [Arabidopsis thaliana]; Flags: Precursor &gt	GO:0051707;GO:0005576	response to other organism;extracellular region	-	-	-	-	-	-	Thaumatin-like	Thaumatin-like protein OS=Arabidopsis thaliana GN=At1g18250 PE=2 SV=2
AT2G39795	1075	14.21	18.55	6.25	5.3	-1.093978719	0.003107443	0.042954341	AT2G39795	Q8W487.1 RecName: Full=Uncharacterized protein At2g39795, mitochondrial;AEC09727.1 Mitochondrial glycoprotein family protein [Arabidopsis thaliana];AAL32835.1 Unknown protein [Arabidopsis thaliana] &gt;AAM14855.1 Expressed protein [Arabidopsis thaliana] &gt;Mitochondrial glycoprotein family protein [Arabidopsis thaliana] &gt;AAM48005.1 unknown protein [Arabidopsis thaliana] &gt; Flags: Precursor …	GO:0005759;GO:0005739	mitochondrial matrix;mitochondrion	K15414	C1QBP	http://www.genome.jp/dbget-bin/www_bget?ko:K15414	-	-	-	Uncharacterized	Uncharacterized protein At2g39795, mitochondrial OS=Arabidopsis thaliana GN=At2g39795 PE=1 SV=1
AT1G31770	2680	4.55	8.26	1.43	0.85	-2.095974859	7.23E-06	0.000341198	AT1G31770	ATP-binding cassette 14 [Arabidopsis thaliana] &gt;AEE31390.1 ATP-binding cassette 14 [Arabidopsis thaliana] &gt;OAP17379.1 ABCG14 [Arabidopsis thaliana];AAM67104.1 ABC transporter, putative [Arabidopsis thaliana] &gt;Q9C6W5.1 RecName: Full=ABC transporter G family member 14; Short=AtWBC14 &gt; Short=AtABCG14; AltName: Full=White-brown complex homolog protein 14;AAG60152.1 hypothetical protein [A…	GO:0010588;GO:0042626;GO:0016021;GO:0000166;GO:0010222;GO:0016887;GO:0005524;GO:0005515;GO:0006810;GO:0005886;GO:0016020	cotyledon vascular tissue pattern formation;ATPase activity, coupled to transmembrane movement of substances;integral component of membrane;nucleotide binding;stem vascular tissue pattern formation;ATPase activity;ATP binding;protein binding;transport;plasma membrane;membrane	-	-	-	-	-	KOG0061(Q)(Transporter, ABC superfamily (Breast cancer resistance protein))	ABC	ABC transporter G family member 14 OS=Arabidopsis thaliana GN=ABCG14 PE=2 SV=1
AT5G12330	1586	1.33	4.08	0.04	0.04	-5.843747778	5.93E-06	0.000288791	AT5G12330	Lateral root primordium (LRP) protein-like protein [Arabidopsis thaliana] &gt;AED91796.1 Lateral root primordium (LRP) protein-like protein [Arabidopsis thaliana]	GO:0009851;GO:0005575;GO:0048364;GO:0007275;GO:0005634;GO:0003677;GO:0042803;GO:0046872;GO:0009734;GO:0009733	auxin biosynthetic process;cellular_component;root development;multicellular organism development;nucleus;DNA binding;protein homodimerization activity;metal ion binding;auxin-activated signaling pathway;response to auxin	-	-	-	-	-	-	Protein	Protein LATERAL ROOT PRIMORDIUM 1 OS=Arabidopsis thaliana GN=LRP1 PE=1 SV=1
AT2G46590	2015	5.63	10.35	1.87	1.53	-1.816040656	0.000110682	0.003314587	AT2G46590	Dof-type zinc finger DNA-binding family protein [Arabidopsis thaliana] &gt; Short=AtDOF2.5;AEC10726.1 Dof-type zinc finger DNA-binding family protein [Arabidopsis thaliana]; AltName: Full=Dof affecting germination 2 &gt;Q9ZPY0.3 RecName: Full=Dof zinc finger protein DOF2.5	GO:0005634;GO:0009845;GO:0003700;GO:0006351;GO:0006355;GO:0009409;GO:0009416;GO:0046872;GO:0003677	nucleus;seed germination;transcription factor activity, sequence-specific DNA binding;transcription, DNA-templated;regulation of transcription, DNA-templated;response to cold;response to light stimulus;metal ion binding;DNA binding	-	-	-	-	-	-	Dof	Dof zinc finger protein DOF2.5 OS=Arabidopsis thaliana GN=DOF2.5 PE=2 SV=3
AT5G56120	1165	1.8	12.24	0.26	0.51	-3.736751044	0.000129642	0.003740886	AT5G56120	BAD44654.1 putative protein [Arabidopsis thaliana] &gt;OAO90498.1 hypothetical protein AXX17_AT5G55290 [Arabidopsis thaliana];AED96723.1 RNA polymerase II elongation factor [Arabidopsis thaliana] &gt;AAR24654.1 At5g56120 [Arabidopsis thaliana] &gt;RNA polymerase II elongation factor [Arabidopsis thaliana] &gt	GO:0016020;GO:0005739;GO:0016021;GO:0008150;GO:0003674	membrane;mitochondrion;integral component of membrane;biological_process;molecular_function	-	-	-	-	-	-	-	-
AT5G05180	1714	2.82	6.28	0.97	0.79	-1.964841523	0.001156176	0.020651094	AT5G05180	AED90837.1 myosin heavy chain, striated protein [Arabidopsis thaliana] &gt;ANM68800.1 myosin heavy chain, striated protein [Arabidopsis thaliana];OAO90629.1 hypothetical protein AXX17_AT5G04650 [Arabidopsis thaliana];myosin heavy chain, striated protein [Arabidopsis thaliana] &gt;AED90838.1 myosin heavy chain, striated protein [Arabidopsis thaliana] &gt;OAO90628.1 hypothetical protein AXX17_AT5G0…	GO:0005737;GO:0008150	cytoplasm;biological_process	-	-	-	-	-	-	-	-
AT4G37810	897	1.45	3.65	0	0.09	-5.366020066	0.003231679	0.044267326	AT4G37810	CAB38929.1 hypothetical protein [Arabidopsis thaliana] &gt;CAB80446.1 hypothetical protein [Arabidopsis thaliana] &gt; Contains: RecName: Full=MEPFL2; Short=EPF-like protein 2;AEE86840.1 EPIDERMAL PATTERNING FACTOR-like protein [Arabidopsis thaliana];Q9T068.1 RecName: Full=EPIDERMAL PATTERNING FACTOR-like protein 2; Flags: Precursor &gt;EPIDERMAL PATTERNING FACTOR-like protein [Arabidopsis thalia…	GO:0003674;GO:0007275;GO:0008150;GO:0005576;GO:0010374;GO:0010052	molecular_function;multicellular organism development;biological_process;extracellular region;stomatal complex development;guard cell differentiation	-	-	-	-	-	-	EPIDERMAL	EPIDERMAL PATTERNING FACTOR-like protein 2 OS=Arabidopsis thaliana GN=EPFL2 PE=2 SV=1
AT5G06510	1554	27.46	13.45	6.71	3.4	-1.644447961	0.000987437	0.018348708	AT5G06510	AED91027.1 nuclear factor Y, subunit A10 [Arabidopsis thaliana] &gt;BAB11400.1 transcription factor-like protein [Arabidopsis thaliana] &gt;NP_974741.1 nuclear factor Y, subunit A10 [Arabidopsis thaliana] &gt; Short=AtNF-YA-10 &gt;ANM68856.1 nuclear factor Y, subunit A10 [Arabidopsis thaliana] &gt;AED91026.1 nuclear factor Y, subunit A10 [Arabidopsis thaliana];NP_001330576.1 nuclear factor Y, sub…	GO:0005634;GO:0016602;GO:0006355;GO:0006351;GO:0003700;GO:0003677	nucleus;CCAAT-binding factor complex;regulation of transcription, DNA-templated;transcription, DNA-templated;transcription factor activity, sequence-specific DNA binding;DNA binding	K08064	NFYA	http://www.genome.jp/dbget-bin/www_bget?ko:K08064	-	-	KOG1561(K)(CCAAT-binding factor, subunit B (HAP2))	Nuclear	Nuclear transcription factor Y subunit A-10 OS=Arabidopsis thaliana GN=NFYA10 PE=2 SV=2
AT1G11700	1174	18.42	9.65	1.9	2.08	-2.436387687	3.78E-06	0.000198343	AT1G11700	senescence regulator (Protein of unknown function, DUF584) [Arabidopsis thaliana] &gt;AAO24547.1 At1g11700 [Arabidopsis thaliana] &gt;BAE99668.1 hypothetical protein [Arabidopsis thaliana] &gt;AEE28772.1 senescence regulator (Protein of unknown function, DUF584) [Arabidopsis thaliana] &gt;OAP15157.1 hypothetical protein AXX17_AT1G12040 [Arabidopsis thaliana];AAD30253.1 ESTs gb|R65381 and gb|T4463…	GO:0003674;GO:0008150;GO:0009507	molecular_function;biological_process;chloroplast	-	-	-	-	-	-	-	-
AT3G10450	1606	11.98	18.1	6.16	4.5	-1.097317529	0.002292515	0.034544828	AT3G10450	AAM67067.1 putative glucose acyltransferase [Arabidopsis thaliana] &gt;Q9SQX6.1 RecName: Full=Serine carboxypeptidase-like 7; Flags: Precursor &gt;OAP03130.1 SCPL7 [Arabidopsis thaliana] &gt;AAF76347.1 glucose acyltransferase, putative [Arabidopsis thaliana] &gt;AAG51371.1 putative glucose acyltransferase;ANM63432.1 serine carboxypeptidase-like 7 [Arabidopsis thaliana];ANM63433.1 serine carboxype…	GO:0005576;GO:0004185;GO:0016787;GO:0006508;GO:0051603;GO:0008233;GO:0019748;GO:0004180;GO:0016747	extracellular region;serine-type carboxypeptidase activity;hydrolase activity;proteolysis;proteolysis involved in cellular protein catabolic process;peptidase activity;secondary metabolic process;carboxypeptidase activity;transferase activity, transferring acyl groups other than amino-acyl groups	K16296	SCPL-I	http://www.genome.jp/dbget-bin/www_bget?ko:K16296	-	-	-	Serine	Serine carboxypeptidase-like 7 OS=Arabidopsis thaliana GN=SCPL7 PE=2 SV=1
AT5G18690	965	4.29	9.65	0.74	1.39	-2.266112361	0.001926462	0.030438867	AT5G18690	AAS00341.1 At5g18690 [Arabidopsis thaliana] &gt;OAO93111.1 ATAGP25 [Arabidopsis thaliana];AED92599.1 arabinogalactan protein 25 [Arabidopsis thaliana] &gt;arabinogalactan protein 25 [Arabidopsis thaliana] &gt; Flags: Precursor &gt;Q6NN00.1 RecName: Full=Classical arabinogalactan protein 25;AAR20725.1 At5g18690 [Arabidopsis thaliana] &gt	GO:0031225;GO:0005886;GO:0003674;GO:0008150;GO:0016020	anchored component of membrane;plasma membrane;molecular_function;biological_process;membrane	-	-	-	-	-	-	Classical	Classical arabinogalactan protein 25 OS=Arabidopsis thaliana GN=AGP25 PE=3 SV=1
AT4G03100	1868	0.72	8.19	0.5	0.43	-2.816932986	0.003732779	0.049412508	AT4G03100	AAD14438.1 putative rac GTPase-activating protein [Arabidopsis thaliana] &gt;putative rac GTPase activating protein [Arabidopsis thaliana] &gt;CAB77795.1 putative rac GTPase activating protein [Arabidopsis thaliana]	GO:0007165;GO:0005096;GO:0005737	signal transduction;GTPase activator activity;cytoplasm	-	-	-	-	-	KOG4270(T)(GTPase-activator protein)	Rho	Rho GTPase-activating protein 2 OS=Arabidopsis thaliana GN=ROPGAP2 PE=1 SV=1
AT5G07180	3192	1.68	4.4	0.47	0.76	-1.985493221	0.001237704	0.021724306	AT5G07180	Q6XAT2.1 RecName: Full=LRR receptor-like serine/threonine-protein kinase ERL2;receptor-like protein kinase [Arabidopsis thaliana];AED91118.1 ERECTA-like 2 [Arabidopsis thaliana];ERECTA-like 2 [Arabidopsis thaliana] &gt;ACN59363.1 leucine-rich repeat receptor-like protein kinase, partial [Arabidopsis thaliana] &gt; Flags: Precursor &gt;AAP69764.1 ERECTA-like kinase 2 [Arabidopsis thaliana] &gt; Al…	GO:0016020;GO:0004674;GO:0016740;GO:0009553;GO:0006468;GO:0016021;GO:0016301;GO:0010103;GO:0005524;GO:0000166;GO:0004672;GO:0016310;GO:0048481	membrane;protein serine/threonine kinase activity;transferase activity;embryo sac development;protein phosphorylation;integral component of membrane;kinase activity;stomatal complex morphogenesis;ATP binding;nucleotide binding;protein kinase activity;phosphorylation;plant ovule development	-	-	-	-	-	-	LRR	LRR receptor-like serine/threonine-protein kinase ERL2 OS=Arabidopsis thaliana GN=ERL2 PE=2 SV=1
AT2G36200	3457	0.49	4.86	0.21	0.28	-2.992728573	0.001178705	0.020934578	AT2G36200	AEC09216.1 P-loop containing nucleoside triphosphate hydrolases superfamily protein [Arabidopsis thaliana];putative kinesin-related cytokinesis protein [Arabidopsis thaliana];P-loop containing nucleoside triphosphate hydrolases superfamily protein [Arabidopsis thaliana] &gt	GO:0005819;GO:0003777;GO:0005871;GO:0005874;GO:0007018;GO:0005856;GO:0005524;GO:0000166;GO:0008017;GO:0005737;GO:0008574	spindle;microtubule motor activity;kinesin complex;microtubule;microtubule-based movement;cytoskeleton;ATP binding;nucleotide binding;microtubule binding;cytoplasm;ATP-dependent microtubule motor activity, plus-end-directed	K10398	KIF11,EG5	http://www.genome.jp/dbget-bin/www_bget?ko:K10398	-	-	KOG0243(Z)(Kinesin-like protein);KOG0244(Z)(Kinesin-like protein)	Kinesin-like	Kinesin-like protein KIN-5C OS=Arabidopsis thaliana GN=KIN5C PE=2 SV=2
AT4G39330	1379	53.62	112.81	11.1	22.95	-1.850519111	4.44E-05	0.00154033	AT4G39330	OAO99311.1 CAD9 [Arabidopsis thaliana];AAL47376.1 cinnamyl-alcohol dehydrogenase CAD1 [Arabidopsis thaliana] &gt;P42734.2 RecName: Full=Probable cinnamyl alcohol dehydrogenase 9;AEE87057.1 cinnamyl alcohol dehydrogenase 9 [Arabidopsis thaliana]; Short=AtCAD9 &gt;CAB80596.1 cinnamyl-alcohol dehydrogenase CAD1 [Arabidopsis thaliana] &gt;cinnamyl alcohol dehydrogenase 9 [Arabidopsis thaliana] &gt;AE…	GO:0009809;GO:0016491;GO:0046872;GO:0009699;GO:0048046;GO:0045551;GO:0055114;GO:0008270;GO:0052747;GO:0005737;GO:0009735	lignin biosynthetic process;oxidoreductase activity;metal ion binding;phenylpropanoid biosynthetic process;apoplast;cinnamyl-alcohol dehydrogenase activity;oxidation-reduction process;zinc ion binding;sinapyl alcohol dehydrogenase activity;cytoplasm;response to cytokinin	K00083	E1.1.1.195	http://www.genome.jp/dbget-bin/www_bget?ko:K00083	Phenylpropanoid biosynthesis	ko00940	KOG0023(Q)(Alcohol dehydrogenase, class V)	Probable	Probable cinnamyl alcohol dehydrogenase 9 OS=Arabidopsis thaliana GN=CAD9 PE=2 SV=2
AT5G52860	2126	1.32	4.13	0.03	0.12	-4.713380586	3.67E-06	0.000193901	AT5G52860	AltName: Full=Probable white-brown complex homolog protein 8; Short=AtABCG8; Short=ABC transporter ABCG.8;BAB10434.1 ABC transporter-like protein [Arabidopsis thaliana] &gt;ABC-2 type transporter family protein [Arabidopsis thaliana] &gt; Short=AtWBC8 &gt;AED96269.1 ABC-2 type transporter family protein [Arabidopsis thaliana];Q9FLX5.1 RecName: Full=ABC transporter G family member 8	GO:0006810;GO:0005886;GO:0000166;GO:0005524;GO:0016887;GO:0055085;GO:0016020;GO:0042626;GO:0016021	transport;plasma membrane;nucleotide binding;ATP binding;ATPase activity;transmembrane transport;membrane;ATPase activity, coupled to transmembrane movement of substances;integral component of membrane	-	-	-	-	-	KOG0061(Q)(Transporter, ABC superfamily (Breast cancer resistance protein))	ABC	ABC transporter G family member 8 OS=Arabidopsis thaliana GN=ABCG8 PE=2 SV=1
AT4G20320	2561	5.92	9.86	1.87	1.58	-1.798899532	5.68E-06	0.000278187	AT4G20320	BAF00118.1 CTP synthase like protein [Arabidopsis thaliana] &gt;AEE84305.1 CTP synthase family protein [Arabidopsis thaliana] &gt;NP_001329932.1 CTP synthase family protein [Arabidopsis thaliana] &gt;ANM68153.1 CTP synthase family protein [Arabidopsis thaliana] &gt;ANM68154.1 CTP synthase family protein [Arabidopsis thaliana] &gt;NP_001329930.1 CTP synthase family protein [Arabidopsis thaliana] &…	GO:0003883;GO:0044210;GO:0005737;GO:0016874;GO:0006541;GO:0005524;GO:0006221;GO:0000166	CTP synthase activity;'de novo' CTP biosynthetic process;cytoplasm;ligase activity;glutamine metabolic process;ATP binding;pyrimidine nucleotide biosynthetic process;nucleotide binding	K01937	pyrG,CTPS	http://www.genome.jp/dbget-bin/www_bget?ko:K01937	Pyrimidine metabolism	ko00240	KOG2387(F)(CTP synthase (UTP-ammonia lyase))	CTP;CTP	CTP synthase OS=Dictyostelium discoideum GN=ctps PE=3 SV=1;CTP synthase 2 OS=Xenopus laevis GN=ctps2 PE=2 SV=1
AT4G22880	1207	41.27	126.88	0.15	1.58	-6.100575706	8.31E-05	0.002597315	AT4G22880	ANM67022.1 leucoanthocyanidin dioxygenase [Arabidopsis thaliana]; AltName: Full=Anthocyanidin synthase;Q96323.1 RecName: Full=Leucoanthocyanidin dioxygenase;AAM65745.1 putative leucoanthocyanidin dioxygenase (LDOX) [Arabidopsis thaliana] &gt;CAA19803.1 putative leucoanthocyanidin dioxygenase (LDOX) [Arabidopsis thaliana] &gt; Short=Leucocyanidin oxygenase; Short=TDS4; AltName: Full=Protein TRANSP…	GO:0016491;GO:0031418;GO:0046872;GO:0009611;GO:0050589;GO:0009813;GO:0007033;GO:0010023;GO:0051213;GO:0005737;GO:0009753;GO:0009718;GO:0055114	oxidoreductase activity;L-ascorbic acid binding;metal ion binding;response to wounding;leucocyanidin oxygenase activity;flavonoid biosynthetic process;vacuole organization;proanthocyanidin biosynthetic process;dioxygenase activity;cytoplasm;response to jasmonic acid;anthocyanin-containing compound biosynthetic process;oxidation-reduction process	K05277	E1.14.11.19	http://www.genome.jp/dbget-bin/www_bget?ko:K05277	Flavonoid biosynthesis	ko00941	-	Leucoanthocyanidin	Leucoanthocyanidin dioxygenase OS=Arabidopsis thaliana GN=LDOX PE=1 SV=1
AT1G08260	8576	0.92	3.02	0.45	0.43	-1.750638802	0.001812218	0.029039512	AT1G08260	AltName: Full=Protein ABA OVERLY SENSITIVE a;OAP17987.1 TIL1 [Arabidopsis thaliana] &gt; AltName: Full=Protein EMBRYO DEFECTIVE 142; AltName: Full=DNA polymerase II subunit a;ANM60483.1 DNA polymerase epsilon catalytic subunit [Arabidopsis thaliana]; AltName: Full=Protein EARLY IN SHORT DAYS 7;F4HW04.1 RecName: Full=DNA polymerase epsilon catalytic subunit A; AltName: Full=Protein EMBRYO DEFECTIV…	GO:0000278;GO:0006260;GO:0010086;GO:0008408;GO:0008270;GO:0009793;GO:0016740;GO:0008622;GO:0045004;GO:0006297;GO:0008310;GO:0005515;GO:0000166;GO:0005634;GO:0003676;GO:0051539;GO:0051302;GO:0048046;GO:0048579;GO:0051536;GO:0016779;GO:0006281;GO:0003887;GO:0003677;GO:0006272;GO:0006287	mitotic cell cycle;DNA replication;embryonic root morphogenesis;3'-5' exonuclease activity;zinc ion binding;embryo development ending in seed dormancy;transferase activity;epsilon DNA polymerase complex;DNA replication proofreading;nucleotide-excision repair, DNA gap filling;single-stranded DNA 3'-5' exodeoxyribonuclease activity;protein binding;nucleotide binding;nucleus;nucleic acid binding;4 i…	K02324	POLE1	http://www.genome.jp/dbget-bin/www_bget?ko:K02324	Base excision repair;DNA replication;Nucleotide excision repair;Purine metabolism;Pyrimidine metabolism	ko03410,ko03030,ko03420,ko00230,ko00240	KOG2797(E)(Prephenate dehydratase)	DNA	DNA polymerase epsilon catalytic subunit A OS=Arabidopsis thaliana GN=POL2A PE=1 SV=1
AT5G02190	1851	1.61	4.08	0.25	0.47	-2.551924029	0.001097372	0.019908633	AT5G02190	AltName: Full=Aspartic protease 38; Flags: Precursor &gt;AAU94418.1 At5g02190 [Arabidopsis thaliana] &gt;BAE99007.1 hypothetical protein [Arabidopsis thaliana] &gt;AAT85726.1 At5g02190 [Arabidopsis thaliana] &gt;AED90442.1 Eukaryotic aspartyl protease family protein [Arabidopsis thaliana]; Short=AtASP38; AltName: Full=Protein PROMOTION OF CELL SURVIVAL 1; AltName: Full=Protein EMBRYO DEFECTIVE 24…	GO:0005783;GO:0005576;GO:0004190;GO:0009793;GO:0012501;GO:0016787;GO:0008233;GO:0006508	endoplasmic reticulum;extracellular region;aspartic-type endopeptidase activity;embryo development ending in seed dormancy;programmed cell death;hydrolase activity;peptidase activity;proteolysis	-	-	-	-	-	-	Aspartic	Aspartic proteinase PCS1 OS=Arabidopsis thaliana GN=PCS1 PE=2 SV=1
AT3G01140	1327	2.69	5.79	0.15	0.73	-2.981591714	0.001173503	0.020890824	AT3G01140	ANM64392.1 myb domain protein 106 [Arabidopsis thaliana];myb domain protein 106 [Arabidopsis thaliana] &gt;AAF26160.1 putative Myb-related transcription factor [Arabidopsis thaliana] &gt;AAF65559.1 putative transcription factor [Arabidopsis thaliana] &gt;AEE73615.1 myb domain protein 106 [Arabidopsis thaliana]	GO:0043565;GO:0003677;GO:0010091;GO:0006355;GO:0003700;GO:0001135;GO:0005634;GO:0000981;GO:0006357;GO:0044212	sequence-specific DNA binding;DNA binding;trichome branching;regulation of transcription, DNA-templated;transcription factor activity, sequence-specific DNA binding;transcription factor activity, RNA polymerase II transcription factor recruiting;nucleus;RNA polymerase II transcription factor activity, sequence-specific DNA binding;regulation of transcription from RNA polymerase II promoter;transc…	K09422	MYBP	http://www.genome.jp/dbget-bin/www_bget?ko:K09422	-	-	-	Transcription	Transcription factor MYB74 OS=Arabidopsis thaliana GN=MYB74 PE=2 SV=1
AT5G61290	1625	6.25	7.27	1.99	2.14	-1.311354334	0.001908962	0.030263042	AT5G61290	Q9FLK4.1 RecName: Full=Flavin-containing monooxygenase FMO GS-OX-like 8;BAB08484.1 dimethylaniline monooxygenase (N-oxide-forming)-like protein [Arabidopsis thaliana] &gt;AED97448.1 Flavin-binding monooxygenase family protein [Arabidopsis thaliana];BAC42314.1 unknown protein [Arabidopsis thaliana] &gt;AAP04080.1 unknown protein [Arabidopsis thaliana] &gt; AltName: Full=Flavin-monooxygenase glucos…	GO:0005634;GO:0050660;GO:0050661;GO:0055114;GO:0004499;GO:0016491;GO:0004497	nucleus;flavin adenine dinucleotide binding;NADP binding;oxidation-reduction process;N,N-dimethylaniline monooxygenase activity;oxidoreductase activity;monooxygenase activity	-	-	-	-	-	KOG1399(Q)(Flavin-containing monooxygenase)	Flavin-containing	Flavin-containing monooxygenase FMO GS-OX-like 8 OS=Arabidopsis thaliana GN=At5g61290 PE=1 SV=1
AT5G01790	1236	6.14	9.63	1.9	2.24	-1.515096346	0.002387803	0.035596695	AT5G01790	hypothetical protein AT5G01790 [Arabidopsis thaliana] &gt;AAR92330.1 At5g01790 [Arabidopsis thaliana] &gt;AED90392.1 hypothetical protein AT5G01790 [Arabidopsis thaliana];AAR24200.1 At5g01790 [Arabidopsis thaliana] &gt	GO:0008150;GO:0003674;GO:0009507	biological_process;molecular_function;chloroplast	-	-	-	-	-	-	-	-
AT1G13635	1659	0.54	1.74	0	0	-6.800827822	0.000369454	0.008686932	AT1G13635	AEE29052.1 DNA glycosylase superfamily protein [Arabidopsis thaliana] &gt;AEE29051.1 DNA glycosylase superfamily protein [Arabidopsis thaliana] &gt;NP_001184988.1 DNA glycosylase superfamily protein [Arabidopsis thaliana] &gt;OAP18515.1 hypothetical protein AXX17_AT1G14170 [Arabidopsis thaliana];DNA glycosylase superfamily protein [Arabidopsis thaliana] &gt	GO:0006284;GO:0003824;GO:0008725;GO:0006281;GO:0005634	base-excision repair;catalytic activity;DNA-3-methyladenine glycosylase activity;DNA repair;nucleus	K01246	tag	http://www.genome.jp/dbget-bin/www_bget?ko:K01246	Base excision repair	ko03410	-	Probable	Probable GMP synthase [glutamine-hydrolyzing] OS=Helicobacter hepaticus (strain ATCC 51449 / 3B1) GN=guaA PE=3 SV=1
AT1G55760	1782	25.81	21.87	4.51	3.64	-2.163707538	1.13E-11	2.63E-09	AT1G55760	AEE33294.1 BTB/POZ domain-containing protein [Arabidopsis thaliana];BAD43622.1 unknown protein [Arabidopsis thaliana] &gt;AAY34158.1 At1g55760 [Arabidopsis thaliana] &gt;BAD43388.1 unknown protein [Arabidopsis thaliana] &gt;Q680K8.1 RecName: Full=BTB/POZ domain-containing protein At1g55760 &gt;BTB/POZ domain-containing protein [Arabidopsis thaliana] &gt	GO:0016567	protein ubiquitination	K10523	SPOP	http://www.genome.jp/dbget-bin/www_bget?ko:K10523	-	-	KOG1987(DR)(Speckle-type POZ protein SPOP and related proteins with TRAF, MATH and BTB/POZ domains)	BTB/POZ	BTB/POZ domain-containing protein At1g55760 OS=Arabidopsis thaliana GN=At1g55760 PE=2 SV=1
AT1G64670	1706	5.33	8.87	1.28	1.9	-1.743876812	0.000417421	0.009568454	AT1G64670	F1N19.24 [Arabidopsis thaliana]	GO:0042335;GO:0009688;GO:1901959;GO:0009505;GO:0050832;GO:0048527;GO:0016020;GO:0010345;GO:0005737;GO:0010143;GO:0005886;GO:0010115;GO:0016787;GO:0071555;GO:0016021;GO:0010148;GO:0006970;GO:0005576;GO:0009737;GO:1902584	cuticle development;abscisic acid biosynthetic process;positive regulation of cutin biosynthetic process;plant-type cell wall;defense response to fungus;lateral root development;membrane;suberin biosynthetic process;cytoplasm;cutin biosynthetic process;plasma membrane;regulation of abscisic acid biosynthetic process;hydrolase activity;cell wall organization;integral component of membrane;transpir…	-	-	-	-	-	-	Probable	Probable lysophospholipase BODYGUARD 1 OS=Arabidopsis thaliana GN=BDG1 PE=2 SV=1
AT5G28640	1384	3.67	18.51	0.88	1.22	-2.791378736	0.000132458	0.00379905	AT5G28640	AAM52881.1 GRF1-interacting factor 1 [Arabidopsis thaliana] &gt;AAO22666.1 unknown protein [Arabidopsis thaliana] &gt;Q8L8A5.1 RecName: Full=GRF1-interacting factor 1; AltName: Full=Transcription coactivator GIF1 &gt; Short=AtGIF1;AAO42456.1 unknown protein [Arabidopsis thaliana] &gt;SSXT family protein [Arabidopsis thaliana] &gt; AltName: Full=Protein ANGUSTIFOLIA 3;AED93820.1 SSXT family protei…	GO:0006351;GO:0006355;GO:0048366;GO:0005634;GO:0009955;GO:0005515;GO:0003713;GO:0008283	transcription, DNA-templated;regulation of transcription, DNA-templated;leaf development;nucleus;adaxial/abaxial pattern specification;protein binding;transcription coactivator activity;cell proliferation	-	-	-	-	-	KOG3227(K)(Calcium-responsive transcription coactivator)	GRF1-interacting	GRF1-interacting factor 1 OS=Arabidopsis thaliana GN=GIF1 PE=1 SV=1
AT1G30600	3069	1.19	5.22	0.33	0.67	-2.241968998	0.002999164	0.04199537	AT1G30600	Subtilase family protein [Arabidopsis thaliana] &gt;Q9SA75.1 RecName: Full=Subtilisin-like protease SBT2.1; AltName: Full=Subtilase subfamily 2 member 1;AAD25747.1 Strong similarity to gb|U80583 proteinase TMP from Lycopersicon esculentum and is a member of the PF|00082 subtilase family [Arabidopsis thaliana] &gt;AAM20050.1 putative serine proteinase [Arabidopsis thaliana] &gt; Short=AtSBT2.1;OAP…	GO:0006508;GO:0008233;GO:0008236;GO:0009505;GO:0008152;GO:0005618;GO:0005576;GO:0004252;GO:0016787;GO:0009506	proteolysis;peptidase activity;serine-type peptidase activity;plant-type cell wall;metabolic process;cell wall;extracellular region;serine-type endopeptidase activity;hydrolase activity;plasmodesma	-	-	-	-	-	-	Subtilisin-like	Subtilisin-like protease SBT2.1 OS=Arabidopsis thaliana GN=SBT2.1 PE=2 SV=1
AT5G14230	2638	2.61	7.04	1.21	1.17	-1.67613889	0.002614815	0.037902234	AT5G14230	AED92003.1 ankyrin [Arabidopsis thaliana];ankyrin [Arabidopsis thaliana] &gt	GO:0008150;GO:0005737	biological_process;cytoplasm	-	-	-	-	-	KOG0504(R)(FOG: Ankyrin repeat)	Rabankyrin-5	Rabankyrin-5 OS=Mus musculus GN=Ankfy1 PE=1 SV=2
AT3G29590	1741	12.86	31.88	0.04	0.93	-5.069329523	0.003046455	0.042432379	AT3G29590	-O-malonyltransferase;AEE77592.1 HXXXD-type acyl-transferase family protein [Arabidopsis thaliana];&apos;HXXXD-type acyl-transferase family protein [Arabidopsis thaliana] &gt;BAB01191.1 anthocyanin 5-aromatic acyltransferase-like protein [Arabidopsis thal	GO:0009718;GO:0016746;GO:0005737;GO:0050736;GO:0016747;GO:0016740	anthocyanin-containing compound biosynthetic process;transferase activity, transferring acyl groups;cytoplasm;O-malonyltransferase activity;transferase activity, transferring acyl groups other than amino-acyl groups;transferase activity	-	-	-	-	-	-	Malonyl-CoA:anthocyanidin	Malonyl-CoA:anthocyanidin 5-O-glucoside-6&apos;&apos;-O-malonyltransferase OS=Arabidopsis thaliana GN=5MAT PE=1 SV=1
AT3G25780	1660	16.69	17.63	7.48	4.77	-1.104268061	0.001175153	0.020894872	AT3G25780	AEE77067.1 allene oxide cyclase 3 [Arabidopsis thaliana] &gt;CAC83763.1 allene oxide cyclase [Arabidopsis thaliana] &gt;allene oxide cyclase 3 [Arabidopsis thaliana] &gt; Flags: Precursor &gt;BAA95765.1 unnamed protein product [Arabidopsis thaliana] &gt;AAM64909.1 allene oxide cyclase, putative [Arabidopsis thaliana] &gt;OAP04085.1 AOC3 [Arabidopsis thaliana];Q9LS01.1 RecName: Full=Allene oxide c…	GO:0009507;GO:0005774;GO:0009651;GO:0046423;GO:0016853;GO:0016020;GO:0009536;GO:0009620;GO:0005886;GO:0009695	chloroplast;vacuolar membrane;response to salt stress;allene-oxide cyclase activity;isomerase activity;membrane;plastid;response to fungus;plasma membrane;jasmonic acid biosynthetic process	K10525	AOC	http://www.genome.jp/dbget-bin/www_bget?ko:K10525	alpha-Linolenic acid metabolism	ko00592	-	Allene	Allene oxide cyclase 3, chloroplastic OS=Arabidopsis thaliana GN=AOC3 PE=2 SV=1
AT1G63710	1896	0.65	0.86	0	0	-6.465578372	0.000794447	0.015610911	AT1G63710	Q9CAD6.1 RecName: Full=Cytochrome P450 86A7 &gt;AEE34136.1 cytochrome P450, family 86, subfamily A, polypeptide 7 [Arabidopsis thaliana];cytochrome P450, family 86, subfamily A, polypeptide 7 [Arabidopsis thaliana] &gt; 34849-36420 [Arabidopsis thaliana] &gt;AAG52424.1 putative cytochrome P450	GO:0020037;GO:0004497;GO:0055114;GO:0018685;GO:0016021;GO:0005506;GO:0046872;GO:0016705;GO:0019825;GO:0070330;GO:0006631;GO:0016491;GO:0016020	heme binding;monooxygenase activity;oxidation-reduction process;alkane 1-monooxygenase activity;integral component of membrane;iron ion binding;metal ion binding;oxidoreductase activity, acting on paired donors, with incorporation or reduction of molecular oxygen;oxygen binding;aromatase activity;fatty acid metabolic process;oxidoreductase activity;membrane	K15398	CYP86A4S	http://www.genome.jp/dbget-bin/www_bget?ko:K15398	Cutin, suberine and wax biosynthesis	ko00073	-	Cytochrome	Cytochrome P450 86A7 OS=Arabidopsis thaliana GN=CYP86A7 PE=2 SV=1
AT3G44050	4338	0.1	1.39	0.03	0	-5.305403208	0.001088846	0.01982969	AT3G44050	P-loop containing nucleoside triphosphate hydrolases superfamily protein [Arabidopsis thaliana] &gt;AEE77856.1 P-loop containing nucleoside triphosphate hydrolases superfamily protein [Arabidopsis thaliana];F4J1U4.1 RecName: Full=Kinesin-like protein KIN-12E &gt	GO:0007018;GO:0008017;GO:0005737;GO:0000166;GO:0016887;GO:0005524;GO:0005874;GO:0005871;GO:0003777	microtubule-based movement;microtubule binding;cytoplasm;nucleotide binding;ATPase activity;ATP binding;microtubule;kinesin complex;microtubule motor activity	K10400	KIF15	http://www.genome.jp/dbget-bin/www_bget?ko:K10400	-	-	KOG4280(Z)(Kinesin-like protein)	Kinesin-like	Kinesin-like protein KIN-12E OS=Arabidopsis thaliana GN=KIN12E PE=3 SV=1
AT1G01070	1608	13.54	19.47	6.54	3.22	-1.384920341	0.000510988	0.011153433	AT1G01070	AAV59275.1 At1g01070 [Arabidopsis thaliana] &gt;nodulin MtN21 /EamA-like transporter family protein [Arabidopsis thaliana] &gt;Q5XEZ0.1 RecName: Full=WAT1-related protein At1g01070 &gt;OAP16994.1 UMAMIT28 [Arabidopsis thaliana];AEE27228.1 nodulin MtN21 /EamA-like transporter family protein [Arabidopsis thaliana];AAU94389.1 At1g01070 [Arabidopsis thaliana] &gt;AEE27229.1 nodulin MtN21 /EamA-like t…	GO:0016021;GO:0048316;GO:0044746;GO:0015186;GO:0016020;GO:0005886;GO:0022857	integral component of membrane;seed development;amino acid transmembrane export;L-glutamine transmembrane transporter activity;membrane;plasma membrane;transmembrane transporter activity	-	-	-	-	-	-	WAT1-related	WAT1-related protein At1g01070 OS=Arabidopsis thaliana GN=At1g01070 PE=2 SV=1
AT1G11130	2759	3.99	10.5	1.18	2.14	-1.711419959	0.00112657	0.020322586	AT1G11130	ACN59228.1 leucine-rich repeat receptor-like protein kinase, partial [Arabidopsis thaliana] &gt; AltName: Full=Protein SCRAMBLED; Flags: Precursor &gt;AAQ03031.1 LRR receptor kinase [Arabidopsis thaliana] &gt;BAE99152.1 LRR receptor-like protein kinase strubbelig [Arabidopsis thaliana] &gt;Q8RWZ1.1 RecName: Full=Protein STRUBBELIG; AltName: Full=Leucine-rich repeat receptor kinase-like protein SU…	GO:0004675;GO:0016301;GO:0006468;GO:0048366;GO:0016021;GO:0004702;GO:0042127;GO:0048437;GO:0007166;GO:0010071;GO:0009506;GO:0048481;GO:0005886;GO:0016020;GO:0000902;GO:0016310;GO:0004672;GO:0010305;GO:0010059;GO:0000166;GO:0007165;GO:0010063;GO:0048367;GO:0005524	transmembrane receptor protein serine/threonine kinase activity;kinase activity;protein phosphorylation;leaf development;integral component of membrane;signal transducer, downstream of receptor, with serine/threonine kinase activity;regulation of cell proliferation;floral organ development;cell surface receptor signaling pathway;root meristem specification;plasmodesma;plant ovule development;plas…	-	-	-	-	-	-	Protein	Protein STRUBBELIG OS=Arabidopsis thaliana GN=SUB PE=1 SV=1
AT5G44030	3133	2.71	5.66	0.96	1.01	-1.754839503	0.000146563	0.004133712	AT5G44030	Q84JA6.1 RecName: Full=Cellulose synthase A catalytic subunit 4 [UDP-forming]; Short=AtIRX5 &gt;cellulose synthase catalytic subunit-like protein [Arabidopsis thaliana];BAF00480.1 cellulose synthase catalytic subunit like protein [Arabidopsis thaliana] &gt;AAP04096.1 putative cellulose synthase catalytic subunit [Arabidopsis thaliana] &gt; AltName: Full=Protein IRREGULAR XYLEM 5;AED95050.1 cellul…	GO:0016757;GO:0009863;GO:0009867;GO:0030244;GO:0071555;GO:0016759;GO:0016760;GO:0005886;GO:0009834;GO:0008270;GO:0052386;GO:0000977;GO:0005618;GO:0016021;GO:0050832;GO:0046872;GO:0009832;GO:0005515;GO:0009873;GO:0016740;GO:0042742;GO:0016020	transferase activity, transferring glycosyl groups;salicylic acid mediated signaling pathway;jasmonic acid mediated signaling pathway;cellulose biosynthetic process;cell wall organization;cellulose synthase activity;cellulose synthase (UDP-forming) activity;plasma membrane;plant-type secondary cell wall biogenesis;zinc ion binding;cell wall thickening;RNA polymerase II regulatory region sequence-…	K10999	CESA	http://www.genome.jp/dbget-bin/www_bget?ko:K10999	-	-	-	Cellulose	Cellulose synthase A catalytic subunit 4 [UDP-forming] OS=Arabidopsis thaliana GN=CESA4 PE=1 SV=1
AT5G54510	2320	19.26	46.05	4.17	8.1	-1.977710086	3.01E-05	0.001120329	AT5G54510	OAO90497.1 GH3.6 [Arabidopsis thaliana]; Short=DFL-1 &gt; Short=AtGH3-6;ACI46505.1 At5g54510 [Arabidopsis thaliana] &gt;AED96504.1 Auxin-responsive GH3 family protein [Arabidopsis thaliana] &gt; AltName: Full=Protein DWARF IN LIGHT 1; AltName: Full=Auxin-responsive GH3-like protein 6;Q9LSQ4.1 RecName: Full=Indole-3-acetic acid-amido synthetase GH3.6;AAX12878.1 At5g54510 [Arabidopsis thaliana] &gt…	GO:0005737;GO:0016874;GO:0009733;GO:0010279;GO:0010252;GO:0009734;GO:0009826;GO:0009507	cytoplasm;ligase activity;response to auxin;indole-3-acetic acid amido synthetase activity;auxin homeostasis;auxin-activated signaling pathway;unidimensional cell growth;chloroplast	K14487	GH3	http://www.genome.jp/dbget-bin/www_bget?ko:K14487	Plant hormone signal transduction	ko04075	-	Indole-3-acetic	Indole-3-acetic acid-amido synthetase GH3.6 OS=Arabidopsis thaliana GN=GH3.6 PE=1 SV=1
AT5G52882	3557	17.86	27.61	9.89	5.45	-1.181003018	0.000795941	0.015621488	AT5G52882	AT5G52882 [Arabidopsis thaliana]	GO:0031122;GO:0005524;GO:0000166;GO:0005634;GO:0005886;GO:0008568;GO:0016787	cytoplasmic microtubule organization;ATP binding;nucleotide binding;nucleus;plasma membrane;microtubule-severing ATPase activity;hydrolase activity	-	-	-	-	-	KOG0737(O)(AAA+-type ATPase)	Spastin	Spastin OS=Danio rerio GN=spast PE=2 SV=2
AT4G35620	1673	0.5	4.22	0.12	0.12	-3.828151218	0.001358363	0.023443603	AT4G35620	BAE98826.1 cyclin 2b protein [Arabidopsis thaliana] &gt; AltName: Full=Cyc2b-At;CAB80278.1 cyclin 2b protein [Arabidopsis thaliana] &gt; Short=CycB2;Q39070.2 RecName: Full=Cyclin-B2-2;AEE86541.1 Cyclin B2;2 [Arabidopsis thaliana];2 [Arabidopsis thaliana] &gt;2 &gt; AltName: Full=Cyclin-2b;CAA20032.1 cyclin 2b protein [Arabidopsis thaliana] &gt; AltName: Full=G2/mitotic-specific cyclin-B2-2;Cyclin…	GO:0051726;GO:0007049;GO:0016538;GO:0051301;GO:0005515;GO:0005634	regulation of cell cycle;cell cycle;cyclin-dependent protein serine/threonine kinase regulator activity;cell division;protein binding;nucleus	K05868	CCNB	http://www.genome.jp/dbget-bin/www_bget?ko:K05868	-	-	KOG0653(D)(Cyclin B and related kinase-activating proteins)	Cyclin-B2-2	Cyclin-B2-2 OS=Arabidopsis thaliana GN=CYCB2-2 PE=1 SV=2
AT3G07050	2078	18.01	33.37	10.88	8.25	-1.020316965	0.003684914	0.048887897	AT3G07050	AEE74493.1 GTP-binding family protein [Arabidopsis thaliana] &gt;OAP02615.1 NSN1 [Arabidopsis thaliana];Q9M8Z5.1 RecName: Full=Guanine nucleotide-binding protein-like NSN1; Short=Nucleolar GTP-binding protein NSN1; AltName: Full=Protein nucleostemin-like 1 &gt;AFW99797.1 nucleostemin-like 1 protein [Arabidopsis thaliana] &gt;AAF27009.1 putative GTPase [Arabidopsis thaliana] &gt;GTP-binding family…	GO:0045892;GO:0005829;GO:0005634;GO:0000166;GO:0007275;GO:0003924;GO:0045604;GO:0009506;GO:0010077;GO:0005525;GO:2000024;GO:0048444;GO:0042254;GO:0048825;GO:0005730;GO:0045995	negative regulation of transcription, DNA-templated;cytosol;nucleus;nucleotide binding;multicellular organism development;GTPase activity;regulation of epidermal cell differentiation;plasmodesma;maintenance of inflorescence meristem identity;GTP binding;regulation of leaf development;floral organ morphogenesis;ribosome biogenesis;cotyledon development;nucleolus;regulation of embryonic development	K14538	NUG1,GNL3	http://www.genome.jp/dbget-bin/www_bget?ko:K14538	Ribosome biogenesis in eukaryotes	ko03008	KOG2423(R)(Nucleolar GTPase)	Guanine	Guanine nucleotide-binding protein-like NSN1 OS=Arabidopsis thaliana GN=NSN1 PE=1 SV=1
AT3G20260	2572	1.32	6.77	0.25	0.27	-3.523237572	1.09E-05	0.000484076	AT3G20260	OAP05266.1 hypothetical protein AXX17_AT3G21590 [Arabidopsis thaliana];BAD94700.1 hypothetical protein [Arabidopsis thaliana] &gt;AEE76353.1 DUF1666 family protein (DUF1666) [Arabidopsis thaliana] &gt;AAN72131.1 unknown protein [Arabidopsis thaliana] &gt;AAM97062.1 unknown protein [Arabidopsis thaliana] &gt;DUF1666 family protein (DUF1666) [Arabidopsis thaliana] &gt	GO:0022625;GO:0005622;GO:0003735;GO:0005840;GO:0042254;GO:0003723;GO:0006412;GO:0005634	cytosolic large ribosomal subunit;intracellular;structural constituent of ribosome;ribosome;ribosome biogenesis;RNA binding;translation;nucleus	-	-	-	-	-	-	-	-
AT2G25625	968	50.72	37.49	15.49	11.91	-1.280092147	0.000189571	0.005086941	AT2G25625	AAM65783.1 unknown [Arabidopsis thaliana] &gt;AAL34245.1 unknown protein [Arabidopsis thaliana] &gt;AEC07726.1 histone deacetylase-like protein [Arabidopsis thaliana] &gt;BAE99248.1 hypothetical protein [Arabidopsis thaliana] &gt;histone deacetylase-like protein [Arabidopsis thaliana] &gt;AAK59486.1 unknown protein [Arabidopsis thaliana] &gt;OAP10860.1 hypothetical protein AXX17_AT2G21440 [Arabid…	GO:0003674;GO:0008150	molecular_function;biological_process	-	-	-	-	-	-	-	-
AT1G25510	2097	1.15	4.62	0.22	0.22	-3.290968079	0.000131855	0.003786337	AT1G25510	AEE30636.1 Eukaryotic aspartyl protease family protein [Arabidopsis thaliana];AAG50814.1 hypothetical protein [Arabidopsis thaliana] &gt;AAN15613.1 unknown protein [Arabidopsis thaliana] &gt;AAM20575.1 unknown protein [Arabidopsis thaliana] &gt;BAF00436.1 hypothetical protein [Arabidopsis thaliana] &gt;Eukaryotic aspartyl protease family protein [Arabidopsis thaliana] &gt	GO:0005576;GO:0030163;GO:0008233;GO:0006508;GO:0004190	extracellular region;protein catabolic process;peptidase activity;proteolysis;aspartic-type endopeptidase activity	-	-	-	-	-	-	Protein	Protein ASPARTIC PROTEASE IN GUARD CELL 1 OS=Arabidopsis thaliana GN=ASPG1 PE=1 SV=1
AT5G03670	2057	0.25	3.03	0.06	0.1	-3.909219516	0.002919747	0.041174671	AT5G03670	AAO64044.1 unknown protein [Arabidopsis thaliana] &gt;OAO95399.1 TRM28 [Arabidopsis thaliana];histone-lysine N-methyltransferase SETD1B-like protein [Arabidopsis thaliana] &gt;CAB82932.1 putative protein [Arabidopsis thaliana] &gt;AAO42309.1 unknown protein [Arabidopsis thaliana] &gt;AED90640.1 histone-lysine N-methyltransferase SETD1B-like protein [Arabidopsis thaliana] &gt;ANM71160.1 histone-ly…	GO:0003674;GO:0005634;GO:0008150	molecular_function;nucleus;biological_process	-	-	-	-	-	-	-	-
AT2G44745	1025	4.21	9.9	0.38	0.45	-3.65214187	3.99E-06	0.000205605	AT2G44745	unknown, partial [Arabidopsis thaliana]	GO:0005634;GO:0006351;GO:0003700;GO:0006355;GO:0003677;GO:0043565	nucleus;transcription, DNA-templated;transcription factor activity, sequence-specific DNA binding;regulation of transcription, DNA-templated;DNA binding;sequence-specific DNA binding	-	-	-	-	-	-	Probable	Probable WRKY transcription factor 12 OS=Arabidopsis thaliana GN=WRKY12 PE=2 SV=1
AT1G05835	599	6.17	24.65	0.69	2.09	-2.971779011	0.001179487	0.020934578	AT1G05835	Contains similarity to MLL protein from Fugu rubripes gb|AF036382, and contains a PWWP PF|00855 and a SET PF|00856 domain [Arabidopsis thaliana]	GO:0016740;GO:0008270;GO:0005634;GO:0046872;GO:0032259;GO:0008168	transferase activity;zinc ion binding;nucleus;metal ion binding;methylation;methyltransferase activity	-	-	-	-	-	-	Uncharacterized	Uncharacterized protein At1g05835 OS=Arabidopsis thaliana GN=At1g05835 PE=2 SV=1
AT1G66390	1002	96.5	54.51	0	0.08	-10.53154433	1.58E-12	4.25E-10	AT1G66390	myb domain protein 90 [Arabidopsis thaliana] &gt;AAG42002.1 production of anthocyanin pigment 2 protein [Arabidopsis thaliana] &gt;AAC83637.1 putative transcription factor [Arabidopsis thaliana] &gt; 65699-67047 [Arabidopsis thaliana] &gt;AAG52164.1 Myb-related transcription factor, putative; Short=AtMYB90;AEE34503.1 myb domain protein 90 [Arabidopsis thaliana]; AltName: Full=Production of anthoc…	GO:0000981;GO:0005515;GO:0009733;GO:0050832;GO:0009651;GO:0005634;GO:0009723;GO:0019430;GO:0046283;GO:0080167;GO:0044212;GO:0030154;GO:0006357;GO:0006355;GO:0003677;GO:0006351;GO:0003700;GO:0043565;GO:0009745;GO:0031542;GO:0031540;GO:0009867;GO:0009718;GO:0001135;GO:0009753	RNA polymerase II transcription factor activity, sequence-specific DNA binding;protein binding;response to auxin;defense response to fungus;response to salt stress;nucleus;response to ethylene;removal of superoxide radicals;anthocyanin-containing compound metabolic process;response to karrikin;transcription regulatory region DNA binding;cell differentiation;regulation of transcription from RNA po…	K09422	MYBP	http://www.genome.jp/dbget-bin/www_bget?ko:K09422	-	-	-	Transcription	Transcription factor MYB90 OS=Arabidopsis thaliana GN=MYB90 PE=1 SV=1
AT1G52770	1792	4.4	9.97	0.75	1.57	-2.198283585	0.000239055	0.006124153	AT1G52770	AAP49519.1 At1g52770 [Arabidopsis thaliana] &gt; 25081-26618 [Arabidopsis thaliana] &gt;Phototropic-responsive NPH3 family protein [Arabidopsis thaliana] &gt;AAG52282.1 putative non-phototropic hypocotyl;AAO00852.1 putative non-phototropic hypocotyl [Arabidopsis thaliana] &gt;AEE32850.1 Phototropic-responsive NPH3 family protein [Arabidopsis thaliana]	GO:0005886;GO:0004871;GO:0009416	plasma membrane;signal transducer activity;response to light stimulus	-	-	-	-	-	-	Root	Root phototropism protein 3 OS=Arabidopsis thaliana GN=RPT3 PE=1 SV=2
AT3G01840	1979	1.5	3.87	0.34	0.27	-2.736939866	0.000371025	0.008706622	AT3G01840	AAF03457.1 putative protein kinase [Arabidopsis thaliana] &gt;Protein kinase superfamily protein [Arabidopsis thaliana] &gt;AEE73723.1 Protein kinase superfamily protein [Arabidopsis thaliana];Q9SGI7.1 RecName: Full=Protein LYK2; AltName: Full=LysM domain receptor-like kinase 2; AltName: Full=LysM-containing receptor-like kinase 2; Flags: Precursor &gt	GO:0016740;GO:0016020;GO:0009507;GO:0016301;GO:0004675;GO:0016021;GO:0006468;GO:0000166;GO:0005524;GO:0005886;GO:0004672;GO:0016310;GO:0007166	transferase activity;membrane;chloroplast;kinase activity;transmembrane receptor protein serine/threonine kinase activity;integral component of membrane;protein phosphorylation;nucleotide binding;ATP binding;plasma membrane;protein kinase activity;phosphorylation;cell surface receptor signaling pathway	-	-	-	-	-	-	Protein	Protein LYK2 OS=Arabidopsis thaliana GN=LYK2 PE=2 SV=1
AT1G21890	1312	6.99	4.26	0	0	-8.875973752	1.83E-08	1.98E-06	AT1G21890	nodulin MtN21 /EamA-like transporter family protein [Arabidopsis thaliana] &gt;F4HZQ7.1 RecName: Full=WAT1-related protein At1g21890 &gt;ANM58972.1 nodulin MtN21 /EamA-like transporter family protein [Arabidopsis thaliana];OAP19185.1 UMAMIT19 [Arabidopsis thaliana];AEE30169.1 nodulin MtN21 /EamA-like transporter family protein [Arabidopsis thaliana] &gt	GO:0016021;GO:0080144;GO:0032973;GO:0043090;GO:0015171;GO:0016020;GO:0005886;GO:0022857	integral component of membrane;amino acid homeostasis;amino acid export;amino acid import;amino acid transmembrane transporter activity;membrane;plasma membrane;transmembrane transporter activity	-	-	-	-	-	-	WAT1-related	WAT1-related protein At1g21890 OS=Arabidopsis thaliana GN=At1g21890 PE=2 SV=1
AT4G14200	2694	2.78	6.98	0.62	0.98	-2.183706568	0.000150212	0.004211621	AT4G14200	AEE83392.1 Pentatricopeptide repeat (PPR) superfamily protein [Arabidopsis thaliana];Pentatricopeptide repeat (PPR) superfamily protein [Arabidopsis thaliana] &gt	GO:0008150;GO:0005634	biological_process;nucleus	-	-	-	-	-	-	-	-
AT1G80270	2182	6.5	13.29	2.42	2.49	-1.608141524	0.000198553	0.005279485	AT1G80270	ANM59450.1 PENTATRICOPEPTIDE REPEAT 596 [Arabidopsis thaliana] &gt;AEE36379.1 PENTATRICOPEPTIDE REPEAT 596 [Arabidopsis thaliana] &gt; Flags: Precursor &gt;PENTATRICOPEPTIDE REPEAT 596 [Arabidopsis thaliana] &gt;Q9C977.1 RecName: Full=Pentatricopeptide repeat-containing protein At1g80270, mitochondrial;NP_001321806.1 PENTATRICOPEPTIDE REPEAT 596 [Arabidopsis thaliana] &gt;NP_001321807.1 PENTATRIC…	GO:0005739;GO:0003677;GO:0004519;GO:0009941;GO:0009451;GO:0003723	mitochondrion;DNA binding;endonuclease activity;chloroplast envelope;RNA modification;RNA binding	-	-	-	-	-	-	Pentatricopeptide	Pentatricopeptide repeat-containing protein At1g80270, mitochondrial OS=Arabidopsis thaliana GN=At1g80270 PE=2 SV=1
AT2G43500	3318	21.09	16.16	5.62	4.05	-1.595415416	5.47E-07	3.93E-05	AT2G43500	AltName: Full=NIN-like protein 8;ANM63186.1 Plant regulator RWP-RK family protein [Arabidopsis thaliana] &gt;ANM63189.1 Plant regulator RWP-RK family protein [Arabidopsis thaliana] &gt;NP_001325293.1 Plant regulator RWP-RK family protein [Arabidopsis thaliana] &gt;ANM63187.1 Plant regulator RWP-RK family protein [Arabidopsis thaliana] &gt;NP_001325288.1 Plant regulator RWP-RK family protein [Arab…	GO:0003677;GO:0005634;GO:0003700;GO:0006351;GO:0006355	DNA binding;nucleus;transcription factor activity, sequence-specific DNA binding;transcription, DNA-templated;regulation of transcription, DNA-templated	-	-	-	-	-	-	Protein	Protein NLP8 OS=Arabidopsis thaliana GN=NLP8 PE=2 SV=1
AT2G27080	1217	9.82	3.69	1.39	1.02	-2.120245225	0.002303224	0.034640257	AT2G27080	AEC07933.1 Late embryogenesis abundant (LEA) hydroxyproline-rich glycoprotein family [Arabidopsis thaliana] &gt;AEC07934.1 Late embryogenesis abundant (LEA) hydroxyproline-rich glycoprotein family [Arabidopsis thaliana];Late embryogenesis abundant (LEA) hydroxyproline-rich glycoprotein family [Arabidopsis thaliana] &gt;AAC77866.1 expressed protein [Arabidopsis thaliana] &gt;AAK96484.1 At2g27080/T…	GO:0016021;GO:0009506;GO:0005886;GO:0016020;GO:0003674;GO:0008150	integral component of membrane;plasmodesma;plasma membrane;membrane;molecular_function;biological_process	-	-	-	-	-	-	NDR1/HIN1-like	NDR1/HIN1-like protein 13 OS=Arabidopsis thaliana GN=NHL13 PE=2 SV=1
AT5G62210	1233	1.41	8.63	0	0.06	-6.952736413	5.29E-05	0.001787206	AT5G62210	AAP12864.1 At5g62210 [Arabidopsis thaliana];embryo-specific protein like [Arabidopsis thaliana] &gt	GO:0080167;GO:0031225;GO:0003674	response to karrikin;anchored component of membrane;molecular_function	-	-	-	-	-	-	Embryo-specific	Embryo-specific protein ATS3 OS=Arabidopsis thaliana GN=ATS3 PE=2 SV=1
AT3G03780	2663	67.6	97.02	22.76	22.64	-1.452947756	4.67E-09	6.13E-07	AT3G03780	AAF00639.1 putative methionine synthase [Arabidopsis thaliana] &gt;NP_001118564.1 methionine synthase 2 [Arabidopsis thaliana] &gt;AAN12930.1 putative methionine synthase [Arabidopsis thaliana] &gt;AEE73991.1 methionine synthase 2 [Arabidopsis thaliana] &gt; Short=AtMS2 &gt;methionine synthase 2 [Arabidopsis thaliana] &gt; AltName: Full=Cobalamin-independent methionine synthase 2;OAP06148.1 MS2 […	GO:0008270;GO:0008652;GO:0003871;GO:0005886;GO:0005737;GO:0032259;GO:0005829;GO:0050667;GO:0048046;GO:0008168;GO:0009506;GO:0016740;GO:0008705;GO:0046872;GO:0009651;GO:0046686;GO:0009086;GO:0009941;GO:0009507	zinc ion binding;cellular amino acid biosynthetic process;5-methyltetrahydropteroyltriglutamate-homocysteine S-methyltransferase activity;plasma membrane;cytoplasm;methylation;cytosol;homocysteine metabolic process;apoplast;methyltransferase activity;plasmodesma;transferase activity;methionine synthase activity;metal ion binding;response to salt stress;response to cadmium ion;methionine biosynthe…	K00549	metE	http://www.genome.jp/dbget-bin/www_bget?ko:K00549	Cysteine and methionine metabolism;Selenocompound metabolism;Biosynthesis of amino acids	ko00270,ko00450,ko01230	KOG2263(E)(Methionine synthase II (cobalamin-independent))	5-methyltetrahydropteroyltriglutamate--homocysteine	5-methyltetrahydropteroyltriglutamate--homocysteine methyltransferase 2 OS=Arabidopsis thaliana GN=MS2 PE=1 SV=1
AT5G41670	2092	73.47	78.19	26.87	27.05	-1.091615892	1.47E-06	8.97E-05	AT5G41670	ANM71119.1 6-phosphogluconate dehydrogenase family protein [Arabidopsis thaliana];AED94705.1 6-phosphogluconate dehydrogenase family protein [Arabidopsis thaliana] &gt;NP_001332670.1 6-phosphogluconate dehydrogenase family protein [Arabidopsis thaliana] &gt;OAO95607.1 hypothetical protein AXX17_AT5G39410 [Arabidopsis thaliana] &gt;AED94706.1 6-phosphogluconate dehydrogenase family protein [Arabid…	GO:0009744;GO:0009506;GO:0055114;GO:0006098;GO:0009750;GO:0005737;GO:0005829;GO:0009051;GO:0046686;GO:0008114;GO:0005739;GO:0009507;GO:0009749;GO:0016491;GO:0009536;GO:0005515;GO:0004616;GO:0009570;GO:0019521	response to sucrose;plasmodesma;oxidation-reduction process;pentose-phosphate shunt;response to fructose;cytoplasm;cytosol;pentose-phosphate shunt, oxidative branch;response to cadmium ion;phosphogluconate 2-dehydrogenase activity;mitochondrion;chloroplast;response to glucose;oxidoreductase activity;plastid;protein binding;phosphogluconate dehydrogenase (decarboxylating) activity;chloroplast stro…	K00033	PGD,gnd,gntZ	http://www.genome.jp/dbget-bin/www_bget?ko:K00033	Pentose phosphate pathway;Glutathione metabolism;Carbon metabolism	ko00030,ko00480,ko01200	KOG2653(G)(6-phosphogluconate dehydrogenase)	6-phosphogluconate	6-phosphogluconate dehydrogenase, decarboxylating 2, chloroplastic OS=Arabidopsis thaliana GN=At5g41670 PE=1 SV=1
AT5G48310	3573	0.12	2.82	0.07	0.03	-4.431838781	0.000653589	0.013444174	AT5G48310	BAA98188.1 unnamed protein product [Arabidopsis thaliana] &gt;portal protein [Arabidopsis thaliana] &gt;AED95649.1 portal protein [Arabidopsis thaliana];AED95650.1 portal protein [Arabidopsis thaliana]	GO:0016020;GO:0016021;GO:0009507;GO:0003674;GO:0008150	membrane;integral component of membrane;chloroplast;molecular_function;biological_process	-	-	-	-	-	-	-	-
AT5G55520	2670	0.19	4.09	0.1	0.05	-4.465000573	0.000499051	0.010963435	AT5G55520	kinesin-like protein [Arabidopsis thaliana] &gt;AED96639.1 kinesin-like protein [Arabidopsis thaliana];AED96640.1 kinesin-like protein [Arabidopsis thaliana]	GO:0003777;GO:0005871;GO:0009507;GO:0008574;GO:0007018	microtubule motor activity;kinesin complex;chloroplast;ATP-dependent microtubule motor activity, plus-end-directed;microtubule-based movement	-	-	-	-	-	-	Kinesin-like	Kinesin-like protein KIN-12F OS=Arabidopsis thaliana GN=KIN12F PE=3 SV=1
AT5G35670	1912	2.22	4.54	0.66	0.1	-2.75288517	0.001091376	0.019836564	AT5G35670	AAM67210.1 unknown [Arabidopsis thaliana] &gt;IQ-domain 33 [Arabidopsis thaliana] &gt;AED93999.1 IQ-domain 33 [Arabidopsis thaliana];BAD43467.1 unknown protein [Arabidopsis thaliana] &gt	GO:0005516;GO:0005634;GO:0008150	calmodulin binding;nucleus;biological_process	-	-	-	-	-	-	Protein	Protein IQ-DOMAIN 1 OS=Arabidopsis thaliana GN=IQD1 PE=1 SV=1
AT4G01390	945	54.54	33.49	14.72	7.34	-1.615971321	0.000334392	0.008021348	AT4G01390	AEE82018.1 TRAF-like family protein [Arabidopsis thaliana];TRAF-like family protein [Arabidopsis thaliana] &gt	GO:0005576;GO:0005575;GO:0005737;GO:0003674;GO:0005634;GO:0008150	extracellular region;cellular_component;cytoplasm;molecular_function;nucleus;biological_process	-	-	-	-	-	-	Ubiquitin	Ubiquitin carboxyl-terminal hydrolase 13 OS=Arabidopsis thaliana GN=UBP13 PE=2 SV=1
AT4G02930	1887	40.35	66.91	16.85	18.53	-1.188623805	9.20E-05	0.002837021	AT4G02930	AAC79113.1 mitochondrial elongation factor Tu [Arabidopsis thaliana] &gt;AAM97087.1 mitochondrial elongation factor Tu [Arabidopsis thaliana] &gt; Flags: Precursor &gt;AAD15337.1 mitochondrial elongation factor Tu [Arabidopsis thaliana] &gt;Q9ZT91.1 RecName: Full=Elongation factor Tu, mitochondrial;CAB77778.1 mitochondrial elongation factor Tu [Arabidopsis thaliana] &gt;AAP49517.1 At4g02930 [Arab…	GO:0005524;GO:0005829;GO:0000166;GO:0008270;GO:0006412;GO:0003924;GO:0005525;GO:0050897;GO:0005622;GO:0003746;GO:0005739;GO:0006414;GO:0005618;GO:0046686	ATP binding;cytosol;nucleotide binding;zinc ion binding;translation;GTPase activity;GTP binding;cobalt ion binding;intracellular;translation elongation factor activity;mitochondrion;translational elongation;cell wall;response to cadmium ion	K02358	tuf,TUFM	http://www.genome.jp/dbget-bin/www_bget?ko:K02358	-	-	KOG0052(J)(Translation elongation factor EF-1 alpha/Tu)	Elongation	Elongation factor Tu, mitochondrial OS=Arabidopsis thaliana GN=TUFA PE=1 SV=1
AT3G25190	1019	2.63	4.81	0	0	-7.627361167	7.06E-06	0.000335113	AT3G25190	OAP02072.1 hypothetical protein AXX17_AT3G27210 [Arabidopsis thaliana];BAB02079.1 nodulin-lile protein [Arabidopsis thaliana] &gt;AEE76991.1 Vacuolar iron transporter (VIT) family protein [Arabidopsis thaliana] &gt; AltName: Full=Protein NODULIN-LIKE 21 &gt;Q9LSF6.1 RecName: Full=Vacuolar iron transporter homolog 2.1;Vacuolar iron transporter (VIT) family protein [Arabidopsis thaliana] &gt	GO:0030026;GO:0005381;GO:0005774;GO:0016021;GO:0005773;GO:0055072;GO:0016020;GO:0010039;GO:0005384;GO:0071732;GO:0071281;GO:0071369;GO:0006811;GO:0071421;GO:0006880;GO:0006810	cellular manganese ion homeostasis;iron ion transmembrane transporter activity;vacuolar membrane;integral component of membrane;vacuole;iron ion homeostasis;membrane;response to iron ion;manganese ion transmembrane transporter activity;cellular response to nitric oxide;cellular response to iron ion;cellular response to ethylene stimulus;ion transport;manganese ion transmembrane transport;intracel…	-	-	-	-	-	-	Vacuolar	Vacuolar iron transporter homolog 2.1 OS=Arabidopsis thaliana GN=At3g25190 PE=1 SV=1
AT1G30040	1829	10.61	6.8	1.49	1.02	-2.441552984	3.85E-07	2.94E-05	AT1G30040	AAO22796.1 unknown protein [Arabidopsis thaliana] &gt; 59645-61446 [Arabidopsis thaliana] &gt; AltName: Full=Gibberellin 2-oxidase 2 &gt;OAP18462.1 GA2OX2 [Arabidopsis thaliana];AEE31170.1 gibberellin 2-oxidase [Arabidopsis thaliana] &gt;gibberellin 2-oxidase [Arabidopsis thaliana] &gt;Q9XFR9.1 RecName: Full=Gibberellin 2-beta-dioxygenase 2; AltName: Full=Gibberellin 2-beta-hydroxylase 2;AAG52050…	GO:0016491;GO:0010114;GO:0005737;GO:0046872;GO:0009686;GO:0005506;GO:0052634;GO:0045543;GO:0055114;GO:0051213;GO:0045487;GO:0009639	oxidoreductase activity;response to red light;cytoplasm;metal ion binding;gibberellin biosynthetic process;iron ion binding;C-19 gibberellin 2-beta-dioxygenase activity;gibberellin 2-beta-dioxygenase activity;oxidation-reduction process;dioxygenase activity;gibberellin catabolic process;response to red or far red light	K04125	E1.14.11.13	http://www.genome.jp/dbget-bin/www_bget?ko:K04125	Diterpenoid biosynthesis	ko00904	-	Gibberellin	Gibberellin 2-beta-dioxygenase 2 OS=Arabidopsis thaliana GN=GA2OX2 PE=2 SV=1
AT5G10240	2153	15.94	17.81	4.97	6.35	-1.175518046	0.000141975	0.004037873	AT5G10240	AED91512.1 asparagine synthetase 3 [Arabidopsis thaliana]; AltName: Full=Glutamine-dependent asparagine synthetase 3 &gt;AED91511.1 asparagine synthetase 3 [Arabidopsis thaliana];Q9LFU1.1 RecName: Full=Asparagine synthetase [glutamine-hydrolyzing] 3;AAO50547.1 putative asparagine synthetase ASN3 [Arabidopsis thaliana] &gt;AAO41976.1 putative asparagine synthetase ASN3 [Arabidopsis thaliana] &gt;C…	GO:0070981;GO:0006541;GO:0016874;GO:0004066;GO:0008652;GO:0000166;GO:0005524;GO:0005829;GO:0006529;GO:0004071;GO:0042803	L-asparagine biosynthetic process;glutamine metabolic process;ligase activity;asparagine synthase (glutamine-hydrolyzing) activity;cellular amino acid biosynthetic process;nucleotide binding;ATP binding;cytosol;asparagine biosynthetic process;aspartate-ammonia ligase activity;protein homodimerization activity	K01953	asnB,ASNS	http://www.genome.jp/dbget-bin/www_bget?ko:K01953	Alanine, aspartate and glutamate metabolism	ko00250	KOG0571(E)(Asparagine synthase (glutamine-hydrolyzing))	Asparagine	Asparagine synthetase [glutamine-hydrolyzing] 3 OS=Arabidopsis thaliana GN=ASN3 PE=2 SV=1
AT5G64310	946	53.78	50.4	8.87	12.14	-1.897073533	1.09E-08	1.27E-06	AT5G64310	AED97868.1 arabinogalactan protein 1 [Arabidopsis thaliana] &gt;OAO94272.1 ATAGP1 [Arabidopsis thaliana];AAC77823.1 arabinogalactan-protein [Arabidopsis thaliana] &gt;BAB09862.1 arabinogalactan-protein [Arabidopsis thaliana] &gt;Q8LCN5.2 RecName: Full=Classical arabinogalactan protein 1; Flags: Precursor &gt;arabinogalactan protein 1 [Arabidopsis thaliana] &gt	GO:0005886;GO:0031225;GO:0016020	plasma membrane;anchored component of membrane;membrane	-	-	-	-	-	-	Classical	Classical arabinogalactan protein 1 OS=Arabidopsis thaliana GN=AGP1 PE=2 SV=2
AT2G05920	3026	24.9	43.56	11.02	13.47	-1.071690286	0.000993598	0.018391248	AT2G05920	Flags: Precursor &gt;Q9ZUF6.1 RecName: Full=Subtilisin-like protease SBT1.8;Subtilase family protein [Arabidopsis thaliana] &gt;AAC95169.1 subtilisin-like serine protease, putative [Arabidopsis thaliana] &gt;AAK59595.1 putative subtilisin serine protease [Arabidopsis thaliana] &gt; Short=AtSBT1.8;AEC05985.1 Subtilase family protein [Arabidopsis thaliana]; AltName: Full=Subtilase subfamily 1 membe…	GO:0008236;GO:0009505;GO:0005829;GO:0008152;GO:0006508;GO:0005794;GO:0008233;GO:0009506;GO:0005618;GO:0005576;GO:0016787;GO:0004252	serine-type peptidase activity;plant-type cell wall;cytosol;metabolic process;proteolysis;Golgi apparatus;peptidase activity;plasmodesma;cell wall;extracellular region;hydrolase activity;serine-type endopeptidase activity	-	-	-	-	-	-	Subtilisin-like	Subtilisin-like protease SBT1.8 OS=Arabidopsis thaliana GN=SBT1.8 PE=1 SV=1
AT3G20810	1776	17.98	12.82	3.47	3.77	-1.71846854	6.59E-06	0.000314212	AT3G20810	AAM61040.1 unknown [Arabidopsis thaliana] &gt;AAM10317.1 AT3g20810/MOE17_10 [Arabidopsis thaliana] &gt;BAB02489.1 unnamed protein product [Arabidopsis thaliana] &gt;Q8RWR1.1 RecName: Full=Lysine-specific demethylase JMJ30;2-oxoglutarate (2OG) and Fe(II)-dependent oxygenase superfamily protein [Arabidopsis thaliana] &gt;ANM65069.1 2-oxoglutarate (2OG) and Fe(II)-dependent oxygenase superfamily pro…	GO:0005634;GO:0005737;GO:0003700;GO:0055114;GO:0009908;GO:0046872;GO:0007623;GO:0070544;GO:0046975;GO:0016491;GO:0016020;GO:0042752;GO:0051213;GO:0010452;GO:0016021	nucleus;cytoplasm;transcription factor activity, sequence-specific DNA binding;oxidation-reduction process;flower development;metal ion binding;circadian rhythm;histone H3-K36 demethylation;histone methyltransferase activity (H3-K36 specific);oxidoreductase activity;membrane;regulation of circadian rhythm;dioxygenase activity;histone H3-K36 methylation;integral component of membrane	K10277	KDM8,JMJD5	http://www.genome.jp/dbget-bin/www_bget?ko:K10277	-	-	KOG2132(BT)(Uncharacterized conserved protein, contains JmjC domain);KOG2131(BT)(Uncharacterized conserved protein, contains JmjC domain)	Lysine-specific	Lysine-specific demethylase JMJ30 OS=Arabidopsis thaliana GN=JMJ30 PE=1 SV=1
AT3G60890	664	1.36	6.09	0	0	-6.604449007	0.000979774	0.018277828	AT3G60890	binding protein [Arabidopsis thaliana] &gt;OAP01945.1 ZPR2 [Arabidopsis thaliana] &gt;ANM65923.1 binding protein [Arabidopsis thaliana];AEE80122.1 binding protein [Arabidopsis thaliana] &gt;Q9LZX5.1 RecName: Full=Protein LITTLE ZIPPER 2 &gt;CAB82693.1 putative protein [Arabidopsis thaliana] &gt;NP_001319809.1 binding protein [Arabidopsis thaliana] &gt;AEE80123.1 binding protein [Arabidopsis thali…	GO:0005739;GO:0005515;GO:0006351;GO:0006355	mitochondrion;protein binding;transcription, DNA-templated;regulation of transcription, DNA-templated	-	-	-	-	-	-	Protein	Protein LITTLE ZIPPER 2 OS=Arabidopsis thaliana GN=ZPR2 PE=1 SV=1
AT2G37630	1920	15.8	20.92	5.54	5.04	-1.398761798	2.88E-06	0.000157194	AT2G37630	O80931.1 RecName: Full=Transcription factor AS1;myb-like HTH transcriptional regulator family protein [Arabidopsis thaliana] &gt;AAD53101.1 putative transcription factor [Arabidopsis thaliana] &gt;AAC23633.1 putative MYB family transcription factor [Arabidopsis thaliana] &gt; AltName: Full=Protein ASYMMETRIC LEAVES 1;ABG48383.1 At2g37630 [Arabidopsis thaliana] &gt;OAP11305.1 MYB91 [Arabidopsis th…	GO:0009751;GO:0046686;GO:0003677;GO:0005730;GO:0009739;GO:0043565;GO:0045088;GO:0042742;GO:0042803;GO:0030154;GO:0008356;GO:0005515;GO:0009733;GO:0050832;GO:0009651;GO:0001135;GO:0009908;GO:0009753;GO:0009615;GO:0006355;GO:0006351;GO:0003700;GO:0010338;GO:0000793;GO:0044212;GO:0009965;GO:0045892;GO:0006357;GO:0000981;GO:0009944;GO:0005634	response to salicylic acid;response to cadmium ion;DNA binding;nucleolus;response to gibberellin;sequence-specific DNA binding;regulation of innate immune response;defense response to bacterium;protein homodimerization activity;cell differentiation;asymmetric cell division;protein binding;response to auxin;defense response to fungus;response to salt stress;transcription factor activity, RNA polym…	K09422	MYBP	http://www.genome.jp/dbget-bin/www_bget?ko:K09422	-	-	-	Transcription	Transcription factor AS1 OS=Arabidopsis thaliana GN=AS1 PE=1 SV=1
AT3G59580	3028	3.48	2.88	0.92	0.72	-1.596125262	0.000554982	0.011862938	AT3G59580	AEE79942.1 Plant regulator RWP-RK family protein [Arabidopsis thaliana] &gt;OAP03780.1 hypothetical protein AXX17_AT3G53990 [Arabidopsis thaliana] &gt;NP_001030895.1 Plant regulator RWP-RK family protein [Arabidopsis thaliana] &gt;ANM65151.1 Plant regulator RWP-RK family protein [Arabidopsis thaliana];Q9M1B0.1 RecName: Full=Protein NLP9;Plant regulator RWP-RK family protein [Arabidopsis thaliana]…	GO:0003677;GO:0005634;GO:0006355;GO:0003700;GO:0006351	DNA binding;nucleus;regulation of transcription, DNA-templated;transcription factor activity, sequence-specific DNA binding;transcription, DNA-templated	-	-	-	-	-	-	Protein	Protein NLP9 OS=Arabidopsis thaliana GN=NLP9 PE=2 SV=1
AT1G12380	3155	3.64	9.29	0.8	1.45	-2.093359439	0.000125375	0.003645599	AT1G12380	F5O11.10 [Arabidopsis thaliana]	GO:0005634;GO:0008150;GO:0003676	nucleus;biological_process;nucleic acid binding	-	-	-	-	-	-	-	-
AT5G23910	2374	0.24	5.5	0.16	0.22	-3.581304431	0.001808339	0.029001269	AT5G23910	AED93233.1 ATP binding microtubule motor family protein [Arabidopsis thaliana];F4KEC6.1 RecName: Full=Kinesin-like protein KIN-10C &gt;ATP binding microtubule motor family protein [Arabidopsis thaliana] &gt;OAO91170.1 hypothetical protein AXX17_AT5G23510 [Arabidopsis thaliana] &gt;ANM71085.1 ATP binding microtubule motor family protein [Arabidopsis thaliana]	GO:0003777;GO:0005871;GO:0005874;GO:0007018;GO:0000166;GO:0016887;GO:0005524;GO:0008017;GO:0005794	microtubule motor activity;kinesin complex;microtubule;microtubule-based movement;nucleotide binding;ATPase activity;ATP binding;microtubule binding;Golgi apparatus	K10403	KIF22	http://www.genome.jp/dbget-bin/www_bget?ko:K10403	-	-	KOG0240(Z)(Kinesin (SMY1 subfamily))	Kinesin-like	Kinesin-like protein KIN-10C OS=Arabidopsis thaliana GN=KIN10C PE=2 SV=1
AT2G18230	1028	55.25	46.77	11.76	9.24	-1.884071161	1.75E-09	2.62E-07	AT2G18230	OAP09702.1 PPa2 [Arabidopsis thaliana];P21216.2 RecName: Full=Soluble inorganic pyrophosphatase 2;AEC06742.1 pyrophosphorylase 2 [Arabidopsis thaliana] &gt;AAK82472.1 At2g18230/T30D6.26 [Arabidopsis thaliana] &gt; Short=PPase 2 &gt;AAD15513.1 putative inorganic pyrophosphatase [Arabidopsis thaliana] &gt; AltName: Full=Pyrophosphate phospho-hydrolase 2;pyrophosphorylase 2 [Arabidopsis thaliana] &g…	GO:0016020;GO:0005737;GO:0016462;GO:0046872;GO:0016787;GO:0004427;GO:0000287;GO:0006796	membrane;cytoplasm;pyrophosphatase activity;metal ion binding;hydrolase activity;inorganic diphosphatase activity;magnesium ion binding;phosphate-containing compound metabolic process	K01507	ppa	http://www.genome.jp/dbget-bin/www_bget?ko:K01507	Oxidative phosphorylation	ko00190	KOG1626(C)(Inorganic pyrophosphatase/Nucleosome remodeling factor, subunit NURF38)	Soluble	Soluble inorganic pyrophosphatase 2 OS=Arabidopsis thaliana GN=PPA2 PE=2 SV=2
AT1G20450	1614	175.56	112.77	54.59	36.49	-1.290991885	0.00014953	0.004197456	AT1G20450	AEE29973.1 Dehydrin family protein [Arabidopsis thaliana];AEE29974.1 Dehydrin family protein [Arabidopsis thaliana];AAF79613.1 F5M15.21 [Arabidopsis thaliana] &gt; AltName: Full=Low-temperature-induced protein LTI45 &gt;AAN13042.1 unknown protein [Arabidopsis thaliana] &gt;CAA62448.1 lti29 [Arabidopsis thaliana] &gt;AAN72142.1 unknown protein [Arabidopsis thaliana] &gt;P42759.1 RecName: Full=Dehy…	GO:0009415;GO:0005737;GO:0016020;GO:0005634;GO:0005829;GO:0009631;GO:0006950;GO:0009414;GO:0009737;GO:0009409;GO:0003779;GO:0010029;GO:0009506	response to water;cytoplasm;membrane;nucleus;cytosol;cold acclimation;response to stress;response to water deprivation;response to abscisic acid;response to cold;actin binding;regulation of seed germination;plasmodesma	-	-	-	-	-	-	Dehydrin	Dehydrin ERD10 OS=Arabidopsis thaliana GN=ERD10 PE=1 SV=1
AT1G79110	1467	39.88	27.42	7.02	5.65	-2.056519729	1.03E-08	1.22E-06	AT1G79110	AEE36205.1 zinc ion binding protein [Arabidopsis thaliana];AEE36206.1 zinc ion binding protein [Arabidopsis thaliana];F4IDI6.1 RecName: Full=Probable BOI-related E3 ubiquitin-protein ligase 2; AltName: Full=RING-type E3 ubiquitin transferase BRG2 &gt;zinc ion binding protein [Arabidopsis thaliana] &gt	GO:0006952;GO:0046872;GO:0005634;GO:0008270;GO:0043067;GO:0043161;GO:0005737;GO:0016740;GO:0016874	defense response;metal ion binding;nucleus;zinc ion binding;regulation of programmed cell death;proteasome-mediated ubiquitin-dependent protein catabolic process;cytoplasm;transferase activity;ligase activity	K19042	BOI	http://www.genome.jp/dbget-bin/www_bget?ko:K19042	-	-	KOG4265(O)(Predicted E3 ubiquitin ligase)	Probable	Probable BOI-related E3 ubiquitin-protein ligase 2 OS=Arabidopsis thaliana GN=BRG2 PE=1 SV=1
AT2G32280	1296	2.69	8.58	0.06	0.78	-3.271543013	0.001175491	0.020894872	AT2G32280	EFH55639.1 hypothetical protein ARALYDRAFT_482157 [Arabidopsis lyrata subsp. lyrata] &gt;XP_002879380.1 hypothetical protein ARALYDRAFT_482157 [Arabidopsis lyrata subsp. lyrata] &gt;AAS47673.1 At2g32280 [Arabidopsis thaliana] &gt;ANM61199.1 GPI inositol-deacylase C, putative (DUF1218) [Arabidopsis thaliana];AEC08662.1 GPI inositol-deacylase C, putative (DUF1218) [Arabidopsis thaliana] &gt;BAD4340…	GO:0016021;GO:0048825;GO:0010588;GO:0016020;GO:0003674;GO:0010087;GO:0010305	integral component of membrane;cotyledon development;cotyledon vascular tissue pattern formation;membrane;molecular_function;phloem or xylem histogenesis;leaf vascular tissue pattern formation	-	-	-	-	-	-	Beta-amylase	Beta-amylase 6 OS=Arabidopsis thaliana GN=BAM6 PE=2 SV=1
AT4G34200	2228	101.35	145.65	38.03	52.53	-1.036270317	0.000463667	0.010402962	AT4G34200	AAL36166.1 putative phosphoglycerate dehydrogenase [Arabidopsis thaliana] &gt; AltName: Full=Protein EMBRYO SAC DEVELOPMENT ARREST 9;AEE86339.1 D-3-phosphoglycerate dehydrogenase [Arabidopsis thaliana] &gt;CAA17552.1 Phosphoglycerate dehydrogenase-like protein [Arabidopsis thaliana] &gt; Flags: Precursor &gt;D-3-phosphoglycerate dehydrogenase [Arabidopsis thaliana] &gt;O49485.1 RecName: Full=D-3-…	GO:0009555;GO:0008652;GO:0009793;GO:0016616;GO:0009070;GO:0005829;GO:0005524;GO:0006564;GO:0016597;GO:0055114;GO:0009561;GO:0016020;GO:0016491;GO:0009536;GO:0051287;GO:0008152;GO:0009570;GO:0005739;GO:0004617;GO:0009507	pollen development;cellular amino acid biosynthetic process;embryo development ending in seed dormancy;oxidoreductase activity, acting on the CH-OH group of donors, NAD or NADP as acceptor;serine family amino acid biosynthetic process;cytosol;ATP binding;L-serine biosynthetic process;amino acid binding;oxidation-reduction process;megagametogenesis;membrane;oxidoreductase activity;plastid;NAD bind…	K00058	serA,PHGDH	http://www.genome.jp/dbget-bin/www_bget?ko:K00058	Glycine, serine and threonine metabolism;Biosynthesis of amino acids;Carbon metabolism	ko00260,ko01230,ko01200	KOG0069(C)(Glyoxylate/hydroxypyruvate reductase (D-isomer-specific 2-hydroxy acid dehydrogenase superfamily))	D-3-phosphoglycerate	D-3-phosphoglycerate dehydrogenase 1, chloroplastic OS=Arabidopsis thaliana GN=PGDH1 PE=1 SV=1
AT2G38995	1876	4.01	8.45	0.64	0.35	-3.154836311	7.86E-07	5.23E-05	AT2G38995	AEC09622.1 O-acyltransferase (WSD1-like) family protein [Arabidopsis thaliana];O-acyltransferase (WSD1-like) family protein [Arabidopsis thaliana] &gt;AEC09621.2 O-acyltransferase (WSD1-like) family protein [Arabidopsis thaliana]	GO:0004144;GO:0005634;GO:0016746;GO:0005886;GO:0016021;GO:0045017;GO:0019432;GO:0047196;GO:0016020;GO:0016740	diacylglycerol O-acyltransferase activity;nucleus;transferase activity, transferring acyl groups;plasma membrane;integral component of membrane;glycerolipid biosynthetic process;triglyceride biosynthetic process;long-chain-alcohol O-fatty-acyltransferase activity;membrane;transferase activity	-	-	-	-	-	-	O-acyltransferase	O-acyltransferase WSD1 OS=Arabidopsis thaliana GN=WSD1 PE=2 SV=1
AT3G26550	2273	0.37	0.74	0	0	-6.32471639	0.001497751	0.025202271	AT3G26550	Cysteine/Histidine-rich C1 domain family protein [Arabidopsis thaliana] &gt;BAB01837.1 CHP-rich zinc finger protein-like [Arabidopsis thaliana] &gt;AEE77177.1 Cysteine/Histidine-rich C1 domain family protein [Arabidopsis thaliana]	GO:0055114;GO:0035556;GO:0047134;GO:0005634;GO:0008270	oxidation-reduction process;intracellular signal transduction;protein-disulfide reductase activity;nucleus;zinc ion binding	-	-	-	-	-	-	-	-
AT4G22130	2684	5.69	18.47	2.53	2.63	-1.757745841	0.000665998	0.013634596	AT4G22130	OAO99220.1 SRF8 [Arabidopsis thaliana]; AltName: Full=Leucine-rich repeat receptor kinase-like protein SRF8;Q6R2J8.1 RecName: Full=Protein STRUBBELIG-RECEPTOR FAMILY 8;AEE84561.1 STRUBBELIG-receptor family 8 [Arabidopsis thaliana];STRUBBELIG-receptor family 8 [Arabidopsis thaliana] &gt;AAR99876.1 strubbelig receptor family 8 [Arabidopsis thaliana] &gt;ACN59345.1 leucine-rich repeat receptor-like …	GO:0016310;GO:0004672;GO:0005886;GO:0005524;GO:0000166;GO:0005576;GO:0007166;GO:0016020;GO:0016021;GO:0006468;GO:0004675;GO:0016301	phosphorylation;protein kinase activity;plasma membrane;ATP binding;nucleotide binding;extracellular region;cell surface receptor signaling pathway;membrane;integral component of membrane;protein phosphorylation;transmembrane receptor protein serine/threonine kinase activity;kinase activity	-	-	-	-	-	-	Protein	Protein STRUBBELIG-RECEPTOR FAMILY 8 OS=Arabidopsis thaliana GN=SRF8 PE=2 SV=1
AT5G38010	1703	1.26	3.06	0	0.2	-3.995680454	0.000693949	0.014037403	AT5G38010	AED94257.1 UDP-Glycosyltransferase superfamily protein [Arabidopsis thaliana] &gt;UDP-Glycosyltransferase superfamily protein [Arabidopsis thaliana] &gt;Q9LS21.1 RecName: Full=UDP-glycosyltransferase 76E9 &gt;AHL38598.1 glycosyltransferase, partial [Arabidopsis thaliana];BAA97533.1 UDP-glucose:anthocysnin 5-O-glucosyltransferase-like [Arabidopsis thaliana] &gt	GO:0009813;GO:0080043;GO:0016740;GO:0008152;GO:0080044;GO:0052696;GO:0043231;GO:0016757;GO:0016758;GO:0008194	flavonoid biosynthetic process;quercetin 3-O-glucosyltransferase activity;transferase activity;metabolic process;quercetin 7-O-glucosyltransferase activity;flavonoid glucuronidation;intracellular membrane-bounded organelle;transferase activity, transferring glycosyl groups;transferase activity, transferring hexosyl groups;UDP-glycosyltransferase activity	-	-	-	-	-	-	UDP-glycosyltransferase	UDP-glycosyltransferase 76E9 OS=Arabidopsis thaliana GN=UGT76E9 PE=2 SV=1
AT3G04510	1326	1.52	6.4	0	0	-8.199543823	1.81E-06	0.000106672	AT3G04510	AAF63782.1 unknown protein [Arabidopsis thaliana] &gt;AAT67573.1 hypothetical protein At3G04510 [Arabidopsis thaliana] &gt;AAX23838.1 hypothetical protein At3g04510 [Arabidopsis thaliana] &gt;OAP04308.1 LSH2 [Arabidopsis thaliana];Q9M836.1 RecName: Full=Protein LIGHT-DEPENDENT SHORT HYPOCOTYLS 2;LIGHT-DEPENDENT SHORT HYPOCOTYLS-like protein (DUF640) [Arabidopsis thaliana] &gt; AltName: Full=Prote…	GO:0007275;GO:0005634;GO:0009299;GO:0006351;GO:0006355;GO:0003677;GO:0009886	multicellular organism development;nucleus;mRNA transcription;transcription, DNA-templated;regulation of transcription, DNA-templated;DNA binding;post-embryonic animal morphogenesis	-	-	-	-	-	-	Protein	Protein LIGHT-DEPENDENT SHORT HYPOCOTYLS 2 OS=Arabidopsis thaliana GN=LSH2 PE=1 SV=1
AT2G41370	2174	5.11	6.49	2.14	1.76	-1.179690142	0.00270959	0.038880576	AT2G41370	Ankyrin repeat family protein / BTB/POZ domain-containing protein [Arabidopsis thaliana] &gt;AAX22759.1 BLADE-ON-PETIOLE2 [Arabidopsis thaliana] &gt; AltName: Full=Protein BLADE ON PETIOLE 2 &gt;AAU90063.1 At2g41370 [Arabidopsis thaliana] &gt;Q9ZVC2.1 RecName: Full=Regulatory protein NPR5; AltName: Full=BTB/POZ domain-containing protein NPR5;AAC78536.1 hypothetical protein [Arabidopsis thaliana] …	GO:0016567;GO:0048439;GO:0010254;GO:0009864;GO:0005737;GO:0009944;GO:0005634;GO:0010434;GO:0010227;GO:0030162;GO:0031625;GO:0043161;GO:0005515;GO:0009954;GO:0042787;GO:0019005;GO:0010582	protein ubiquitination;flower morphogenesis;nectary development;induced systemic resistance, jasmonic acid mediated signaling pathway;cytoplasm;polarity specification of adaxial/abaxial axis;nucleus;bract formation;floral organ abscission;regulation of proteolysis;ubiquitin protein ligase binding;proteasome-mediated ubiquitin-dependent protein catabolic process;protein binding;proximal/distal pat…	K14508	NPR1	http://www.genome.jp/dbget-bin/www_bget?ko:K14508	Plant hormone signal transduction	ko04075	KOG0504(R)(FOG: Ankyrin repeat)	Regulatory	Regulatory protein NPR5 OS=Arabidopsis thaliana GN=NPR5 PE=1 SV=1
AT4G23990	2660	17.47	16.63	0.94	1.21	-3.489374563	7.98E-24	1.18E-20	AT4G23990	AEE84837.1 cellulose synthase like G3 [Arabidopsis thaliana] &gt;cellulose synthase like G3 [Arabidopsis thaliana] &gt;Q0WVN5.2 RecName: Full=Cellulose synthase-like protein G3;AHL38680.1 glycosyltransferase, partial [Arabidopsis thaliana];cellulose synthase catalytic subunit like protein [Arabidopsis thaliana]; Short=AtCslG3 &gt	GO:0016020;GO:0016740;GO:0016021;GO:0000977;GO:0005794;GO:0009833;GO:0005886;GO:0016760;GO:0016759;GO:0000271;GO:0071555;GO:0030244;GO:0000139;GO:0016757	membrane;transferase activity;integral component of membrane;RNA polymerase II regulatory region sequence-specific DNA binding;Golgi apparatus;plant-type primary cell wall biogenesis;plasma membrane;cellulose synthase (UDP-forming) activity;cellulose synthase activity;polysaccharide biosynthetic process;cell wall organization;cellulose biosynthetic process;Golgi membrane;transferase activity, tra…	-	-	-	-	-	-	Cellulose	Cellulose synthase-like protein G3 OS=Arabidopsis thaliana GN=CSLG3 PE=2 SV=2
AT5G51850	2240	0.81	2.08	0	0.06	-5.212825355	0.000149204	0.004193409	AT5G51850	OAO91922.1 TRM24 [Arabidopsis thaliana];AED96135.1 hypothetical protein AT5G51850 [Arabidopsis thaliana] &gt;hypothetical protein AT5G51850 [Arabidopsis thaliana] &gt;AAS47637.1 At5g51850 [Arabidopsis thaliana] &gt;BAB11254.1 unnamed protein product [Arabidopsis thaliana] &gt;AAU94409.1 At5g51850 [Arabidopsis thaliana] &gt	GO:0003674;GO:0008150;GO:0005634	molecular_function;biological_process;nucleus	-	-	-	-	-	-	-	-
AT3G44750	1311	23.87	50.8	8.64	10.57	-1.584312905	0.000115175	0.003418981	AT3G44750	AAG28472.1 putative histone deacetylase [Arabidopsis thaliana] &gt;AEE77945.1 histone deacetylase 3 [Arabidopsis thaliana];AEE77944.1 histone deacetylase 3 [Arabidopsis thaliana]; AltName: Full=HD-tuins protein 1;AAL38837.1 putative histone deacetylase [Arabidopsis thaliana] &gt;histone deacetylase 3 [Arabidopsis thaliana] &gt;AAM20363.1 putative histone deacetylase [Arabidopsis thaliana] &gt;Q9F…	GO:0005730;GO:0009294;GO:0016787;GO:0004407;GO:0046872;GO:0010162;GO:0006355;GO:0006351;GO:0003676;GO:0005634;GO:0007275;GO:0009944;GO:0016569;GO:0008270	nucleolus;DNA mediated transformation;hydrolase activity;histone deacetylase activity;metal ion binding;seed dormancy process;regulation of transcription, DNA-templated;transcription, DNA-templated;nucleic acid binding;nucleus;multicellular organism development;polarity specification of adaxial/abaxial axis;covalent chromatin modification;zinc ion binding	-	-	-	-	-	-	Histone	Histone deacetylase HDT1 OS=Arabidopsis thaliana GN=HDT1 PE=1 SV=1
AT4G13210	1650	0.44	2.53	0	0.08	-4.688124874	0.003069915	0.042684045	AT4G13210	Pectin lyase-like superfamily protein [Arabidopsis thaliana] &gt;Q9SVQ6.2 RecName: Full=Putative pectate lyase 14;AEE83246.1 Pectin lyase-like superfamily protein [Arabidopsis thaliana] &gt;OAO99093.1 hypothetical protein AXX17_AT4G14900 [Arabidopsis thaliana];AEE83245.1 Pectin lyase-like superfamily protein [Arabidopsis thaliana]; Flags: Precursor &gt	GO:0045490;GO:0030570;GO:0005576;GO:0046872;GO:0016829	pectin catabolic process;pectate lyase activity;extracellular region;metal ion binding;lyase activity	K01728	pel	http://www.genome.jp/dbget-bin/www_bget?ko:K01728	Pentose and glucuronate interconversions	ko00040	-	Putative	Putative pectate lyase 14 OS=Arabidopsis thaliana GN=At4g13210 PE=3 SV=2
AT5G07990	1929	6.93	17.52	1	0.55	-3.569852515	1.08E-10	2.15E-08	AT5G07990	-hydroxylase [Arabidopsis thaliana] &gt;Cytochrome P450 superfamily protein [Arabidopsis thaliana] &gt;Q9SD85.1 RecName: Full=Flavonoid 3&apos;-hydroxylase [Arabidopsis thaliana];AAF73253.1 flavonoid 3&apos;AAG16746.1 flavonoid 3&apos;CAB62611.1 flavonoid	GO:0009411;GO:0005783;GO:0005576;GO:0055114;GO:0020037;GO:0019825;GO:0005506;GO:0016021;GO:0016711;GO:0009813;GO:0004497;GO:0016491;GO:0044550;GO:0016020;GO:0016705;GO:0009733;GO:0005789;GO:0046872	response to UV;endoplasmic reticulum;extracellular region;oxidation-reduction process;heme binding;oxygen binding;iron ion binding;integral component of membrane;flavonoid 3'-monooxygenase activity;flavonoid biosynthetic process;monooxygenase activity;oxidoreductase activity;secondary metabolite biosynthetic process;membrane;oxidoreductase activity, acting on paired donors, with incorporation or …	K05280	E1.14.13.21	http://www.genome.jp/dbget-bin/www_bget?ko:K05280	Flavone and flavonol biosynthesis;Flavonoid biosynthesis	ko00944,ko00941	-	Flavonoid	Flavonoid 3&apos;-monooxygenase OS=Arabidopsis thaliana GN=CYP75B1 PE=1 SV=1
AT5G39520	1028	20.17	22.24	6.86	3.76	-1.599776041	0.000103593	0.003129918	AT5G39520	BAE98655.1 hypothetical protein [Arabidopsis thaliana] &gt;AED94443.1 hypothetical protein (DUF1997) [Arabidopsis thaliana];hypothetical protein (DUF1997) [Arabidopsis thaliana] &gt	GO:0005634;GO:0008150;GO:0003674	nucleus;biological_process;molecular_function	-	-	-	-	-	-	-	-
AT4G05190	2534	0.29	5.51	0.08	0.28	-3.660784958	0.001603968	0.026637089	AT4G05190	ANM67368.1 kinesin 5 [Arabidopsis thaliana];F4JGP4.1 RecName: Full=Kinesin-like protein KIN-14D;CAB81061.1 kinesin-like protein [Arabidopsis thaliana] &gt;kinesin 5 [Arabidopsis thaliana] &gt; AltName: Full=AtKIN14b &gt;AEE82489.1 kinesin 5 [Arabidopsis thaliana]	GO:0005634;GO:0000166;GO:0005524;GO:0016887;GO:0005737;GO:0008017;GO:0009524;GO:0005876;GO:0007018;GO:0005856;GO:0051301;GO:0003777;GO:0005871;GO:0007049;GO:0051225;GO:0005874;GO:0000226;GO:0007067	nucleus;nucleotide binding;ATP binding;ATPase activity;cytoplasm;microtubule binding;phragmoplast;spindle microtubule;microtubule-based movement;cytoskeleton;cell division;microtubule motor activity;kinesin complex;cell cycle;spindle assembly;microtubule;microtubule cytoskeleton organization;mitotic cell cycle	K10405	KIFC1	http://www.genome.jp/dbget-bin/www_bget?ko:K10405	-	-	KOG0239(Z)(Kinesin (KAR3 subfamily))	Kinesin-like	Kinesin-like protein KIN-14D OS=Arabidopsis thaliana GN=KIN14D PE=2 SV=1
AT5G09840	3115	1.47	2.88	0.48	0.54	-1.678914517	0.003723583	0.049318266	AT5G09840	Putative endonuclease or glycosyl hydrolase [Arabidopsis thaliana] &gt;AED91454.1 Putative endonuclease or glycosyl hydrolase [Arabidopsis thaliana] &gt;OAO95734.1 hypothetical protein AXX17_AT5G09400 [Arabidopsis thaliana];BAB09405.1 unnamed protein product [Arabidopsis thaliana] &gt	GO:0004519;GO:0010468;GO:0005777;GO:0016787;GO:0009507;GO:0005739	endonuclease activity;regulation of gene expression;peroxisome;hydrolase activity;chloroplast;mitochondrion	-	-	-	-	-	-	-	-
AT1G68790	3888	2.86	8.01	1.68	0.61	-1.849533453	0.001913827	0.030319916	AT1G68790	AltName: Full=Protein LITTLE NUCLEI 3 &gt;AAG52034.1 putative nuclear matrix constituent protein 1 (NMCP1);Q9CA42.1 RecName: Full=Protein CROWDED NUCLEI 3;little nuclei3 [Arabidopsis thaliana] &gt; 58331-62556 [Arabidopsis thaliana] &gt;AEE34839.1 little nuclei3 [Arabidopsis thaliana]	GO:0009506;GO:0005730;GO:0031965;GO:0005652;GO:0005634;GO:0016020;GO:0005654;GO:0006997;GO:0005737	plasmodesma;nucleolus;nuclear membrane;nuclear lamina;nucleus;membrane;nucleoplasm;nucleus organization;cytoplasm	-	-	-	-	-	-	Protein	Protein CROWDED NUCLEI 3 OS=Arabidopsis thaliana GN=CRWN3 PE=1 SV=1
AT3G57940	3585	4.37	6.58	2.11	1.61	-1.163650934	0.0014497	0.0246969	AT3G57940	Q9M2Q4.2 RecName: Full=RNA cytidine acetyltransferase 2;BAF01220.1 hypothetical protein [Arabidopsis thaliana] &gt; AltName: Full=18S rRNA cytosine acetyltransferase 2 &gt;AEE79720.1 GNAT acetyltransferase (DUF699) [Arabidopsis thaliana];GNAT acetyltransferase (DUF699) [Arabidopsis thaliana] &gt;AEE79721.1 GNAT acetyltransferase (DUF699) [Arabidopsis thaliana]	GO:0042274;GO:0005524;GO:0006364;GO:0000154;GO:0016746;GO:0051391;GO:0005634;GO:0000166;GO:0008033;GO:0008080;GO:0016740;GO:0005730	ribosomal small subunit biogenesis;ATP binding;rRNA processing;rRNA modification;transferase activity, transferring acyl groups;tRNA acetylation;nucleus;nucleotide binding;tRNA processing;N-acetyltransferase activity;transferase activity;nucleolus	K14521	NAT10,KRE33	http://www.genome.jp/dbget-bin/www_bget?ko:K14521	Ribosome biogenesis in eukaryotes	ko03008	KOG2036(R)(Predicted P-loop ATPase fused to an acetyltransferase)	RNA	RNA cytidine acetyltransferase 2 OS=Arabidopsis thaliana GN=At3g57940 PE=2 SV=2
AT3G52920	1225	31.68	40.66	16.91	9.58	-1.048171635	0.002788771	0.039704873	AT3G52920	AEE79010.1 transcriptional activator (DUF662) [Arabidopsis thaliana] &gt;AAM65792.1 unknown [Arabidopsis thaliana] &gt;transcriptional activator (DUF662) [Arabidopsis thaliana] &gt;CAB86896.1 putative protein [Arabidopsis thaliana] &gt;OAP04982.1 hypothetical protein AXX17_AT3G47330 [Arabidopsis thaliana];AAM97095.1 putative protein [Arabidopsis thaliana] &gt;OAP04981.1 hypothetical protein AXX17…	GO:0080185;GO:0009507;GO:0008017;GO:0005886;GO:0005634;GO:1900426	effector dependent induction by symbiont of host immune response;chloroplast;microtubule binding;plasma membrane;nucleus;positive regulation of defense response to bacterium	-	-	-	-	-	-	-	-
AT1G64330	2070	3.44	8.87	1.27	0.44	-2.443097543	0.000184622	0.00497662	AT1G64330	AAS76780.1 At1g64330 [Arabidopsis thaliana] &gt; 71502-69704 [Arabidopsis thaliana] &gt;BAD94914.1 hypothetical protein [Arabidopsis thaliana] &gt;AEE34227.1 myosin heavy chain-like protein [Arabidopsis thaliana];AAG51714.1 unknown protein;myosin heavy chain-like protein [Arabidopsis thaliana] &gt	GO:0003779;GO:0005774;GO:0005773;GO:0008150	actin binding;vacuolar membrane;vacuole;biological_process	-	-	-	-	-	-	-	-
AT1G44800	1656	44.07	62.71	14.81	10.28	-1.691438473	1.36E-08	1.54E-06	AT1G44800	AAF78263.1 Contains similarity to Mtn21 gene from Medicago truncatula gb|Y15293 and contains two integral membrane protein domains DUF6 of unknown function PF|00892. ESTs gb|AI998702, gb|Z30851 come from this gene [Arabidopsis thaliana] &gt;Q9LPF1.1 RecName: Full=WAT1-related protein At1g44800 &gt;AEE32053.1 nodulin MtN21 /EamA-like transporter family protein [Arabidopsis thaliana];AAN31118.1 At1…	GO:0016020;GO:0005886;GO:0005515;GO:0022857;GO:0034639;GO:0006865;GO:0016021;GO:0005739;GO:0080144;GO:0032973;GO:0015171;GO:0043090	membrane;plasma membrane;protein binding;transmembrane transporter activity;L-amino acid efflux transmembrane transporter activity;amino acid transport;integral component of membrane;mitochondrion;amino acid homeostasis;amino acid export;amino acid transmembrane transporter activity;amino acid import	-	-	-	-	-	-	WAT1-related	WAT1-related protein At1g44800 OS=Arabidopsis thaliana GN=At1g44800 PE=1 SV=1
AT1G62480	818	65.26	189.58	41.2	31.87	-1.357905173	0.002611666	0.037887501	AT1G62480	Vacuolar calcium-binding protein-like protein [Arabidopsis thaliana] &gt;AAM19899.1 At1g62480/T3P18_4 [Arabidopsis thaliana] &gt;AEE33970.1 Vacuolar calcium-binding protein-like protein [Arabidopsis thaliana];AAL75884.1 At1g62480/T3P18_4 [Arabidopsis thaliana] &gt;AAD43605.1 T3P18.4 [Arabidopsis thaliana] &gt	GO:0005575;GO:0046686;GO:0009651	cellular_component;response to cadmium ion;response to salt stress	-	-	-	-	-	-	-	-
AT5G39840	2770	3.03	4.19	1.24	1	-1.297235412	0.00302863	0.042308181	AT5G39840	ATP-dependent RNA helicase [Arabidopsis thaliana] &gt; AltName: Full=Protein SUPPRESSOR OF VAR 3-like;F4KFV7.1 RecName: Full=DExH-box ATP-dependent RNA helicase DExH18, mitochondrial; Short=AtSUV3L; AltName: Full=ATP-dependent RNA helicase SUV3L;AED94482.1 ATP-dependent RNA helicase [Arabidopsis thaliana]; Flags: Precursor &gt	GO:0003723;GO:0005524;GO:0000166;GO:0005634;GO:0042645;GO:0005739;GO:0016817;GO:0005759;GO:0016787;GO:0004386	RNA binding;ATP binding;nucleotide binding;nucleus;mitochondrial nucleoid;mitochondrion;hydrolase activity, acting on acid anhydrides;mitochondrial matrix;hydrolase activity;helicase activity	K17675	SUPV3L1,SUV3	http://www.genome.jp/dbget-bin/www_bget?ko:K17675	-	-	KOG0953(A)(Mitochondrial RNA helicase SUV3, DEAD-box superfamily)	DExH-box	DExH-box ATP-dependent RNA helicase DExH18, mitochondrial OS=Arabidopsis thaliana GN=At5g39840 PE=3 SV=1
AT2G37080	2235	6.71	15.66	2.91	0.92	-2.177512255	0.000191749	0.005122209	AT2G37080	ROP interactive partner 3 [Arabidopsis thaliana] &gt;ANM61940.1 ROP interactive partner 3 [Arabidopsis thaliana]	GO:0009507;GO:0009536	chloroplast;plastid	-	-	-	-	-	-	Interactor	Interactor of constitutive active ROPs 2, chloroplastic OS=Arabidopsis thaliana GN=ICR2 PE=1 SV=1
AT5G09300	1605	9.28	10.16	3.16	3.15	-1.242050637	0.000992015	0.018381464	AT5G09300	AAO42286.1 putative branched-chain alpha keto-acid dehydrogenase E1 alpha subunit [Arabidopsis thaliana] &gt;Thiamin diphosphate-binding fold (THDP-binding) superfamily protein [Arabidopsis thaliana] &gt;AAO64036.1 putative branched-chain alpha keto-acid dehydrogenase E1 alpha subunit [Arabidopsis thaliana] &gt; Flags: Precursor &gt; Short=BCKDE1A; AltName: Full=Branched-chain alpha-keto acid deh…	GO:0016624;GO:0055114;GO:0016491;GO:0008152;GO:0003863;GO:0046872;GO:0005759;GO:0005739	oxidoreductase activity, acting on the aldehyde or oxo group of donors, disulfide as acceptor;oxidation-reduction process;oxidoreductase activity;metabolic process;3-methyl-2-oxobutanoate dehydrogenase (2-methylpropanoyl-transferring) activity;metal ion binding;mitochondrial matrix;mitochondrion	K00166	BCKDHA,bkdA1	http://www.genome.jp/dbget-bin/www_bget?ko:K00166	Valine, leucine and isoleucine degradation;Propanoate metabolism	ko00280,ko00640	KOG1182(C)(Branched chain alpha-keto acid dehydrogenase complex, alpha subunit);KOG0225(C)(Pyruvate dehydrogenase E1, alpha subunit)	2-oxoisovalerate	2-oxoisovalerate dehydrogenase subunit alpha 2, mitochondrial OS=Arabidopsis thaliana GN=At5g09300 PE=1 SV=1
AT4G27260	2357	23.1	18.85	5.31	4.89	-1.658390054	3.25E-08	3.38E-06	AT4G27260	5KOD_C Chain C, Crystal Structure Of Gh3.5 Acyl Acid Amido Synthetase From Arabidopsis Thaliana &gt;5KOD_D Chain D, Crystal Structure Of Gh3.5 Acyl Acid Amido Synthetase From Arabidopsis Thaliana &gt;OAP00299.1 WES1 [Arabidopsis thaliana];5KOD_A Chain A, Crystal Structure Of Gh3.5 Acyl Acid Amido Synthetase From Arabidopsis Thaliana &gt;CAA19720.1 GH3 like protein [Arabidopsis thaliana] &gt;AEE85…	GO:0010120;GO:0005737;GO:0016874;GO:0009733;GO:0010279;GO:0010252;GO:1901183	camalexin biosynthetic process;cytoplasm;ligase activity;response to auxin;indole-3-acetic acid amido synthetase activity;auxin homeostasis;positive regulation of camalexin biosynthetic process	K14487	GH3	http://www.genome.jp/dbget-bin/www_bget?ko:K14487	Plant hormone signal transduction	ko04075	-	Indole-3-acetic	Indole-3-acetic acid-amido synthetase GH3.5 OS=Arabidopsis thaliana GN=GH3.5 PE=1 SV=1
AT2G34300	2780	5.49	13.61	3.1	2.03	-1.474086327	0.001863049	0.02967383	AT2G34300	ANM62567.1 S-adenosyl-L-methionine-dependent methyltransferases superfamily protein [Arabidopsis thaliana];NP_001324716.1 S-adenosyl-L-methionine-dependent methyltransferases superfamily protein [Arabidopsis thaliana] &gt;AAC27406.1 unknown protein [Arabidopsis thaliana] &gt;NP_001031477.1 S-adenosyl-L-methionine-dependent methyltransferases superfamily protein [Arabidopsis thaliana] &gt;AEC08950…	GO:0005802;GO:0005774;GO:0008757;GO:0016021;GO:0016020;GO:0016740;GO:0009506;GO:0000139;GO:0008168;GO:0032259;GO:0005768;GO:0005794	trans-Golgi network;vacuolar membrane;S-adenosylmethionine-dependent methyltransferase activity;integral component of membrane;membrane;transferase activity;plasmodesma;Golgi membrane;methyltransferase activity;methylation;endosome;Golgi apparatus	-	-	-	-	-	-	Probable	Probable methyltransferase PMT25 OS=Arabidopsis thaliana GN=At2g34300 PE=2 SV=2
AT3G58650	3307	0.18	2.8	0.13	0.06	-3.553672723	0.002823474	0.040102782	AT3G58650	OAP02079.1 TRM7 [Arabidopsis thaliana];GPI-anchored adhesin-like protein [Arabidopsis thaliana] &gt;CAB68203.1 putative protein [Arabidopsis thaliana] &gt;AEE79811.1 GPI-anchored adhesin-like protein [Arabidopsis thaliana] &gt	GO:0003674;GO:0005886;GO:0008150;GO:0005634	molecular_function;plasma membrane;biological_process;nucleus	-	-	-	-	-	-	-	-
AT3G30340	1317	5.24	13.34	0.15	0.16	-5.536259386	6.38E-10	1.05E-07	AT3G30340	AEE77633.1 nodulin MtN21 /EamA-like transporter family protein [Arabidopsis thaliana];BAB02235.1 nodulin-like protein [Arabidopsis thaliana] &gt;Q9LI65.1 RecName: Full=WAT1-related protein At3g30340 &gt;ANM63944.1 nodulin MtN21 /EamA-like transporter family protein [Arabidopsis thaliana];BAC43326.1 unknown protein [Arabidopsis thaliana] &gt;nodulin MtN21 /EamA-like transporter family protein [Ara…	GO:0016021;GO:0016020;GO:0022857;GO:0006810;GO:0005886	integral component of membrane;membrane;transmembrane transporter activity;transport;plasma membrane	-	-	-	-	-	-	WAT1-related	WAT1-related protein At3g30340 OS=Arabidopsis thaliana GN=At3g30340 PE=2 SV=1
AT1G60640	1223	3.87	11.58	1.5	0.48	-2.583157971	0.000623376	0.013031641	AT1G60640	AEE33712.1 stress response protein [Arabidopsis thaliana];AEE33711.1 stress response protein [Arabidopsis thaliana];AEE33713.1 stress response protein [Arabidopsis thaliana];stress response protein [Arabidopsis thaliana] &gt	GO:0003674;GO:0008150;GO:0005634	molecular_function;biological_process;nucleus	-	-	-	-	-	-	-	-
AT5G22300	1608	160.94	76.19	40.06	13.7	-1.78119977	0.000494151	0.010871796	AT5G22300	AltName: Full=Nitrilase 4 &gt;AAM70563.1 AT5g22300/MWD9_8 [Arabidopsis thaliana] &gt;OAO90363.1 NIT4 [Arabidopsis thaliana];P46011.1 RecName: Full=Bifunctional nitrilase/nitrile hydratase NIT4;AED93008.1 nitrilase 4 [Arabidopsis thaliana] &gt;BAB08328.1 Nitrilase 4 [Arabidopsis thaliana] &gt;AAA19628.1 nitrilase [Arabidopsis thaliana] &gt;nitrilase 4 [Arabidopsis thaliana] &gt; AltName: Full=Cyan…	GO:0016020;GO:0016829;GO:0051410;GO:0016787;GO:0006807;GO:0005886;GO:0080061;GO:0047558;GO:0018822;GO:0000257;GO:0047427;GO:0019499;GO:0016810	membrane;lyase activity;detoxification of nitrogen compound;hydrolase activity;nitrogen compound metabolic process;plasma membrane;indole-3-acetonitrile nitrilase activity;3-cyanoalanine hydratase activity;nitrile hydratase activity;nitrilase activity;cyanoalanine nitrilase activity;cyanide metabolic process;hydrolase activity, acting on carbon-nitrogen (but not peptide) bonds	K13035	NIT4	http://www.genome.jp/dbget-bin/www_bget?ko:K13035	Cyanoamino acid metabolism	ko00460	KOG0805(E)(Carbon-nitrogen hydrolase);KOG0807(E)(Carbon-nitrogen hydrolase)	Bifunctional	Bifunctional nitrilase/nitrile hydratase NIT4 OS=Arabidopsis thaliana GN=NIT4 PE=1 SV=1
AT1G49320	1250	3.28	14.03	0.93	0.99	-2.729951007	0.000227713	0.005897199	AT1G49320	AEE32417.1 unknown seed protein like 1 [Arabidopsis thaliana] &gt;Q9XI99.1 RecName: Full=BURP domain protein USPL1;OAP18176.1 USPL1 [Arabidopsis thaliana];unknown seed protein like 1 [Arabidopsis thaliana] &gt;AAP21236.1 At1g49320 [Arabidopsis thaliana] &gt; Short=AtUSPL1; AltName: Full=Unknown seed protein-like protein 1; Flags: Precursor &gt;AAD43166.1 Putative BURP domain containing protein [A…	GO:0005794;GO:0003674;GO:0000326;GO:0005795;GO:0005576;GO:0005773;GO:0048316;GO:0005770	Golgi apparatus;molecular_function;protein storage vacuole;Golgi stack;extracellular region;vacuole;seed development;late endosome	-	-	-	-	-	-	BURP	BURP domain protein USPL1 OS=Arabidopsis thaliana GN=USPL1 PE=2 SV=1
AT3G15460	1216	9.78	11.42	3.33	3.31	-1.270750331	0.001662189	0.027260815	AT3G15460	AEE75679.1 Ribosomal RNA processing Brix domain protein [Arabidopsis thaliana];AAF35412.1 unknown protein [Arabidopsis thaliana] &gt;Q9LE16.1 RecName: Full=Ribosome biogenesis protein BRX1 homolog 1; AltName: Full=Brix domain-containing protein 2 &gt;AAM64370.1 unknown [Arabidopsis thaliana] &gt;Ribosomal RNA processing Brix domain protein [Arabidopsis thaliana] &gt;BAB02375.1 unnamed protein pro…	GO:0005634;GO:0000027;GO:0005829;GO:0006364;GO:0003723;GO:0005730	nucleus;ribosomal large subunit assembly;cytosol;rRNA processing;RNA binding;nucleolus	K14820	BRX1,BRIX1	http://www.genome.jp/dbget-bin/www_bget?ko:K14820	-	-	KOG2971(J)(RNA-binding protein required for biogenesis of the ribosomal 60S subunit)	Ribosome	Ribosome biogenesis protein BRX1 homolog 1 OS=Arabidopsis thaliana GN=BRIX1-1 PE=2 SV=1
AT2G29550	1816	23.3	82.03	9.64	13.4	-1.755132404	0.000551116	0.011822864	AT2G29550	AAN64512.1 At2g29550/F16P2.7 [Arabidopsis thaliana] &gt;AAL91251.1 At2g29550/F16P2.7 [Arabidopsis thaliana] &gt;tubulin beta-7 chain [Arabidopsis thaliana] &gt;AAK49574.1 tubulin beta-7 chain [Arabidopsis thaliana] &gt; AltName: Full=Beta-7-tubulin &gt;AEC08272.1 tubulin beta-7 chain [Arabidopsis thaliana] &gt;P29515.1 RecName: Full=Tubulin beta-7 chain;AAA32885.1 beta-7 tubulin [Arabidopsis thal…	GO:0005525;GO:0003924;GO:0009506;GO:0005773;GO:0005618;GO:0046686;GO:0005856;GO:0045298;GO:0005200;GO:0000166;GO:0009651;GO:0005829;GO:0005737;GO:0005886;GO:0007017;GO:0005794;GO:0005874	GTP binding;GTPase activity;plasmodesma;vacuole;cell wall;response to cadmium ion;cytoskeleton;tubulin complex;structural constituent of cytoskeleton;nucleotide binding;response to salt stress;cytosol;cytoplasm;plasma membrane;microtubule-based process;Golgi apparatus;microtubule	K07375	TUBB	http://www.genome.jp/dbget-bin/www_bget?ko:K07375	Phagosome	ko04145	KOG1375(Z)(Beta tubulin)	Tubulin	Tubulin beta-7 chain OS=Arabidopsis thaliana GN=TUBB7 PE=2 SV=1
AT5G10140	1028	4.75	8.48	0.54	1.19	-2.581625546	0.000297345	0.007309894	AT5G10140	AKR53096.1 FLC [Arabidopsis thaliana] &gt;AFU51413.1 FLC [Arabidopsis thaliana] &gt;AEM06938.1 flowering locus C protein [Arabidopsis thaliana] &gt;AFU51423.1 FLC [Arabidopsis thaliana] &gt;AEM06919.1 flowering locus C protein [Arabidopsis thaliana] &gt;AAX51271.1 flowering locus C protein [Arabidopsis thaliana] &gt;AEM06932.1 flowering locus C protein [Arabidopsis thaliana] &gt;AEM06915.1 flower…	GO:0000977;GO:0003677;GO:0009910;GO:0042752;GO:0046983;GO:0000165;GO:0030154;GO:0006355;GO:0006351;GO:0003700;GO:0010048;GO:0043234;GO:0009908;GO:0045944;GO:0007275;GO:0005634;GO:0009266	RNA polymerase II regulatory region sequence-specific DNA binding;DNA binding;negative regulation of flower development;regulation of circadian rhythm;protein dimerization activity;MAPK cascade;cell differentiation;regulation of transcription, DNA-templated;transcription, DNA-templated;transcription factor activity, sequence-specific DNA binding;vernalization response;protein complex;flower devel…	-	-	-	-	-	-	MADS-box	MADS-box protein FLOWERING LOCUS C OS=Arabidopsis thaliana GN=FLC PE=2 SV=1
AT1G61820	2087	0.64	3.91	0.16	0.28	-2.941304343	0.003286029	0.044809621	AT1G61820	Flags: Precursor &gt;O80690.2 RecName: Full=Beta-glucosidase 46; Short=AtBGLU46;beta glucosidase 46 [Arabidopsis thaliana] &gt;AEE33892.1 beta glucosidase 46 [Arabidopsis thaliana];AEE33893.1 beta glucosidase 46 [Arabidopsis thaliana]	GO:0016787;GO:1901657;GO:0004553;GO:0005576;GO:0016798;GO:0005975;GO:0009809;GO:0047782;GO:0008422;GO:0102483;GO:0008152	hydrolase activity;glycosyl compound metabolic process;hydrolase activity, hydrolyzing O-glycosyl compounds;extracellular region;hydrolase activity, acting on glycosyl bonds;carbohydrate metabolic process;lignin biosynthetic process;coniferin beta-glucosidase activity;beta-glucosidase activity;scopolin beta-glucosidase activity;metabolic process	K05350	bglB	http://www.genome.jp/dbget-bin/www_bget?ko:K05350	Phenylpropanoid biosynthesis;Starch and sucrose metabolism;Cyanoamino acid metabolism	ko00940,ko00500,ko00460	-	Beta-glucosidase	Beta-glucosidase 46 OS=Arabidopsis thaliana GN=BGLU46 PE=1 SV=2
AT4G33270	2097	1.27	14.72	0.47	0.65	-3.373785632	0.000156841	0.00435633	AT4G33270	ABG48494.1 At4g33270 [Arabidopsis thaliana] &gt;CAB80044.1 WD-repeat protein-like protein [Arabidopsis thaliana] &gt;Transducin family protein / WD-40 repeat family protein [Arabidopsis thaliana] &gt;Q9SZA4.1 RecName: Full=Cell division cycle 20.1, cofactor of APC complex;AEE86200.1 Transducin family protein / WD-40 repeat family protein [Arabidopsis thaliana]; Short=AtCDC20.1 &gt;CAB38785.1 WD-r…	GO:0005634;GO:1904668;GO:0005834;GO:0033597;GO:0005737;GO:0019900;GO:0004871;GO:0097027;GO:0016567;GO:0051301;GO:0007165;GO:0005515;GO:0007049;GO:0007067;GO:0010997	nucleus;positive regulation of ubiquitin protein ligase activity;heterotrimeric G-protein complex;mitotic checkpoint complex;cytoplasm;kinase binding;signal transducer activity;ubiquitin-protein transferase activator activity;protein ubiquitination;cell division;signal transduction;protein binding;cell cycle;mitotic cell cycle;anaphase-promoting complex binding	K03363	CDC20	http://www.genome.jp/dbget-bin/www_bget?ko:K03363	Ubiquitin mediated proteolysis	ko04120	KOG0305(DO)(Anaphase promoting complex, Cdc20, Cdh1, and Ama1 subunits)	Cell	Cell division cycle 20.1, cofactor of APC complex OS=Arabidopsis thaliana GN=CDC20-1 PE=1 SV=1
AT4G02710	3676	2.92	5.58	1.16	0.17	-2.305339745	0.001734342	0.028152857	AT4G02710	AAC78272.1 predicted protein of unknown function [Arabidopsis thaliana] &gt;Kinase interacting (KIP1-like) family protein [Arabidopsis thaliana] &gt;AEE82216.1 Kinase interacting (KIP1-like) family protein [Arabidopsis thaliana];Q9ZQX8.1 RecName: Full=Protein NETWORKED 1C &gt;CAB77756.1 predicted protein of unknown function [Arabidopsis thaliana] &gt	GO:0005886;GO:0005737;GO:0016310;GO:0016301;GO:0003779	plasma membrane;cytoplasm;phosphorylation;kinase activity;actin binding	-	-	-	-	-	-	Protein	Protein NETWORKED 1C OS=Arabidopsis thaliana GN=NET1C PE=3 SV=1
AT3G51240	1508	4.3	16.04	1.25	1.15	-2.639563109	4.29E-05	0.001497837	AT3G51240	AAL16265.1 AT3g51240/F24M12_280 [Arabidopsis thaliana] &gt;CAB62646.1 flavanone 3-hydroxylase (FH3) [Arabidopsis thaliana] &gt; Short=Naringenin 3-dioxygenase;Q9S818.1 RecName: Full=Naringenin,2-oxoglutarate 3-dioxygenase;AAM51591.1 AT3g51240/F24M12_280 [Arabidopsis thaliana] &gt;AAC68584.1 flavanone 3-hydroxylase [Arabidopsis thaliana] &gt; AltName: Full=Protein TRANSPARENT TESTA 6 &gt;flavanone…	GO:0031418;GO:0046872;GO:0045486;GO:0016491;GO:0051213;GO:0009813;GO:0010224;GO:0000166;GO:0005524;GO:0005737;GO:0055114	L-ascorbic acid binding;metal ion binding;naringenin 3-dioxygenase activity;oxidoreductase activity;dioxygenase activity;flavonoid biosynthetic process;response to UV-B;nucleotide binding;ATP binding;cytoplasm;oxidation-reduction process	K00475	E1.14.11.9	http://www.genome.jp/dbget-bin/www_bget?ko:K00475	Flavonoid biosynthesis	ko00941	-	Naringenin,2-oxoglutarate	Naringenin,2-oxoglutarate 3-dioxygenase OS=Arabidopsis thaliana GN=F3H PE=1 SV=1
AT1G06350	1238	6.91	17.73	0	0	-9.720945134	4.78E-10	8.22E-08	AT1G06350	AEE27977.1 Fatty acid desaturase family protein [Arabidopsis thaliana] &gt;Q9LMI4.2 RecName: Full=Delta-9 desaturase-like 4 protein &gt;Fatty acid desaturase family protein [Arabidopsis thaliana] &gt;OAP17801.1 AtADS4 [Arabidopsis thaliana]	GO:0009979;GO:0042759;GO:0006631;GO:0016020;GO:0016491;GO:0006633;GO:0005789;GO:0006636;GO:0005783;GO:0016717;GO:0016021;GO:0006629;GO:0055114;GO:0005739	16:0 monogalactosyldiacylglycerol desaturase activity;long-chain fatty acid biosynthetic process;fatty acid metabolic process;membrane;oxidoreductase activity;fatty acid biosynthetic process;endoplasmic reticulum membrane;unsaturated fatty acid biosynthetic process;endoplasmic reticulum;oxidoreductase activity, acting on paired donors, with oxidation of a pair of donors resulting in the reduction…	-	-	-	-	-	KOG1600(I)(Fatty acid desaturase)	Delta-9	Delta-9 desaturase-like 4 protein OS=Arabidopsis thaliana GN=At1g06350 PE=2 SV=2
AT4G30250	1927	2.49	10.47	0.35	0.48	-3.434702236	2.75E-06	0.000151351	AT4G30250	P-loop containing nucleoside triphosphate hydrolases superfamily protein [Arabidopsis thaliana] &gt;AEE85743.1 P-loop containing nucleoside triphosphate hydrolases superfamily protein [Arabidopsis thaliana]; Flags: Precursor &gt;F4JPK8.1 RecName: Full=AAA-ATPase At4g30250;ANM66090.1 P-loop containing nucleoside triphosphate hydrolases superfamily protein [Arabidopsis thaliana]	GO:0016887;GO:0005524;GO:0000166;GO:0005886;GO:0034551;GO:0016787	ATPase activity;ATP binding;nucleotide binding;plasma membrane;mitochondrial respiratory chain complex III assembly;hydrolase activity	-	-	-	-	-	KOG0743(O)(AAA+-type ATPase)	AAA-ATPase	AAA-ATPase At4g30250 OS=Arabidopsis thaliana GN=At4g30250 PE=3 SV=1
AT1G49870	2895	0.06	1.72	0	0	-7.354837504	0.000458555	0.010312278	AT1G49870	AAG51774.1 hypothetical protein; 28681-31893 [Arabidopsis thaliana] &gt;AEE32485.1 myosin-2 heavy chain-like protein [Arabidopsis thaliana];myosin-2 heavy chain-like protein [Arabidopsis thaliana] &gt	GO:0005737	cytoplasm	-	-	-	-	-	-	-	-
AT1G62560	1917	34.11	50.73	14.89	10.99	-1.306439203	1.09E-05	0.000484076	AT1G62560	flavin-monooxygenase glucosinolate S-oxygenase 3 [Arabidopsis thaliana] &gt;AAD43613.1 T3P18.12 [Arabidopsis thaliana] &gt;AAK43951.1 putative flavin-containing monooxygenase [Arabidopsis thaliana] &gt;AAM44906.1 putative flavin-containing monooxygenase [Arabidopsis thaliana] &gt;AEE33978.1 flavin-monooxygenase glucosinolate S-oxygenase 3 [Arabidopsis thaliana]; AltName: Full=Flavin-monooxygenase…	GO:0019761;GO:0080106;GO:0005634;GO:0080104;GO:0080102;GO:0080107;GO:0016491;GO:0050660;GO:0016020;GO:0080105;GO:0050661;GO:0004497;GO:0055114;GO:0080103;GO:0004499;GO:0016021	glucosinolate biosynthetic process;7-methylthiopropyl glucosinolate S-oxygenase activity;nucleus;5-methylthiopropyl glucosinolate S-oxygenase activity;3-methylthiopropyl glucosinolate S-oxygenase activity;8-methylthiopropyl glucosinolate S-oxygenase activity;oxidoreductase activity;flavin adenine dinucleotide binding;membrane;6-methylthiopropyl glucosinolate S-oxygenase activity;NADP binding;mono…	-	-	-	-	-	KOG1399(Q)(Flavin-containing monooxygenase)	Flavin-containing	Flavin-containing monooxygenase FMO GS-OX3 OS=Arabidopsis thaliana GN=FMOGS-OX3 PE=2 SV=1
AT2G31160	962	7.23	14.63	2.18	1.56	-2.027927393	0.000474493	0.010580517	AT2G31160	AAL08239.1 At2g31160/T16B12.3 [Arabidopsis thaliana] &gt;AEC08501.1 LIGHT-DEPENDENT SHORT HYPOCOTYLS-like protein (DUF640) [Arabidopsis thaliana];LIGHT-DEPENDENT SHORT HYPOCOTYLS-like protein (DUF640) [Arabidopsis thaliana] &gt;AAC63835.1 expressed protein [Arabidopsis thaliana] &gt;O82268.1 RecName: Full=Protein LIGHT-DEPENDENT SHORT HYPOCOTYLS 3;AAL87358.1 At2g31160/T16B12.3 [Arabidopsis thalia…	GO:0048441;GO:0009299;GO:0005634;GO:0007275;GO:0010199;GO:0009886;GO:0003677;GO:0006355;GO:0006351;GO:0010492;GO:0048834	petal development;mRNA transcription;nucleus;multicellular organism development;organ boundary specification between lateral organs and the meristem;post-embryonic animal morphogenesis;DNA binding;regulation of transcription, DNA-templated;transcription, DNA-templated;maintenance of shoot apical meristem identity;specification of petal number	-	-	-	-	-	-	Protein	Protein LIGHT-DEPENDENT SHORT HYPOCOTYLS 3 OS=Arabidopsis thaliana GN=LSH3 PE=1 SV=1
AT1G65710	1723	0.28	2.67	0	0.04	-5.778036295	0.002562713	0.037405841	AT1G65710	AAU44417.1 hypothetical protein AT1G65710 [Arabidopsis thaliana] &gt;Q5XVH5.1 RecName: Full=Uncharacterized protein At1g65710 &gt;serine/arginine repetitive matrix-like protein [Arabidopsis thaliana] &gt;ABE97172.1 unknown [Arabidopsis thaliana] &gt;AEE34416.1 serine/arginine repetitive matrix-like protein [Arabidopsis thaliana]	GO:0019013;GO:0005634;GO:0005688	viral nucleocapsid;nucleus;U6 snRNP	-	-	-	-	-	-	Uncharacterized	Uncharacterized protein At1g65710 OS=Arabidopsis thaliana GN=At1g65710 PE=2 SV=1
AT3G19200	875	1.01	9	0	0	-7.707409552	4.12E-05	0.001450275	AT3G19200	OAP04179.1 hypothetical protein AXX17_AT3G20400 [Arabidopsis thaliana];AEE76207.1 hypothetical protein AT3G19200 [Arabidopsis thaliana] &gt;BAB02962.1 unnamed protein product [Arabidopsis thaliana] &gt;AAX55174.1 hypothetical protein At3g19200 [Arabidopsis thaliana] &gt;hypothetical protein AT3G19200 [Arabidopsis thaliana] &gt	GO:0008150;GO:0005634;GO:0003674	biological_process;nucleus;molecular_function	-	-	-	-	-	-	-	-
AT3G06030	2272	0.9	7.52	0.46	0.59	-2.548978118	0.003690819	0.048938903	AT3G06030	AEE74332.1 NPK1-related protein kinase 3 [Arabidopsis thaliana]; AltName: Full=Arabidopsis NPK1-related protein kinase 3 &gt;BAA21857.1 NPK1-related protein kinase 3 [Arabidopsis thaliana] &gt;AAL47465.1 AT3g06030/F24F17_1 [Arabidopsis thaliana] &gt;O22042.1 RecName: Full=Mitogen-activated protein kinase kinase kinase 3;AAN46778.1 At3g06030/F24F17_1 [Arabidopsis thaliana] &gt;AAF66131.1 NPK1-rela…	GO:0046777;GO:0004702;GO:0043622;GO:0006468;GO:0016301;GO:0005874;GO:0004674;GO:0004709;GO:0016740;GO:0005856;GO:0048046;GO:0005524;GO:0000166;GO:0004672;GO:0016310;GO:0005737	protein autophosphorylation;signal transducer, downstream of receptor, with serine/threonine kinase activity;cortical microtubule organization;protein phosphorylation;kinase activity;microtubule;protein serine/threonine kinase activity;MAP kinase kinase kinase activity;transferase activity;cytoskeleton;apoplast;ATP binding;nucleotide binding;protein kinase activity;phosphorylation;cytoplasm	-	-	-	-	-	KOG0198(T)(MEKK and related serine/threonine protein kinases)	Mitogen-activated	Mitogen-activated protein kinase kinase kinase 3 OS=Arabidopsis thaliana GN=ANP3 PE=1 SV=1
AT3G56620	1472	14.51	14.12	4.77	3.87	-1.336593461	0.000103469	0.003129918	AT3G56620	nodulin MtN21 /EamA-like transporter family protein [Arabidopsis thaliana] &gt;Q9LXX8.1 RecName: Full=WAT1-related protein At3g56620 &gt;CAB88065.1 nodulin-like protein [Arabidopsis thaliana] &gt;AEE79545.1 nodulin MtN21 /EamA-like transporter family protein [Arabidopsis thaliana]	GO:0005886;GO:0006810;GO:0016021;GO:0016020;GO:0022857	plasma membrane;transport;integral component of membrane;membrane;transmembrane transporter activity	-	-	-	-	-	-	WAT1-related	WAT1-related protein At3g56620 OS=Arabidopsis thaliana GN=At3g56620 PE=2 SV=1
AT5G38550	2195	0.48	1.27	0	0	-6.853226168	0.000256165	0.006478613	AT5G38550	AAO42080.1 putative myrosinase binding protein [Arabidopsis thaliana] &gt;AED94333.1 Mannose-binding lectin superfamily protein [Arabidopsis thaliana];Mannose-binding lectin superfamily protein [Arabidopsis thaliana] &gt;BAB10145.1 myrosinase binding protein-like;Q9FFW6.1 RecName: Full=Jacalin-related lectin 44 &gt; similar to jasmonate induced protein [Arabidopsis thaliana] &gt;AAO50531.1 putati…	GO:0005575;GO:0005576;GO:0030246	cellular_component;extracellular region;carbohydrate binding	-	-	-	-	-	-	Jacalin-related	Jacalin-related lectin 44 OS=Arabidopsis thaliana GN=JAL44 PE=2 SV=1
AT2G47500	3648	2.69	7.1	1.21	0.99	-1.741852978	0.00063191	0.013180346	AT2G47500	AEC10851.1 P-loop nucleoside triphosphate hydrolases superfamily protein with CH (Calponin Homology) domain-containing protein [Arabidopsis thaliana] &gt;ANM63262.1 P-loop nucleoside triphosphate hydrolases superfamily protein with CH (Calponin Homology) domain-containing protein [Arabidopsis thaliana];P-loop nucleoside triphosphate hydrolases superfamily protein with CH (Calponin Homology) domai…	GO:0007018;GO:0000166;GO:0005524;GO:0016887;GO:0005737;GO:0008017;GO:0016787;GO:0003777;GO:0005871;GO:0005874	microtubule-based movement;nucleotide binding;ATP binding;ATPase activity;cytoplasm;microtubule binding;hydrolase activity;microtubule motor activity;kinesin complex;microtubule	K10406	KIFC2_3	http://www.genome.jp/dbget-bin/www_bget?ko:K10406	-	-	KOG0239(Z)(Kinesin (KAR3 subfamily))	Kinesin-like	Kinesin-like protein KIN-14I OS=Arabidopsis thaliana GN=KIN14I PE=2 SV=1
AT1G02630	1783	0.87	1.94	0.04	0.11	-3.78819443	0.001442602	0.02459751	AT1G02630	Q84XI3.1 RecName: Full=Equilibrative nucleotide transporter 8;AEE27452.1 Nucleoside transporter family protein [Arabidopsis thaliana];AAQ16125.1 equilibrative nucleoside transporter ENT8 splice variant [Arabidopsis thaliana] &gt;AEE27451.1 Nucleoside transporter family protein [Arabidopsis thaliana] &gt;AAO31974.1 putative equilibrative nucleoside transporter ENT8 [Arabidopsis thaliana] &gt;OAP13…	GO:0016021;GO:0005337;GO:0005886;GO:0006810;GO:0016020	integral component of membrane;nucleoside transmembrane transporter activity;plasma membrane;transport;membrane	K15014	SLC29A1_2_3,ENT1_2_3	http://www.genome.jp/dbget-bin/www_bget?ko:K15014	-	-	KOG1479(F)(Nucleoside transporter)	Equilibrative	Equilibrative nucleotide transporter 8 OS=Arabidopsis thaliana GN=ETN8 PE=2 SV=1
AT2G03090	1434	5.34	19.1	0.34	1.22	-3.509012472	2.65E-06	0.000147167	AT2G03090	hypothetical protein CARUB_v10017813mg, partial [Capsella rubella] &gt;EOA24555.1 hypothetical protein CARUB_v10017813mg, partial [Capsella rubella]	GO:0009828;GO:0009826;GO:0016020;GO:0009664;GO:0006949;GO:0071555;GO:0005576;GO:0005618;GO:0009831	plant-type cell wall loosening;unidimensional cell growth;membrane;plant-type cell wall organization;syncytium formation;cell wall organization;extracellular region;cell wall;plant-type cell wall modification involved in multidimensional cell growth	-	-	-	-	-	-	Expansin-A15	Expansin-A15 OS=Arabidopsis thaliana GN=EXPA15 PE=2 SV=2
AT4G28230	1529	7.28	6.07	2.28	0.95	-1.677400551	0.002487263	0.03664239	AT4G28230	AEE85456.1 hypothetical protein AT4G28230 [Arabidopsis thaliana];hypothetical protein AT4G28230 [Arabidopsis thaliana] &gt;AAP21274.1 At4g28230 [Arabidopsis thaliana] &gt;CAB79625.1 putative protein [Arabidopsis thaliana] &gt;BAF00188.1 hypothetical protein [Arabidopsis thaliana] &gt	GO:0005634;GO:0008150;GO:0003674	nucleus;biological_process;molecular_function	-	-	-	-	-	-	-	-
AT1G70710	2081	13.32	23.71	4.28	5.92	-1.443129356	0.000172924	0.00473657	AT1G70710	AltName: Full=Endo-1,4-beta glucanase 8;AAK82545.1 At1g70710/F5A18_11 [Arabidopsis thaliana] &gt;AAG52329.1 endo-1,4-beta-glucanase;glycosyl hydrolase 9B1 [Arabidopsis thaliana] &gt;AEE35103.1 glycosyl hydrolase 9B1 [Arabidopsis thaliana] &gt; Short=AtCEL1;Q9CAC1.1 RecName: Full=Endoglucanase 8; Flags: Precursor &gt; 41628-45234 [Arabidopsis thaliana] &gt; AltName: Full=Cellulase 1;OAP13649.1 GH9…	GO:0000272;GO:0008810;GO:0008152;GO:0042547;GO:0005576;GO:0004553;GO:0030245;GO:0003824;GO:0016787;GO:0071555;GO:0005975;GO:0009507;GO:0016798	polysaccharide catabolic process;cellulase activity;metabolic process;cell wall modification involved in multidimensional cell growth;extracellular region;hydrolase activity, hydrolyzing O-glycosyl compounds;cellulose catabolic process;catalytic activity;hydrolase activity;cell wall organization;carbohydrate metabolic process;chloroplast;hydrolase activity, acting on glycosyl bonds	-	-	-	-	-	-	Endoglucanase	Endoglucanase 8 OS=Arabidopsis thaliana GN=CEL1 PE=2 SV=1
AT4G21820	4071	0.17	1.25	0.02	0.04	-4.156092018	0.001573729	0.026208217	AT4G21820	AEE84507.1 binding / calmodulin binding protein [Arabidopsis thaliana];ANM67722.1 binding / calmodulin binding protein [Arabidopsis thaliana];binding / calmodulin binding protein [Arabidopsis thaliana] &gt;ANM67723.1 binding / calmodulin binding protein [Arabidopsis thaliana]	GO:0005634;GO:0005516	nucleus;calmodulin binding	K16743	ASPM,ASP	http://www.genome.jp/dbget-bin/www_bget?ko:K16743	-	-	KOG0516(Z)(Dystonin, GAS (Growth-arrest-specific protein), and related proteins);KOG0165(Z)(Microtubule-associated protein Asp)	Abnormal	Abnormal spindle-like microcephaly-associated protein homolog OS=Mus musculus GN=Aspm PE=2 SV=2
AT5G25110	1749	3.69	5.16	0.23	0.12	-4.273795637	5.50E-09	7.02E-07	AT5G25110	CBL-interacting protein kinase 25 [Arabidopsis thaliana] &gt;AAL41008.1 CBL-interacting protein kinase CIPK25 [Arabidopsis thaliana] &gt;AED93402.1 CBL-interacting protein kinase 25 [Arabidopsis thaliana]; AltName: Full=SNF1-related kinase 3.25; AltName: Full=SOS2-like protein kinase PKS25 &gt;Q8W1D5.1 RecName: Full=CBL-interacting serine/threonine-protein kinase 25	GO:0016301;GO:0018107;GO:0016021;GO:0006468;GO:0050832;GO:0007165;GO:0004674;GO:0016740;GO:0005622;GO:0016020;GO:0018105;GO:0035556;GO:0000166;GO:0005524;GO:0005886;GO:0004672;GO:0016310	kinase activity;peptidyl-threonine phosphorylation;integral component of membrane;protein phosphorylation;defense response to fungus;signal transduction;protein serine/threonine kinase activity;transferase activity;intracellular;membrane;peptidyl-serine phosphorylation;intracellular signal transduction;nucleotide binding;ATP binding;plasma membrane;protein kinase activity;phosphorylation	K07198	PRKAA,AMPK	http://www.genome.jp/dbget-bin/www_bget?ko:K07198	-	-	-	CBL-interacting	CBL-interacting serine/threonine-protein kinase 25 OS=Arabidopsis thaliana GN=CIPK25 PE=2 SV=1
AT5G11510	3428	0.59	5.77	0.21	0.16	-3.70945944	6.20E-05	0.002038858	AT5G11510	NP_001330338.1 myb domain protein 3r-4 [Arabidopsis thaliana] &gt;NP_001330337.1 myb domain protein 3r-4 [Arabidopsis thaliana] &gt;AED91689.1 myb domain protein 3r-4 [Arabidopsis thaliana] &gt;AAK54739.2 putative c-myb-like transcription factor MYB3R-4 [Arabidopsis thaliana] &gt;AAS10120.1 MYB transcription factor [Arabidopsis thaliana] &gt;ANM68601.1 myb domain protein 3r-4 [Arabidopsis thalian…	GO:0044212;GO:0032465;GO:0006357;GO:0000981;GO:0005634;GO:0001135;GO:0003700;GO:0032875;GO:0006355;GO:0003713;GO:0030154;GO:0009751;GO:0003677;GO:0043565	transcription regulatory region DNA binding;regulation of cytokinesis;regulation of transcription from RNA polymerase II promoter;RNA polymerase II transcription factor activity, sequence-specific DNA binding;nucleus;transcription factor activity, RNA polymerase II transcription factor recruiting;transcription factor activity, sequence-specific DNA binding;regulation of DNA endoreduplication;regu…	-	-	-	-	-	KOG0048(K)(Transcription factor, Myb superfamily)	Transcription	Transcription factor MYB3R-4 OS=Arabidopsis thaliana GN=MYB3R4 PE=1 SV=1
AT4G38950	3271	4.02	12.29	2.07	2.17	-1.523344968	0.002298441	0.034590221	AT4G38950	NP_001329069.1 ATP binding microtubule motor family protein [Arabidopsis thaliana] &gt;ATP binding microtubule motor family protein [Arabidopsis thaliana] &gt;NP_001329067.1 ATP binding microtubule motor family protein [Arabidopsis thaliana] &gt;AEE86997.1 ATP binding microtubule motor family protein [Arabidopsis thaliana] &gt;ANM67225.1 ATP binding microtubule motor family protein [Arabidopsis t…	GO:0005874;GO:0005871;GO:0003777;GO:0008017;GO:0007017;GO:0005737;GO:0016887;GO:0005524;GO:0000166;GO:0009506;GO:0007018	microtubule;kinesin complex;microtubule motor activity;microtubule binding;microtubule-based process;cytoplasm;ATPase activity;ATP binding;nucleotide binding;plasmodesma;microtubule-based movement	K11498	CENPE	http://www.genome.jp/dbget-bin/www_bget?ko:K11498	-	-	KOG4280(Z)(Kinesin-like protein);KOG0242(Z)(Kinesin-like protein)	Kinesin-like	Kinesin-like protein KIN-7F OS=Arabidopsis thaliana GN=KIN7F PE=2 SV=1
AT3G22910	3199	10.68	6.59	1.04	1.55	-2.357782888	1.01E-07	9.19E-06	AT3G22910	BAB03036.1 Ca2+-transporting ATPase-like protein [Arabidopsis thaliana] &gt;AEE76690.1 ATPase E1-E2 type family protein / haloacid dehalogenase-like hydrolase family protein [Arabidopsis thaliana]; AltName: Full=Ca(2+)-ATPase isoform 13 &gt;ATPase E1-E2 type family protein / haloacid dehalogenase-like hydrolase family protein [Arabidopsis thaliana] &gt;Q9LIK7.1 RecName: Full=Putative calcium-tran…	GO:0070588;GO:0005516;GO:0043231;GO:0006810;GO:0005887;GO:0006811;GO:0000166;GO:0005524;GO:0006816;GO:0016787;GO:0016021;GO:0005388;GO:0016020;GO:0046872	calcium ion transmembrane transport;calmodulin binding;intracellular membrane-bounded organelle;transport;integral component of plasma membrane;ion transport;nucleotide binding;ATP binding;calcium ion transport;hydrolase activity;integral component of membrane;calcium-transporting ATPase activity;membrane;metal ion binding	K01537	E3.6.3.8	http://www.genome.jp/dbget-bin/www_bget?ko:K01537	-	-	KOG0204(P)(Calcium transporting ATPase)	Putative	Putative calcium-transporting ATPase 13, plasma membrane-type OS=Arabidopsis thaliana GN=ACA13 PE=3 SV=1
AT5G60490	1371	6.43	8.89	0.05	0.98	-3.448697773	9.38E-05	0.002875198	AT5G60490	FASCICLIN-like arabinogalactan-protein 12 [Arabidopsis thaliana] &gt;BAB08232.1 unnamed protein product [Arabidopsis thaliana] &gt; Flags: Precursor &gt;AED97336.1 FASCICLIN-like arabinogalactan-protein 12 [Arabidopsis thaliana];Q8LEE9.2 RecName: Full=Fasciclin-like arabinogalactan protein 12	GO:0009834;GO:0005886;GO:0031225;GO:0016020	plant-type secondary cell wall biogenesis;plasma membrane;anchored component of membrane;membrane	-	-	-	-	-	-	Fasciclin-like	Fasciclin-like arabinogalactan protein 12 OS=Arabidopsis thaliana GN=FLA12 PE=2 SV=2
AT5G42180	1231	15.85	6.99	0.06	0.12	-6.625227232	1.10E-10	2.16E-08	AT5G42180	AED94776.1 Peroxidase superfamily protein [Arabidopsis thaliana] &gt;Peroxidase superfamily protein [Arabidopsis thaliana] &gt;AAL36318.1 putative peroxidase [Arabidopsis thaliana] &gt;OAO93963.1 PER64 [Arabidopsis thaliana];AAM20043.1 putative peroxidase [Arabidopsis thaliana] &gt; AltName: Full=PRXR4;CAA66960.1 peroxidase [Arabidopsis thaliana] &gt; Flags: Precursor &gt;CAA67550.1 peroxidase [A…	GO:0009505;GO:0046872;GO:0042744;GO:0016491;GO:0006979;GO:0009664;GO:0055114;GO:0020037;GO:0004601;GO:0005576	plant-type cell wall;metal ion binding;hydrogen peroxide catabolic process;oxidoreductase activity;response to oxidative stress;plant-type cell wall organization;oxidation-reduction process;heme binding;peroxidase activity;extracellular region	K00430	E1.11.1.7	http://www.genome.jp/dbget-bin/www_bget?ko:K00430	Phenylpropanoid biosynthesis	ko00940	-	Peroxidase	Peroxidase 64 OS=Arabidopsis thaliana GN=PER64 PE=1 SV=1
[truncated: 329 more rows]
