# Supplementary material for: Expression of cyanobacterial genes enhanced CO2 assimilation and biomass production in transgenic Arabidopsis thaliana
Source: PeerJ. 2021 Aug 9;9:e11860. doi: 10.7717/peerj.11860 (PMC8359801; doi:10.7717/peerj.11860)
Supplement: Supplemental Information 6 [file peerj-09-11860-s006.xls]

GO_class	GO ID	GO_term	Hit_number	Background number	P-Value	Q-Value	Gene IDs
Cellular Component	GO:0009522	photosystem I	32	53	3.992327e-28	1.582159e-24	AT1G29910,AT4G28750,AT2G05100,AT3G47470,AT3G61470,AT1G29930,AT1G15820,AT3G54890,AT1G55673,AT3G22840,AT2G08665,AT5G54270,AT4G28755,AT1G55670,AT1G29920,AT2G34420,AT2G05070,AT1G08380,AT1G05207,AT3G27690,AT5G01530,AT1G61520,AT3G08940,AT2G40100,AT1G03130,AT4G12800,AT1G30000,AT2G34430,AT4G10340,AT1G30380,AT1G31330,AT2G46820
Biological Process	GO:0009768	photosynthesis, light harvesting in photosystem I	22	25	6.844654e-26	1.356268e-22	AT3G27690,AT5G01530,AT1G08380,AT1G29910,AT1G05207,AT2G05100,AT1G61520,AT3G61470,AT3G08940,AT1G15820,AT1G29930,AT3G47470,AT2G40100,AT1G30000,AT2G34430,AT3G54890,AT2G08665,AT4G10340,AT1G29920,AT2G34420,AT2G05070,AT5G54270
Cellular Component	GO:0009521	photosystem	40	109	4.617418e-24	6.099609e-21	AT2G08665,AT3G22840,AT1G55673,AT3G54890,AT2G05070,AT2G34420,AT1G29920,AT1G55670,AT5G54270,AT4G28755,AT2G05100,AT4G28750,AT1G29910,AT1G29930,AT1G15820,AT3G61470,AT3G47470,AT5G66570,AT1G30380,AT4G10340,AT2G34430,AT4G12800,AT1G30000,AT1G03130,AT1G06680,AT2G46820,AT1G03600,AT2G30790,AT1G31330,AT1G51400,AT2G30570,AT1G61520,AT5G01530,AT3G27690,AT3G50820,AT1G05207,AT1G08380,AT2G06520,AT2G40100,AT3G08940
Molecular Function	GO:0031409	pigment binding	21	25	7.099341e-24	7.033672e-21	AT1G29910,AT1G05207,AT3G27690,AT5G01530,AT2G05100,AT1G61520,AT3G47470,AT3G61470,AT3G08940,AT1G15820,AT1G29930,AT2G40100,AT3G54890,AT1G30000,AT2G34430,AT4G10340,AT2G08665,AT5G54270,AT1G29920,AT2G05070,AT2G34420
Biological Process	GO:0009765	photosynthesis, light harvesting	25	45	5.199093e-21	3.434001e-18	AT2G05100,AT1G61520,AT3G27690,AT5G01530,AT1G08380,AT1G29910,AT1G75690,AT1G05207,AT2G40100,AT3G61470,AT3G08940,AT1G29930,AT1G15820,AT3G47470,AT2G08665,AT4G10340,AT1G30000,AT2G34430,AT3G54890,AT1G03600,AT1G06430,AT1G29920,AT2G05070,AT2G34420,AT5G54270
Molecular Function	GO:0016168	chlorophyll binding	25	45	5.199093e-21	3.434001e-18	AT1G55670,AT5G54270,AT2G05070,AT2G34420,AT1G29920,AT3G54890,AT2G34430,AT1G30000,AT1G55673,AT4G10340,AT2G08665,AT1G30380,AT3G22840,AT3G47470,AT1G29930,AT1G15820,AT3G08940,AT3G61470,AT2G40100,AT1G29910,AT1G05207,AT5G01530,AT3G27690,AT1G61520,AT2G05100
Biological Process	GO:0044699	single-organism process	720	10816	1.857461e-20	1.051589e-17	AT4G14330,AT3G15500,AT1G30040,AT1G76490,AT5G52320,AT5G11930,AT2G18470,AT1G79700,AT5G66690,AT1G67120,AT3G44750,AT2G40400,AT1G63710,AT4G12500,AT1G17420,AT1G08440,AT1G73260,AT3G28345,AT2G25080,AT1G25530,AT4G09500,AT3G63200,AT5G49730,AT2G37170,AT3G58490,AT2G39200,AT4G21270,AT4G35630,AT1G28360,AT1G70090,AT1G12790,AT1G35290,AT1G56600,AT1G02660,AT5G62480,AT1G73480,AT2G39510,AT1G79280,AT5G25190,AT3G28290…
Cellular Component	GO:0010287	plastoglobule	32	83	2.726411e-20	1.350596e-17	AT1G03130,AT4G12800,AT1G30000,AT2G34430,AT4G10340,AT1G31330,AT3G50820,AT1G05207,AT3G27690,AT5G01530,AT1G61520,AT4G19170,AT3G08940,AT2G40100,AT3G54890,AT2G08665,AT4G28755,AT5G54270,AT1G29920,AT2G34420,AT2G05070,AT1G78140,AT2G46910,AT1G29910,AT4G28750,AT2G39730,AT2G05100,AT3G47470,AT5G66570,AT3G61470,AT1G15820,AT1G29930
Biological Process	GO:0015979	photosynthesis	58	278	3.202649e-20	1.410233e-17	AT2G34430,AT1G30000,AT4G12800,AT1G03130,AT4G22890,AT1G30380,AT4G10340,AT1G61800,AT2G30790,AT1G31330,AT1G30510,AT3G14940,AT2G05620,AT1G06680,AT1G06430,AT2G46820,AT1G03600,AT3G01500,AT5G48790,AT3G15850,AT5G01530,AT3G27690,AT1G05207,AT4G25910,AT3G50820,AT1G08380,AT5G13630,AT3G56940,AT2G30570,AT1G61520,AT5G49740,AT3G08940,AT5G24120,AT2G06520,AT5G50950,AT1G74470,AT2G40100,AT3G54890,AT2G08665,AT3G22840…
Biological Process	GO:0009628	response to abiotic stimulus	211	2180	5.312887e-20	2.105497e-17	AT1G77760,AT5G50950,AT1G66390,AT5G24120,AT4G28680,AT4G12470,AT3G15850,AT5G01530,AT1G22500,AT1G51140,AT1G05207,AT3G48360,AT5G17490,AT1G64670,AT1G51400,AT5G08640,AT5G05690,AT2G29550,AT5G57660,AT2G45960,AT3G49110,AT1G69530,AT1G52770,AT4G12480,AT2G34430,AT5G28490,AT1G05680,AT4G34530,AT3G21560,AT5G58960,AT4G18780,AT1G07890,AT3G17510,AT2G02930,AT3G47470,AT2G46590,AT2G39730,AT2G29090,AT1G76560,AT3G09600…
Biological Process	GO:0019684	photosynthesis, light reaction	41	145	9.083359e-20	3.272487e-17	AT3G47470,AT5G66570,AT3G61470,AT1G29930,AT1G15820,AT1G29910,AT1G75690,AT2G05100,AT5G49730,AT5G54270,AT1G55670,AT1G29920,AT2G34420,AT2G05070,AT3G54890,AT1G55673,AT2G08665,AT3G08940,AT2G40100,AT5G24120,AT1G08380,AT4G25910,AT3G50820,AT1G05207,AT3G27690,AT3G15850,AT5G48790,AT5G01530,AT5G49740,AT1G61520,AT2G30570,AT2G05620,AT1G03600,AT1G06430,AT2G46820,AT1G06680,AT1G30000,AT4G12800,AT2G34430,AT4G10340…
Cellular Component	GO:0030076	light-harvesting complex	18	30	2.540254e-16	8.389188e-14	AT2G40100,AT3G61470,AT1G29930,AT3G47470,AT2G05100,AT1G61520,AT3G27690,AT5G01530,AT1G29910,AT1G29920,AT2G34420,AT2G05070,AT5G54270,AT2G08665,AT4G10340,AT1G30000,AT2G34430,AT3G54890
Cellular Component	GO:0009523	photosystem II	27	79	8.630575e-16	2.630998e-13	AT3G54890,AT2G34430,AT1G30000,AT4G10340,AT2G08665,AT3G22840,AT5G54270,AT2G05070,AT2G30790,AT2G34420,AT1G29920,AT1G03600,AT1G06680,AT1G29910,AT3G50820,AT1G05207,AT5G01530,AT3G27690,AT2G05100,AT1G51400,AT2G30570,AT5G66570,AT1G29930,AT1G15820,AT3G08940,AT2G40100,AT2G06520
Cellular Component	GO:0005618	cell wall	104	876	1.027895e-15	2.715699e-13	AT4G39640,AT1G41830,AT4G12480,AT3G10740,AT2G40610,AT1G17860,AT4G36360,AT5G22460,AT3G48530,AT5G07030,AT1G69530,AT3G49110,AT4G20860,AT2G29550,AT5G42020,AT1G78850,AT1G73590,AT4G12470,AT5G28540,AT2G36870,AT1G64670,AT5G57550,AT5G24460,AT1G32170,AT2G45220,AT1G53070,AT5G55730,AT1G76930,AT2G37130,AT4G28250,AT5G61790,AT2G05920,AT4G12490,AT5G59320,AT3G13750,AT1G32960,AT3G22060,AT3G43270,AT3G51740,AT5G42180…
Cellular Component	GO:0030312	external encapsulating structure	104	876	1.027895e-15	2.715699e-13	AT4G12470,AT5G42020,AT1G78850,AT1G73590,AT2G36870,AT5G57550,AT1G64670,AT5G28540,AT1G32170,AT5G24460,AT2G37130,AT1G53070,AT2G45220,AT1G76930,AT5G55730,AT4G39640,AT4G12480,AT1G41830,AT2G40610,AT3G10740,AT5G07030,AT3G48530,AT1G17860,AT4G36360,AT5G22460,AT4G20860,AT2G29550,AT1G69530,AT3G49110,AT2G41800,AT2G39730,AT4G08950,AT5G51750,AT1G56110,AT1G57590,AT1G73370,AT1G07890,AT4G18780,AT5G44530,AT1G75750…
Biological Process	GO:0018298	protein-chromophore linkage	22	54	5.543860e-15	1.373145e-12	AT3G47470,AT1G15820,AT1G29930,AT3G08940,AT3G61470,AT2G40100,AT1G29910,AT1G05207,AT2G02710,AT5G01530,AT3G27690,AT1G61520,AT2G05100,AT5G54270,AT2G34420,AT2G05070,AT1G29920,AT3G54890,AT2G34430,AT1G30000,AT4G10340,AT2G08665
Biological Process	GO:0007018	microtubule-based movement	24	66	6.849963e-15	1.596847e-12	AT1G18550,AT1G72250,AT5G66310,AT4G05190,AT5G60930,AT1G18370,AT4G27180,AT1G59540,AT5G54670,AT5G23910,AT3G19050,AT4G14330,AT4G38950,AT3G44050,AT4G26660,AT3G20150,AT4G21270,AT2G22610,AT2G28620,AT5G55520,AT3G23670,AT2G47500,AT3G10310,AT2G36200
Cellular Component	GO:0005871	kinesin complex	23	61	9.978523e-15	2.196938e-12	AT3G19050,AT4G14330,AT5G23910,AT5G54670,AT1G59540,AT4G27180,AT1G18370,AT5G60930,AT4G05190,AT5G66310,AT1G72250,AT1G18550,AT2G36200,AT2G47500,AT3G10310,AT3G23670,AT5G55520,AT2G28620,AT2G22610,AT4G21270,AT3G20150,AT3G44050,AT4G38950
Biological Process	GO:0010114	response to red light	24	70	3.158037e-14	6.257650e-12	AT3G22840,AT4G10340,AT1G30040,AT1G30000,AT3G54890,AT5G28490,AT5G52250,AT5G53660,AT3G17040,AT1G69530,AT2G34640,AT1G29920,AT2G05070,AT2G05100,AT3G27690,AT5G01530,AT2G29090,AT1G29910,AT2G21650,AT5G24120,AT2G40100,AT4G36930,AT3G08940,AT1G29930
Molecular Function	GO:0003777	microtubule motor activity	24	70	3.158037e-14	6.257650e-12	AT4G21270,AT3G20150,AT2G22610,AT3G44050,AT4G26660,AT4G38950,AT3G10310,AT2G47500,AT2G36200,AT5G55520,AT3G23670,AT2G28620,AT1G72250,AT5G66310,AT4G05190,AT5G60930,AT1G18550,AT3G19050,AT4G14330,AT1G59540,AT5G54670,AT5G23910,AT1G18370,AT4G27180
Biological Process	GO:0009416	response to light stimulus	90	787	8.092639e-13	1.527197e-10	AT1G15510,AT5G49740,AT1G61520,AT3G12610,AT2G40100,AT4G36930,AT1G75780,AT1G65480,AT1G01060,AT1G30000,AT3G08570,AT4G10340,AT5G07990,AT2G05620,AT1G03600,AT1G06430,AT3G02380,AT1G07180,AT5G18170,AT1G29910,AT5G49730,AT2G05100,AT5G04530,AT5G66570,AT1G80920,AT3G61470,AT1G15820,AT1G65060,AT1G30040,AT1G75100,AT1G34000,AT2G46830,AT1G29920,AT2G05070,AT2G34640,AT1G17420,AT1G78370,AT1G73590,AT1G51140,AT1G22500…
Cellular Component	GO:0005875	microtubule associated complex	26	96	1.420742e-12	2.559273e-10	AT3G44050,AT4G38950,AT2G22610,AT3G20150,AT4G21270,AT2G28620,AT2G36200,AT3G10310,AT4G27595,AT2G47500,AT5G55520,AT3G23670,AT1G18550,AT3G02930,AT5G60930,AT5G66310,AT1G72250,AT4G05190,AT5G23910,AT5G54670,AT1G59540,AT1G65010,AT4G27180,AT1G18370,AT3G19050,AT4G14330
Biological Process	GO:0006928	movement of cell or subcellular component	25	90	2.051657e-12	3.535094e-10	AT5G66310,AT4G05190,AT1G72250,AT5G60930,AT1G18550,AT3G19050,AT4G14330,AT1G04160,AT1G59540,AT5G54670,AT5G23910,AT1G18370,AT4G27180,AT4G21270,AT3G20150,AT2G22610,AT4G26660,AT3G44050,AT4G38950,AT2G47500,AT3G10310,AT2G36200,AT3G23670,AT5G55520,AT2G28620
Molecular Function	GO:0003774	motor activity	25	91	2.692310e-12	4.445677e-10	AT5G60930,AT1G72250,AT5G66310,AT4G05190,AT1G18550,AT3G19050,AT4G14330,AT1G04160,AT1G59540,AT5G54670,AT5G23910,AT4G27180,AT1G18370,AT2G22610,AT4G21270,AT3G20150,AT4G26660,AT3G44050,AT4G38950,AT2G36200,AT3G10310,AT2G47500,AT3G23670,AT5G55520,AT2G28620
Biological Process	GO:0009314	response to radiation	91	820	3.266580e-12	5.178183e-10	AT5G05690,AT1G51400,AT1G73590,AT1G51140,AT1G22500,AT3G50820,AT1G05207,AT3G27690,AT5G01530,AT3G15850,AT2G21650,AT5G24120,AT3G08940,AT1G77760,AT5G58960,AT1G61800,AT4G34530,AT1G08260,AT1G37130,AT4G24230,AT5G28490,AT1G52770,AT5G16400,AT2G34430,AT3G49110,AT1G69530,AT4G35090,AT5G57660,AT5G52250,AT1G73870,AT3G13450,AT5G15850,AT2G29090,AT2G39730,AT3G51240,AT2G46590,AT1G68010,AT3G47470,AT1G29930,AT3G22840…
Biological Process	GO:0044763	single-organism cellular process	411	5961	6.660709e-12	9.776440e-10	AT2G16890,AT4G38950,AT4G00380,AT3G20150,AT2G05100,AT5G07000,AT1G08630,AT3G10310,AT5G15630,AT1G67230,AT2G28630,AT1G32540,AT3G02150,AT3G13650,AT3G62960,AT5G24640,AT1G55673,AT1G75100,AT1G12780,AT5G17050,AT1G09500,AT3G45130,AT3G06500,AT1G65480,AT3G25780,AT5G13630,AT5G49740,AT4G09160,AT5G53450,AT5G16570,AT2G05520,AT4G14090,AT3G03780,AT3G15770,AT1G06430,AT2G44130,AT5G13330,AT5G52740,AT1G30000,AT5G05860…
Biological Process	GO:0050896	response to stimulus	466	6937	6.626577e-12	9.776440e-10	AT1G14350,AT1G07180,AT5G17220,AT4G17680,AT3G25190,AT2G25620,AT3G09710,AT5G21170,AT5G65380,AT5G25190,AT1G49430,AT5G62480,AT1G01060,AT1G63840,AT3G61430,AT5G67200,AT4G23180,AT4G36930,AT5G13750,AT1G78830,AT2G38870,AT3G13980,AT2G36570,AT3G60290,AT5G61030,AT3G48670,AT2G44830,AT4G28140,AT4G12500,AT1G78370,AT1G17420,AT1G12220,AT4G15760,AT5G41590,AT1G29920,AT4G39330,AT2G40400,AT2G18470,AT5G28770,AT1G79700…
Biological Process	GO:0080167	response to karrikin	31	147	1.378808e-11	1.951505e-09	AT5G53660,AT5G20250,AT1G56650,AT1G30530,AT5G05600,AT3G45060,AT1G61800,AT1G66380,AT5G48540,AT3G22840,AT3G21560,AT5G17050,AT1G05680,AT2G39980,AT1G53070,AT1G66390,AT1G25275,AT5G05270,AT3G47470,AT1G05675,AT5G13750,AT2G36080,AT1G74670,AT5G64410,AT5G08640,AT5G62210,AT3G13790,AT5G06980,AT1G33590,AT5G64620,AT3G60290
Cellular Component	GO:0009535	chloroplast thylakoid membrane	58	436	3.021956e-11	4.129659e-09	AT2G05070,AT2G34420,AT1G29920,AT1G55670,AT5G54270,AT4G28755,AT3G54890,AT3G25760,AT2G08665,AT3G22840,AT1G55673,AT1G34000,AT1G15820,AT1G29930,AT3G61470,AT3G47470,AT5G66570,AT3G46780,AT2G39730,AT4G28750,AT1G29910,AT2G25080,AT1G75690,AT1G44446,AT2G05100,AT1G31330,AT2G05620,AT1G06680,AT1G06430,AT5G21930,AT2G46820,AT3G01500,AT1G03600,AT2G34430,AT4G12800,AT1G30000,AT5G02160,AT1G03130,AT2G45180,AT5G14740…
Cellular Component	GO:0055035	plastid thylakoid membrane	58	437	3.314989e-11	4.379100e-09	AT2G39730,AT4G28750,AT1G75690,AT2G25080,AT1G29910,AT1G44446,AT2G05100,AT3G61470,AT1G15820,AT1G29930,AT3G46780,AT5G66570,AT3G47470,AT3G54890,AT3G25760,AT3G22840,AT2G08665,AT1G34000,AT1G55673,AT1G29920,AT2G05070,AT2G34420,AT4G28755,AT5G54270,AT1G55670,AT4G25080,AT3G27690,AT5G01530,AT1G08380,AT3G50820,AT1G05207,AT2G30570,AT3G56940,AT1G51400,AT1G12250,AT1G61520,AT3G08940,AT2G06520,AT2G40100,AT1G74470…
Molecular Function	GO:0046527	glucosyltransferase activity	41	250	3.987739e-11	5.097873e-09	AT1G23870,AT5G54060,AT5G17420,AT1G32170,AT4G27560,AT5G57550,AT2G36870,AT4G30280,AT4G14090,AT5G44030,AT1G30530,AT3G23730,AT3G21560,AT1G60140,AT5G05860,AT4G23990,AT4G17770,AT2G43820,AT1G05680,AT4G14130,AT4G34138,AT4G18780,AT1G05675,AT2G28080,AT1G73370,AT3G43190,AT4G09500,AT1G63420,AT2G29750,AT4G24000,AT4G25810,AT2G18700,AT2G01850,AT4G01070,AT4G03210,AT3G02230,AT5G37950,AT5G66690,AT1G78580,AT5G38010…
Cellular Component	GO:0042651	thylakoid membrane	59	460	8.991657e-11	1.113561e-08	AT1G55670,AT5G54270,AT4G28755,AT2G05070,AT2G34420,AT1G29920,AT1G55673,AT1G34000,AT2G08665,AT3G22840,AT3G54890,AT3G25760,AT5G66570,AT3G46780,AT3G47470,AT1G15820,AT1G29930,AT3G61470,AT2G05100,AT1G44446,AT1G29910,AT2G25080,AT1G75690,AT4G28750,AT2G39730,AT5G21930,AT1G06430,AT2G46820,AT1G03600,AT3G01500,AT1G06680,AT2G05620,AT2G30790,AT1G31330,AT4G10340,AT5G14740,AT1G30380,AT4G22890,AT5G02160,AT1G03130…
Cellular Component	GO:0034357	photosynthetic membrane	59	461	9.809923e-11	1.178083e-08	AT2G45180,AT5G02160,AT1G03130,AT4G12800,AT1G30000,AT2G34430,AT4G10340,AT1G30380,AT4G22890,AT5G14740,AT2G05620,AT2G30790,AT1G31330,AT1G03600,AT3G01500,AT2G46820,AT5G21930,AT1G06430,AT1G06680,AT1G08380,AT1G05207,AT3G50820,AT4G25080,AT3G27690,AT5G01530,AT1G12250,AT1G61520,AT2G30570,AT3G56940,AT1G51400,AT3G08940,AT1G74470,AT2G40100,AT2G06520,AT3G25760,AT3G54890,AT1G34000,AT1G55673,AT3G22840,AT2G08665…
Cellular Component	GO:0044436	thylakoid part	62	501	1.326092e-10	1.545677e-08	AT1G55670,AT4G26555,AT2G40400,AT4G28755,AT5G54270,AT2G05070,AT2G34420,AT1G29920,AT3G25760,AT3G54890,AT1G55673,AT1G34000,AT2G08665,AT3G22840,AT5G66570,AT3G46780,AT3G47470,AT1G29930,AT1G15820,AT3G61470,AT1G29910,AT1G75690,AT2G25080,AT4G28750,AT2G39730,AT2G05100,AT1G44446,AT2G05620,AT1G31330,AT2G30790,AT2G46820,AT5G21930,AT1G06430,AT1G03600,AT3G01500,AT1G06680,AT1G03130,AT5G02160,AT2G45180,AT2G34430…
Cellular Component	GO:0009534	chloroplast thylakoid	66	552	1.485631e-10	1.682158e-08	AT1G44446,AT2G39730,AT1G75690,AT1G29930,AT3G46780,AT3G47470,AT2G08665,AT3G22840,AT3G54890,AT3G25760,AT2G34420,AT3G08920,AT5G54270,AT1G51400,AT2G30570,AT5G01530,AT3G27690,AT4G25080,AT1G05207,AT3G50820,AT1G08380,AT3G08940,AT3G57680,AT5G14740,AT4G22890,AT2G34430,AT4G12800,AT5G16400,AT2G45180,AT2G46820,AT5G21930,AT1G31330,AT2G05100,AT4G28750,AT1G29910,AT2G25080,AT1G15820,AT3G61470,AT5G66570,AT5G19940…
Cellular Component	GO:0031976	plastid thylakoid	66	553	1.604956e-10	1.766789e-08	AT4G26555,AT1G55670,AT2G40400,AT4G28755,AT2G05070,AT1G29920,AT1G55673,AT1G34000,AT5G19940,AT5G24490,AT5G66570,AT1G15820,AT3G61470,AT2G05100,AT1G29910,AT2G25080,AT4G28750,AT1G06430,AT1G03600,AT3G01500,AT1G06680,AT2G05620,AT4G10340,AT1G30380,AT5G02160,AT1G03130,AT1G30000,AT2G40100,AT1G74470,AT2G06520,AT1G61520,AT1G12250,AT3G56940,AT1G21500,AT5G54270,AT3G08920,AT2G34420,AT2G08665,AT3G22840,AT3G54890…
Molecular Function	GO:0046906	tetrapyrrole binding	58	459	2.331384e-10	2.497101e-08	AT2G30766,AT2G40100,AT2G37130,AT1G01600,AT3G08940,AT1G77760,AT5G05690,AT1G61520,AT1G19630,AT5G44620,AT1G05207,AT4G08390,AT3G26320,AT5G01530,AT3G27690,AT3G49110,AT4G35090,AT4G10340,AT5G09970,AT1G37130,AT5G07990,AT1G30380,AT2G18150,AT2G34430,AT1G30000,AT1G57750,AT3G21770,AT3G47470,AT1G05260,AT2G30750,AT1G07890,AT1G15820,AT1G29930,AT3G61470,AT3G28740,AT2G05100,AT5G25140,AT1G29910,AT3G26330,AT2G29090…
Cellular Component	GO:0009505	plant-type cell wall	51	379	3.113205e-10	3.246745e-08	AT1G32960,AT3G13750,AT5G64120,AT3G43270,AT5G61790,AT2G05920,AT3G03060,AT1G65590,AT4G12500,AT5G49360,AT3G51740,AT5G47500,AT3G10720,AT5G42180,AT1G30600,AT1G21310,AT4G08950,AT2G41800,AT5G08000,AT1G53830,AT1G05260,AT3G49220,AT3G21770,AT1G75750,AT2G42800,AT3G10740,AT4G12480,AT1G41830,AT4G39640,AT3G54400,AT3G49110,AT1G69530,AT1G16130,AT4G20860,AT5G22460,AT4G36360,AT5G06860,AT3G48530,AT5G07030,AT4G30280…
Molecular Function	GO:0008017	microtubule binding	29	148	3.981945e-10	4.046269e-08	AT1G72250,AT5G66310,AT4G05190,AT3G09710,AT1G53140,AT5G60930,AT4G26760,AT1G18550,AT5G51600,AT4G14330,AT3G19050,AT5G54670,AT5G23910,AT1G59540,AT1G18370,AT4G27180,AT2G45170,AT4G21270,AT3G20150,AT2G22610,AT3G44050,AT4G38950,AT3G52920,AT2G47500,AT3G10310,AT2G36200,AT3G23670,AT1G03780,AT2G28620
Biological Process	GO:0009813	flavonoid biosynthetic process	34	201	7.870348e-10	7.797547e-08	AT4G01070,AT1G56650,AT1G71030,AT5G37950,AT1G66380,AT5G05600,AT5G66690,AT5G38010,AT5G17050,AT2G16890,AT4G34138,AT3G51240,AT4G09820,AT1G05675,AT5G42800,AT4G09500,AT2G28080,AT2G29750,AT5G17220,AT1G30530,AT3G21560,AT5G07990,AT5G05860,AT1G05680,AT2G43820,AT5G54060,AT1G66390,AT5G05270,AT4G27560,AT4G22880,AT3G29590,AT5G08640,AT5G66230,AT4G14090
Biological Process	GO:0009769	photosynthesis, light harvesting in photosystem II	7	7	9.110273e-10	8.805856e-08	AT2G08665,AT2G05100,AT3G27690,AT2G05070,AT2G34430,AT2G34420,AT5G54270
Cellular Component	GO:0005874	microtubule	35	214	1.132917e-09	1.068988e-07	AT1G64740,AT3G25980,AT1G75780,AT2G28620,AT3G09710,AT1G53140,AT5G60930,AT4G26760,AT2G29550,AT5G51600,AT3G19050,AT3G06030,AT5G23910,AT5G54670,AT2G45170,AT5G37478,AT3G20150,AT4G21270,AT2G22610,AT3G44050,AT4G38950,AT2G47500,AT3G10310,AT2G36200,AT3G23670,AT1G03780,AT1G72250,AT5G66310,AT4G05190,AT1G18550,AT4G14330,AT1G59540,AT1G18370,AT2G33560,AT4G27180
Cellular Component	GO:0099513	polymeric cytoskeletal fiber	36	225	1.220136e-09	1.124512e-07	AT1G75780,AT3G25980,AT1G64740,AT2G28620,AT2G29550,AT4G26760,AT3G09710,AT5G60930,AT1G53140,AT5G23910,AT5G54670,AT5G51600,AT3G06030,AT3G19050,AT4G38950,AT3G44050,AT3G20150,AT4G21270,AT5G37478,AT2G22610,AT2G45170,AT1G64500,AT3G23670,AT1G03780,AT3G10310,AT2G47500,AT2G36200,AT1G18550,AT5G66310,AT1G72250,AT4G05190,AT2G33560,AT1G18370,AT4G27180,AT1G59540,AT4G14330
Cellular Component	GO:0048046	apoplast	63	544	1.408653e-09	1.268749e-07	AT3G13750,AT1G32960,AT3G13650,AT5G59320,AT4G12490,AT5G64120,AT1G20160,AT5G56870,AT1G18140,AT1G23310,AT2G01850,AT4G13560,AT1G78370,AT4G25810,AT5G49360,AT1G04110,AT2G43620,AT4G03210,AT4G39330,AT1G29920,AT2G02850,AT5G51750,AT3G13790,AT4G08950,AT1G29910,AT2G39730,AT2G30210,AT4G14130,AT1G68010,AT2G13360,AT2G02930,AT5G66570,AT1G29930,AT3G10740,AT1G08260,AT3G23730,AT3G44300,AT5G14740,AT4G13575,AT5G38940…
Biological Process	GO:0006091	generation of precursor metabolites and energy	51	396	1.465061e-09	1.289359e-07	AT2G08665,AT1G55673,AT5G24640,AT3G54890,AT1G29920,AT2G05070,AT2G34420,AT5G54270,AT1G55670,AT2G05100,AT5G49730,AT4G39210,AT1G77120,AT1G75690,AT1G29910,AT3G61470,AT1G29930,AT1G15820,AT3G20440,AT5G66570,AT3G47470,AT4G22890,AT1G19530,AT1G79530,AT4G10340,AT2G41730,AT4G12800,AT1G30000,AT2G34430,AT1G06680,AT1G03600,AT2G46820,AT1G06430,AT2G05620,AT2G27510,AT3G14940,AT2G30570,AT5G49740,AT1G61520,AT3G27690…
Cellular Component	GO:0099080	supramolecular complex	36	227	1.561676e-09	1.289359e-07	AT1G64740,AT1G75780,AT3G25980,AT2G28620,AT4G26760,AT5G60930,AT1G53140,AT3G09710,AT2G29550,AT3G06030,AT3G19050,AT5G51600,AT5G23910,AT5G54670,AT2G22610,AT3G20150,AT4G21270,AT5G37478,AT2G45170,AT4G38950,AT3G44050,AT1G03780,AT3G23670,AT2G36200,AT2G47500,AT3G10310,AT1G64500,AT5G66310,AT4G05190,AT1G72250,AT1G18550,AT4G14330,AT4G27180,AT1G18370,AT2G33560,AT1G59540
Cellular Component	GO:0099081	supramolecular polymer	36	227	1.561676e-09	1.289359e-07	AT3G06030,AT3G19050,AT5G51600,AT5G54670,AT5G23910,AT1G53140,AT5G60930,AT3G09710,AT4G26760,AT2G29550,AT2G28620,AT1G64740,AT3G25980,AT1G75780,AT4G14330,AT1G59540,AT4G27180,AT1G18370,AT2G33560,AT1G72250,AT5G66310,AT4G05190,AT1G18550,AT2G36200,AT2G47500,AT3G10310,AT1G03780,AT3G23670,AT1G64500,AT2G45170,AT2G22610,AT3G20150,AT4G21270,AT5G37478,AT3G44050,AT4G38950
Cellular Component	GO:0099512	supramolecular fiber	36	227	1.561676e-09	1.289359e-07	AT2G28620,AT1G64740,AT1G75780,AT3G25980,AT3G19050,AT3G06030,AT5G51600,AT5G23910,AT5G54670,AT4G26760,AT5G60930,AT1G53140,AT3G09710,AT2G29550,AT1G03780,AT3G23670,AT2G36200,AT2G47500,AT3G10310,AT1G64500,AT2G22610,AT3G20150,AT4G21270,AT5G37478,AT2G45170,AT4G38950,AT3G44050,AT4G14330,AT4G27180,AT2G33560,AT1G18370,AT1G59540,AT5G66310,AT4G05190,AT1G72250,AT1G18550
Molecular Function	GO:0015631	tubulin binding	29	159	2.294762e-09	1.855948e-07	AT1G18370,AT4G27180,AT5G54670,AT1G59540,AT5G23910,AT5G51600,AT3G19050,AT4G14330,AT1G18550,AT4G26760,AT3G09710,AT5G66310,AT4G05190,AT1G72250,AT5G60930,AT1G53140,AT2G28620,AT3G23670,AT1G03780,AT2G47500,AT3G10310,AT2G36200,AT4G38950,AT3G52920,AT3G44050,AT4G21270,AT3G20150,AT2G22610,AT2G45170
Biological Process	GO:0010218	response to far red light	18	65	2.638072e-09	2.069514e-07	AT5G52250,AT5G53660,AT2G34640,AT1G29920,AT2G05070,AT3G22840,AT4G10340,AT1G30000,AT3G54890,AT5G28490,AT5G24120,AT2G40100,AT3G08940,AT1G29930,AT2G05100,AT3G27690,AT5G01530,AT1G29910
Cellular Component	GO:0009579	thylakoid	69	631	2.663266e-09	2.069514e-07	AT5G24490,AT5G19940,AT1G55673,AT1G34000,AT2G05070,AT1G29920,AT4G26555,AT2G40400,AT1G55670,AT4G28755,AT2G05100,AT4G28750,AT1G29910,AT2G25080,AT4G35770,AT1G15820,AT3G61470,AT5G66570,AT1G30380,AT4G10340,AT1G30000,AT1G03130,AT5G02160,AT1G06680,AT1G06430,AT3G01500,AT1G03600,AT2G30790,AT2G05620,AT3G56940,AT1G61520,AT1G12250,AT1G21500,AT2G06520,AT1G74470,AT2G40100,AT2G08665,AT3G22840,AT3G54890,AT3G25760…
Biological Process	GO:0044710	single-organism metabolic process	330	4806	3.340024e-09	2.545484e-07	AT1G17745,AT2G05620,AT5G16370,AT5G44030,AT5G18630,AT1G30530,AT5G09970,AT1G28610,AT1G79530,AT1G08980,AT3G21670,AT2G44070,AT3G44300,AT1G10360,AT3G23470,AT2G29300,AT1G74470,AT1G23870,AT1G12570,AT2G39220,AT4G01070,AT3G61580,AT1G56650,AT5G64120,AT2G22190,AT5G33370,AT4G18360,AT1G67980,AT4G37520,AT2G11810,AT5G22490,AT1G14520,AT1G05675,AT2G28080,AT4G36450,AT2G02850,AT5G18170,AT1G63420,AT3G10740,AT4G10955…
Cellular Component	GO:0071944	cell periphery	332	4853	4.410500e-09	3.297889e-07	AT5G19740,AT5G67200,AT4G23180,AT3G61430,AT1G78830,AT5G13750,AT3G22600,AT2G38870,AT3G13980,AT2G36570,AT2G15880,AT2G44830,AT3G06130,AT4G22120,AT3G17660,AT3G54400,AT1G02520,AT3G23730,AT2G39510,AT5G65380,AT2G42800,AT3G28290,AT3G15990,AT4G12730,AT2G38995,AT1G75640,AT2G39200,AT2G13360,AT2G37170,AT5G49730,AT2G47800,AT2G34930,AT2G21140,AT3G19370,AT3G28345,AT4G18340,AT4G30250,AT1G25530,AT4G12500,AT1G04110…
Biological Process	GO:1901700	response to oxygen-containing compound	142	1706	5.780674e-09	4.242372e-07	AT1G76930,AT3G55610,AT3G04290,AT5G63160,AT5G52050,AT3G27690,AT5G03840,AT2G39800,AT2G46820,AT4G23600,AT4G20860,AT3G50750,AT5G41670,AT4G26400,AT1G61800,AT1G71830,AT1G68010,AT1G67360,AT1G05260,AT1G75750,AT1G75490,AT1G12110,AT1G29930,AT3G13450,AT1G63650,AT2G26980,AT5G02840,AT5G40890,AT2G14900,AT3G47340,AT1G68670,AT5G54270,AT5G03680,AT4G34590,AT5G59320,AT3G08770,AT3G25760,AT2G23320,AT3G61430,AT5G13750…
Biological Process	GO:0007017	microtubule-based process	34	217	6.056547e-09	4.364018e-07	AT3G20150,AT5G37478,AT4G21270,AT2G22610,AT4G38950,AT3G44050,AT1G75640,AT4G26660,AT3G23670,AT5G55520,AT1G03780,AT2G47500,AT3G10310,AT2G36200,AT5G52882,AT1G72250,AT5G66310,AT4G05190,AT1G18550,AT4G14330,AT1G18370,AT4G27180,AT1G59540,AT1G64740,AT1G75780,AT2G28620,AT4G26760,AT5G60930,AT2G29550,AT5G51600,AT3G06030,AT3G19050,AT5G54670,AT5G23910
Molecular Function	GO:0008092	cytoskeletal protein binding	41	297	7.997300e-09	5.659518e-07	AT5G66310,AT1G72250,AT4G05190,AT3G05470,AT1G18550,AT1G04160,AT4G14330,AT1G18370,AT2G43800,AT4G27180,AT4G14760,AT1G59540,AT4G21270,AT3G20150,AT2G22610,AT2G45170,AT1G64330,AT4G38950,AT2G34150,AT3G52920,AT2G29890,AT3G44050,AT3G23670,AT1G03780,AT1G20450,AT3G10310,AT2G47500,AT2G36200,AT4G26760,AT3G09710,AT5G60930,AT1G53140,AT5G41790,AT3G22790,AT5G51600,AT3G19050,AT4G02710,AT5G54670,AT5G23910,AT3G17680…
Cellular Component	GO:0005576	extracellular region	235	3223	9.009379e-09	6.263889e-07	AT1G69530,AT3G49110,AT3G14940,AT5G41050,AT3G10740,AT4G18970,AT4G38660,AT5G45670,AT2G40610,AT3G59930,AT2G41260,AT4G39640,AT4G12480,AT4G28780,AT2G37130,AT3G10450,AT3G48990,AT1G32170,AT4G22517,AT3G46280,AT1G24147,AT1G60590,AT5G60210,AT2G01610,AT1G19630,AT5G57550,AT1G64670,AT3G26320,AT5G37970,AT1G22500,AT2G47160,AT4G22490,AT4G12470,AT1G23310,AT5G44020,AT5G10580,AT5G01870,AT2G43620,AT5G42180,AT5G08260…
Cellular Component	GO:0009941	chloroplast envelope	74	719	9.761022e-09	6.669470e-07	AT3G56940,AT5G13630,AT5G49740,AT1G61520,AT3G12110,AT2G33210,AT3G61430,AT2G40100,AT1G74470,AT4G10340,AT1G30000,AT5G52570,AT1G03130,AT3G03780,AT1G06680,AT3G01500,AT1G06430,AT1G16720,AT5G20380,AT3G16620,AT5G49730,AT2G05100,AT4G28750,AT2G25080,AT5G64940,AT1G03780,AT1G29910,AT2G11810,AT3G61470,AT1G15820,AT5G35970,AT5G19940,AT1G55673,AT4G12500,AT5G62720,AT1G29920,AT4G24450,AT1G52510,AT2G05070,AT4G28755…
Biological Process	GO:0042221	response to chemical	230	3144	1.017988e-08	6.837771e-07	AT5G13740,AT1G57560,AT4G01070,AT4G36260,AT1G32540,AT5G13370,AT4G28755,AT1G80760,AT1G56650,AT2G05070,AT1G70510,AT3G53420,AT2G41240,AT2G46830,AT5G64120,AT5G51190,AT4G20940,AT1G43160,AT4G35770,AT5G17700,AT3G10040,AT5G26860,AT1G05675,AT2G03760,AT5G07000,AT4G36450,AT1G74670,AT2G05100,AT2G46690,AT1G36060,AT1G29910,AT5G18170,AT1G20450,AT4G28750,AT4G02930,AT3G03780,AT1G16130,AT2G05620,AT5G25390,AT2G20880…
Cellular Component	GO:0015630	microtubule cytoskeleton	39	279	1.296539e-08	8.563641e-07	AT1G18550,AT3G02930,AT5G66310,AT1G72250,AT4G05190,AT4G27180,AT1G18370,AT2G33560,AT1G59540,AT4G14330,AT4G38950,AT3G44050,AT2G22610,AT5G37478,AT4G21270,AT3G20150,AT2G45170,AT1G03780,AT5G55520,AT3G23670,AT2G36200,AT3G10310,AT2G47500,AT2G29550,AT4G26760,AT1G53140,AT5G60930,AT3G09710,AT5G54670,AT5G23910,AT1G65010,AT3G19050,AT3G06030,AT5G51600,AT1G75780,AT3G25980,AT1G64740,AT2G28620,AT4G27595
Biological Process	GO:0009812	flavonoid metabolic process	34	224	1.378037e-08	8.952723e-07	AT3G51240,AT4G34138,AT2G16890,AT4G09820,AT1G05675,AT5G42800,AT4G09500,AT2G28080,AT2G29750,AT4G01070,AT1G71030,AT1G56650,AT5G05600,AT1G66380,AT5G66690,AT5G37950,AT5G17050,AT5G38010,AT5G54060,AT1G66390,AT5G05270,AT4G27560,AT5G08640,AT4G22880,AT3G29590,AT4G14090,AT5G66230,AT5G17220,AT1G30530,AT3G21560,AT5G07990,AT2G43820,AT1G05680,AT5G05860
Molecular Function	GO:0035251	UDP-glucosyltransferase activity	31	193	1.541719e-08	9.854570e-07	AT4G24000,AT2G29750,AT4G14090,AT1G73370,AT2G28080,AT4G09500,AT3G43190,AT4G18780,AT1G05675,AT4G27560,AT1G23870,AT5G54060,AT5G17420,AT4G34138,AT5G38010,AT5G05860,AT4G23990,AT4G17770,AT2G43820,AT5G17050,AT1G05680,AT3G02230,AT5G37950,AT1G60140,AT3G21560,AT5G66690,AT1G78580,AT5G44030,AT1G30530,AT2G18700,AT4G01070
Cellular Component	GO:0009526	plastid envelope	75	741	1.574846e-08	9.906529e-07	AT4G28755,AT1G55670,AT1G67120,AT2G40400,AT4G24450,AT1G29920,AT1G52510,AT2G05070,AT4G12500,AT5G62720,AT1G55673,AT5G19940,AT5G35970,AT3G61470,AT1G15820,AT2G11810,AT1G03780,AT5G64940,AT1G29910,AT2G25080,AT4G28750,AT2G05100,AT5G49730,AT3G16620,AT1G16720,AT5G20380,AT3G01500,AT1G06430,AT3G03780,AT1G06680,AT5G52570,AT1G03130,AT1G30000,AT4G10340,AT2G40100,AT1G74470,AT3G61430,AT3G12110,AT2G33210,AT5G49740…
Biological Process	GO:0009415	response to water	47	376	1.651482e-08	1.022628e-06	AT5G13330,AT1G05680,AT4G27410,AT5G05860,AT1G02205,AT2G36270,AT2G39800,AT2G45960,AT1G14350,AT2G37770,AT2G20880,AT2G05620,AT2G37180,AT3G30775,AT1G64670,AT5G52050,AT2G05520,AT3G27690,AT4G28680,AT3G61430,AT5G13750,AT3G53420,AT5G59320,AT2G41240,AT3G08770,AT3G25760,AT3G15500,AT3G11410,AT3G05640,AT2G05070,AT5G56010,AT3G43190,AT2G47800,AT2G05100,AT2G37170,AT1G36060,AT1G20450,AT1G77120,AT1G56600,AT5G52310…
Cellular Component	GO:0098807	chloroplast thylakoid membrane protein complex	12	31	1.767910e-08	1.077881e-06	AT1G03600,AT2G46820,AT1G06680,AT1G55670,AT5G66570,AT2G05070,AT2G05100,AT1G55673,AT4G10340,AT1G51400,AT3G50820,AT3G27690
Biological Process	GO:0009637	response to blue light	20	90	2.211997e-08	1.328203e-06	AT2G34640,AT2G05070,AT1G29920,AT5G04190,AT4G34530,AT3G22840,AT4G10340,AT1G75100,AT2G30520,AT1G30000,AT5G28490,AT3G54890,AT5G24120,AT2G40100,AT1G29930,AT3G08940,AT2G05100,AT5G01530,AT3G27690,AT1G29910
Biological Process	GO:0009414	response to water deprivation	46	369	2.543243e-08	1.504310e-06	AT1G20450,AT1G77120,AT3G43190,AT5G56010,AT2G47800,AT2G37170,AT2G05100,AT1G05260,AT1G12110,AT4G18780,AT1G05675,AT1G56600,AT1G67360,AT5G52310,AT1G68010,AT1G43160,AT3G25760,AT3G15500,AT3G11410,AT5G59320,AT3G53420,AT2G41240,AT3G08770,AT2G05070,AT3G05640,AT5G52050,AT2G05520,AT3G27690,AT3G30775,AT1G64670,AT5G13750,AT4G28680,AT3G61430,AT1G05680,AT4G27410,AT5G05860,AT2G36270,AT1G02205,AT5G13330,AT2G20880…
Biological Process	GO:0044711	single-organism biosynthetic process	156	1984	4.363024e-08	2.542745e-06	AT1G30530,AT5G44030,AT3G03780,AT1G17745,AT3G23470,AT5G07990,AT3G44300,AT1G08980,AT2G44070,AT5G09970,AT3G45130,AT1G23870,AT1G09500,AT1G74470,AT5G16570,AT4G14090,AT5G13630,AT3G25780,AT1G56650,AT1G11600,AT2G28630,AT3G61580,AT4G01070,AT1G12780,AT1G67980,AT2G22190,AT3G13650,AT1G14520,AT5G22490,AT2G11810,AT1G08630,AT1G53870,AT3G56700,AT1G10700,AT3G21560,AT4G33790,AT5G54060,AT1G66390,AT2G30766,AT2G41220…
Cellular Component	GO:0005856	cytoskeleton	48	404	5.768714e-08	3.313248e-06	AT1G72250,AT5G66310,AT4G05190,AT3G02930,AT1G18550,AT4G14330,AT1G04160,AT1G59540,AT2G33560,AT1G18370,AT5G01840,AT4G27180,AT2G45170,AT3G20150,AT5G37478,AT4G21270,AT2G22610,AT2G29890,AT3G44050,AT1G09450,AT4G38950,AT2G34150,AT3G10310,AT2G47500,AT2G36200,AT3G23670,AT5G55520,AT1G03780,AT1G64500,AT3G09710,AT1G53140,AT5G60930,AT4G26760,AT2G29550,AT3G22790,AT5G51600,AT3G06030,AT3G19050,AT5G41790,AT1G65010…
Cellular Component	GO:0044430	cytoskeletal part	41	321	7.355430e-08	4.164224e-06	AT2G45170,AT2G22610,AT5G37478,AT3G20150,AT4G21270,AT3G44050,AT4G38950,AT2G36200,AT3G10310,AT2G47500,AT1G03780,AT5G55520,AT3G23670,AT1G64500,AT4G05190,AT5G66310,AT1G72250,AT1G18550,AT3G02930,AT4G14330,AT1G04160,AT1G59540,AT4G27180,AT2G33560,AT1G18370,AT1G64740,AT3G25980,AT1G75780,AT4G27595,AT2G28620,AT5G60930,AT1G53140,AT3G09710,AT4G26760,AT2G29550,AT3G06030,AT3G19050,AT5G51600,AT5G23910,AT5G54670…
Biological Process	GO:0009743	response to carbohydrate	25	144	7.888593e-08	4.403168e-06	AT2G36270,AT1G30000,AT1G61800,AT5G28770,AT1G78580,AT1G66380,AT4G34590,AT5G21170,AT1G56650,AT5G41670,AT1G29920,AT3G47340,AT1G29910,AT1G77120,AT5G49450,AT1G22500,AT5G03840,AT3G43190,AT3G13450,AT1G74670,AT3G48360,AT1G29930,AT5G52310,AT5G45830,AT1G66390
Biological Process	GO:0009718	anthocyanin-containing compound biosynthetic process	11	30	1.354789e-07	7.456983e-06	AT1G66390,AT5G54060,AT1G71030,AT5G42800,AT1G56650,AT4G09820,AT1G66380,AT3G29590,AT3G21560,AT4G22880,AT4G14090
Biological Process	GO:0019748	secondary metabolic process	60	576	1.615188e-07	8.682783e-06	AT2G46770,AT2G44130,AT2G22990,AT3G09710,AT1G30530,AT5G17220,AT5G65410,AT1G10360,AT5G62480,AT3G56700,AT1G62570,AT5G09970,AT5G13330,AT3G21560,AT5G07990,AT4G37750,AT4G33790,AT5G24160,AT1G80440,AT2G30766,AT1G09500,AT3G10450,AT3G26320,AT5G44620,AT4G14090,AT1G24340,AT1G64670,AT4G22880,AT1G21100,AT1G61820,AT1G11600,AT5G20230,AT1G77520,AT1G71030,AT4G39330,AT4G01070,AT4G15760,AT1G78370,AT1G65060,AT1G67980…
Cellular Component	GO:0009532	plastid stroma	76	799	1.643222e-07	8.682783e-06	AT5G14060,AT1G16720,AT3G01500,AT4G34350,AT1G06680,AT1G77060,AT1G17745,AT1G03130,AT1G30000,AT4G10340,AT1G79530,AT4G19170,AT2G40100,AT4G09020,AT4G25910,AT4G08390,AT3G12110,AT2G33210,AT4G34200,AT4G36040,AT1G61520,AT5G13630,AT3G48500,AT4G28755,AT2G05070,AT1G29920,AT1G52510,AT1G78140,AT2G34640,AT2G46910,AT5G56500,AT5G24490,AT5G66570,AT5G35970,AT2G13360,AT1G15820,AT1G80920,AT3G61470,AT4G35630,AT2G25080…
Cellular Component	GO:0044435	plastid part	125	1534	1.633291e-07	8.682783e-06	AT5G54270,AT3G08920,AT2G34420,AT3G17040,AT1G35420,AT3G54890,AT3G25760,AT4G12490,AT2G08665,AT3G22840,AT3G47470,AT3G20440,AT3G46780,AT2G02930,AT1G07890,AT1G29930,AT1G75690,AT2G39730,AT3G59400,AT4G16740,AT3G13470,AT1G44446,AT1G31330,AT5G41670,AT2G46820,AT5G21930,AT4G35090,AT2G45180,AT2G34430,AT4G12480,AT5G16400,AT4G12800,AT1G69200,AT1G61800,AT5G14740,AT4G22890,AT3G57680,AT5G05270,AT3G48990,AT3G08940…
Biological Process	GO:0010033	response to organic substance	168	2223	1.764737e-07	9.202175e-06	AT4G12500,AT1G78370,AT4G28140,AT1G17420,AT3G16770,AT1G76540,AT1G29920,AT4G39330,AT2G40400,AT2G18470,AT1G20160,AT1G78580,AT5G28770,AT1G79700,AT3G59940,AT3G15500,AT4G35630,AT1G28360,AT5G54510,AT5G52310,AT1G56600,AT1G66350,AT3G58490,AT4G17245,AT1G43910,AT2G37170,AT3G43190,AT3G28345,AT1G73260,AT1G77120,AT5G49450,AT1G14350,AT3G01500,AT2G37180,AT3G25190,AT5G21170,AT5G25190,AT2G36270,AT2G37630,AT4G27410…
Biological Process	GO:0001101	response to acid chemical	110	1307	1.946032e-07	1.001575e-05	AT5G41790,AT1G05680,AT4G12480,AT1G74650,AT2G45960,AT2G46820,AT4G23600,AT2G39800,AT1G69530,AT4G20860,AT1G22500,AT5G52050,AT3G27690,AT5G63160,AT5G17490,AT3G48360,AT1G64670,AT1G51400,AT4G22880,AT3G04290,AT1G76930,AT4G28680,AT3G55610,AT1G66390,AT5G54060,AT3G25760,AT3G11410,AT4G24540,AT3G22060,AT1G66380,AT5G59320,AT3G08770,AT1G68670,AT5G54270,AT1G71030,AT3G09600,AT5G02840,AT5G11510,AT5G40890,AT4G16740…
Cellular Component	GO:0044434	chloroplast part	123	1512	2.257707e-07	1.147089e-05	AT4G08390,AT4G25910,AT4G34200,AT4G36040,AT1G21500,AT3G12110,AT2G33210,AT1G12250,AT5G49740,AT1G61520,AT3G56940,AT3G48500,AT5G13630,AT4G19170,AT2G40100,AT1G74470,AT2G06520,AT4G09020,AT3G61430,AT5G52570,AT5G02160,AT1G03130,AT1G30000,AT4G10340,AT1G30380,AT1G79530,AT2G05620,AT3G16620,AT1G16720,AT5G20380,AT5G14060,AT3G01500,AT1G03600,AT1G06430,AT3G03780,AT1G17745,AT1G77060,AT4G34350,AT1G06680,AT1G29910…
Molecular Function	GO:0016758	transferase activity, transferring hexosyl groups	51	463	2.501121e-07	1.254676e-05	AT4G14130,AT2G16890,AT1G70090,AT4G34138,AT1G56600,AT2G11810,AT1G05675,AT4G18780,AT3G20440,AT3G43190,AT1G24170,AT4G09500,AT1G73370,AT2G28080,AT1G63420,AT4G24000,AT2G29750,AT4G25810,AT4G01070,AT2G18700,AT2G01850,AT5G20250,AT4G03210,AT1G14080,AT5G37950,AT3G02230,AT1G78580,AT5G66690,AT5G38010,AT5G17050,AT5G54060,AT1G23870,AT5G17420,AT1G32170,AT4G27560,AT2G36870,AT5G57550,AT4G30280,AT2G33570,AT4G14090…
Biological Process	GO:0009642	response to light intensity	24	143	2.740956e-07	1.357801e-05	AT1G61800,AT1G34000,AT3G22840,AT3G54890,AT4G24230,AT5G16400,AT1G06430,AT1G17420,AT1G03600,AT3G47340,AT5G20230,AT2G05620,AT5G54270,AT2G05070,AT3G13450,AT1G61520,AT2G05100,AT3G50820,AT5G18170,AT3G15850,AT3G27690,AT3G47470,AT5G66570,AT3G61470
Cellular Component	GO:0009570	chloroplast stroma	74	781	2.779725e-07	1.360006e-05	AT4G08390,AT4G25910,AT4G34200,AT4G36040,AT3G12110,AT2G33210,AT1G61520,AT3G48500,AT5G13630,AT4G19170,AT2G40100,AT4G09020,AT1G03130,AT1G30000,AT4G10340,AT1G79530,AT1G16720,AT5G14060,AT3G01500,AT1G17745,AT4G34350,AT1G06680,AT1G77060,AT1G29910,AT2G25080,AT4G28750,AT2G05100,AT2G13360,AT5G35970,AT5G66570,AT1G80920,AT3G61470,AT1G15820,AT4G35630,AT5G56500,AT5G24490,AT4G28755,AT1G52510,AT1G29920,AT2G05070…
Biological Process	GO:0046283	anthocyanin-containing compound metabolic process	13	47	4.336297e-07	2.095700e-05	AT5G17220,AT1G66390,AT5G54060,AT1G71030,AT5G42800,AT4G09820,AT1G56650,AT1G66380,AT3G29590,AT3G21560,AT4G22880,AT4G14090,AT5G05860
Biological Process	GO:0009409	response to cold	46	407	4.630696e-07	2.211018e-05	AT1G01060,AT5G58780,AT4G12480,AT5G13330,AT3G01500,AT4G35090,AT2G37770,AT3G27690,AT4G12470,AT3G27660,AT5G61030,AT1G61520,AT3G48360,AT1G55920,AT4G36930,AT5G50950,AT3G54890,AT3G25760,AT3G11410,AT4G24540,AT4G12490,AT2G46830,AT3G22840,AT3G08920,AT3G61580,AT4G10030,AT5G20230,AT1G76560,AT2G05070,AT5G20250,AT5G10140,AT4G12500,AT1G77120,AT1G20450,AT2G39730,AT2G05100,AT3G43190,AT5G04530,AT1G05260,AT2G02930…
Biological Process	GO:0009698	phenylpropanoid metabolic process	28	191	5.282406e-07	2.462844e-05	AT2G30210,AT1G09500,AT4G33790,AT1G80440,AT4G09820,AT1G64670,AT4G22880,AT4G14090,AT4G01070,AT1G61820,AT2G46770,AT1G77520,AT5G20230,AT1G71030,AT2G22990,AT2G44130,AT4G39330,AT1G30530,AT3G13650,AT5G66690,AT5G64120,AT3G21560,AT1G65060,AT1G67980,AT5G17050,AT3G56700,AT1G18140,AT3G59940
Biological Process	GO:0071554	cell wall organization or biogenesis	74	794	5.239021e-07	2.462844e-05	AT2G33570,AT1G60590,AT2G36870,AT3G54260,AT5G57550,AT1G64670,AT5G50800,AT1G32170,AT2G45220,AT1G76930,AT2G37130,AT1G62990,AT4G23990,AT3G10740,AT1G63180,AT2G40610,AT1G26250,AT5G03170,AT1G69530,AT3G15060,AT1G29050,AT4G02290,AT2G41800,AT5G44670,AT1G24170,AT1G57590,AT3G49220,AT1G05260,AT4G18780,AT4G14130,AT4G28250,AT1G55000,AT3G43270,AT2G43620,AT1G70710,AT1G14080,AT5G42180,AT3G10720,AT4G03210,AT2G01850…
Biological Process	GO:0009269	response to desiccation	10	28	6.757214e-07	3.113818e-05	AT2G39800,AT5G52310,AT1G05260,AT2G37180,AT2G05070,AT2G37170,AT2G05100,AT2G05520,AT3G25760,AT3G27690
Biological Process	GO:0005975	carbohydrate metabolic process	107	1302	8.938627e-07	4.071699e-05	AT4G34860,AT3G43270,AT5G37950,AT3G13750,AT1G80160,AT5G38010,AT5G49360,AT2G01850,AT2G18700,AT4G03210,AT1G76560,AT3G10720,AT2G43620,AT1G70710,AT1G14080,AT1G61820,AT3G61610,AT5G10100,AT1G24170,AT1G73370,AT2G41800,AT1G67750,AT2G29750,AT4G39210,AT4G02290,AT4G14130,AT4G13830,AT4G34138,AT4G18780,AT1G74910,AT3G20440,AT3G49220,AT3G21560,AT1G60140,AT3G10740,AT1G63180,AT3G53190,AT4G23990,AT1G05680,AT2G43820…
Biological Process	GO:0009753	response to jasmonic acid	32	246	1.290542e-06	5.811837e-05	AT1G57560,AT3G16770,AT1G17420,AT1G71030,AT3G09600,AT1G56650,AT1G66380,AT2G46830,AT3G15500,AT2G41370,AT1G66350,AT1G43160,AT4G35770,AT4G18780,AT4G09820,AT5G07000,AT1G63650,AT5G02840,AT4G16740,AT2G39730,AT4G23600,AT4G20860,AT5G44030,AT5G13330,AT1G01060,AT2G37630,AT1G76930,AT1G66390,AT5G54060,AT5G17490,AT3G48360,AT4G22880
Biological Process	GO:0010035	response to inorganic substance	88	1022	1.332728e-06	5.934385e-05	AT3G43190,AT5G56010,AT4G36450,AT2G37170,AT2G47800,AT2G05100,AT1G36060,AT5G18170,AT1G20450,AT1G77120,AT1G73260,AT1G56600,AT5G52310,AT1G43160,AT1G05675,AT3G53420,AT2G41240,AT2G46830,AT3G15500,AT5G13740,AT3G05640,AT1G32540,AT2G05070,AT1G56650,AT3G30775,AT3G12750,AT2G05520,AT3G48670,AT3G61430,AT5G13750,AT3G44300,AT5G13330,AT1G01060,AT4G27410,AT5G05860,AT1G02205,AT2G37630,AT2G36270,AT4G02930,AT1G14350…
Biological Process	GO:0009987	cellular process	818	14321	1.749159e-06	7.702131e-05	AT2G30520,AT1G55000,AT3G54890,AT1G62560,AT1G03020,AT5G05600,AT5G04190,AT2G28760,AT1G77920,AT4G34590,AT1G33340,AT2G41820,AT2G01850,AT3G06880,AT5G03870,AT4G31730,AT1G44446,AT4G33260,AT5G52882,AT5G10100,AT1G75310,AT1G29930,AT1G12110,AT3G20440,AT3G44050,AT3G12320,AT1G67360,AT1G64600,AT3G56970,AT4G15690,AT4G02710,AT5G65410,AT4G17770,AT4G26630,AT1G63180,AT1G62570,AT1G61800,AT3G28650,AT3G50750,AT1G73870…
Biological Process	GO:0009725	response to hormone	136	1785	1.913776e-06	8.334390e-05	AT5G07000,AT2G05100,AT1G74670,AT1G36060,AT2G46690,AT1G20450,AT4G28750,AT4G35770,AT1G43160,AT1G05675,AT3G53420,AT2G46830,AT4G20940,AT5G51190,AT1G57560,AT4G36260,AT5G13370,AT4G28755,AT1G56650,AT2G05070,AT1G70510,AT1G61520,AT4G08390,AT2G05520,AT2G33210,AT4G16750,AT5G12330,AT5G45830,AT1G69160,AT1G07430,AT5G07990,AT5G13330,AT1G79530,AT5G05860,AT2G20880,AT5G25390,AT5G44030,AT4G08950,AT2G39730,AT4G16740…
Biological Process	GO:0009886	post-embryonic animal morphogenesis	6	10	3.137522e-06	1.351522e-04	AT5G58500,AT2G31160,AT3G04510,AT2G42610,AT5G28490,AT3G23290
Biological Process	GO:0009719	response to endogenous stimulus	136	1812	4.174146e-06	1.778725e-04	AT4G22880,AT3G48360,AT5G17490,AT1G64670,AT5G08640,AT5G54060,AT1G66390,AT1G80440,AT3G48990,AT1G74650,AT4G12480,AT1G05680,AT5G41790,AT3G49110,AT1G69530,AT2G39730,AT4G16740,AT4G08950,AT2G41370,AT1G07890,AT4G09820,AT4G18780,AT2G02930,AT3G17510,AT1G29460,AT1G66380,AT3G22060,AT4G24540,AT3G63300,AT3G11410,AT1G03850,AT3G09600,AT1G71030,AT1G61520,AT2G33210,AT4G16750,AT2G05520,AT4G08390,AT5G45830,AT5G12330…
Biological Process	GO:0009636	response to toxic substance	21	135	5.228876e-06	2.204472e-04	AT1G56650,AT5G54270,AT1G32540,AT5G17220,AT1G78370,AT2G37770,AT4G01070,AT4G23600,AT1G10360,AT5G62480,AT5G64120,AT3G21560,AT1G37130,AT1G66380,AT3G29670,AT5G05600,AT1G77760,AT1G12110,AT2G02930,AT1G66390,AT5G22300
Biological Process	GO:0009639	response to red or far red light	30	240	6.170970e-06	2.574269e-04	AT4G10340,AT5G58960,AT3G22840,AT5G28490,AT3G54890,AT1G30000,AT1G30040,AT2G31380,AT2G34640,AT1G69530,AT3G17040,AT5G53660,AT5G52250,AT1G78370,AT1G73870,AT2G05070,AT1G29920,AT5G04190,AT2G05100,AT1G29910,AT1G73590,AT2G29090,AT5G01530,AT3G27690,AT4G36930,AT2G40100,AT5G24120,AT2G21650,AT1G29930,AT3G08940
Molecular Function	GO:0008194	UDP-glycosyltransferase activity	36	316	6.626393e-06	2.735458e-04	AT4G01070,AT2G18700,AT5G17050,AT5G38010,AT5G66690,AT1G78580,AT3G02230,AT5G37950,AT1G05675,AT4G18780,AT2G11810,AT1G56600,AT4G34138,AT2G16890,AT1G70090,AT2G29750,AT4G24000,AT2G28080,AT1G73370,AT1G24170,AT3G43190,AT4G09500,AT5G44030,AT1G30530,AT4G17770,AT2G43820,AT1G05680,AT5G05860,AT4G23990,AT3G21560,AT1G60140,AT4G27560,AT5G17420,AT1G23870,AT5G54060,AT4G14090
Biological Process	GO:0048856	anatomical structure development	226	3351	6.852396e-06	2.799592e-04	AT2G46830,AT1G04160,AT4G13560,AT4G36260,AT1G23380,AT3G02150,AT1G70510,AT2G02850,AT2G36120,AT2G46690,AT1G20450,AT1G59640,AT5G48160,AT4G37300,AT1G14520,AT1G05675,AT1G73220,AT3G11964,AT5G09970,AT1G79530,AT5G55820,AT3G20810,AT5G05860,AT1G62360,AT1G30000,AT1G06430,AT3G15770,AT1G20190,AT4G31610,AT3G02380,AT4G26760,AT2G03090,AT5G63090,AT3G04510,AT3G49780,AT1G49320,AT2G28620,AT2G05520,AT4G16750,AT1G65480…
Biological Process	GO:0071555	cell wall organization	56	591	7.701861e-06	3.114538e-04	AT1G20190,AT1G69530,AT5G44030,AT1G10640,AT5G60930,AT2G03090,AT3G23730,AT1G26250,AT2G40610,AT1G63180,AT4G23990,AT2G37130,AT5G17420,AT1G76930,AT2G45220,AT1G32170,AT3G59010,AT5G63800,AT5G50800,AT5G57550,AT1G64670,AT2G36870,AT4G30280,AT1G60590,AT2G33570,AT2G15880,AT4G25810,AT2G01850,AT4G03210,AT5G47500,AT3G10720,AT5G42180,AT1G70710,AT1G14080,AT5G64120,AT3G02230,AT3G43270,AT1G12780,AT4G28250,AT1G70090…
Biological Process	GO:0009644	response to high light intensity	15	78	8.427064e-06	3.373379e-04	AT3G22840,AT2G05100,AT1G61520,AT3G27690,AT3G15850,AT3G54890,AT3G50820,AT1G06430,AT1G17420,AT3G61470,AT2G05070,AT2G05620,AT5G54270,AT3G47470,AT5G66570
Biological Process	GO:0019585	glucuronate metabolic process	19	119	9.855751e-06	3.829249e-04	AT4G27560,AT1G05675,AT4G34138,AT5G54060,AT2G16890,AT4G14090,AT2G29750,AT4G09500,AT2G28080,AT1G30530,AT4G01070,AT1G05680,AT2G43820,AT5G17050,AT5G38010,AT5G05860,AT5G66690,AT3G21560,AT5G37950
Biological Process	GO:0052695	cellular glucuronidation	19	119	9.855751e-06	3.829249e-04	AT1G30530,AT4G01070,AT5G05860,AT5G38010,AT2G43820,AT5G17050,AT1G05680,AT5G37950,AT3G21560,AT5G66690,AT1G05675,AT4G27560,AT2G16890,AT5G54060,AT4G34138,AT4G14090,AT2G29750,AT2G28080,AT4G09500
Biological Process	GO:0052696	flavonoid glucuronidation	19	119	9.855751e-06	3.829249e-04	AT4G14090,AT2G29750,AT4G09500,AT2G28080,AT4G27560,AT1G05675,AT4G34138,AT5G54060,AT2G16890,AT2G43820,AT5G17050,AT1G05680,AT5G38010,AT5G05860,AT5G66690,AT3G21560,AT5G37950,AT1G30530,AT4G01070
Biological Process	GO:0045229	external encapsulating structure organization	58	625	9.968155e-06	3.835320e-04	AT5G44030,AT5G60930,AT1G10640,AT2G03090,AT1G20190,AT1G69530,AT4G23990,AT3G23730,AT1G26250,AT2G40610,AT1G63180,AT1G32170,AT3G59010,AT5G63800,AT2G37130,AT5G17420,AT1G76930,AT2G45220,AT2G15880,AT2G33570,AT1G64670,AT5G57550,AT5G50800,AT2G36870,AT4G30280,AT5G05690,AT1G60590,AT3G10720,AT5G47500,AT4G03210,AT5G42180,AT1G70710,AT1G14080,AT4G25810,AT2G01850,AT1G12780,AT1G65060,AT4G28250,AT5G64120,AT3G02230…
Biological Process	GO:0032502	developmental process	238	3580	1.024819e-05	3.905153e-04	AT5G28490,AT1G05680,AT3G55240,AT2G41260,AT1G62990,AT5G51600,AT4G08150,AT1G74650,AT3G63430,AT2G40610,AT4G34530,AT3G14940,AT3G52910,AT3G01140,AT3G07050,AT3G49110,AT1G69530,AT1G01070,AT5G57660,AT5G07180,AT5G65530,AT5G39660,AT1G51140,AT1G69440,AT5G05690,AT1G19630,AT5G58500,AT1G64670,novel.13753,AT5G17490,AT3G48360,AT2G42610,AT3G48990,AT4G33790,AT1G47270,AT1G66390,AT5G50950,AT4G14770,AT4G14465,AT1G294…
Biological Process	GO:0006950	response to stress	259	3952	1.095721e-05	4.107222e-04	AT1G14350,AT4G17680,AT2G25620,AT3G09710,AT3G25190,AT1G49430,AT1G01060,AT3G61430,AT4G23180,AT4G36930,AT5G13750,AT2G38870,AT5G61030,AT4G12500,AT1G12220,AT1G17420,AT5G41590,AT3G15500,AT1G65060,AT1G28360,AT1G56600,AT2G39200,AT1G04770,AT5G38000,AT2G30750,AT2G37170,AT2G34930,AT2G47800,AT1G73260,AT2G25080,AT5G65010,AT1G51460,AT4G26630,AT5G14740,AT2G02220,AT4G17770,AT5G58780,AT1G76930,AT2G45220,AT3G55610…
Cellular Component	GO:0009507	chloroplast	287	4448	1.098576e-05	4.107222e-04	AT3G12610,AT4G19170,AT5G53450,AT2G33210,AT5G48790,AT4G09160,AT5G66230,AT4G14090,AT1G15510,AT1G02470,AT4G08390,AT5G19470,AT5G13630,AT3G48500,AT3G25780,AT1G61520,AT1G12250,AT5G49740,AT5G36800,AT3G03780,AT1G06430,AT1G03600,AT1G30000,AT1G03130,AT5G02160,AT5G52280,AT1G80920,AT2G16890,AT3G52920,AT4G28750,AT3G01840,AT2G17880,AT1G75250,AT2G05100,AT5G07000,AT5G20250,AT3G02150,AT4G26555,AT1G18680,AT4G28755…
Biological Process	GO:0006970	response to osmotic stress	62	686	1.136909e-05	4.210813e-04	AT3G55610,AT1G66390,AT5G50950,AT3G04290,AT5G02020,AT3G25230,AT5G17490,AT3G48360,AT1G03220,AT3G25780,AT1G64670,AT2G41560,AT1G55450,AT2G45960,AT2G39800,AT4G23600,AT3G03780,AT2G29550,AT2G37770,AT1G51460,AT5G65010,AT1G14350,AT2G20880,AT2G37180,AT4G26630,AT5G13330,AT1G01060,AT5G38940,AT1G05680,AT2G37630,AT4G12480,AT2G36270,AT1G56600,AT1G66350,AT1G43160,AT5G52310,AT3G17510,AT1G05260,AT2G02930,AT1G62480…
Biological Process	GO:0030104	water homeostasis	11	45	1.238553e-05	4.518078e-04	AT3G61430,AT1G14350,AT2G45960,AT2G37180,AT2G05070,AT1G80760,AT3G53420,AT2G05100,AT2G37170,AT4G23400,AT4G17340
Biological Process	GO:0046148	pigment biosynthetic process	23	165	1.242671e-05	4.518078e-04	AT1G30530,AT1G56650,AT2G40400,AT1G71030,AT5G17220,AT5G52570,AT3G21560,AT3G22840,AT1G66380,AT5G44190,AT4G09820,AT5G42800,AT5G54060,AT1G66390,AT1G74470,AT3G59400,AT4G25080,AT4G14090,AT4G22880,AT5G13630,AT1G44446,AT3G29590,AT3G56940
Biological Process	GO:0006063	uronic acid metabolic process	19	122	1.422250e-05	5.123980e-04	AT4G14090,AT2G29750,AT2G28080,AT4G09500,AT4G27560,AT1G05675,AT4G34138,AT2G16890,AT5G54060,AT1G05680,AT2G43820,AT5G17050,AT5G05860,AT5G38010,AT5G66690,AT5G37950,AT3G21560,AT1G30530,AT4G01070
Biological Process	GO:0042126	nitrate metabolic process	11	46	1.552862e-05	5.446010e-04	AT3G21670,AT1G37130,AT3G45060,AT5G16570,AT5G50950,AT1G12940,AT1G77760,AT3G17820,AT1G12110,AT3G48530,AT5G21170
Biological Process	GO:0042128	nitrate assimilation	11	46	1.552862e-05	5.446010e-04	AT1G37130,AT3G21670,AT3G45060,AT5G16570,AT5G50950,AT1G12940,AT1G12110,AT3G48530,AT3G17820,AT1G77760,AT5G21170
Molecular Function	GO:0080044	quercetin 7-O-glucosyltransferase activity	18	112	1.526835e-05	5.446010e-04	AT1G30530,AT4G01070,AT5G38010,AT5G05860,AT5G17050,AT1G05680,AT2G43820,AT5G37950,AT3G21560,AT5G66690,AT1G05675,AT4G27560,AT5G54060,AT4G34138,AT4G14090,AT2G29750,AT2G28080,AT4G09500
Biological Process	GO:0044767	single-organism developmental process	230	3466	1.686798e-05	5.812853e-04	AT2G40400,AT3G44750,AT1G67120,AT1G04110,AT1G17420,AT1G76540,AT3G18000,AT3G15500,AT2G37260,AT1G18620,AT1G65060,AT1G20160,AT2G18470,AT3G02230,AT1G78580,AT1G79700,AT1G18370,AT2G39200,AT5G54510,AT5G59305,AT5G52310,AT1G12790,AT1G75640,AT1G66350,AT1G11130,AT2G32280,AT2G42200,AT1G34355,AT5G23660,AT5G49450,AT5G56010,AT2G22900,AT5G02190,AT2G46770,AT1G14350,AT2G31160,AT3G01500,AT4G27410,AT1G02205,AT1G49430…
Molecular Function	GO:0015144	carbohydrate transmembrane transporter activity	23	168	1.673837e-05	5.812853e-04	AT5G50800,AT2G37170,AT1G19450,AT4G25010,AT5G23660,AT4G17340,AT3G61430,AT3G14770,AT1G11260,AT5G27350,AT4G04750,AT1G73220,AT1G61800,AT3G53420,AT4G23400,AT4G36670,AT2G43330,AT1G77210,AT5G13740,AT2G45960,AT2G37180,AT3G48740,AT1G80760
Molecular Function	GO:1901476	carbohydrate transporter activity	23	169	1.845082e-05	6.303501e-04	AT4G04750,AT3G14770,AT1G11260,AT5G27350,AT3G61430,AT5G23660,AT4G17340,AT4G25010,AT2G37170,AT1G19450,AT5G50800,AT1G80760,AT2G37180,AT3G48740,AT5G13740,AT2G45960,AT1G77210,AT2G43330,AT4G23400,AT4G36670,AT1G61800,AT1G73220,AT3G53420
Molecular Function	GO:0080043	quercetin 3-O-glucosyltransferase activity	18	114	1.957548e-05	6.630568e-04	AT1G05680,AT2G43820,AT5G17050,AT5G38010,AT5G05860,AT5G66690,AT3G21560,AT5G37950,AT1G30530,AT4G01070,AT4G14090,AT2G29750,AT4G09500,AT2G28080,AT4G27560,AT1G05675,AT4G34138,AT5G54060
Molecular Function	GO:0016491	oxidoreductase activity	135	1856	2.128796e-05	7.149506e-04	AT1G17745,AT5G09970,AT1G79530,AT5G07990,AT2G18150,AT3G23470,AT2G29300,AT5G07800,AT1G19400,AT3G20810,AT1G74470,AT1G09500,AT1G12570,AT4G19170,AT5G49740,AT4G08390,AT1G12010,AT3G61580,AT1G11600,AT3G62960,AT5G64120,AT4G18360,AT4G37520,AT1G18020,AT1G14520,AT3G21460,AT3G26550,AT1G64500,AT5G61290,AT5G18170,AT3G49110,AT4G33040,AT4G04840,AT4G22890,AT2G29340,AT3G56700,AT2G30766,AT2G37130,AT4G33790,AT1G77760…
Biological Process	GO:0055114	oxidation-reduction process	140	1941	2.243594e-05	7.471734e-04	AT2G27510,AT5G41670,AT2G46820,AT2G39800,AT4G20860,AT4G35090,AT5G62630,AT5G16400,AT1G41830,AT3G28650,AT1G62570,AT1G37130,AT5G37940,AT5G23980,AT3G55610,AT1G30760,AT1G72970,AT1G01600,AT5G44620,AT3G50820,AT5G09300,AT1G08380,AT1G24340,AT5G20230,AT5G05600,AT1G62560,AT1G13710,AT3G20440,AT1G05260,AT2G29290,AT1G62540,AT3G51240,AT1G68010,AT3G04000,AT3G26330,AT4G39210,AT3G13450,AT1G44446,AT4G12980,AT1G30510…
Cellular Component	GO:0031226	intrinsic component of plasma membrane	45	457	2.304489e-05	7.610576e-04	AT4G36670,AT3G53420,AT5G53730,AT3G28300,AT5G20230,AT1G80760,AT3G48740,AT4G31840,AT5G25090,AT1G77210,AT5G23660,AT3G52470,AT4G17340,AT4G18340,AT4G25010,AT2G24240,AT2G02850,AT1G19450,AT1G74810,AT5G64410,AT2G37170,AT5G08000,AT3G14770,AT4G12730,AT5G62630,AT4G02700,AT4G23400,AT3G15990,AT3G28290,AT1G28230,AT2G37180,AT2G45960,AT3G22910,AT2G25060,AT2G47160,AT2G41560,novel.8984,AT1G72230,AT5G50800,AT2G0478…
Molecular Function	GO:0009055	electron carrier activity	28	232	2.383745e-05	7.807257e-04	AT2G25060,AT4G20860,AT1G03850,AT4G15660,AT4G31840,AT4G33040,AT5G25090,AT5G20230,AT2G27510,AT2G05620,AT1G30720,AT3G62960,AT1G03020,AT4G15690,AT5G18600,AT4G15700,AT5G11930,AT1G30760,AT3G62950,AT2G42750,AT1G64500,AT1G72230,AT2G02850,AT3G21460,AT1G30730,AT4G15670,AT2G29090,AT5G03870
Biological Process	GO:0009645	response to low light intensity stimulus	7	19	2.661096e-05	8.573922e-04	AT3G27690,AT3G61470,AT2G05070,AT3G54890,AT3G47470,AT2G05100,AT1G61520
Cellular Component	GO:0009536	plastid	288	4517	2.640822e-05	8.573922e-04	AT1G73480,AT1G79280,AT3G28290,AT5G20380,AT1G30510,AT2G20670,AT3G16620,AT3G02040,AT3G54400,AT4G36040,AT5G61190,AT5G54300,AT3G61430,AT2G06520,AT1G76490,AT5G53486,AT5G24490,AT1G34000,AT1G29920,AT1G67120,AT2G40400,AT1G78370,AT5G55700,AT4G12500,AT1G17420,AT1G03780,AT2G25080,AT5G09840,AT4G09500,AT5G49730,AT2G37170,AT1G18773,AT2G13360,AT5G27290,AT5G54510,AT4G34560,AT4G26660,AT1G12790,AT1G35290,AT4G35630…
Cellular Component	GO:0031225	anchored component of membrane	36	337	2.717844e-05	8.686141e-04	AT2G25060,AT2G45960,AT5G03170,AT3G06035,AT4G38660,AT3G53190,AT2G42800,AT5G49280,AT4G12730,AT5G62630,AT5G55730,AT3G22600,AT1G72230,AT2G14890,AT2G04780,AT5G64310,AT4G36010,AT4G31840,AT5G25090,AT5G20230,AT5G53730,AT1G20030,AT5G63500,AT1G23050,AT5G65390,AT4G37450,AT5G08000,AT5G18690,AT5G10770,AT5G62210,AT2G02850,AT5G60490,AT4G18340,AT3G52470,AT1G29980,AT5G15630
Biological Process	GO:0009651	response to salt stress	56	618	2.767158e-05	8.772997e-04	AT3G55610,AT5G50950,AT1G66390,AT3G04290,AT5G02020,AT1G03220,AT5G17490,AT3G48360,AT3G25780,AT1G55450,AT2G41560,AT2G39800,AT4G23600,AT2G45960,AT1G14350,AT5G65010,AT1G51460,AT2G29550,AT3G03780,AT2G37770,AT2G20880,AT4G26630,AT5G13330,AT1G05680,AT5G38940,AT1G01060,AT2G36270,AT4G12480,AT2G37630,AT1G66350,AT1G56600,AT5G52310,AT1G43160,AT1G62480,AT2G02930,AT3G17510,AT1G05260,AT1G07890,AT1G05675,AT5G56010…
Molecular Function	GO:0016762	xyloglucan:xyloglucosyl transferase activity	9	33	2.979016e-05	9.369714e-04	AT3G23730,AT5G57550,AT2G36870,AT4G30280,AT1G32170,AT4G03210,AT4G14130,AT4G25810,AT2G01850
Biological Process	GO:0007275	multicellular organism development	199	2960	3.228914e-05	1.007574e-03	AT5G42020,AT5G52050,AT1G73590,AT3G27660,AT5G03840,AT1G24340,AT5G28540,AT5G63160,AT3G25230,AT5G50800,AT5G59030,AT5G44190,AT3G55610,AT5G55730,AT1G72970,AT3G22760,AT2G21650,AT3G23290,AT2G43820,AT5G65410,AT1G63180,AT1G08260,AT1G73870,AT2G39800,AT5G52250,AT1G51460,AT5G15850,AT1G63650,AT4G12980,AT3G20440,AT1G29450,AT1G67360,AT1G71830,AT1G64360,AT1G13710,AT3G22840,AT5G03680,AT4G26540,AT5G10140,AT5G49360…
Biological Process	GO:0031542	positive regulation of anthocyanin biosynthetic process	4	5	3.285830e-05	1.017324e-03	AT4G09820,AT1G56650,AT1G66390,AT1G66380
Biological Process	GO:0006529	asparagine biosynthetic process	5	9	3.706902e-05	1.130035e-03	AT5G10240,AT3G47340,AT5G65010,AT4G27450,AT3G15450
Molecular Function	GO:0004066	asparagine synthase (glutamine-hydrolyzing) activity	5	9	3.706902e-05	1.130035e-03	AT5G10240,AT3G47340,AT5G65010,AT3G15450,AT4G27450
Biological Process	GO:0008152	metabolic process	761	13445	3.836913e-05	1.160739e-03	AT2G29090,AT4G02400,AT2G35350,AT4G01870,AT5G43020,AT5G59750,AT1G07890,AT4G31210,AT4G13830,AT2G44745,AT2G41250,AT3G11410,AT4G31290,AT3G13750,AT4G22130,AT4G34860,AT1G78490,AT4G14760,AT5G50570,AT5G08260,AT2G18700,AT2G47240,AT3G57020,AT5G39660,AT3G28500,AT3G26320,AT4G22490,AT1G69440,AT1G60590,AT2G30570,AT1G47270,AT1G32170,AT1G77760,AT4G28680,AT5G24120,AT1G05680,AT1G62990,AT1G10700,AT1G64880,AT1G21920…
Biological Process	GO:0010109	regulation of photosynthesis	10	42	3.931363e-05	1.180302e-03	AT3G15850,AT3G50820,AT2G30570,AT1G55673,AT1G61800,AT1G76560,AT5G66570,AT1G55670,AT5G50950,AT1G06430
Cellular Component	GO:0005887	integral component of plasma membrane	31	277	3.972143e-05	1.183579e-03	AT1G19450,novel.8984,AT2G37170,AT5G64410,AT1G74810,AT5G50800,AT4G17340,AT5G23660,AT2G47160,AT4G25010,AT2G24240,AT2G41560,AT5G27350,AT1G11260,AT3G14770,AT3G61430,AT4G04750,AT3G53420,AT3G28290,AT1G28230,AT4G02700,AT4G36670,AT3G15990,AT4G23400,AT3G22910,AT2G45960,AT1G77210,AT3G28300,AT1G80760,AT2G37180,AT3G48740
Biological Process	GO:0006979	response to oxidative stress	49	525	4.107636e-05	1.214818e-03	AT1G05680,AT2G18150,AT4G39640,AT5G16400,AT3G49110,AT2G39800,AT4G35090,AT4G04840,AT3G25190,AT5G63160,AT1G51400,AT3G30775,AT3G48360,AT4G08390,AT2G37130,AT5G50950,AT1G66390,AT5G37940,AT1G80130,AT1G66380,AT1G64360,AT1G66330,AT5G64120,AT5G56550,AT4G37520,AT1G72060,AT1G03850,AT1G32540,AT5G20230,AT5G42180,AT5G20250,AT1G56650,AT4G36450,AT5G64940,AT1G52200,AT2G25080,AT1G77120,AT1G73260,AT3G25250,AT2G19590…
Biological Process	GO:0009744	response to sucrose	13	69	4.169948e-05	1.224111e-03	AT3G47340,AT1G66390,AT4G34590,AT5G21170,AT1G56650,AT5G41670,AT1G66380,AT1G61800,AT3G13450,AT3G43190,AT1G74670,AT1G77120,AT5G03840
Biological Process	GO:0010025	wax biosynthetic process	8	27	4.294981e-05	1.251545e-03	AT1G49430,AT1G02205,novel.13753,AT1G79700,AT5G37300,AT4G33790,AT2G47240,AT1G57750
Biological Process	GO:0009767	photosynthetic electron transport chain	12	60	4.415117e-05	1.277161e-03	AT5G49730,AT5G49740,AT1G55673,AT4G22890,AT1G08380,AT3G50820,AT3G15850,AT2G46820,AT1G06430,AT2G05620,AT5G66570,AT1G55670
Biological Process	GO:0044707	single-multicellular organism process	202	3029	4.510346e-05	1.295254e-03	AT3G48990,AT4G33790,AT2G42610,AT1G47270,AT1G69440,AT5G05690,novel.13753,AT1G64670,AT5G17490,AT3G48360,AT5G58500,AT1G19630,AT1G51140,AT5G39660,AT1G01070,AT3G07050,AT5G57660,AT5G07180,AT3G14940,AT3G52910,AT4G34530,AT1G05680,AT5G28490,AT2G41260,AT4G08150,AT2G41370,AT4G37450,AT2G46590,AT4G09820,AT1G07890,AT2G35350,AT4G37810,AT2G37950,AT1G31070,AT1G13245,AT3G25290,AT2G29090,AT3G23670,AT3G14900,AT2G279…
Biological Process	GO:0034285	response to disaccharide	13	70	4.883210e-05	1.392242e-03	AT1G77120,AT5G03840,AT1G74670,AT1G66380,AT3G43190,AT1G61800,AT3G13450,AT5G21170,AT4G34590,AT5G41670,AT1G56650,AT3G47340,AT1G66390
Biological Process	GO:0005996	monosaccharide metabolic process	29	255	5.193817e-05	1.470221e-03	AT2G43820,AT5G17050,AT1G05680,AT1G12780,AT5G38010,AT5G05860,AT3G10740,AT1G63180,AT5G66690,AT3G21560,AT5G37950,AT1G79530,AT1G30530,AT4G01070,AT4G14090,AT2G29750,AT5G57655,AT4G09500,AT2G28080,AT3G61610,AT1G14520,AT4G27560,AT3G47800,AT1G74910,AT1G05675,AT4G34138,AT1G56600,AT5G54060,AT2G16890
Biological Process	GO:0043436	oxoacid metabolic process	108	1448	5.462499e-05	1.535311e-03	AT1G50110,AT1G74910,AT4G18780,AT1G62540,AT1G12110,AT3G03910,AT1G29690,AT4G34138,AT4G13830,AT2G29090,AT2G29750,AT3G28740,AT4G31730,AT1G21100,AT1G23310,AT3G47340,AT4G27450,AT2G47240,AT1G15410,AT1G03090,AT3G25760,AT5G38010,AT3G23430,AT5G37950,AT1G62560,AT1G55920,AT5G05270,AT3G48990,AT1G77760,AT3G17820,AT1G72970,AT4G28680,AT3G55610,AT5G50950,AT1G01600,AT5G54060,AT4G20320,AT3G15850,AT2G41220,AT1G64670…
Biological Process	GO:0070413	trehalose metabolism in response to stress	7	21	5.610308e-05	1.554801e-03	AT4G17770,AT2G18700,AT5G10100,AT1G78580,AT1G23870,AT2G22190,AT1G60140
Molecular Function	GO:0004805	trehalose-phosphatase activity	7	21	5.610308e-05	1.554801e-03	AT5G10100,AT1G78580,AT2G18700,AT1G60140,AT2G22190,AT1G23870,AT4G17770
Biological Process	GO:0010166	wax metabolic process	8	28	5.743847e-05	1.580755e-03	AT1G49430,AT1G02205,novel.13753,AT1G79700,AT5G37300,AT4G33790,AT2G47240,AT1G57750
Biological Process	GO:0006082	organic acid metabolic process	108	1451	5.932664e-05	1.581953e-03	AT4G27560,AT1G43800,AT1G12940,AT5G16570,AT4G34200,AT4G14090,AT3G30775,AT3G25780,AT1G30530,AT5G14060,AT3G09710,AT5G21170,AT5G16370,AT4G34350,AT1G77060,AT3G03780,AT1G17745,AT5G05860,AT1G49430,AT1G02205,AT5G52570,AT5G38940,AT3G44300,AT4G37750,AT3G21670,AT5G13330,AT2G44070,AT1G08980,AT1G79530,AT1G05675,AT1G14520,AT2G16890,AT4G35630,AT2G11810,AT5G18170,AT5G49450,AT5G04530,AT4G09500,AT1G08630,AT2G28080…
Biological Process	GO:0032973	amino acid export	6	15	5.987709e-05	1.581953e-03	AT5G57685,AT1G21890,AT2G39510,AT4G31730,AT1G44800,AT1G01070
Molecular Function	GO:0008794	arsenate reductase (glutaredoxin) activity	6	15	5.987709e-05	1.581953e-03	AT4G15660,AT1G03020,AT5G18600,AT4G15690,AT4G15700,AT4G15670
Molecular Function	GO:0030613	oxidoreductase activity, acting on phosphorus or arsenic in donors	6	15	5.987709e-05	1.581953e-03	AT4G15690,AT5G18600,AT4G15700,AT4G15670,AT4G15660,AT1G03020
Molecular Function	GO:0030614	oxidoreductase activity, acting on phosphorus or arsenic in donors, disulfide as acceptor	6	15	5.987709e-05	1.581953e-03	AT4G15660,AT1G03020,AT4G15670,AT4G15700,AT5G18600,AT4G15690
Molecular Function	GO:1990939	ATP-dependent microtubule motor activity	6	15	5.987709e-05	1.581953e-03	AT2G28620,AT5G55520,AT3G23670,AT4G21270,AT3G20150,AT2G36200
Biological Process	GO:2001057	reactive nitrogen species metabolic process	11	53	6.382304e-05	1.675038e-03	AT1G12940,AT5G50950,AT5G21170,AT1G77760,AT3G17820,AT1G12110,AT3G48530,AT3G45060,AT3G21670,AT1G37130,AT5G16570
Biological Process	GO:0031668	cellular response to extracellular stimulus	23	184	7.166591e-05	1.868500e-03	AT2G19590,AT5G49450,AT1G43910,AT1G74810,AT3G13450,AT2G45170,AT1G04770,AT1G05675,AT5G04150,AT1G55920,AT3G56980,AT1G68010,AT2G11810,AT3G56970,AT5G05860,AT1G73010,AT1G05680,AT3G23430,AT2G41240,AT1G80760,AT5G21170,AT4G35090,AT3G47340
Biological Process	GO:0042546	cell wall biogenesis	28	247	7.340005e-05	1.901205e-03	AT1G32170,AT4G18780,AT5G17420,AT4G14130,AT4G24000,AT5G15630,AT2G33570,AT5G44670,AT4G30280,AT5G60490,AT2G36570,AT2G36870,AT5G57550,AT1G14080,AT2G46770,AT5G44030,AT5G03170,AT4G03210,AT3G15060,AT2G01850,AT1G15410,AT4G25810,AT4G09990,AT1G62990,AT4G23990,AT1G78580,AT3G02230,AT3G23730
Biological Process	GO:0009750	response to fructose	7	22	7.865317e-05	2.010984e-03	AT5G41670,AT1G30000,AT1G29920,AT1G29930,AT1G29910,AT1G74670,AT3G47340
Biological Process	GO:0048511	rhythmic process	21	161	7.855097e-05	2.010984e-03	AT2G37130,AT5G52310,AT3G54500,AT3G12320,AT3G06500,AT4G36930,AT3G46780,AT3G48360,AT5G15850,AT4G36450,AT5G17300,AT5G02840,AT1G18330,AT3G06080,AT5G10140,AT3G09600,AT2G46830,AT5G64120,AT3G20810,AT1G01060,AT4G37520
Biological Process	GO:0065008	regulation of biological quality	93	1223	9.101131e-05	2.312037e-03	AT1G78490,AT1G03020,AT1G29460,AT5G56100,AT1G03850,AT2G37390,AT1G68670,AT3G28300,AT1G74810,AT4G27260,AT5G24580,AT5G03870,AT2G29090,AT2G25900,AT1G29450,AT3G56970,AT4G35190,AT1G28230,AT5G47560,AT1G28130,AT5G16400,AT5G18600,AT4G15690,AT1G05680,AT4G35090,AT2G45960,AT4G33040,AT1G19630,AT1G21890,AT5G05690,AT5G17300,AT3G27660,AT2G47160,AT1G73590,AT5G11950,AT4G15670,AT5G63530,AT2G41240,AT3G62960,AT3G53420…
Biological Process	GO:0009299	mRNA transcription	6	16	9.165088e-05	2.313455e-03	AT5G58500,AT2G31160,AT3G23290,AT5G28490,AT2G42610,AT3G04510
Biological Process	GO:0010338	leaf formation	4	6	9.455416e-05	2.327442e-03	AT2G42200,AT2G37630,AT1G73590,AT1G13710
Cellular Component	GO:0009503	thylakoid light-harvesting complex	4	6	9.455416e-05	2.327442e-03	AT3G27690,AT2G05070,AT2G05100,AT4G10340
Cellular Component	GO:0009517	PSII associated light-harvesting complex II	4	6	9.455416e-05	2.327442e-03	AT2G05100,AT4G10340,AT3G27690,AT2G05070
Molecular Function	GO:0015035	protein disulfide oxidoreductase activity	15	95	9.422086e-05	2.327442e-03	AT4G33040,AT3G62950,AT1G03850,AT4G15660,AT5G18600,AT4G15690,AT5G16400,AT4G15670,AT4G15700,AT5G03870,AT5G11930,AT1G64500,AT3G62960,AT3G21460,AT1G03020
Biological Process	GO:1901570	fatty acid derivative biosynthetic process	8	30	9.870696e-05	2.414665e-03	AT2G47240,AT1G57750,AT5G37300,AT4G33790,novel.13753,AT1G79700,AT1G02205,AT1G49430
Biological Process	GO:0071496	cellular response to external stimulus	23	188	9.982784e-05	2.427103e-03	AT1G80760,AT5G21170,AT4G35090,AT3G47340,AT5G05860,AT1G73010,AT1G05680,AT3G23430,AT2G41240,AT1G05675,AT2G45170,AT1G04770,AT5G04150,AT1G55920,AT3G56980,AT1G68010,AT2G11810,AT3G56970,AT2G19590,AT5G49450,AT1G43910,AT1G74810,AT3G13450
Biological Process	GO:0005976	polysaccharide metabolic process	44	473	1.069980e-04	2.585567e-03	AT1G53830,AT1G70090,AT4G14130,AT4G18780,AT3G49220,AT3G20440,AT1G24170,AT1G67750,AT2G41800,AT4G39210,AT4G02290,AT4G24000,AT5G55700,AT4G25810,AT5G49360,AT4G09990,AT2G01850,AT4G03210,AT5G47500,AT3G10720,AT1G14080,AT1G70710,AT2G43620,AT3G02230,AT3G43270,AT1G12780,AT4G09020,AT5G17420,AT2G45220,AT1G32170,AT3G59010,AT5G57550,AT2G36870,AT4G30280,AT2G33570,AT1G04680,AT2G22900,AT5G44030,AT3G23730,AT1G63180…
Biological Process	GO:0009266	response to temperature stimulus	53	605	1.077862e-04	2.588829e-03	AT4G12480,AT1G01060,AT5G58780,AT5G13330,AT2G37770,AT4G35090,AT3G01500,AT4G12470,AT3G27690,AT3G27660,AT5G61030,AT5G42020,AT3G48360,AT3G25230,AT5G28540,AT1G61520,AT1G55920,AT5G50950,AT4G36930,AT3G11410,AT3G25760,AT3G54890,AT2G46830,AT3G22840,AT4G24540,AT4G12490,AT1G76560,AT5G20250,AT2G05070,AT3G08920,AT3G61580,AT5G20230,AT4G10030,AT4G12500,AT3G16770,AT5G10140,AT2G39730,AT1G77120,AT1G20450,AT5G04530…
Biological Process	GO:0034284	response to monosaccharide	12	66	1.169762e-04	2.792630e-03	AT1G30000,AT1G29910,AT1G22500,AT5G49450,AT1G61800,AT5G28770,AT3G43190,AT1G74670,AT1G29930,AT5G41670,AT1G29920,AT3G47340
Biological Process	GO:0032787	monocarboxylic acid metabolic process	57	668	1.218858e-04	2.892416e-03	AT1G77060,AT5G65010,AT4G34350,AT5G41670,AT3G48530,AT1G30530,AT5G16370,AT5G21170,AT1G79530,AT1G08980,AT3G21560,AT3G44300,AT5G10240,AT1G49430,AT5G05860,AT1G02205,AT5G52570,AT1G05680,AT2G43820,AT1G01600,AT5G54060,AT1G72970,AT1G43800,AT5G05270,AT4G27560,AT3G25780,AT1G64670,AT3G15450,AT3G15850,AT4G14090,AT4G27450,AT2G47240,AT3G47340,AT4G01070,AT1G17420,AT2G28630,AT1G63710,AT5G37950,AT5G66690,AT1G79700…
Cellular Component	GO:0009538	photosystem I reaction center	5	11	1.246660e-04	2.923382e-03	AT4G28755,AT1G03130,AT4G12800,AT4G28750,AT1G31330
Molecular Function	GO:0003825	alpha,alpha-trehalose-phosphate synthase (UDP-forming) activity	5	11	1.246660e-04	2.923382e-03	AT4G17770,AT1G60140,AT1G23870,AT1G78580,AT2G18700
Biological Process	GO:0010411	xyloglucan metabolic process	11	57	1.280403e-04	2.950137e-03	AT4G30280,AT3G23730,AT5G57550,AT2G36870,AT1G14080,AT4G03210,AT1G32170,AT2G22900,AT2G01850,AT4G14130,AT4G25810
Biological Process	GO:0071941	nitrogen cycle metabolic process	11	57	1.280403e-04	2.950137e-03	AT5G21170,AT3G17820,AT1G77760,AT1G12110,AT3G48530,AT1G12940,AT5G50950,AT5G16570,AT3G45060,AT3G21670,AT1G37130
Biological Process	GO:0072593	reactive oxygen species metabolic process	23	191	1.270177e-04	2.950137e-03	AT4G08390,AT5G17490,AT2G05100,AT1G07890,AT1G77760,AT3G21770,AT1G05260,AT2G37130,AT1G66390,AT1G66350,AT4G37520,AT2G18150,AT4G18360,AT1G37130,AT5G64120,AT1G66380,AT1G66330,AT2G05070,AT5G42180,AT1G56650,AT1G32540,AT4G35090,AT3G49110
Biological Process	GO:0042440	pigment metabolic process	24	204	1.318073e-04	3.018559e-03	AT4G14090,AT4G25080,AT3G59400,AT5G13630,AT1G44446,AT4G22880,AT3G56940,AT3G29590,AT4G09820,AT5G44190,AT5G42800,AT1G74470,AT5G54060,AT1G66390,AT5G52570,AT5G05860,AT1G66380,AT3G21560,AT3G22840,AT2G40400,AT1G71030,AT1G30530,AT1G56650,AT5G17220
Biological Process	GO:0070981	L-asparagine biosynthetic process	3	3	1.340566e-04	3.018559e-03	AT5G65010,AT5G10240,AT3G47340
Biological Process	GO:0070982	L-asparagine metabolic process	3	3	1.340566e-04	3.018559e-03	AT3G47340,AT5G10240,AT5G65010
Cellular Component	GO:0009783	photosystem II antenna complex	3	3	1.340566e-04	3.018559e-03	AT4G10340,AT1G05207,AT1G15820
Molecular Function	GO:0030611	arsenate reductase activity	6	17	1.355092e-04	3.034027e-03	AT5G18600,AT4G15690,AT4G15700,AT4G15670,AT1G03020,AT4G15660
Biological Process	GO:0042592	homeostatic process	61	732	1.377342e-04	3.066521e-03	AT1G03850,AT4G36260,AT5G13740,AT2G37390,AT2G05070,AT1G68670,AT1G80760,AT1G78490,AT5G63530,AT1G03020,AT3G62960,AT2G41240,AT3G53420,AT5G28770,AT5G19090,AT5G11930,AT4G15700,AT5G54510,AT3G56970,AT3G56980,AT3G62950,AT1G64500,AT1G74810,AT2G05100,AT2G37170,AT3G21460,AT5G24580,AT4G27260,AT2G29090,AT5G49450,AT5G03870,AT4G17340,AT2G31970,AT4G35090,AT1G14350,AT2G45960,AT4G15660,AT4G33040,AT3G25190,AT2G37180…
Biological Process	GO:0044723	single-organism carbohydrate metabolic process	60	717	1.391896e-04	3.081611e-03	AT5G49360,AT4G09990,AT4G01070,AT2G18700,AT1G76560,AT1G14080,AT4G34860,AT2G22190,AT3G02230,AT5G37950,AT1G78580,AT5G66690,AT1G12780,AT5G38010,AT5G17050,AT1G70090,AT2G16890,AT4G34138,AT1G56600,AT1G25150,AT1G74910,AT4G18780,AT1G05675,AT3G20440,AT1G14520,AT3G61610,AT5G10100,AT4G09500,AT1G24170,AT3G43190,AT1G73370,AT2G28080,AT4G24000,AT2G29750,AT4G39210,AT1G77060,AT1G30530,AT5G44030,AT5G41670,AT2G22900…
Biological Process	GO:0044262	cellular carbohydrate metabolic process	42	450	1.411987e-04	3.108724e-03	AT3G06500,AT5G17420,AT4G09020,AT1G23870,AT1G32170,AT4G30280,AT2G36870,AT5G57550,AT1G77060,AT3G02040,AT5G44030,AT2G22900,AT5G41670,AT1G63180,AT1G60140,AT3G23730,AT4G17770,AT4G23990,AT4G14130,AT4G13830,AT3G20440,AT1G14520,AT4G18780,AT3G43190,AT5G10100,AT1G73370,AT4G24000,AT4G39210,AT4G02290,AT2G18700,AT2G01850,AT4G25810,AT4G09990,AT5G55700,AT1G70710,AT1G14080,AT4G03210,AT1G78580,AT2G22190,AT4G34860…
Biological Process	GO:0010143	cutin biosynthetic process	7	24	1.458583e-04	3.193572e-03	AT2G38110,AT1G49430,AT5G23940,AT1G64670,AT2G47240,AT4G01950,AT1G79700
Biological Process	GO:0033993	response to lipid	67	827	1.504949e-04	3.276985e-03	AT2G05520,AT1G12010,AT2G40130,AT1G07430,AT5G45830,AT1G63840,AT1G01060,AT5G05860,AT2G36270,AT2G37630,AT4G27410,AT5G13330,AT2G37180,AT1G14350,AT1G77120,AT1G20450,AT1G74670,AT2G37170,AT2G05100,AT1G43910,AT1G05675,AT3G58490,AT1G56600,AT1G66350,AT1G43160,AT5G52310,AT4G20940,AT3G53420,AT5G28770,AT2G18470,AT2G46830,AT2G40400,AT2G05070,AT1G57560,AT4G12500,AT4G36260,AT5G52050,AT3G48360,AT5G17490,AT1G64670…
Molecular Function	GO:0016757	transferase activity, transferring glycosyl groups	59	704	1.515318e-04	3.281532e-03	AT3G21560,AT1G60140,AT3G23730,AT5G15740,AT4G23990,AT5G65470,AT5G05860,AT2G43820,AT2G04280,AT1G05680,AT4G17770,AT1G30530,AT5G44030,AT2G22900,AT2G36870,AT5G57550,AT4G30280,AT2G33570,AT4G14090,AT5G54060,AT5G59080,AT1G23870,AT5G17420,AT5G41460,AT1G32170,AT4G27560,AT3G21190,AT5G37950,AT3G02230,AT1G78580,AT5G66690,AT5G38010,AT5G17050,AT4G25810,AT2G18700,AT4G01070,AT2G01850,AT5G20250,AT4G03210,AT1G14080…
Biological Process	GO:1901568	fatty acid derivative metabolic process	9	40	1.528028e-04	3.291074e-03	novel.13753,AT1G79700,AT1G49430,AT1G02205,AT3G56700,AT2G47240,AT1G57750,AT5G37300,AT4G33790
Biological Process	GO:0044550	secondary metabolite biosynthetic process	36	367	1.567511e-04	3.357863e-03	AT3G13650,AT1G62560,AT1G13710,AT1G67980,AT1G18140,AT4G01070,AT4G15760,AT1G61820,AT1G77520,AT5G20230,AT1G11600,AT1G71030,AT4G39330,AT3G28740,AT5G25140,AT3G26330,AT4G27260,AT2G30750,AT1G50110,AT1G62540,AT4G09820,AT5G09970,AT1G62570,AT5G07990,AT3G56700,AT2G46770,AT3G09710,AT1G64670,AT4G22880,AT3G26320,AT5G44620,AT1G24340,AT2G30766,AT1G09500,AT4G33790,AT5G24160
Cellular Component	GO:0044459	plasma membrane part	52	603	1.836826e-04	3.892695e-03	AT5G08000,AT3G14770,AT5G23660,AT4G17340,AT3G52470,AT4G18340,AT4G25010,AT2G24240,AT1G19450,AT2G02850,AT2G37170,AT5G64410,AT4G33260,AT1G74810,AT5G20230,AT3G28300,AT1G80760,AT4G31840,AT3G48740,AT5G25090,AT1G77210,AT1G04110,AT4G36670,AT3G53420,AT5G53730,AT4G04750,AT5G64870,AT1G11260,AT5G27350,AT5G55730,AT3G61430,AT2G47160,AT1G73590,AT2G41560,novel.8984,AT1G72230,AT5G50800,AT2G04780,AT2G37180,AT4G3327…
Molecular Function	GO:0003824	catalytic activity	611	10678	1.833757e-04	3.892695e-03	AT1G65590,AT3G60300,AT1G76540,AT3G18000,AT4G09990,AT1G72250,AT4G27180,AT1G20160,AT5G37790,AT5G65770,AT1G11130,AT5G66570,AT5G14180,AT3G21770,AT3G62950,AT5G35490,AT3G60130,AT5G42800,AT1G45191,AT3G43190,AT5G04530,AT5G51950,AT1G43910,AT4G24000,AT1G77120,AT3G25250,AT2G28250,AT4G15660,AT3G01500,AT3G62040,AT4G34350,AT1G13700,AT2G37770,AT5G52860,AT4G22513,AT5G14060,AT2G22900,AT5G23910,AT5G52570,novel.223…
Biological Process	GO:0031669	cellular response to nutrient levels	19	147	1.902969e-04	4.011418e-03	AT5G49450,AT2G19590,AT3G13450,AT1G74810,AT1G43910,AT3G56980,AT1G55920,AT5G04150,AT2G45170,AT1G04770,AT3G56970,AT2G11810,AT1G73010,AT2G41240,AT3G23430,AT5G21170,AT1G80760,AT3G47340,AT4G35090
Cellular Component	GO:0009506	plasmodesma	86	1136	1.923984e-04	4.013026e-03	AT3G12110,AT1G03220,AT4G23290,AT1G78830,AT3G09525,AT4G26950,AT4G23180,AT3G61430,AT1G11260,AT4G23400,AT3G22790,AT3G15990,AT1G49430,AT1G79280,AT2G27080,AT3G44300,AT2G37180,AT5G60930,AT1G02520,AT5G06860,AT1G04520,AT3G03780,AT5G23400,AT1G20450,AT1G43910,AT2G47800,AT2G37170,AT1G30600,AT5G56010,AT3G43190,AT5G38000,AT5G27120,AT4G00380,AT3G21770,AT4G38950,AT1G11130,AT5G08000,AT3G57150,AT5G19090,AT1G17620…
Cellular Component	GO:0055044	symplast	86	1136	1.923984e-04	4.013026e-03	AT3G57150,AT5G19090,AT1G17620,AT5G53730,AT3G53420,AT5G25090,AT5G20250,AT3G57660,AT1G67120,AT4G12500,AT1G20450,AT1G43910,AT2G37170,AT1G30600,AT2G47800,AT3G43190,AT5G56010,AT5G27120,AT5G38000,AT4G00380,AT3G21770,AT4G38950,AT1G11130,AT5G08000,AT3G22790,AT4G23400,AT3G15990,AT1G49430,AT1G79280,AT2G27080,AT3G44300,AT5G60930,AT2G37180,AT1G02520,AT5G06860,AT1G04520,AT3G03780,AT5G23400,AT3G12110,AT1G03220…
Biological Process	GO:0071669	plant-type cell wall organization or biogenesis	30	289	2.032916e-04	4.184388e-03	AT1G69530,AT1G20190,AT2G03090,AT1G14080,AT2G46770,AT5G44030,AT5G03170,AT5G42180,AT1G78580,AT5G64120,AT3G02230,AT1G26250,AT2G40610,AT1G62990,AT4G28250,AT4G23990,AT1G76930,AT5G17420,AT2G37130,AT5G63800,AT1G05260,AT4G18780,AT5G60490,AT2G36570,AT2G21140,AT1G21310,AT5G57550,AT5G15630,AT4G24000,AT2G41800
Cellular Component	GO:0005911	cell-cell junction	86	1138	2.037817e-04	4.184388e-03	AT3G51740,AT5G66310,AT5G44020,AT4G27450,AT5G61790,AT4G28250,AT2G05920,AT3G13750,AT4G12490,AT2G02930,AT1G07890,AT5G03870,AT3G52470,novel.15375,AT2G41800,AT1G56110,AT3G25290,AT5G22460,AT5G41670,AT2G45960,AT2G34300,AT3G07050,AT1G68790,AT2G29550,AT5G65010,AT1G51460,AT2G25060,AT1G41830,AT4G12480,AT4G39640,AT5G37940,AT3G48990,AT3G12870,AT3G55610,AT1G73590,AT5G42020,AT1G08560,AT4G12470,AT5G28540,AT1G671…
Cellular Component	GO:0030054	cell junction	86	1138	2.037817e-04	4.184388e-03	AT1G51460,AT5G65010,AT2G25060,AT1G68790,AT2G29550,AT3G07050,AT2G34300,AT2G45960,AT5G41670,AT5G22460,AT4G39640,AT1G41830,AT4G12480,AT3G55610,AT3G12870,AT3G48990,AT5G37940,AT5G28540,AT4G12470,AT1G08560,AT5G42020,AT1G73590,AT4G27450,AT5G44020,AT5G66310,AT3G51740,AT4G12490,AT3G13750,AT2G05920,AT4G28250,AT5G61790,AT1G07890,AT2G02930,AT3G25290,AT1G56110,AT2G41800,novel.15375,AT3G52470,AT5G03870,AT5G234…
Biological Process	GO:0009058	biosynthetic process	374	6224	2.112932e-04	4.301241e-03	AT3G07050,AT1G66500,AT4G11080,AT4G34530,AT1G74650,AT1G64880,AT4G08150,AT1G05680,AT1G10700,AT1G62990,AT5G24120,AT4G28680,AT1G47270,AT1G77760,AT5G26200,AT1G69440,AT2G41220,AT4G25080,AT2G33570,AT5G39660,AT3G28500,AT3G26320,AT1G51140,AT4G18740,AT4G27450,AT2G47240,AT3G57020,AT2G18700,AT1G23310,AT5G50570,AT3G09600,AT1G76560,AT1G21100,AT1G78490,AT3G23430,AT4G24540,AT4G14770,AT2G44745,AT4G13830,AT2G46590…
Biological Process	GO:0031539	positive regulation of anthocyanin metabolic process	4	7	2.116432e-04	4.301241e-03	AT4G09820,AT1G56650,AT1G66380,AT1G66390
Cellular Component	GO:0031012	extracellular matrix	9	42	2.272162e-04	4.570852e-03	AT1G32960,AT2G02850,AT3G10740,AT2G05380,AT2G05520,AT2G22860,AT2G47160,AT5G49360,AT3G49780
Molecular Function	GO:0015166	polyol transmembrane transporter activity	9	42	2.272162e-04	4.570852e-03	AT3G61430,AT2G45960,AT2G37180,AT1G80760,AT2G37170,AT3G53420,AT4G23400,AT4G17340,AT2G43330
Biological Process	GO:0042538	hyperosmotic salinity response	11	61	2.405408e-04	4.814461e-03	AT5G17490,AT1G05680,AT4G23600,AT2G39800,AT3G55610,AT1G66350,AT5G52310,AT5G65010,AT3G04290,AT1G05260,AT1G05675
Biological Process	GO:0032501	multicellular organismal process	207	3211	2.500875e-04	4.980386e-03	AT3G06500,AT1G65480,AT5G12330,AT5G45830,AT5G63800,AT1G79840,AT1G07430,AT5G55920,AT1G49320,AT2G05520,AT4G16750,AT3G15770,AT1G06430,AT3G02380,AT4G31610,AT4G26760,AT3G49780,AT3G04510,AT5G63090,AT3G11964,AT5G09970,AT1G73220,AT1G79530,AT5G55820,AT5G05860,AT1G62360,AT1G30000,AT3G20810,AT1G05675,AT2G02850,AT2G36120,AT2G46690,AT1G59640,AT1G20450,AT4G37300,AT5G48160,AT4G13560,AT1G23380,AT4G36260,AT3G02150…
Biological Process	GO:0005992	trehalose biosynthetic process	7	26	2.533547e-04	5.020223e-03	AT1G23870,AT2G22190,AT1G60140,AT2G18700,AT1G78580,AT5G10100,AT4G17770
Biological Process	GO:0009991	response to extracellular stimulus	24	214	2.733280e-04	5.389049e-03	AT5G05860,AT1G73010,AT1G05680,AT3G23430,AT2G41240,AT1G80760,AT5G21170,AT4G35090,AT3G47340,AT2G19590,AT1G22500,AT5G49450,AT1G43910,AT1G74810,AT3G13450,AT2G45170,AT1G04770,AT1G05675,AT5G04150,AT1G55920,AT3G56980,AT1G68010,AT2G11810,AT3G56970
Biological Process	GO:0009746	response to hexose	11	62	2.790487e-04	5.474604e-03	AT5G28770,AT3G43190,AT1G61800,AT1G74670,AT1G30000,AT1G29910,AT5G49450,AT3G47340,AT1G29930,AT1G29920,AT5G41670
Biological Process	GO:0010118	stomatal movement	16	117	3.125036e-04	6.100747e-03	AT1G65480,AT5G13750,AT3G58490,AT5G56010,AT2G05100,AT2G47800,AT1G51140,AT1G69530,AT3G01500,AT5G13740,AT5G54270,AT2G05070,AT5G22920,AT4G20940,AT3G11410,AT5G05860
Biological Process	GO:0006528	asparagine metabolic process	5	13	3.186033e-04	6.159146e-03	AT5G10240,AT3G47340,AT5G65010,AT4G27450,AT3G15450
Molecular Function	GO:0008574	ATP-dependent microtubule motor activity, plus-end-directed	5	13	3.186033e-04	6.159146e-03	AT2G28620,AT2G36200,AT5G55520,AT3G23670,AT3G20150
Molecular Function	GO:0015665	alcohol transmembrane transporter activity	9	44	3.294583e-04	6.338073e-03	AT4G23400,AT4G17340,AT2G43330,AT2G37170,AT3G53420,AT2G37180,AT1G80760,AT3G61430,AT2G45960
Biological Process	GO:0009605	response to external stimulus	120	1721	3.428287e-04	6.563431e-03	AT5G49450,AT1G73260,AT4G18210,AT5G56010,AT2G47800,AT2G34930,AT1G43910,AT5G66570,AT3G56980,AT2G30750,AT2G45170,AT1G04770,AT2G39200,AT1G05675,AT3G52920,AT2G11810,AT5G52310,AT5G60270,AT1G65060,AT4G18360,AT5G25110,AT2G43510,AT2G41240,AT1G20160,AT5G64120,AT1G32540,AT1G80760,AT1G18250,AT1G56650,AT3G16770,AT2G34640,AT1G12220,AT1G17420,AT5G13740,AT4G15760,AT3G18000,AT4G12500,AT2G41560,AT5G53120,AT3G30775…
Molecular Function	GO:0015254	glycerol channel activity	8	36	3.881351e-04	7.395094e-03	AT2G45960,AT3G61430,AT1G80760,AT2G37180,AT3G53420,AT2G37170,AT4G17340,AT4G23400
Biological Process	GO:0009737	response to abscisic acid	52	623	4.002225e-04	7.588908e-03	AT3G17510,AT1G75750,AT1G05675,AT3G58490,AT1G56600,AT1G66350,AT1G43160,AT5G52310,AT1G77120,AT5G02840,AT1G20450,AT2G05100,AT2G37170,AT1G43910,AT2G26980,AT5G54270,AT1G68670,AT1G71030,AT3G09600,AT2G05070,AT4G12500,AT4G20940,AT3G11410,AT3G22060,AT5G28770,AT5G59320,AT3G53420,AT2G18470,AT2G46830,AT1G07430,AT1G76930,AT3G55610,AT5G45830,AT2G05520,AT5G52050,AT1G64670,AT5G17490,AT3G48360,AT2G37180,AT4G23600…
Biological Process	GO:0009635	response to herbicide	4	8	4.060822e-04	7.627033e-03	AT5G54270,AT1G77760,AT1G12110,AT1G37130
Biological Process	GO:0010106	cellular response to iron ion starvation	4	8	4.060822e-04	7.627033e-03	AT3G56970,AT2G41240,AT5G04150,AT3G56980
Biological Process	GO:0005991	trehalose metabolic process	7	28	4.168491e-04	7.755741e-03	AT4G17770,AT2G18700,AT1G78580,AT5G10100,AT1G23870,AT1G60140,AT2G22190
Biological Process	GO:0042548	regulation of photosynthesis, light reaction	7	28	4.168491e-04	7.755741e-03	AT2G30570,AT1G55673,AT1G06430,AT3G15850,AT5G66570,AT1G55670,AT3G50820
Molecular Function	GO:0016879	ligase activity, forming carbon-nitrogen bonds	13	86	4.193977e-04	7.766697e-03	AT3G17820,AT3G47340,AT4G27450,AT5G65010,AT5G54510,AT1G03090,AT4G20320,AT4G27260,AT5G16570,AT1G28130,AT5G10240,AT1G08980,AT3G15450
Biological Process	GO:1901607	alpha-amino acid biosynthetic process	24	221	4.397998e-04	8.106636e-03	AT5G28020,AT5G14060,AT4G27450,AT1G17745,AT1G53870,AT3G03780,AT5G65010,AT3G47340,AT1G23310,AT2G39800,AT2G44070,AT5G10240,AT3G17820,AT1G50110,AT1G55920,AT4G35630,AT3G55610,AT4G34200,AT5G16570,AT2G41220,AT3G15450,AT2G31810,AT3G30775,AT1G08630
Biological Process	GO:0097305	response to alcohol	52	627	4.644011e-04	8.520470e-03	AT1G07430,AT5G45830,AT1G76930,AT3G55610,AT2G05520,AT5G52050,AT3G48360,AT5G17490,AT1G64670,AT2G37180,AT1G14350,AT4G23600,AT2G39800,AT2G46820,AT5G05860,AT2G36270,AT4G12480,AT4G27410,AT5G41790,AT1G01060,AT1G63840,AT1G05680,AT5G13330,AT1G05675,AT3G58490,AT3G17510,AT1G75750,AT1G43160,AT5G52310,AT1G56600,AT1G66350,AT5G02840,AT1G77120,AT1G20450,AT1G43910,AT2G26980,AT2G05100,AT2G37170,AT3G09600,AT2G05070…
Biological Process	GO:0043455	regulation of secondary metabolic process	9	46	4.669846e-04	8.528387e-03	AT1G64670,AT3G59940,AT4G27260,AT5G65410,AT4G18780,AT1G80440,AT4G09820,AT2G44130,AT5G20230
Biological Process	GO:0009992	cellular water homeostasis	8	37	4.731788e-04	8.562591e-03	AT1G80760,AT2G37180,AT2G45960,AT3G61430,AT4G17340,AT4G23400,AT3G53420,AT2G37170
Molecular Function	GO:0015168	glycerol transmembrane transporter activity	8	37	4.731788e-04	8.562591e-03	AT2G37180,AT1G80760,AT3G61430,AT2G45960,AT4G23400,AT4G17340,AT2G37170,AT3G53420
Biological Process	GO:0042742	defense response to bacterium	37	404	4.900596e-04	8.827755e-03	AT1G06680,AT3G49110,AT3G01500,AT5G44030,AT5G14740,AT2G37630,AT4G12480,AT1G02205,AT4G24230,AT4G23180,AT3G53810,AT2G45220,AT2G30766,AT4G26090,AT4G23290,AT3G30775,AT5G53120,AT2G41560,AT4G12470,AT4G12500,AT1G12220,AT1G77920,AT1G20160,AT4G12490,AT1G32960,AT4G14465,AT4G18360,AT3G52920,AT2G41370,AT4G18780,AT2G02930,AT5G66570,AT2G30750,AT5G56010,AT2G39730,AT1G73260,novel.15375
Biological Process	GO:0010207	photosystem II assembly	6	21	4.979712e-04	8.889460e-03	AT3G50820,AT5G66570,AT5G48790,AT1G03600,AT4G10340,AT5G24120
Cellular Component	GO:0005578	proteinaceous extracellular matrix	6	21	4.979712e-04	8.889460e-03	AT3G10740,AT2G02850,AT1G32960,AT5G49360,AT2G05380,AT2G05520
Molecular Function	GO:0080103	4-methylthiopropyl glucosinolate S-oxygenase activity	3	4	5.156716e-04	9.164155e-03	AT1G62560,AT1G62570,AT1G62540
Biological Process	GO:0006833	water transport	7	29	5.253736e-04	9.253580e-03	AT2G37180,AT4G23400,AT3G61430,AT1G64670,AT3G53420,AT2G45960,AT2G37170
Biological Process	GO:0042044	fluid transport	7	29	5.253736e-04	9.253580e-03	AT3G53420,AT2G37170,AT2G45960,AT3G61430,AT1G64670,AT2G37180,AT4G23400
Biological Process	GO:0046351	disaccharide biosynthetic process	9	47	5.516371e-04	9.673176e-03	AT1G23870,AT2G18700,AT1G60140,AT2G22190,AT3G43190,AT5G10100,AT1G78580,AT1G73370,AT4G17770
Biological Process	GO:0009791	post-embryonic development	120	1744	5.667673e-04	9.894709e-03	AT1G31070,AT4G37810,AT5G15850,AT2G29090,AT2G27990,AT3G14900,AT2G41370,AT2G46590,AT1G71830,AT3G20440,AT1G07890,AT4G09820,AT5G48600,AT4G24540,AT1G66330,AT1G13710,AT3G22840,AT4G14465,AT5G10140,AT2G31380,AT5G61480,AT5G49360,AT5G03680,AT3G48740,AT5G50570,AT3G09600,AT1G69440,AT5G05690,AT3G25230,AT5G58500,novel.13753,AT1G64670,AT5G17490,AT5G39660,AT1G73590,AT1G51140,AT5G03840,AT1G24340,AT3G27660,AT3G556…
Biological Process	GO:0006884	cell volume homeostasis	8	38	5.727177e-04	9.911268e-03	AT4G17340,AT4G23400,AT2G37170,AT3G53420,AT1G80760,AT2G37180,AT2G45960,AT3G61430
Biological Process	GO:0009682	induced systemic resistance	8	38	5.727177e-04	9.911268e-03	AT2G30750,AT2G41370,AT2G30766,AT4G12500,AT4G12480,AT4G12470,AT1G32960,AT4G12490
Molecular Function	GO:0050660	flavin adenine dinucleotide binding	20	173	5.787077e-04	9.971385e-03	AT4G15760,AT4G20860,AT2G27510,AT1G62570,AT1G37130,AT1G62560,AT1G30720,AT5G07800,AT1G30760,AT1G74470,AT1G72970,AT5G24160,AT1G12570,AT1G62540,AT1G77760,AT1G30730,AT3G30775,AT5G51950,AT5G61290,AT1G24340
Biological Process	GO:0019752	carboxylic acid metabolic process	93	1292	5.838531e-04	1.001649e-02	AT2G29750,AT2G29090,AT4G31730,AT1G50110,AT3G03910,AT1G74910,AT4G18780,AT4G34138,AT1G29690,AT4G13830,AT3G25760,AT1G03090,AT5G38010,AT5G37950,AT1G23310,AT3G47340,AT1G15410,AT4G27450,AT2G47240,AT4G20320,AT2G41220,AT3G15850,AT2G31810,AT1G64670,AT3G15450,AT1G55920,AT5G05270,AT3G48990,AT3G17820,AT4G28680,AT3G55610,AT1G72970,AT5G54060,AT5G50950,AT1G01600,AT1G05680,AT2G43820,AT5G65410,AT5G10240,AT3G21560…
Biological Process	GO:0048878	chemical homeostasis	44	512	5.959995e-04	1.018080e-02	AT3G06130,AT2G47160,AT1G73590,AT2G41560,AT5G05690,AT1G21890,AT1G19630,AT5G04150,AT1G44800,AT3G61430,AT5G52740,AT4G23400,AT1G28130,AT5G47560,AT1G79530,AT1G23000,AT3G02040,AT2G37180,AT3G25190,AT2G45960,AT1G14350,AT2G29090,AT5G49450,AT4G17340,AT4G27260,AT5G24580,AT2G05100,AT1G74810,AT2G37170,AT3G56980,AT3G56970,AT5G54510,AT5G19090,AT5G28770,AT3G53420,AT2G41240,AT5G63530,AT1G78490,AT1G68670,AT1G80760…
Cellular Component	GO:0032040	small-subunit processome	9	48	6.484542e-04	1.102929e-02	AT5G27120,AT1G63810,AT3G06530,AT5G66540,AT3G10530,AT4G25630,AT1G56110,AT4G02400,AT3G11964
Biological Process	GO:0043467	regulation of generation of precursor metabolites and energy	7	30	6.552286e-04	1.109688e-02	AT5G66570,AT3G50820,AT1G55670,AT3G15850,AT1G55673,AT1G06430,AT2G30570
Biological Process	GO:0010016	shoot system morphogenesis	21	188	6.743747e-04	1.137254e-02	AT5G55920,AT1G05675,AT1G75640,AT2G41370,AT2G32280,AT2G27990,AT2G42200,AT1G73590,AT2G36120,AT4G37810,AT3G02150,AT1G73870,AT5G03680,AT1G04110,AT1G14350,AT5G07180,AT5G61480,AT2G37630,AT1G05680,AT1G31770,AT1G13710
Biological Process	GO:0009963	positive regulation of flavonoid biosynthetic process	4	9	7.012928e-04	1.167741e-02	AT1G56650,AT4G09820,AT1G66390,AT1G66380
Molecular Function	GO:0016211	ammonia ligase activity	4	9	7.012928e-04	1.167741e-02	AT5G10240,AT5G65010,AT3G17820,AT5G16570
Molecular Function	GO:0016880	acid-ammonia (or amide) ligase activity	4	9	7.012928e-04	1.167741e-02	AT5G16570,AT3G17820,AT5G65010,AT5G10240
Biological Process	GO:0031667	response to nutrient levels	20	176	7.205874e-04	1.194849e-02	AT3G56970,AT2G11810,AT3G56980,AT1G55920,AT5G04150,AT1G04770,AT2G45170,AT3G13450,AT1G74810,AT1G43910,AT5G49450,AT1G22500,AT2G19590,AT3G47340,AT4G35090,AT5G21170,AT1G80760,AT3G23430,AT2G41240,AT1G73010
Cellular Component	GO:0044452	nucleolar part	12	80	7.407016e-04	1.223084e-02	novel.13753,AT4G25630,AT1G56110,AT3G57150,AT3G13940,AT3G48670,AT5G66540,AT1G63810,AT3G06530,AT5G27120,AT4G00380,AT3G57660
Biological Process	GO:0048367	shoot system development	70	925	7.445946e-04	1.224410e-02	AT1G73220,AT3G13960,AT1G65010,AT1G79530,AT1G79280,AT4G37750,AT1G31770,AT2G37630,AT1G62360,AT3G20810,AT2G31160,AT3G02380,AT4G31610,AT1G14350,AT2G46770,AT5G28640,AT5G53290,AT4G36930,AT1G65480,AT2G38110,AT5G55920,AT1G17420,AT1G04110,AT4G36260,AT3G02150,AT1G70510,AT2G36120,AT5G56010,AT2G02850,AT1G59640,AT5G49450,AT2G42200,AT2G32280,AT1G11130,AT1G66350,AT1G75640,AT5G52310,AT2G39200,AT1G05675,AT4G34530…
Molecular Function	GO:1901618	organic hydroxy compound transmembrane transporter activity	9	49	7.587126e-04	1.242470e-02	AT1G80760,AT2G37180,AT2G45960,AT3G61430,AT2G43330,AT4G17340,AT4G23400,AT3G53420,AT2G37170
Biological Process	GO:0042545	cell wall modification	19	164	7.643240e-04	1.246509e-02	AT5G63800,AT3G49220,AT3G59010,AT4G18780,AT5G08000,AT2G45220,AT5G17420,AT1G53830,AT5G50800,AT2G03090,AT1G70710,AT5G44030,AT5G47500,AT3G10720,AT1G69530,AT1G20190,AT4G28250,AT3G43270,AT2G40610
Biological Process	GO:0051241	negative regulation of multicellular organismal process	16	127	7.861447e-04	1.276841e-02	AT1G79280,AT1G08260,AT1G20160,AT2G36270,AT3G01500,AT2G31380,AT5G10140,AT5G03680,AT5G17490,AT5G56010,AT5G03840,AT4G36930,AT1G66350,AT1G07430,AT5G44190,AT1G79840
Molecular Function	GO:0005372	water transmembrane transporter activity	8	40	8.224386e-04	1.324928e-02	AT2G45960,AT3G61430,AT1G80760,AT2G37180,AT3G53420,AT2G37170,AT4G17340,AT4G23400
Molecular Function	GO:0015250	water channel activity	8	40	8.224386e-04	1.324928e-02	AT3G53420,AT2G37170,AT4G23400,AT4G17340,AT3G61430,AT2G45960,AT2G37180,AT1G80760
Biological Process	GO:0051093	negative regulation of developmental process	17	140	8.353780e-04	1.340325e-02	AT5G03840,AT2G41800,AT5G17490,AT5G56010,AT1G07430,AT5G44190,AT1G79840,AT4G36930,AT1G66350,AT2G36270,AT1G79280,AT1G08260,AT1G20160,AT5G03680,AT3G01500,AT5G10140,AT2G31380
Biological Process	GO:0010410	hemicellulose metabolic process	14	104	8.493776e-04	1.357292e-02	AT4G30280,AT3G10740,AT5G57550,AT3G23730,AT2G36870,AT2G01850,AT4G14130,AT4G25810,AT5G49360,AT4G09990,AT1G14080,AT4G03210,AT1G32170,AT2G22900
Molecular Function	GO:0016597	amino acid binding	9	50	8.837675e-04	1.406575e-02	AT1G72210,AT1G34760,AT2G31810,AT4G34200,AT4G38470,AT1G17745,AT4G09820,AT5G14060,AT2G39570
Molecular Function	GO:0031406	carboxylic acid binding	15	117	9.438394e-04	1.490213e-02	AT5G08640,AT1G34760,AT2G31810,AT1G72210,AT4G22880,AT4G38470,AT4G34200,AT2G19590,AT1G12010,AT3G51240,AT1G17745,AT5G05270,AT2G39570,AT4G09820,AT5G14060
Molecular Function	GO:0043177	organic acid binding	15	117	9.438394e-04	1.490213e-02	AT4G22880,AT1G34760,AT1G72210,AT2G31810,AT5G08640,AT4G38470,AT2G19590,AT4G34200,AT1G12010,AT1G17745,AT3G51240,AT4G09820,AT5G14060,AT2G39570,AT5G05270
Biological Process	GO:0009756	carbohydrate mediated signaling	8	41	9.764961e-04	1.529587e-02	AT5G49450,AT2G36270,AT1G78580,AT1G66380,AT3G48360,AT1G56650,AT1G66390,AT5G45830
Biological Process	GO:0010182	sugar mediated signaling pathway	8	41	9.764961e-04	1.529587e-02	AT1G56650,AT5G45830,AT1G66390,AT2G36270,AT5G49450,AT3G48360,AT1G78580,AT1G66380
Biological Process	GO:0048646	anatomical structure formation involved in morphogenesis	22	207	9.934836e-04	1.546391e-02	AT2G42200,AT2G27990,AT1G73590,AT5G05690,AT1G14520,AT2G41370,AT2G37630,AT5G51600,AT1G49430,AT1G65060,AT4G28250,AT1G13710,AT2G40610,AT1G18370,AT1G70510,AT5G63090,AT2G03090,AT1G73870,AT2G31160,AT1G14350,AT5G61480,AT1G69530
Cellular Component	GO:0030684	preribosome	13	94	9.950286e-04	1.546391e-02	AT1G06720,AT1G67120,AT5G27120,AT3G06530,AT1G63810,AT5G66540,AT3G28500,AT2G18220,AT1G56110,AT3G11964,AT4G02400,AT3G10530,AT4G25630
Biological Process	GO:0009267	cellular response to starvation	16	130	1.013635e-03	1.569154e-02	AT2G11810,AT3G56970,AT1G04770,AT2G45170,AT5G04150,AT1G55920,AT3G56980,AT1G43910,AT3G13450,AT2G19590,AT5G49450,AT4G35090,AT3G47340,AT2G41240,AT3G23430,AT1G73010
Biological Process	GO:0006541	glutamine metabolic process	9	51	1.025053e-03	1.577777e-02	AT3G47340,AT5G65010,AT4G27450,AT3G17820,AT5G10240,AT3G15450,AT4G20320,AT2G41220,AT5G16570
Biological Process	GO:0048581	negative regulation of post-embryonic development	14	106	1.027168e-03	1.577777e-02	AT5G56010,AT5G17490,AT1G79280,AT1G08260,AT1G20160,AT5G03840,AT2G36270,AT3G01500,AT5G10140,AT4G36930,AT2G31380,AT1G66350,AT1G07430,AT5G44190
Biological Process	GO:0006972	hyperosmotic response	11	72	1.040269e-03	1.585610e-02	AT3G04290,AT1G05260,AT1G05675,AT1G66350,AT4G23600,AT3G55610,AT2G39800,AT5G52310,AT5G65010,AT1G05680,AT5G17490
Biological Process	GO:0010119	regulation of stomatal movement	11	72	1.040269e-03	1.585610e-02	AT5G13740,AT3G01500,AT1G65480,AT1G69530,AT5G54270,AT2G05070,AT5G22920,AT5G13750,AT2G05100,AT1G51140,AT3G11410
Molecular Function	GO:0071949	FAD binding	6	24	1.082478e-03	1.643624e-02	AT1G37130,AT3G30775,AT4G15760,AT1G24340,AT1G77760,AT2G27510
Biological Process	GO:0048609	multicellular organismal reproductive process	20	182	1.096158e-03	1.658044e-02	AT1G17420,AT2G46770,AT3G44750,AT3G48740,AT1G61800,AT4G37750,AT5G65410,AT2G41260,AT1G66350,AT1G12790,AT5G45830,AT4G21270,AT1G07430,AT5G59030,AT5G17490,AT5G49450,AT5G23660,AT2G29090,AT3G23670,AT5G67110
Biological Process	GO:0051301	cell division	35	393	1.120886e-03	1.689001e-02	AT2G26760,AT3G15770,AT1G14350,AT4G26760,AT4G33270,AT1G53140,AT5G06150,AT5G13840,AT1G08260,AT5G62410,AT5G54670,AT2G37630,AT5G51600,AT3G19050,AT4G23990,AT5G17420,AT3G25980,AT3G51280,AT3G21870,AT4G35620,AT2G28620,AT1G08560,AT4G09160,AT3G54670,AT5G61480,AT4G05190,AT5G48600,AT1G18370,AT1G78580,AT4G21270,AT4G33260,AT3G23670,AT1G03780,AT4G24000,AT5G11510
Cellular Component	GO:0098796	membrane protein complex	50	623	1.207265e-03	1.812269e-02	AT3G28300,AT1G55670,AT4G28755,AT5G54270,AT2G34420,AT2G05070,AT1G29920,AT3G54890,AT1G55673,AT2G08665,AT3G22840,AT5G66570,AT3G47470,AT1G15820,AT1G29930,AT3G61470,AT1G29910,AT4G28750,AT4G33260,AT4G03510,AT2G05100,AT5G44560,AT2G30790,AT1G31330,AT4G33270,AT2G46820,AT1G03600,AT1G06680,AT5G52250,AT1G03130,AT4G17730,AT2G34430,AT4G12800,AT1G30000,AT4G10340,AT3G28290,AT5G13840,AT1G30380,AT3G08940,AT2G40100…
Biological Process	GO:0009745	sucrose mediated signaling	3	5	1.239892e-03	1.833453e-02	AT1G66390,AT1G66380,AT1G56650
Cellular Component	GO:0005652	nuclear lamina	3	5	1.239892e-03	1.833453e-02	AT1G67230,AT1G68790,AT5G65770
Cellular Component	GO:0030093	chloroplast photosystem I	3	5	1.239892e-03	1.833453e-02	AT1G55670,AT2G46820,AT1G55673
Molecular Function	GO:0080107	8-methylthiopropyl glucosinolate S-oxygenase activity	3	5	1.239892e-03	1.833453e-02	AT1G62560,AT1G62570,AT1G62540
Molecular Function	GO:1901363	heterocyclic compound binding	465	8079	1.244509e-03	1.833453e-02	AT3G17820,AT3G08940,AT5G44190,AT5G26660,AT3G55610,AT1G01600,AT2G21650,AT3G22760,AT2G43500,AT3G50820,AT5G44620,AT5G42020,AT3G54670,AT3G25230,AT5G51770,AT1G05490,AT5G28540,AT2G27510,AT3G50750,AT3G48530,AT3G22910,AT4G17810,AT4G20860,AT5G65010,AT5G52250,AT1G51460,AT3G18600,AT5G65410,AT4G23990,AT1G62570,AT4G25340,AT2G02220,AT4G26630,AT1G29930,AT3G56970,AT3G44050,AT1G67360,AT1G68010,AT4G39210,AT5G52882…
Biological Process	GO:0048827	phyllome development	43	516	1.256397e-03	1.844111e-02	AT4G36930,AT5G44190,AT5G55920,AT5G28640,AT5G05690,AT5G53290,AT1G73590,AT1G14350,AT5G07180,AT2G31160,AT3G07050,AT3G52910,AT3G14940,AT2G46770,AT3G13960,AT1G79280,AT1G79530,AT1G73220,AT1G62360,AT2G37630,AT1G31770,AT5G52310,AT1G11130,AT2G41370,AT2G39200,AT5G56010,AT2G36120,AT2G02850,AT2G32280,AT2G39730,AT2G42200,AT1G59640,AT5G49450,AT5G53660,AT4G36260,AT1G17420,AT5G50570,AT1G70510,AT3G02150,AT5G03680…
Biological Process	GO:2000762	regulation of phenylpropanoid metabolic process	5	17	1.290210e-03	1.886753e-02	AT5G20230,AT2G44130,AT3G59940,AT1G80440,AT4G09820
Biological Process	GO:0065007	biological regulation	396	6790	1.360575e-03	1.982338e-02	AT2G27990,AT3G59400,AT5G11510,AT5G41740,AT3G03910,AT4G09820,AT1G74910,AT3G17510,AT5G41020,AT4G14465,AT5G45100,AT4G00480,AT1G66380,AT2G33560,AT3G63300,AT1G71030,AT5G53660,AT2G31380,AT3G17040,AT3G15850,AT4G15670,AT5G65530,AT5G25160,AT5G58500,AT4G25630,AT1G19630,AT1G21890,AT5G17490,novel.13753,AT1G64670,AT3G48360,AT5G05690,AT2G01610,AT1G80440,AT2G42610,AT3G48990,AT1G66390,AT5G28300,AT5G28490,AT1G791…
Biological Process	GO:0009739	response to gibberellin	18	160	1.455327e-03	2.112623e-02	AT1G01060,AT2G37630,AT2G36270,AT4G24540,AT1G74650,AT2G46830,AT1G71030,AT3G09600,AT1G57560,AT1G69530,AT4G36260,AT5G02840,AT2G14900,AT1G74670,AT5G17490,AT1G75750,AT1G07430,AT1G66350
Biological Process	GO:0007623	circadian rhythm	17	148	1.551422e-03	2.243900e-02	AT3G46780,AT3G06500,AT4G36930,AT3G12320,AT5G52310,AT1G18330,AT5G02840,AT3G06080,AT4G36450,AT5G17300,AT3G48360,AT5G15850,AT3G09600,AT5G10140,AT1G01060,AT3G20810,AT2G46830
Molecular Function	GO:0097159	organic cyclic compound binding	465	8101	1.557977e-03	2.245187e-02	AT4G09820,AT1G74910,AT3G47470,AT3G17510,AT5G41020,AT1G50110,AT5G25140,AT5G41740,AT3G28740,AT1G56110,AT5G54910,AT2G39730,AT2G27990,AT3G59400,AT3G13470,AT5G11510,novel.15375,AT3G23670,AT5G53660,AT3G17040,AT5G42180,AT1G71030,AT3G55110,AT5G45140,AT1G30720,AT4G00480,AT1G66380,AT4G14465,AT1G66390,AT2G30766,AT5G28300,AT4G26090,AT3G17170,AT3G13062,AT2G42610,AT3G48990,AT1G19630,AT5G58500,AT4G25630,AT5G174…
Biological Process	GO:0008652	cellular amino acid biosynthetic process	24	242	1.573324e-03	2.250933e-02	AT5G10240,AT2G44070,AT5G14060,AT5G28020,AT2G39800,AT3G47340,AT1G23310,AT5G65010,AT4G27450,AT1G17745,AT1G53870,AT3G03780,AT2G41220,AT5G16570,AT4G34200,AT1G08630,AT3G30775,AT3G15450,AT2G31810,AT1G50110,AT1G55920,AT3G17820,AT3G55610,AT4G35630
Biological Process	GO:1900140	regulation of seedling development	12	87	1.570871e-03	2.250933e-02	AT2G46690,AT5G17490,AT3G22840,AT5G56010,AT2G36270,AT2G43820,AT1G20450,AT1G66350,AT4G36930,AT3G06500,AT1G07430,AT3G48990
Biological Process	GO:1901576	organic substance biosynthetic process	349	5928	1.593011e-03	2.270900e-02	AT4G18170,AT4G38340,AT5G45830,AT1G09500,AT3G45130,AT5G04150,AT3G25780,AT5G13630,AT2G40130,AT4G14090,AT5G66230,AT1G12010,AT5G16570,AT4G02930,AT3G02380,AT3G03780,AT4G31610,AT2G20880,AT5G13330,AT5G07990,AT5G05860,AT1G62360,AT1G30000,AT4G27310,AT3G56290,AT2G16890,AT3G10040,AT1G75250,AT1G08630,AT1G23380,AT2G28630,AT3G02150,AT3G57660,AT2G41240,AT3G13650,AT5G17050,AT1G12780,AT4G28790,AT5G28300,AT2G30766…
Biological Process	GO:0006949	syncytium formation	5	18	1.711648e-03	2.388472e-02	AT4G28250,AT1G14520,AT2G03090,AT2G40610,AT1G69530
Biological Process	GO:0009773	photosynthetic electron transport in photosystem I	5	18	1.711648e-03	2.388472e-02	AT4G22890,AT1G55673,AT2G46820,AT2G05620,AT1G55670
Biological Process	GO:1905156	negative regulation of photosynthesis	5	18	1.711648e-03	2.388472e-02	AT5G66570,AT3G50820,AT3G15850,AT1G76560,AT1G06430
Cellular Component	GO:0030095	chloroplast photosystem II	5	18	1.711648e-03	2.388472e-02	AT1G03600,AT1G06680,AT1G51400,AT5G66570,AT3G50820
Molecular Function	GO:0016884	carbon-nitrogen ligase activity, with glutamine as amido-N-donor	6	26	1.696096e-03	2.388472e-02	AT3G47340,AT5G10240,AT1G08980,AT4G27450,AT3G15450,AT5G65010
Molecular Function	GO:0043168	anion binding	221	3586	1.695378e-03	2.388472e-02	AT3G30775,AT2G36570,AT1G30730,AT3G12110,AT5G61030,AT1G07150,AT4G34200,AT2G44830,AT4G23180,AT5G67200,AT3G53810,AT5G24160,AT3G09525,AT1G64740,AT5G23910,AT3G13960,AT5G62410,AT3G57940,AT1G49430,AT4G38470,AT1G31770,AT2G37770,AT2G28250,AT3G01500,AT1G70530,AT5G14060,AT5G60930,AT1G02520,AT5G21170,AT3G16620,AT5G52860,AT5G06940,AT1G43910,AT5G51950,AT5G56010,AT2G47800,AT3G25250,AT3G28345,AT4G19530,AT4G30250…
Biological Process	GO:0006820	anion transport	31	344	1.734356e-03	2.411667e-02	AT1G12940,AT1G44800,AT1G12110,AT1G74810,novel.8984,AT2G28315,AT3G54830,AT4G31730,AT1G21890,AT2G47160,AT4G29070,AT5G52050,AT5G40890,AT1G25530,AT5G57685,AT1G08440,AT1G01070,AT1G64720,AT1G80760,AT3G27170,AT5G20380,AT5G47560,AT3G23430,AT1G61800,AT3G45060,AT2G39510,AT4G02700,AT4G24230,AT4G20940,AT3G15990,AT3G11410
Molecular Function	GO:0043167	ion binding	418	7229	1.800219e-03	2.494499e-02	AT1G14520,AT2G42750,AT3G61470,AT5G26860,AT5G47440,AT1G29910,AT5G18170,AT2G31970,AT5G48160,AT3G21460,AT4G36450,AT2G02850,AT4G35030,AT3G61580,AT4G01330,AT5G25090,AT2G18230,AT2G05070,AT4G36260,AT1G04160,AT4G18360,AT1G67980,AT4G20940,AT4G37520,AT5G64120,AT5G04220,AT5G63530,AT1G12570,AT1G07430,AT1G74470,AT2G40100,AT1G75780,AT3G56370,AT2G41560,AT2G28620,AT5G44030,AT5G43620,AT5G45490,AT1G17745,AT3G19050…
Biological Process	GO:0005984	disaccharide metabolic process	11	77	1.822569e-03	2.516670e-02	AT4G17770,AT1G73370,AT5G10100,AT3G43190,AT1G78580,AT4G34860,AT2G22190,AT1G60140,AT3G06500,AT2G18700,AT1G23870
Biological Process	GO:0032504	multicellular organism reproduction	20	190	1.848272e-03	2.543300e-02	AT5G17490,AT5G67110,AT5G49450,AT5G23660,AT2G29090,AT3G23670,AT1G66350,AT5G45830,AT1G12790,AT4G21270,AT5G59030,AT1G07430,AT1G61800,AT4G37750,AT2G41260,AT5G65410,AT1G17420,AT3G44750,AT2G46770,AT3G48740
Molecular Function	GO:0016760	cellulose synthase (UDP-forming) activity	6	27	2.087268e-03	2.862229e-02	AT4G23990,AT4G18780,AT5G44030,AT4G24000,AT3G02230,AT5G17420
Biological Process	GO:0006073	cellular glucan metabolic process	23	235	2.306722e-03	3.152256e-02	AT2G01850,AT4G25810,AT5G55700,AT1G70710,AT1G14080,AT5G44030,AT4G03210,AT2G22900,AT3G02230,AT3G23730,AT4G23990,AT5G17420,AT4G09020,AT4G14130,AT3G20440,AT4G18780,AT1G32170,AT4G30280,AT2G36870,AT5G57550,AT4G24000,AT4G39210,AT4G02290
Biological Process	GO:0010036	response to boron-containing substance	3	6	2.385229e-03	3.226165e-02	AT2G47160,AT1G80760,AT1G74810
Molecular Function	GO:0010279	indole-3-acetic acid amido synthetase activity	3	6	2.385229e-03	3.226165e-02	AT1G28130,AT5G54510,AT4G27260
Molecular Function	GO:0016618	hydroxypyruvate reductase activity	3	6	2.385229e-03	3.226165e-02	AT1G68010,AT1G75180,AT1G19400
Biological Process	GO:0050793	regulation of developmental process	53	692	2.412509e-03	3.251963e-02	AT3G06020,AT3G01500,AT3G07050,AT5G57660,AT2G31160,AT3G02380,AT1G14350,AT2G43820,AT2G36270,AT1G62360,AT3G28290,AT5G09970,AT1G79280,AT4G34530,AT1G08260,AT3G63430,AT3G48990,AT1G79840,AT1G07430,AT5G44190,AT3G06500,AT1G65480,AT4G36930,AT5G45830,AT5G39660,AT5G03840,AT1G69440,AT5G05690,AT5G17490,AT5G03680,AT3G28300,AT3G02150,AT1G76540,AT5G10140,AT4G26540,AT2G31380,AT1G18620,AT4G24540,AT5G01840,AT1G29460…
Molecular Function	GO:0019203	carbohydrate phosphatase activity	7	37	2.423899e-03	3.256241e-02	AT4G17770,AT2G22190,AT1G60140,AT1G23870,AT1G78580,AT5G10100,AT2G18700
Biological Process	GO:0031540	regulation of anthocyanin biosynthetic process	4	12	2.434304e-03	3.259171e-02	AT1G66390,AT1G66380,AT4G09820,AT1G56650
Biological Process	GO:0009735	response to cytokinin	25	265	2.522200e-03	3.365481e-02	AT1G79530,AT3G59940,AT1G03850,AT1G78370,AT3G49110,AT3G16770,AT1G70510,AT4G39330,AT4G28755,AT2G26980,AT1G61520,AT5G28540,AT3G25230,AT4G28750,AT2G33210,AT5G53290,AT5G42020,AT4G08390,AT5G54060,AT4G35630,AT1G07890,AT3G08940,AT1G78830,AT1G80440,AT3G48990
Biological Process	GO:0071395	cellular response to jasmonic acid stimulus	12	92	2.543919e-03	3.383071e-02	AT4G18780,AT5G44030,AT4G09820,AT1G56650,AT1G66390,AT5G54060,AT2G41370,AT1G66350,AT3G15500,AT1G63650,AT5G17490,AT1G66380
Biological Process	GO:1900037	regulation of cellular response to hypoxia	2	2	2.621124e-03	3.394613e-02	AT3G10040,AT1G77120
Molecular Function	GO:0004071	aspartate-ammonia ligase activity	2	2	2.621124e-03	3.394613e-02	AT5G10240,AT5G65010
Molecular Function	GO:0004350	glutamate-5-semialdehyde dehydrogenase activity	2	2	2.621124e-03	3.394613e-02	AT3G55610,AT2G39800
Molecular Function	GO:0009671	nitrate:proton symporter activity	2	2	2.621124e-03	3.394613e-02	AT3G27170,AT5G40890
Molecular Function	GO:0009703	nitrate reductase (NADH) activity	2	2	2.621124e-03	3.394613e-02	AT1G37130,AT1G77760
Molecular Function	GO:0043546	molybdopterin cofactor binding	2	2	2.621124e-03	3.394613e-02	AT1G77760,AT1G37130
Molecular Function	GO:0045486	naringenin 3-dioxygenase activity	2	2	2.621124e-03	3.394613e-02	AT5G08640,AT3G51240
Molecular Function	GO:0051537	2 iron, 2 sulfur cluster binding	10	69	2.596869e-03	3.394613e-02	AT5G18600,AT4G15690,AT4G15700,AT4G15670,AT1G44446,AT3G21460,AT1G03020,AT2G27510,AT1G03850,AT4G15660
Biological Process	GO:0009617	response to bacterium	41	507	2.772366e-03	3.578790e-02	AT5G44030,AT1G06680,AT3G49110,AT3G01500,AT4G12480,AT2G37630,AT1G02205,AT4G24230,AT5G14740,AT3G44300,AT4G26090,AT4G23180,AT3G53810,AT2G30766,AT2G45220,AT2G41560,AT4G12470,AT4G23290,AT3G30775,AT5G53120,AT1G77920,AT4G12500,AT1G12220,AT4G15760,AT4G14465,AT4G18360,AT1G20160,AT4G12490,AT1G32960,AT4G18780,AT5G66570,AT2G02930,AT2G30750,AT5G52310,AT3G52920,AT2G41370,AT2G39730,AT1G73260,novel.15375,AT5G494…
Molecular Function	GO:0005488	binding	713	12928	2.788964e-03	3.588527e-02	AT5G58500,AT4G22880,AT5G17490,AT5G08640,AT2G38230,AT5G25160,AT4G15670,AT4G20320,AT3G17170,AT4G26090,AT3G13062,AT1G80440,AT2G42610,AT3G48990,AT5G28490,AT5G17760,AT5G57660,AT3G49110,AT4G04840,AT3G63450,AT3G52910,AT5G41740,AT3G25290,AT3G61610,AT3G28740,AT5G54910,AT2G27990,AT3G59400,AT3G13470,AT2G19590,AT1G75690,AT5G11510,AT3G23670,AT2G39570,AT1G50110,AT5G41020,AT5G45140,AT1G30720,AT1G66380,AT4G12490…
Cellular Component	GO:0043234	protein complex	110	1652	2.801070e-03	3.592441e-02	AT2G18220,AT1G61520,AT2G28620,AT5G04150,AT2G40100,AT2G06520,AT1G03130,AT4G17730,AT3G19050,AT1G30000,AT4G10340,AT3G28290,AT5G13840,AT5G23910,AT5G62410,AT2G44070,AT1G65010,AT1G79280,AT1G30380,AT5G44560,AT2G30790,AT5G60930,AT5G06510,AT1G03600,AT5G43620,AT1G06680,AT2G31970,AT1G29910,AT4G28750,AT3G10310,AT2G05100,AT5G66570,AT2G22610,AT3G56980,AT3G20150,AT4G21270,AT1G15820,AT3G61470,AT3G57780,AT2G34150…
Cellular Component	GO:0005886	plasma membrane	250	4152	2.824846e-03	3.611247e-02	AT3G13065,AT1G12110,AT5G37300,AT1G29450,AT1G71830,AT1G52200,AT4G25010,AT2G24240,AT5G52882,AT4G33260,AT1G74810,AT2G26980,AT4G31730,AT3G28300,AT5G20230,AT2G28760,AT5G04190,AT4G26540,AT4G28040,AT1G77210,AT2G41820,AT2G43330,AT4G36670,AT2G36885,AT2G30520,AT4G04750,AT5G64870,AT3G17820,AT5G27350,AT1G53070,AT5G55730,AT5G52050,AT1G08560,AT5G42020,AT1G78850,AT1G73590,AT5G03840,AT5G28540,novel.8984,AT5G5177…
Biological Process	GO:0009962	regulation of flavonoid biosynthetic process	5	20	2.843861e-03	3.623866e-02	AT4G09820,AT1G56650,AT5G17220,AT1G66390,AT1G66380
Molecular Function	GO:0003700	transcription factor activity, sequence-specific DNA binding	120	1827	2.896560e-03	3.667434e-02	AT3G02380,AT4G31610,AT1G14350,AT5G06510,AT2G20880,AT5G25390,AT2G46770,AT5G13330,AT4G37750,AT1G75390,AT5G25190,AT2G36270,AT2G37630,AT1G62360,AT4G27310,AT4G27410,AT3G59580,AT3G20810,AT1G01060,AT4G38340,AT3G61950,AT4G36930,AT2G23320,AT4G18170,AT5G04150,AT2G36080,AT1G76110,AT1G79840,AT1G30650,AT4G16750,AT5G53290,AT1G23380,AT4G36260,AT4G28140,AT1G57560,AT3G16770,AT1G70510,AT1G56650,AT3G02150,AT2G46830…
Molecular Function	GO:0050662	coenzyme binding	29	326	2.890846e-03	3.667434e-02	AT1G30730,AT3G30775,AT5G51950,AT5G61290,AT4G34200,AT1G24340,AT1G30760,AT1G74470,AT1G72970,AT1G68010,AT1G09500,AT5G24160,AT1G12570,AT1G77760,AT5G42800,AT1G62540,AT1G62570,AT1G37130,AT1G62560,AT1G30720,AT1G79530,AT4G24230,AT5G07800,AT1G76490,AT4G15760,AT4G20860,AT1G17745,AT2G37770,AT2G27510
Molecular Function	GO:0001071	nucleic acid binding transcription factor activity	120	1828	2.949130e-03	3.722102e-02	AT5G13330,AT4G37750,AT1G75390,AT5G25190,AT2G37630,AT2G36270,AT1G62360,AT4G27410,AT4G27310,AT3G59580,AT3G20810,AT1G01060,AT3G02380,AT4G31610,AT1G14350,AT5G06510,AT5G25390,AT2G20880,AT2G46770,AT1G30650,AT4G16750,AT5G53290,AT4G38340,AT3G61950,AT2G23320,AT4G36930,AT4G18170,AT5G04150,AT2G36080,AT1G76110,AT1G79840,AT2G46830,AT2G41240,AT5G28770,AT1G79700,AT4G28790,AT5G60850,AT2G37260,AT3G15500,AT5G51190…
Biological Process	GO:0010029	regulation of seed germination	11	82	3.028695e-03	3.806072e-02	AT2G43820,AT1G20450,AT2G36270,AT5G56010,AT3G22840,AT5G17490,AT3G48990,AT1G07430,AT3G06500,AT1G66350,AT4G36930
Biological Process	GO:0016053	organic acid biosynthetic process	47	604	3.044474e-03	3.806072e-02	AT5G65010,AT3G03780,AT1G53870,AT1G17745,AT2G39800,AT3G48530,AT5G14060,AT5G21170,AT3G44300,AT2G44070,AT1G08980,AT5G10240,AT1G02205,AT1G49430,AT5G52570,AT5G65410,AT3G55610,AT1G43800,AT3G17820,AT1G55920,AT3G30775,AT3G15450,AT3G25780,AT1G64670,AT2G31810,AT5G16570,AT3G15850,AT2G41220,AT4G34200,AT2G47240,AT4G27450,AT1G17420,AT3G47340,AT1G23310,AT5G28020,AT2G28630,AT1G79700,AT1G06350,AT1G30040,AT3G25760…
Biological Process	GO:0046394	carboxylic acid biosynthetic process	47	604	3.044474e-03	3.806072e-02	AT4G35630,AT1G50110,AT1G14520,AT4G18780,AT1G74910,AT1G08630,AT5G04530,AT1G17420,AT3G47340,AT1G23310,AT4G27450,AT2G47240,AT2G28630,AT5G28020,AT1G79700,AT3G25760,AT1G06350,AT1G30040,AT1G43800,AT3G55610,AT1G55920,AT3G17820,AT3G30775,AT3G15450,AT3G25780,AT2G31810,AT1G64670,AT5G16570,AT2G41220,AT3G15850,AT4G34200,AT2G39800,AT5G65010,AT3G03780,AT1G17745,AT1G53870,AT5G21170,AT5G14060,AT3G48530,AT5G10240…
Biological Process	GO:0009653	anatomical structure morphogenesis	71	996	3.164802e-03	3.944060e-02	AT2G28620,AT2G22860,AT2G05520,AT1G75780,AT1G79840,AT5G55920,AT3G28290,AT4G37750,AT5G23940,AT1G31770,AT2G37630,AT1G49430,AT1G62360,AT2G31160,AT1G14350,AT1G20190,AT2G03090,AT3G49780,AT5G63090,AT3G04510,AT2G36120,AT1G59640,AT2G42200,AT5G48160,AT2G32280,AT1G11130,AT1G75640,AT5G54510,AT1G14520,AT1G05675,AT1G18370,AT1G04160,AT1G65060,AT1G18620,AT3G18000,AT1G76540,AT1G04110,AT3G02150,AT1G70510,AT5G05690…
Molecular Function	GO:0004497	monooxygenase activity	30	343	3.178099e-03	3.948215e-02	AT1G63710,AT1G11600,AT4G15760,AT5G07800,AT5G52320,AT5G52570,AT1G78490,AT5G07990,AT1G13710,AT1G62560,AT5G09970,AT1G62570,AT1G62540,AT2G30750,AT5G24160,AT1G01600,AT1G57750,AT2G30766,AT1G24340,AT3G26330,AT5G61290,AT2G29090,AT3G26320,AT5G44620,AT3G56940,AT1G19630,AT5G25140,AT1G44446,AT3G28740,AT5G05690
Biological Process	GO:0044036	cell wall macromolecule metabolic process	18	172	3.237552e-03	4.009506e-02	AT2G36870,AT5G57550,AT4G30280,AT4G14130,AT5G17420,AT1G32170,AT3G23730,AT3G10740,AT1G55000,AT1G15410,AT5G49360,AT4G09990,AT4G25810,AT2G01850,AT4G03210,AT2G22900,AT2G43620,AT1G14080
Biological Process	GO:0071322	cellular response to carbohydrate stimulus	9	60	3.301354e-03	4.075784e-02	AT1G78580,AT5G28770,AT1G66380,AT3G48360,AT5G49450,AT2G36270,AT5G45830,AT1G66390,AT1G56650
Biological Process	GO:0009624	response to nematode	11	83	3.333370e-03	4.102529e-02	AT3G09525,AT1G59740,AT5G13740,AT5G27350,AT2G41560,AT5G51600,AT1G73260,AT4G18210,AT2G18150,AT2G47800,AT1G61800
Biological Process	GO:0009699	phenylpropanoid biosynthetic process	16	146	3.383934e-03	4.151866e-02	AT4G09820,AT4G33790,AT1G09500,AT4G22880,AT1G64670,AT4G39330,AT5G20230,AT1G71030,AT1G77520,AT1G61820,AT2G46770,AT4G01070,AT1G18140,AT3G56700,AT1G67980,AT3G13650
Biological Process	GO:0044042	glucan metabolic process	23	243	3.515261e-03	4.293784e-02	AT4G02290,AT4G39210,AT4G24000,AT4G30280,AT5G57550,AT2G36870,AT3G20440,AT4G18780,AT1G32170,AT5G17420,AT4G14130,AT4G09020,AT4G23990,AT3G23730,AT3G02230,AT1G70710,AT1G14080,AT2G22900,AT5G44030,AT4G03210,AT2G01850,AT5G55700,AT4G25810
Biological Process	GO:0048438	floral whorl development	19	187	3.521271e-03	4.293784e-02	AT5G49450,AT1G59640,AT2G42200,AT5G05690,AT2G02850,AT1G11130,AT4G36930,AT1G62360,AT4G24540,AT1G79280,AT1G79530,AT5G03680,AT2G46770,AT1G70510,AT5G50570,AT1G17420,AT2G31160,AT5G07180,AT4G36260
Biological Process	GO:0034637	cellular carbohydrate biosynthetic process	22	229	3.553427e-03	4.319703e-02	AT1G78580,AT1G63180,AT1G60140,AT2G22190,AT3G02230,AT4G17770,AT4G23990,AT1G12780,AT2G18700,AT4G09990,AT1G14080,AT5G44030,AT2G22900,AT5G10100,AT3G43190,AT1G73370,AT4G24000,AT4G39210,AT5G17420,AT1G23870,AT3G20440,AT4G18780
Cellular Component	GO:0000229	cytoplasmic chromosome	5	21	3.576952e-03	4.335003e-02	AT3G46780,AT2G34640,AT2G46820,AT1G67230,AT3G48500
Molecular Function	GO:0008289	lipid binding	35	422	3.646321e-03	4.405600e-02	AT2G45180,AT4G24230,AT4G12480,AT1G62500,novel.22313,AT3G21260,AT1G62510,AT1G64720,AT4G22490,AT5G03840,AT4G12470,AT4G09160,AT3G53980,AT3G25230,AT5G05270,AT3G22600,AT1G79840,AT3G13062,AT1G47270,AT1G65480,AT1G68110,AT3G63300,AT4G12490,AT5G59320,AT3G08770,AT5G04220,AT3G23080,AT1G33340,AT4G12500,AT5G01870,AT2G35350,AT4G22467,AT3G13065,AT5G35490,AT5G47440
Cellular Component	GO:0030686	90S preribosome	6	30	3.672607e-03	4.423873e-02	AT2G18220,AT1G06720,AT5G66540,AT3G10530,AT1G63810,AT3G06530
Biological Process	GO:0015995	chlorophyll biosynthetic process	9	61	3.700329e-03	4.443758e-02	AT3G59400,AT4G25080,AT3G22840,AT3G56940,AT5G13630,AT1G44446,AT5G44190,AT2G40400,AT1G74470
Biological Process	GO:0009664	plant-type cell wall organization	17	161	3.783557e-03	4.529981e-02	AT4G28250,AT5G64120,AT1G26250,AT2G40610,AT2G03090,AT5G42180,AT1G69530,AT1G20190,AT5G15630,AT2G41800,AT2G21140,AT1G21310,AT1G05260,AT5G63800,AT1G76930,AT5G17420,AT2G37130
Biological Process	GO:0090567	reproductive shoot system development	43	548	3.841915e-03	4.585996e-02	AT2G46770,AT4G31610,AT5G52250,AT2G31160,AT5G57660,AT5G07180,AT3G02380,AT3G07050,AT3G20810,AT2G37630,AT1G62360,AT4G37750,AT1G79530,AT4G34530,AT1G65010,AT1G79280,AT5G44190,AT2G38110,AT4G36930,AT1G65480,AT5G03840,AT5G39660,AT1G73590,AT5G05690,AT5G50570,AT1G70510,AT5G03680,AT4G36260,AT5G10140,AT1G17420,AT1G13710,AT4G24540,AT1G71830,AT1G66350,AT1G11130,AT2G41370,AT2G27990,AT2G42200,AT5G49450,AT1G59640…
Biological Process	GO:0019725	cellular homeostasis	38	470	3.880920e-03	4.604816e-02	AT5G63530,AT5G28770,AT3G53420,AT1G03020,AT3G62960,AT5G19090,AT4G15700,AT5G11930,AT1G03850,AT2G37390,AT1G80760,AT1G64500,AT3G21460,AT2G37170,AT1G74810,AT5G24580,AT4G17340,AT5G49450,AT5G03870,AT3G62950,AT1G23000,AT5G47560,AT5G18600,AT4G15690,AT5G52740,AT5G16400,AT4G23400,AT4G35090,AT4G15660,AT2G45960,AT2G37180,AT3G25190,AT4G33040,AT3G02040,AT4G15670,AT2G47160,AT3G06130,AT3G61430
Biological Process	GO:0042594	response to starvation	16	148	3.872206e-03	4.604816e-02	AT3G47340,AT4G35090,AT3G23430,AT2G41240,AT1G73010,AT2G11810,AT3G56970,AT1G55920,AT3G56980,AT2G45170,AT1G04770,AT5G04150,AT3G13450,AT1G43910,AT5G49450,AT2G19590
Biological Process	GO:0009067	aspartate family amino acid biosynthetic process	10	73	3.948045e-03	4.670478e-02	AT3G47340,AT4G27450,AT3G03780,AT1G53870,AT5G65010,AT1G50110,AT5G14060,AT5G10240,AT2G44070,AT3G15450
Biological Process	GO:0009957	epidermal cell fate specification	3	7	4.015418e-03	4.694130e-02	AT2G37260,AT1G79840,AT1G63650
Biological Process	GO:0042549	photosystem II stabilization	3	7	4.015418e-03	4.694130e-02	AT2G30570,AT3G50820,AT5G66570
Biological Process	GO:0046713	borate transport	3	7	4.015418e-03	4.694130e-02	AT1G80760,AT2G47160,AT1G74810
Molecular Function	GO:0046715	borate transmembrane transporter activity	3	7	4.015418e-03	4.694130e-02	AT1G74810,AT1G80760,AT2G47160
Biological Process	GO:0009908	flower development	42	535	4.204520e-03	4.886368e-02	AT5G03840,AT1G73590,AT5G39660,AT5G05690,AT2G38110,AT5G44190,AT4G36930,AT1G65480,AT2G37630,AT1G62360,AT3G20810,AT4G34530,AT1G79280,AT1G65010,AT1G79530,AT4G37750,AT2G46770,AT2G31160,AT5G57660,AT5G07180,AT3G02380,AT5G52250,AT4G31610,AT3G07050,AT2G42200,AT5G49450,AT1G59640,AT5G15850,AT2G02850,AT5G56010,AT1G71830,AT2G41370,AT1G11130,AT1G66350,AT1G13710,AT4G24540,AT1G70510,AT5G50570,AT5G03680,AT4G36260…
Biological Process	GO:0010073	meristem maintenance	14	123	4.204508e-03	4.886368e-02	AT1G13710,AT4G37750,AT5G09970,AT4G24540,AT2G35350,AT5G48160,AT2G27990,AT1G23380,AT5G19740,AT2G31160,AT2G41370,AT4G26540,AT3G07050,AT3G06020
Biological Process	GO:0048437	floral organ development	22	233	4.369791e-03	5.063592e-02	AT1G71830,AT4G36930,AT2G41370,AT1G11130,AT2G42200,AT5G49450,AT1G59640,AT2G02850,AT5G05690,AT5G50570,AT1G70510,AT5G03680,AT2G46770,AT4G36260,AT5G07180,AT2G31160,AT1G17420,AT3G07050,AT1G62360,AT1G13710,AT1G79530,AT1G79280
Biological Process	GO:0031537	regulation of anthocyanin metabolic process	5	22	4.436286e-03	5.125657e-02	AT1G66390,AT1G66380,AT5G05860,AT1G56650,AT4G09820
Biological Process	GO:0009723	response to ethylene	29	337	4.625274e-03	5.328477e-02	AT1G01060,AT5G51190,AT5G13330,AT2G46830,AT1G66380,AT5G25190,AT1G79700,AT1G70510,AT5G44030,AT3G09600,AT1G56650,AT3G25190,AT2G20880,AT5G25390,AT1G71030,AT4G28140,AT3G16770,AT4G16750,AT1G18330,AT5G02840,AT2G05520,AT5G53290,AT5G17490,AT1G36060,AT4G18780,AT1G43160,AT1G66390,AT1G28360,AT1G66350
Biological Process	GO:0009808	lignin metabolic process	12	99	4.677410e-03	5.366320e-02	AT4G39330,AT5G20230,AT1G77520,AT2G46770,AT1G61820,AT1G09500,AT2G30210,AT4G01070,AT1G18140,AT1G67980,AT5G64120,AT5G66690
Biological Process	GO:0048731	system development	133	2083	4.685205e-03	5.366320e-02	AT5G55920,AT1G07430,AT1G79840,AT5G63800,AT5G45830,AT5G12330,AT1G65480,AT2G05520,AT1G49320,AT3G49780,AT4G26760,AT4G31610,AT3G02380,AT3G15770,AT3G20810,AT5G05860,AT1G62360,AT1G30000,AT5G55820,AT1G79530,AT1G73220,AT1G05675,AT5G48160,AT4G37300,AT1G59640,AT2G36120,AT2G02850,AT1G70510,AT3G02150,AT4G36260,AT4G13560,AT1G04160,AT2G46830,AT3G48990,AT5G39660,AT1G51140,AT5G17490,AT1G64670,AT5G05690,AT3G52910…
Biological Process	GO:0048608	reproductive structure development	94	1404	4.751013e-03	5.410421e-02	AT4G34530,AT1G08260,AT2G41260,AT5G65410,AT5G52250,AT5G07180,AT5G57660,AT3G07050,AT1G01070,AT5G17490,AT5G05690,AT3G27660,AT5G03840,AT1G24340,AT5G39660,AT1G73590,AT1G51140,AT2G21650,AT3G55610,AT5G44190,AT3G48990,AT1G13710,AT1G66330,AT5G48600,AT4G24540,AT4G14465,AT5G49360,AT5G10140,AT5G61480,AT5G50570,AT3G48740,AT3G09600,AT5G03680,AT5G15850,AT1G31070,AT2G27990,AT3G14900,AT2G29090,AT1G71830,AT2G41370…
Biological Process	GO:0061458	reproductive system development	94	1404	4.751013e-03	5.410421e-02	AT2G31160,AT3G02380,AT4G31610,AT2G22900,AT2G46770,AT5G02190,AT2G39510,AT1G79530,AT1G65010,AT1G79280,AT4G13575,AT5G65380,AT4G37750,AT5G05860,AT1G62360,AT2G37630,AT2G36270,AT3G20810,AT5G23940,AT1G01060,AT5G55820,AT1G31770,AT5G45830,AT4G36930,AT1G65480,AT2G38110,AT1G07430,AT5G63800,AT1G49320,AT4G34200,AT5G53290,AT4G36260,AT1G17420,AT4G13560,AT1G70510,AT3G44750,AT2G46830,AT1G78580,AT2G37260,AT1G11130…
Biological Process	GO:0044264	cellular polysaccharide metabolic process	26	293	4.766357e-03	5.412342e-02	AT3G20440,AT1G32170,AT4G18780,AT5G17420,AT4G09020,AT4G14130,AT4G24000,AT4G02290,AT4G39210,AT4G30280,AT2G36870,AT5G57550,AT1G70710,AT1G14080,AT5G44030,AT2G22900,AT4G03210,AT2G01850,AT4G09990,AT4G25810,AT5G55700,AT4G23990,AT1G12780,AT1G63180,AT3G02230,AT3G23730
Biological Process	GO:0010876	lipid localization	22	235	4.833127e-03	5.472481e-02	AT4G22490,AT3G27660,AT4G12470,AT3G53980,AT4G29070,AT5G52050,AT4G22467,AT3G22600,AT4G12480,AT1G62500,novel.22313,AT5G56100,AT2G45180,AT4G24230,AT3G08770,AT3G21260,AT5G59320,AT4G12490,AT1G62510,AT4G12500,AT5G01870,AT1G64720
Biological Process	GO:0071840	cellular component organization or biogenesis	207	3413	4.918982e-03	5.553824e-02	AT1G53140,AT5G03170,AT5G56840,AT1G68790,AT3G06030,AT4G23990,AT1G26250,AT4G26630,AT4G25340,AT1G63180,AT5G44190,AT3G20260,AT5G43500,AT2G45220,AT1G76930,AT3G54670,AT4G27595,AT3G27660,AT3G50820,AT5G42020,AT1G08560,AT2G36870,AT5G50800,AT5G28540,AT3G10720,AT1G33340,AT1G06720,AT3G28300,AT5G13770,AT1G14080,AT1G70710,AT1G15410,AT3G02930,AT2G01850,AT4G28250,AT5G43990,AT5G01840,AT1G75750,AT1G05260,AT1G67360…
Biological Process	GO:0006869	lipid transport	20	207	4.953094e-03	5.576452e-02	AT1G62510,AT5G01870,AT4G12500,AT1G64720,novel.22313,AT1G62500,AT4G12480,AT4G24230,AT2G45180,AT3G08770,AT5G59320,AT4G12490,AT3G21260,AT3G22600,AT3G53980,AT4G22490,AT4G12470,AT5G52050,AT4G29070,AT4G22467
Biological Process	GO:0045488	pectin metabolic process	16	152	5.022479e-03	5.638551e-02	AT3G59010,AT3G49220,AT1G70090,AT1G53830,AT5G17420,AT2G45220,AT2G33570,AT1G67750,AT2G41800,AT1G24170,AT5G47500,AT3G10720,AT1G04680,AT4G13210,AT3G43270,AT3G53190
Biological Process	GO:0009064	glutamine family amino acid metabolic process	12	100	5.073739e-03	5.680007e-02	AT3G15450,AT3G30775,AT5G10240,AT5G16570,AT2G41220,AT4G20320,AT4G27450,AT5G65010,AT3G47340,AT2G39800,AT3G55610,AT3G17820
Biological Process	GO:0090332	stomatal closure	6	32	5.137335e-03	5.735002e-02	AT3G58490,AT5G13750,AT2G05070,AT5G56010,AT5G13740,AT2G05100
Biological Process	GO:0048229	gametophyte development	36	447	5.152772e-03	5.736078e-02	AT3G02230,AT5G45140,AT1G18370,AT1G65060,AT3G18000,AT1G17420,AT1G67120,AT2G37950,AT1G31070,AT3G23670,AT1G34355,AT1G12790,AT1G71830,AT1G67360,AT4G37450,AT1G79530,AT3G11964,AT1G63180,AT5G55820,AT5G07180,AT1G14350,AT2G39800,AT5G50800,AT3G48360,AT5G63160,AT5G05690,AT5G28540,AT4G34200,AT5G42020,AT3G53810,AT1G72970,AT3G55610,AT1G47270,AT5G59030,AT4G33790,AT1G76110
Biological Process	GO:0010383	cell wall polysaccharide metabolic process	14	126	5.215058e-03	5.756901e-02	AT1G14080,AT2G22900,AT4G03210,AT1G32170,AT2G01850,AT5G49360,AT4G09990,AT4G25810,AT4G14130,AT3G10740,AT4G30280,AT2G36870,AT5G57550,AT3G23730
Molecular Function	GO:0005515	protein binding	249	4185	5.205349e-03	5.756901e-02	AT5G51600,AT4G08150,AT4G12800,AT1G69200,AT5G41790,AT5G54670,AT4G34530,AT5G24080,AT4G22890,AT4G21820,AT1G66500,AT2G38230,AT4G12470,AT5G35670,AT5G65530,AT5G39660,AT1G51140,AT4G35620,AT3G48360,AT5G08640,AT3G61060,AT4G26090,AT1G80440,AT1G77760,AT3G25980,AT5G50950,AT3G10190,AT1G66390,AT2G30766,AT5G28300,AT3G11410,AT5G61790,AT4G14760,AT4G00480,AT4G12490,AT1G66380,AT3G63300,AT4G24540,AT2G33560,AT4G38062…
Molecular Function	GO:0008374	O-acyltransferase activity	14	126	5.215058e-03	5.756901e-02	AT5G37300,AT2G38110,AT2G34070,AT2G22990,AT1G55920,AT5G22490,AT4G01950,AT2G38995,AT3G06080,AT1G29050,AT2G22980,AT3G54260,AT3G29590,AT3G29670
Biological Process	GO:0051701	interaction with host	8	53	5.269929e-03	5.769262e-02	AT1G04520,AT3G52920,AT3G49110,AT5G48160,AT5G57685,AT5G51600,AT1G69440,novel.13753
Biological Process	GO:0061077	chaperone-mediated protein folding	8	53	5.269929e-03	5.769262e-02	AT4G26555,AT4G13830,AT5G56500,AT3G13470,AT2G33210,AT3G25230,AT5G56010,AT4G25340
Biological Process	GO:0098754	detoxification	11	88	5.244931e-03	5.769262e-02	AT1G10360,AT5G62480,AT5G64120,AT1G66380,AT1G56650,AT1G32540,AT2G02930,AT5G17220,AT1G66390,AT1G78370,AT5G22300
Biological Process	GO:0010393	galacturonan metabolic process	16	153	5.349704e-03	5.840462e-02	AT2G45220,AT5G17420,AT1G70090,AT1G53830,AT3G59010,AT3G49220,AT1G24170,AT2G41800,AT1G67750,AT2G33570,AT1G04680,AT5G47500,AT3G10720,AT3G53190,AT3G43270,AT4G13210
Cellular Component	GO:0031984	organelle subcompartment	104	1584	5.438711e-03	5.905099e-02	AT3G08940,AT3G57680,AT3G21190,AT1G51400,AT2G30570,AT3G25230,AT5G01530,AT3G15850,AT4G25080,AT2G33570,AT3G27690,AT3G50820,AT1G05207,AT1G08380,AT3G61210,AT5G21930,AT2G46820,AT2G34300,AT1G31330,AT5G14740,AT4G22890,AT4G25340,AT4G23990,AT2G34430,AT1G64880,AT5G16400,AT4G12800,AT5G58780,AT2G04280,AT2G45180,AT1G71830,AT1G29930,AT5G37300,AT3G47470,AT3G46780,AT1G44446,AT1G24170,AT4G03510,AT2G39730,AT5G44670…
Molecular Function	GO:0030515	snoRNA binding	5	23	5.432943e-03	5.905099e-02	AT1G06720,AT5G27120,AT1G56110,AT3G06530,AT4G25630
Molecular Function	GO:0016705	oxidoreductase activity, acting on paired donors, with incorporation or reduction of molecular oxygen	36	449	5.523303e-03	5.980560e-02	AT5G07800,AT5G09970,AT1G62570,AT5G07990,AT5G24160,AT1G43800,AT2G30766,AT1G01600,AT3G26320,AT5G44620,AT3G60290,AT3G15850,AT5G05690,AT5G08640,AT3G56940,AT1G19630,AT4G22880,AT1G63710,AT3G61580,AT1G11600,AT5G52320,AT1G30040,AT1G06350,AT1G78490,AT1G62560,AT1G13710,AT2G30750,AT1G62540,AT1G57750,AT3G51240,AT3G26330,AT5G61290,AT2G29090,AT3G28740,AT1G44446,AT5G25140
Biological Process	GO:0009867	jasmonic acid mediated signaling pathway	11	89	5.714584e-03	6.170816e-02	AT4G09820,AT1G56650,AT5G44030,AT4G18780,AT1G66350,AT2G41370,AT1G66390,AT3G15500,AT1G66380,AT1G63650,AT5G17490
Biological Process	GO:0010074	maintenance of meristem identity	7	43	5.812601e-03	6.208985e-02	AT5G48160,AT2G27990,AT4G37750,AT2G31160,AT3G07050,AT2G35350,AT4G24540
Biological Process	GO:0010162	seed dormancy process	7	43	5.812601e-03	6.208985e-02	AT5G17490,AT5G45830,AT1G66350,AT1G07430,AT2G29090,AT2G41260,AT3G44750
Biological Process	GO:0022611	dormancy process	7	43	5.812601e-03	6.208985e-02	AT1G07430,AT2G29090,AT2G41260,AT3G44750,AT5G17490,AT5G45830,AT1G66350
Cellular Component	GO:0000793	condensed chromosome	10	77	5.802296e-03	6.208985e-02	AT3G25980,AT3G02930,AT4G21270,AT2G33560,AT5G62410,AT1G65010,AT2G31970,AT3G54670,AT2G37630,AT4G27595
Molecular Function	GO:0016614	oxidoreductase activity, acting on CH-OH group of donors	22	239	5.882406e-03	6.266660e-02	AT4G39330,AT5G41670,AT4G20860,AT1G17745,AT2G37770,AT1G19400,AT1G76490,AT5G62630,AT4G18360,AT1G30720,AT5G42800,AT1G12570,AT3G04000,AT1G68010,AT1G75180,AT1G09500,AT1G30760,AT1G72970,AT4G34200,AT1G77120,AT5G51950,AT1G30730
Biological Process	GO:0010205	photoinhibition	4	15	5.935435e-03	6.284219e-02	AT3G50820,AT5G66570,AT3G15850,AT1G06430
Biological Process	GO:0043155	negative regulation of photosynthesis, light reaction	4	15	5.935435e-03	6.284219e-02	AT1G06430,AT5G66570,AT3G50820,AT3G15850
Cellular Component	GO:0009524	phragmoplast	12	102	5.946460e-03	6.284219e-02	AT4G05190,AT1G53140,AT4G21270,AT4G26760,AT1G09450,AT5G51600,AT4G14330,AT3G19050,AT3G23670,AT1G03780,AT1G08560,AT1G18370
Biological Process	GO:0006564	L-serine biosynthetic process	3	8	6.181020e-03	6.480260e-02	AT1G17745,AT4G35630,AT4G34200
Molecular Function	GO:0000293	ferric-chelate reductase activity	3	8	6.181020e-03	6.480260e-02	AT5G49740,AT5G49730,AT5G23980
Molecular Function	GO:0030267	glyoxylate reductase (NADP) activity	3	8	6.181020e-03	6.480260e-02	AT1G68010,AT1G75180,AT1G19400
Biological Process	GO:0042744	hydrogen peroxide catabolic process	11	90	6.216713e-03	6.500484e-02	AT5G64120,AT4G37520,AT2G18150,AT4G08390,AT3G49110,AT2G37130,AT4G35090,AT3G21770,AT1G05260,AT5G42180,AT1G07890
Biological Process	GO:0008361	regulation of cell size	9	66	6.292675e-03	6.545373e-02	AT2G45960,AT3G61430,AT1G80760,AT2G37180,AT2G37170,AT3G53420,AT4G17340,AT2G05520,AT4G23400
Biological Process	GO:0009834	plant-type secondary cell wall biogenesis	9	66	6.292675e-03	6.545373e-02	AT2G36570,AT5G60490,AT1G62990,AT5G15630,AT5G17420,AT2G46770,AT5G44030,AT5G03170,AT4G18780
Biological Process	GO:0009312	oligosaccharide biosynthetic process	10	78	6.357707e-03	6.595705e-02	AT4G17770,AT1G60140,AT2G22190,AT3G43190,AT5G10100,AT1G78580,AT1G73370,AT1G25150,AT1G23870,AT2G18700
Biological Process	GO:0034599	cellular response to oxidative stress	14	129	6.412594e-03	6.635277e-02	AT1G66330,AT1G66380,AT4G08390,AT1G05680,AT5G64940,AT2G19590,AT5G16400,AT1G66390,AT1G32540,AT5G26860,AT1G05675,AT1G56650,AT3G25190,AT1G07890
Biological Process	GO:0009553	embryo sac development	16	156	6.436518e-03	6.642688e-02	AT5G42020,AT4G34200,AT5G63160,AT5G28540,AT1G31070,AT3G48360,AT1G76110,AT1G72970,AT4G37450,AT5G55820,AT1G18370,AT3G11964,AT5G45140,AT1G67120,AT5G07180,AT1G14350
Biological Process	GO:0010187	negative regulation of seed germination	5	24	6.577802e-03	6.753324e-02	AT2G36270,AT1G66350,AT5G56010,AT4G36930,AT5G17490
Biological Process	GO:2000070	regulation of response to water deprivation	5	24	6.577802e-03	6.753324e-02	AT5G52050,AT2G20880,AT1G14350,AT1G67360,AT1G64670
Biological Process	GO:0009751	response to salicylic acid	22	242	6.786887e-03	6.949983e-02	AT1G57560,AT1G71030,AT3G09600,AT5G44030,AT1G74650,AT5G13330,AT2G46830,AT1G01060,AT2G37630,AT1G76930,AT1G66350,AT1G43160,AT3G04290,AT4G18780,AT5G63160,AT2G03760,AT5G17490,AT3G48360,AT5G02840,AT2G05520,AT5G11510,AT1G73260
Biological Process	GO:0010431	seed maturation	10	79	6.953546e-03	7.102295e-02	AT5G17490,AT5G23660,AT5G65410,AT2G29090,AT2G41260,AT1G66350,AT5G45830,AT3G44750,AT1G07430,AT3G48740
Biological Process	GO:0000412	histone peptidyl-prolyl isomerization	2	3	7.595259e-03	7.151331e-02	AT4G25340,AT4G26555
Biological Process	GO:0003002	regionalization	17	172	7.313173e-03	7.151331e-02	AT3G63300,AT4G00480,AT1G31770,AT2G37630,AT4G08150,AT2G31160,AT1G14350,AT1G51460,AT4G36260,AT3G44750,AT1G70510,AT2G36120,AT5G28640,AT1G73590,AT2G32280,AT2G41370,AT1G11130
Biological Process	GO:0006740	NADPH regeneration	2	3	7.595259e-03	7.151331e-02	AT1G55673,AT1G55670
Biological Process	GO:0009780	photosynthetic NADP+ reduction	2	3	7.595259e-03	7.151331e-02	AT1G55670,AT1G55673
Biological Process	GO:0010057	trichoblast fate specification	2	3	7.595259e-03	7.151331e-02	AT1G79840,AT1G11130
Biological Process	GO:0010061	regulation of trichoblast fate specification	2	3	7.595259e-03	7.151331e-02	AT1G79840,AT1G11130
Biological Process	GO:0015849	organic acid transport	15	144	7.109586e-03	7.151331e-02	AT1G25530,AT5G52050,AT4G24230,AT4G29070,AT5G57685,AT1G61800,AT5G47560,novel.8984,AT1G21890,AT4G31730,AT3G54830,AT2G39510,AT1G44800,AT1G01070,AT1G08440
Biological Process	GO:0042659	regulation of cell fate specification	2	3	7.595259e-03	7.151331e-02	AT1G79840,AT1G11130
Biological Process	GO:0042754	negative regulation of circadian rhythm	2	3	7.595259e-03	7.151331e-02	AT2G46830,AT1G01060
Biological Process	GO:0043496	regulation of protein homodimerization activity	2	3	7.595259e-03	7.151331e-02	AT2G46830,AT5G52250
Biological Process	GO:0046942	carboxylic acid transport	15	144	7.109586e-03	7.151331e-02	AT1G21890,AT4G31730,AT3G54830,AT2G39510,AT1G61800,novel.8984,AT5G47560,AT5G57685,AT5G52050,AT1G25530,AT4G29070,AT4G24230,AT1G44800,AT1G08440,AT1G01070
Biological Process	GO:0048838	release of seed from dormancy	2	3	7.595259e-03	7.151331e-02	AT1G07430,AT2G29090
Biological Process	GO:0055129	L-proline biosynthetic process	2	3	7.595259e-03	7.151331e-02	AT3G55610,AT2G39800
Biological Process	GO:0071475	cellular hyperosmotic salinity response	2	3	7.595259e-03	7.151331e-02	AT1G05680,AT1G05675
Biological Process	GO:0071704	organic substance metabolic process	653	11876	7.161986e-03	7.151331e-02	AT3G25760,AT3G13940,AT1G06720,AT1G14080,AT4G39210,AT4G27260,AT2G24240,AT4G22467,AT5G15850,AT4G34138,AT2G43820,AT5G58780,AT4G23990,AT2G02220,AT4G25340,AT1G17860,AT2G22990,AT3G48530,AT5G07030,AT5G41670,AT4G17810,AT3G18600,AT5G42020,AT3G50820,AT3G54670,AT4G27595,AT5G51770,AT5G26660,AT2G45220,AT1G65060,AT1G06350,AT5G60850,AT3G59940,AT5G28770,AT4G30140,AT2G41550,AT1G29920,AT5G28020,AT4G39330,AT4G01950…
Biological Process	GO:0090333	regulation of stomatal closure	4	16	7.597049e-03	7.151331e-02	AT5G13750,AT2G05070,AT2G05100,AT5G13740
Biological Process	GO:0090628	plant epidermal cell fate specification	2	3	7.595259e-03	7.151331e-02	AT1G11130,AT1G79840
Biological Process	GO:0097438	exit from dormancy	2	3	7.595259e-03	7.151331e-02	AT1G07430,AT2G29090
Biological Process	GO:1903888	regulation of plant epidermal cell differentiation	2	3	7.595259e-03	7.151331e-02	AT1G11130,AT1G79840
Biological Process	GO:2000033	regulation of seed dormancy process	4	16	7.597049e-03	7.151331e-02	AT1G07430,AT5G17490,AT5G45830,AT1G66350
Molecular Function	GO:0000234	phosphoethanolamine N-methyltransferase activity	2	3	7.595259e-03	7.151331e-02	AT3G18000,AT1G73600
Molecular Function	GO:0004349	glutamate 5-kinase activity	2	3	7.595259e-03	7.151331e-02	AT2G39800,AT3G55610
Molecular Function	GO:0004353	glutamate dehydrogenase [NAD(P)+] activity	2	3	7.595259e-03	7.151331e-02	AT5G18170,AT3G03910
Molecular Function	GO:0008940	nitrate reductase activity	2	3	7.595259e-03	7.151331e-02	AT1G37130,AT1G77760
Molecular Function	GO:0010242	oxygen evolving activity	2	3	7.595259e-03	7.151331e-02	AT5G66570,AT3G50820
Molecular Function	GO:0031957	very long-chain fatty acid-CoA ligase activity	2	3	7.595259e-03	7.151331e-02	AT2G47240,AT1G49430
Molecular Function	GO:0047158	sinapoylglucose-sinapoylglucose O-sinapoyltransferase activity	2	3	7.595259e-03	7.151331e-02	AT2G22990,AT2G22980
Molecular Function	GO:0047213	anthocyanidin 3-O-glucosyltransferase activity	2	3	7.595259e-03	7.151331e-02	AT1G30530,AT5G17050
Molecular Function	GO:0050464	nitrate reductase (NADPH) activity	2	3	7.595259e-03	7.151331e-02	AT1G77760,AT1G37130
Molecular Function	GO:0080102	3-methylthiopropyl glucosinolate S-oxygenase activity	2	3	7.595259e-03	7.151331e-02	AT1G62560,AT1G62540
Molecular Function	GO:0080104	5-methylthiopropyl glucosinolate S-oxygenase activity	2	3	7.595259e-03	7.151331e-02	AT1G62560,AT1G62540
Molecular Function	GO:0080106	7-methylthiopropyl glucosinolate S-oxygenase activity	2	3	7.595259e-03	7.151331e-02	AT1G62560,AT1G62540
Molecular Function	GO:0080139	borate efflux transmembrane transporter activity	2	3	7.595259e-03	7.151331e-02	AT2G47160,AT1G74810
Biological Process	GO:0006779	porphyrin-containing compound biosynthetic process	9	68	7.651885e-03	7.185882e-02	AT3G59400,AT4G25080,AT3G22840,AT3G56940,AT5G13630,AT1G44446,AT2G40400,AT5G44190,AT1G74470
Biological Process	GO:0009084	glutamine family amino acid biosynthetic process	6	35	8.077877e-03	7.567997e-02	AT3G30775,AT2G39800,AT3G55610,AT2G41220,AT5G16570,AT3G17820
Biological Process	GO:0009070	serine family amino acid biosynthetic process	7	46	8.455939e-03	7.903511e-02	AT4G35630,AT1G17745,AT1G08630,AT1G23310,AT4G34200,AT5G28020,AT1G55920
Biological Process	GO:0010817	regulation of hormone levels	26	307	8.597420e-03	8.016841e-02	AT5G12330,AT1G29450,AT5G13750,AT1G05675,AT1G69160,AT4G35190,AT1G19630,AT3G13980,AT5G17300,AT2G03760,AT5G05690,AT3G28345,AT5G11950,AT1G73590,AT2G29090,AT1G14350,AT4G36260,AT1G02520,AT3G44300,AT1G28230,AT1G78490,AT1G08980,AT1G29460,AT5G05860,AT1G62360,AT1G05680
Biological Process	GO:0050789	regulation of biological process	350	6113	8.765644e-03	8.154518e-02	AT5G53660,AT2G31380,AT3G17040,AT1G71030,AT4G00480,AT1G66380,AT3G63300,AT2G33560,AT4G14465,AT5G45100,AT3G03910,AT4G09820,AT1G74910,AT3G17510,AT5G41020,AT5G41740,AT2G27990,AT3G59400,AT5G11510,AT1G53870,AT5G57660,AT3G49110,AT1G69530,AT3G01140,AT4G33040,AT3G52910,AT5G28490,AT1G79110,AT1G66390,AT5G28300,AT1G80440,AT2G42610,AT3G48990,AT5G58500,AT4G25630,AT3G48360,novel.13753,AT5G17490,AT1G64670,AT5G056…
Biological Process	GO:0009611	response to wounding	22	248	8.938325e-03	8.180735e-02	AT5G20230,AT1G17420,AT4G23600,AT3G56700,AT1G65060,AT2G02220,AT3G61060,AT2G38870,AT5G52310,AT1G43160,AT4G35770,AT4G28680,AT1G76930,AT1G73260,AT3G25250,AT4G16740,AT4G22880,AT3G13790,AT1G51400,AT3G48360,AT2G47800,AT3G25230
Biological Process	GO:0010023	proanthocyanidin biosynthetic process	3	9	8.920883e-03	8.180735e-02	AT4G22880,AT1G71030,AT4G09820
Biological Process	GO:0010077	maintenance of inflorescence meristem identity	3	9	8.920883e-03	8.180735e-02	AT3G07050,AT4G24540,AT2G27990
Biological Process	GO:0080144	amino acid homeostasis	3	9	8.920883e-03	8.180735e-02	AT1G21890,AT1G79530,AT1G44800
Molecular Function	GO:0016713	oxidoreductase activity, acting on paired donors, with incorporation or reduction of molecular oxygen, reduced iron-sulfur protein as one donor, and incorporation of one atom of oxygen	3	9	8.920883e-03	8.180735e-02	AT1G63710,AT1G57750,AT1G01600
Molecular Function	GO:0016723	oxidoreductase activity, oxidizing metal ions, NAD or NADP as acceptor	3	9	8.920883e-03	8.180735e-02	AT5G23980,AT5G49740,AT5G49730
Molecular Function	GO:0019202	amino acid kinase activity	3	9	8.920883e-03	8.180735e-02	AT5G14060,AT2G39800,AT3G55610
Biological Process	GO:0019827	stem cell population maintenance	8	58	9.108784e-03	8.240741e-02	AT4G37750,AT2G35350,AT4G24540,AT5G48160,AT2G27990,AT1G62360,AT2G31160,AT3G07050
Biological Process	GO:0032535	regulation of cellular component size	13	121	9.149447e-03	8.240741e-02	AT1G80760,AT2G37180,AT2G34150,AT2G45960,AT1G67230,AT3G61430,AT2G29890,AT4G17340,AT2G05520,AT4G23400,AT5G65770,AT3G53420,AT2G37170
Biological Process	GO:0034614	cellular response to reactive oxygen species	8	58	9.108784e-03	8.240741e-02	AT1G66390,AT1G32540,AT3G25190,AT1G56650,AT1G05675,AT1G66380,AT1G05680,AT2G19590
Biological Process	GO:0045454	cell redox homeostasis	16	162	9.142682e-03	8.240741e-02	AT3G21460,AT1G64500,AT4G15670,AT5G03870,AT3G62950,AT3G62960,AT1G03020,AT4G15700,AT5G11930,AT5G18600,AT4G15690,AT5G16400,AT4G15660,AT1G03850,AT4G35090,AT4G33040
Biological Process	GO:0090066	regulation of anatomical structure size	13	121	9.149447e-03	8.240741e-02	AT4G17340,AT2G05520,AT4G23400,AT5G65770,AT2G37170,AT3G53420,AT1G80760,AT2G37180,AT1G67230,AT2G45960,AT2G34150,AT2G29890,AT3G61430
Biological Process	GO:0098727	maintenance of cell number	8	58	9.108784e-03	8.240741e-02	AT1G62360,AT5G48160,AT2G27990,AT4G37750,AT2G35350,AT4G24540,AT2G31160,AT3G07050
Molecular Function	GO:0051119	sugar transmembrane transporter activity	13	121	9.149447e-03	8.240741e-02	AT5G23660,AT2G43330,AT4G25010,AT4G36670,AT1G19450,AT5G50800,AT4G04750,AT3G48740,AT3G14770,AT5G13740,AT1G11260,AT5G27350,AT1G77210
Biological Process	GO:0000281	mitotic cytokinesis	11	95	9.267384e-03	8.328037e-02	AT5G17420,AT1G14350,AT4G26760,AT1G53140,AT1G18370,AT2G28620,AT3G23670,AT4G24000,AT5G51600,AT3G19050,AT4G23990
Biological Process	GO:1903409	reactive oxygen species biosynthetic process	5	26	9.354170e-03	8.387008e-02	AT4G18360,AT1G77760,AT2G05070,AT2G05100,AT1G37130
Biological Process	GO:0019430	removal of superoxide radicals	4	17	9.537615e-03	8.493835e-02	AT1G66390,AT1G66380,AT1G56650,AT1G32540
Biological Process	GO:0071450	cellular response to oxygen radical	4	17	9.537615e-03	8.493835e-02	AT1G66390,AT1G66380,AT1G56650,AT1G32540
Biological Process	GO:0071451	cellular response to superoxide	4	17	9.537615e-03	8.493835e-02	AT1G66380,AT1G66390,AT1G32540,AT1G56650
Biological Process	GO:0044283	small molecule biosynthetic process	52	726	9.606013e-03	8.535567e-02	AT2G28630,AT5G28020,AT1G23310,AT3G47340,AT1G17420,AT2G47240,AT4G27450,AT3G25760,AT1G30040,AT1G06350,AT1G12780,AT1G79700,AT1G14520,AT1G50110,AT4G18780,AT1G74910,AT4G35630,AT1G08630,AT5G59750,AT5G04530,AT5G21170,AT3G48530,AT5G14060,AT2G39800,AT3G03780,AT1G53870,AT1G17745,AT5G65010,AT5G65410,AT5G52570,AT5G58780,AT1G49430,AT1G02205,AT5G10240,AT1G08980,AT2G44070,AT3G44300,AT1G55920,AT3G17820,AT1G74470…
Biological Process	GO:0048580	regulation of post-embryonic development	29	356	9.654475e-03	8.559437e-02	AT3G48990,AT5G44190,AT1G07430,AT1G66350,AT4G36930,AT1G65480,AT3G06500,AT5G45830,AT1G20450,AT5G03840,AT5G05690,AT5G56010,AT5G15850,AT5G17490,AT2G46690,AT5G03680,AT5G10140,AT2G31380,AT3G01500,AT1G14350,AT3G02380,AT5G57660,AT2G43820,AT2G36270,AT1G20160,AT4G34530,AT1G08260,AT1G79280,AT3G22840
Biological Process	GO:0009066	aspartate family amino acid metabolic process	11	96	9.996336e-03	8.842741e-02	AT3G47340,AT4G27450,AT3G03780,AT1G53870,AT5G65010,AT1G50110,AT5G14060,AT1G08630,AT5G10240,AT2G44070,AT3G15450
Biological Process	GO:0033014	tetrapyrrole biosynthetic process	9	71	1.009616e-02	8.910184e-02	AT1G44446,AT5G13630,AT3G56940,AT3G22840,AT3G59400,AT4G25080,AT1G74470,AT2G40400,AT5G44190
Biological Process	GO:0051707	response to other organism	89	1358	1.011754e-02	8.910184e-02	AT3G44300,AT1G49430,AT2G37630,AT1G02205,novel.22313,AT2G18150,AT1G06680,AT3G01500,AT5G44030,AT2G25620,AT3G25780,AT3G30775,AT4G23290,AT5G53120,AT2G41560,AT3G53810,AT4G23180,AT2G38870,AT3G09525,AT5G64120,AT1G20160,AT2G43510,AT5G25110,AT1G65060,AT4G18360,AT4G12500,AT4G15760,AT5G13740,AT3G16770,AT1G12220,AT1G17420,AT1G56650,AT1G18250,AT1G32540,AT2G47800,AT2G34930,AT5G56010,AT1G73260,AT4G18210,AT5G494…
Biological Process	GO:0007389	pattern specification process	19	207	1.026998e-02	9.024378e-02	AT5G03680,AT3G44750,AT1G70510,AT2G31160,AT4G36260,AT1G14350,AT1G51460,AT1G31770,AT4G08150,AT2G37630,AT3G63300,AT4G00480,AT1G11130,AT2G41370,AT1G73590,AT2G27990,AT2G32280,AT2G36120,AT5G28640
Biological Process	GO:0043207	response to external biotic stimulus	89	1359	1.030108e-02	9.031681e-02	AT4G23180,AT3G53810,AT3G09525,AT2G38870,AT5G53120,AT3G30775,AT4G23290,AT3G25780,AT2G41560,AT3G01500,AT1G06680,AT5G44030,AT2G25620,AT3G44300,AT2G18150,novel.22313,AT1G02205,AT2G37630,AT1G49430,AT3G52920,AT5G52310,AT5G60270,AT5G66570,AT2G30750,AT2G39200,AT5G56010,AT2G34930,AT2G47800,AT5G49450,AT1G73260,AT4G18210,AT1G17420,AT3G16770,AT1G12220,AT4G15760,AT5G13740,AT4G12500,AT1G32540,AT1G18250,AT1G566…
Biological Process	GO:0010214	seed coat development	6	37	1.060995e-02	9.261506e-02	AT2G37260,AT4G09820,AT2G22900,AT5G63800,AT3G48990,AT5G49360
Biological Process	GO:0070417	cellular response to cold	6	37	1.060995e-02	9.261506e-02	AT5G20230,AT3G61580,AT1G76560,AT4G12470,AT4G12490,AT5G13330
Biological Process	GO:0000910	cytokinesis	12	110	1.068576e-02	9.307177e-02	AT5G17420,AT1G14350,AT4G26760,AT1G53140,AT1G18370,AT2G28620,AT4G24000,AT5G11510,AT3G23670,AT3G19050,AT4G23990,AT5G51600
Biological Process	GO:0098869	cellular oxidant detoxification	5	27	1.100574e-02	9.543926e-02	AT1G32540,AT1G56650,AT1G66380,AT1G66390,AT5G64120
Molecular Function	GO:0015112	nitrate transmembrane transporter activity	5	27	1.100574e-02	9.543926e-02	AT1G12940,AT3G45060,AT5G40890,AT3G27170,AT1G12110
Biological Process	GO:0045490	pectin catabolic process	11	98	1.158564e-02	9.981278e-02	AT5G47500,AT3G10720,AT3G59010,AT3G49220,AT1G04680,AT1G53830,AT2G45220,AT1G67750,AT4G13210,AT3G43270,AT3G53190
Biological Process	GO:0061640	cytoskeleton-dependent cytokinesis	11	98	1.158564e-02	9.981278e-02	AT2G28620,AT1G18370,AT5G51600,AT4G23990,AT3G19050,AT3G23670,AT4G24000,AT1G14350,AT5G17420,AT1G53140,AT4G26760
Molecular Function	GO:0015103	inorganic anion transmembrane transporter activity	11	98	1.158564e-02	9.981278e-02	AT1G80760,AT3G27170,AT1G12110,AT1G12940,AT4G02700,AT2G47160,AT5G40890,AT3G15990,AT1G74810,AT3G23430,AT3G45060
Biological Process	GO:0015766	disaccharide transport	4	18	1.177361e-02	9.991177e-02	AT5G50800,AT4G25010,AT3G48740,AT5G23660
Biological Process	GO:0015770	sucrose transport	4	18	1.177361e-02	9.991177e-02	AT5G50800,AT4G25010,AT3G48740,AT5G23660
Biological Process	GO:0015772	oligosaccharide transport	4	18	1.177361e-02	9.991177e-02	AT5G23660,AT3G48740,AT4G25010,AT5G50800
Biological Process	GO:0070887	cellular response to chemical stimulus	87	1331	1.162499e-02	9.991177e-02	AT5G44030,AT3G25190,AT2G20880,AT5G25390,AT5G05860,AT2G36270,AT5G13330,AT5G25190,AT1G07430,AT1G69160,AT5G45830,AT5G12330,AT1G12010,AT4G16750,AT4G08390,AT5G53290,AT3G13980,AT1G70510,AT2G05070,AT1G56650,AT1G80760,AT1G32540,AT4G36260,AT4G28140,AT4G01070,AT1G76540,AT3G16770,AT3G59940,AT3G15500,AT5G51190,AT4G20940,AT2G18470,AT1G79700,AT5G28770,AT1G78580,AT1G05675,AT5G26860,AT3G10040,AT1G28360,AT1G43160…
Biological Process	GO:1903320	regulation of protein modification by small protein conjugation or removal	4	18	1.177361e-02	9.991177e-02	AT1G79280,AT4G33260,AT5G13840,AT4G33270
Molecular Function	GO:0008515	sucrose transmembrane transporter activity	4	18	1.177361e-02	9.991177e-02	AT5G50800,AT5G23660,AT4G25010,AT3G48740
Molecular Function	GO:0016887	ATPase activity	47	651	1.165522e-02	9.991177e-02	AT2G31970,AT4G30250,AT5G55520,AT3G23670,AT2G36200,AT3G10310,AT2G47500,AT3G28345,AT5G52882,AT5G56010,AT5G54910,AT2G47800,AT1G43910,AT2G22610,AT3G20150,AT4G21270,AT5G26860,AT4G38950,AT3G44050,AT4G14330,AT4G27180,AT1G18370,AT4G16630,AT1G59540,AT1G67120,AT3G55110,AT4G05190,AT5G66310,AT1G72250,AT3G03060,AT1G18550,AT2G41560,AT2G28620,AT3G09525,AT1G31770,AT5G17760,AT3G19050,AT5G23910,AT5G54670,AT5G52860…
Biological Process	GO:0009845	seed germination	16	167	1.202924e-02	1.016458e-01	AT1G75390,AT3G22840,AT2G18470,AT2G43820,AT2G36270,AT5G56010,AT3G25230,AT5G17490,AT1G20450,AT3G27660,AT1G66350,AT4G36930,AT3G06500,AT2G46590,AT3G48990,AT1G07430
Biological Process	GO:0010565	regulation of cellular ketone metabolic process	9	73	1.202459e-02	1.016458e-01	AT4G31730,AT1G64670,AT1G79700,AT5G49450,AT5G65410,AT4G13830,AT1G29690,AT1G74910,AT4G18780
Molecular Function	GO:0016759	cellulose synthase activity	6	38	1.206646e-02	1.017434e-01	AT4G23990,AT5G44030,AT4G18780,AT4G24000,AT3G02230,AT5G17420
Biological Process	GO:0042026	protein refolding	3	10	1.226348e-02	1.021012e-01	AT5G56500,AT3G13470,AT2G33210
Biological Process	GO:0048653	anther development	8	61	1.223915e-02	1.021012e-01	AT1G79530,AT5G05690,AT2G02850,AT2G42200,AT5G49450,AT1G17420,AT5G50570,AT2G46770
Biological Process	GO:0071484	cellular response to light intensity	3	10	1.226348e-02	1.021012e-01	AT2G05620,AT3G22840,AT1G03600
Biological Process	GO:1902584	positive regulation of response to water deprivation	3	10	1.226348e-02	1.021012e-01	AT1G67360,AT1G14350,AT1G64670
Biological Process	GO:1904668	positive regulation of ubiquitin protein ligase activity	3	10	1.226348e-02	1.021012e-01	AT4G33260,AT5G13840,AT4G33270
Molecular Function	GO:0097027	ubiquitin-protein transferase activator activity	3	10	1.226348e-02	1.021012e-01	AT4G33270,AT5G13840,AT4G33260
Biological Process	GO:0072330	monocarboxylic acid biosynthetic process	24	286	1.248668e-02	1.037416e-01	AT1G43800,AT4G18780,AT5G04530,AT3G25780,AT3G15450,AT1G64670,AT3G15850,AT1G17420,AT3G47340,AT5G65010,AT4G27450,AT2G47240,AT5G21170,AT2G28630,AT3G48530,AT5G10240,AT1G79700,AT3G44300,AT1G08980,AT3G25760,AT5G52570,AT1G06350,AT1G02205,AT1G49430
Cellular Component	GO:0005773	vacuole	81	1232	1.275693e-02	1.057651e-01	AT1G64330,AT2G45170,AT2G05100,AT2G47800,AT2G37170,AT3G43190,AT1G19450,AT5G15630,AT4G17340,AT5G64620,AT5G13740,AT1G08440,AT2G05070,AT1G14250,AT3G53420,AT1G78580,AT3G02230,AT5G56870,AT1G75780,AT1G11260,AT5G19740,AT3G61430,AT5G63800,AT5G13750,AT5G57655,AT3G25780,AT1G49320,AT1G55450,AT2G41560,AT2G33210,AT1G64720,AT5G17220,AT5G14120,AT2G37180,AT3G25190,AT4G17730,AT4G12730,AT1G47960,AT4G23400,AT3G06530…
Biological Process	GO:0000272	polysaccharide catabolic process	18	197	1.279350e-02	1.058468e-01	AT3G10720,AT5G47500,AT2G43620,AT1G70710,AT5G49360,AT1G04680,AT5G55700,AT4G13210,AT3G43270,AT3G10740,AT3G53190,AT3G59010,AT3G49220,AT4G09020,AT1G53830,AT2G45220,AT1G67750,AT4G02290
Biological Process	GO:1990748	cellular detoxification	5	28	1.284550e-02	1.060557e-01	AT1G32540,AT1G56650,AT1G66380,AT5G64120,AT1G66390
Molecular Function	GO:0020037	heme binding	32	412	1.311801e-02	1.080804e-01	AT1G57750,AT1G07890,AT2G30750,AT1G05260,AT3G21770,AT5G25140,AT3G28740,AT2G29090,AT3G26330,AT5G42180,AT1G63710,AT1G11600,AT1G78490,AT5G64120,AT1G13710,AT5G52320,AT4G37520,AT1G01600,AT2G37130,AT2G30766,AT1G77760,AT1G19630,AT5G05690,AT3G26320,AT4G08390,AT5G44620,AT4G35090,AT3G49110,AT1G37130,AT5G07990,AT5G09970,AT2G18150
Biological Process	GO:0007049	cell cycle	45	623	1.325018e-02	1.089429e-01	AT4G33260,AT1G34355,AT5G11510,AT2G31970,AT1G03780,AT4G24000,AT3G23670,AT1G12790,AT1G71830,AT4G37450,AT4G21270,AT5G37478,AT5G48600,AT2G33560,AT1G18370,AT3G02930,AT1G76540,AT4G05190,AT4G35620,AT2G28620,AT3G21870,AT5G53450,AT3G54670,AT4G09160,AT4G27595,AT1G08560,AT3G25980,AT5G17420,AT3G51280,AT4G33790,AT5G54670,AT5G62410,AT1G65010,AT1G79280,AT1G08260,AT5G13840,AT4G23990,AT3G19050,AT5G51600,AT1G14350…
Cellular Component	GO:0031969	chloroplast membrane	24	288	1.350308e-02	1.107924e-01	AT4G25080,AT4G12470,AT3G59400,AT3G15850,AT3G56940,AT1G44446,AT5G13630,AT5G49730,AT5G49740,AT1G74470,AT2G11810,AT4G12800,AT4G12480,AT5G52570,AT4G12490,AT1G61800,AT1G55673,AT5G20380,AT1G55670,AT2G40400,AT3G16620,AT5G62720,AT4G12500,AT3G17040
Biological Process	GO:0000303	response to superoxide	4	19	1.431968e-02	1.122711e-01	AT1G66380,AT1G66390,AT1G32540,AT1G56650
Biological Process	GO:0006369	termination of RNA polymerase II transcription	2	4	1.467485e-02	1.122711e-01	AT1G66500,AT5G43620
Biological Process	GO:0008544	epidermis development	4	19	1.431968e-02	1.122711e-01	AT1G79840,AT2G37260,AT3G07050,AT1G63650
Biological Process	GO:0009413	response to flooding	2	4	1.467485e-02	1.122711e-01	AT3G43190,AT1G77120
Biological Process	GO:0009913	epidermal cell differentiation	4	19	1.431968e-02	1.122711e-01	AT1G79840,AT2G37260,AT3G07050,AT1G63650
Biological Process	GO:0010030	positive regulation of seed germination	4	19	1.431968e-02	1.122711e-01	AT3G22840,AT3G48990,AT2G43820,AT1G07430
Biological Process	GO:0016051	carbohydrate biosynthetic process	30	382	1.384512e-02	1.122711e-01	AT1G14520,AT3G20440,AT1G74910,AT4G18780,AT1G25150,AT5G17420,AT1G56600,AT1G70090,AT1G23870,AT4G39210,AT4G24000,AT2G33570,AT1G73370,AT1G24170,AT5G10100,AT3G43190,AT1G14080,AT2G22900,AT5G44030,AT1G76560,AT2G18700,AT4G09990,AT4G17770,AT4G23990,AT1G12780,AT1G63180,AT1G78580,AT3G02230,AT2G22190,AT1G60140
Biological Process	GO:0030855	epithelial cell differentiation	4	19	1.431968e-02	1.122711e-01	AT1G63650,AT3G07050,AT2G37260,AT1G79840
Biological Process	GO:0042743	hydrogen peroxide metabolic process	12	114	1.394851e-02	1.122711e-01	AT1G05260,AT3G21770,AT5G42180,AT1G07890,AT3G49110,AT4G35090,AT2G37130,AT4G08390,AT4G18360,AT4G37520,AT2G18150,AT5G64120
Biological Process	GO:0043393	regulation of protein binding	2	4	1.467485e-02	1.122711e-01	AT5G52250,AT2G46830
Biological Process	GO:0044746	amino acid transmembrane export	2	4	1.467485e-02	1.122711e-01	AT2G39510,AT1G01070
Biological Process	GO:0044765	single-organism transport	81	1236	1.372006e-02	1.122711e-01	AT1G73220,AT3G21260,AT2G39510,AT1G79280,AT5G65380,AT1G15180,AT4G23400,AT3G15990,novel.22313,AT1G64720,AT1G14350,AT2G37180,AT1G02520,AT2G28315,AT3G54830,AT3G13980,AT5G53290,AT3G53980,AT2G33210,AT1G44800,AT1G11260,AT3G61430,AT3G22600,AT1G69160,AT1G07430,AT5G13750,AT3G53420,AT4G14330,AT1G08440,AT4G12500,AT2G47800,AT2G37170,AT1G19450,AT5G23660,AT1G25530,AT3G28345,AT4G18210,AT3G14770,AT1G63810,AT5G177…
Biological Process	GO:0070542	response to fatty acid	2	4	1.467485e-02	1.122711e-01	AT2G19590,AT1G12010
Biological Process	GO:0071398	cellular response to fatty acid	2	4	1.467485e-02	1.122711e-01	AT2G19590,AT1G12010
Biological Process	GO:0071474	cellular hyperosmotic response	2	4	1.467485e-02	1.122711e-01	AT1G05675,AT1G05680
Biological Process	GO:0090351	seedling development	17	185	1.447927e-02	1.122711e-01	AT2G43820,AT2G36270,AT1G75390,AT3G22840,AT2G18470,AT3G48990,AT1G07430,AT3G06500,AT1G66350,AT4G36930,AT2G46590,AT1G20450,AT3G27660,AT3G25230,AT5G56010,AT5G17490,AT2G46690
Biological Process	GO:0097298	regulation of nucleus size	2	4	1.467485e-02	1.122711e-01	AT1G67230,AT5G65770
Biological Process	GO:1901527	abscisic acid-activated signaling pathway involved in stomatal movement	2	4	1.467485e-02	1.122711e-01	AT4G20940,AT5G05860
Biological Process	GO:1901957	regulation of cutin biosynthetic process	2	4	1.467485e-02	1.122711e-01	AT1G79700,AT1G64670
Biological Process	GO:1901959	positive regulation of cutin biosynthetic process	2	4	1.467485e-02	1.122711e-01	AT1G64670,AT1G79700
Biological Process	GO:1903428	positive regulation of reactive oxygen species biosynthetic process	2	4	1.467485e-02	1.122711e-01	AT2G05100,AT2G05070
Cellular Component	GO:0008305	integrin complex	2	4	1.467485e-02	1.122711e-01	AT3G28300,AT3G28290
Cellular Component	GO:0009530	primary cell wall	2	4	1.467485e-02	1.122711e-01	AT1G76930,AT1G21310
Cellular Component	GO:0098636	protein complex involved in cell adhesion	2	4	1.467485e-02	1.122711e-01	AT3G28300,AT3G28290
Cellular Component	GO:0098802	plasma membrane receptor complex	2	4	1.467485e-02	1.122711e-01	AT3G28300,AT3G28290
Molecular Function	GO:0004352	glutamate dehydrogenase (NAD+) activity	2	4	1.467485e-02	1.122711e-01	AT3G03910,AT5G18170
Molecular Function	GO:0009979	16:0 monogalactosyldiacylglycerol desaturase activity	2	4	1.467485e-02	1.122711e-01	AT3G15850,AT1G06350
Molecular Function	GO:0016787	hydrolase activity	229	3910	1.447598e-02	1.122711e-01	AT1G41830,AT2G45180,AT4G17770,AT5G39840,AT1G08260,AT1G60140,AT1G53140,AT5G07030,AT4G36360,AT2G22990,AT1G17860,AT3G18600,AT1G51460,AT3G22910,AT1G25510,AT1G80270,AT5G20420,AT1G67820,AT5G11950,AT2G36870,AT1G05490,AT3G04290,AT3G57680,AT1G62710,AT1G35612,AT2G45220,AT2G05920,AT1G32960,AT2G17280,AT3G10720,AT1G70710,AT1G61820,AT1G06720,AT4G10030,AT1G35420,AT5G49360,AT1G18550,AT2G01850,AT1G73920,AT5G19120…
Molecular Function	GO:0018822	nitrile hydratase activity	2	4	1.467485e-02	1.122711e-01	AT5G22300,AT3G44300
Molecular Function	GO:0046423	allene-oxide cyclase activity	2	4	1.467485e-02	1.122711e-01	AT3G25780,AT3G25760
Molecular Function	GO:0046857	oxidoreductase activity, acting on other nitrogenous compounds as donors, with NAD or NADP as acceptor	2	4	1.467485e-02	1.122711e-01	AT1G37130,AT1G77760
Molecular Function	GO:0047720	indoleacetaldoxime dehydratase activity	2	4	1.467485e-02	1.122711e-01	AT2G30766,AT2G30750
Molecular Function	GO:0052638	indole-3-butyrate beta-glucosyltransferase activity	2	4	1.467485e-02	1.122711e-01	AT1G05675,AT1G05680
Molecular Function	GO:0070330	aromatase activity	2	4	1.467485e-02	1.122711e-01	AT1G01600,AT1G63710
Molecular Function	GO:0080061	indole-3-acetonitrile nitrilase activity	2	4	1.467485e-02	1.122711e-01	AT3G44300,AT5G22300
Molecular Function	GO:0016709	oxidoreductase activity, acting on paired donors, with incorporation or reduction of molecular oxygen, NAD(P)H as one donor, and incorporation of one atom of oxygen	19	215	1.491194e-02	1.138652e-01	AT1G11600,AT1G62560,AT1G13710,AT5G07990,AT1G62570,AT5G09970,AT5G07800,AT2G30766,AT1G62540,AT2G30750,AT5G24160,AT3G56940,AT5G25140,AT3G28740,AT5G61290,AT3G26330,AT3G26320,AT2G29090,AT5G44620
Biological Process	GO:0044281	small molecule metabolic process	126	2036	1.495975e-02	1.140106e-01	AT5G05270,AT3G48990,AT1G55920,AT1G77760,AT3G17820,AT3G47800,AT1G72970,AT3G55610,AT4G28680,AT5G50950,AT1G01600,AT5G54060,AT4G20320,AT3G15850,AT2G41220,AT2G38230,AT1G64670,AT3G15450,AT2G31810,AT3G14940,AT5G41670,AT3G48530,AT2G39800,AT4G23600,AT1G53870,AT5G65010,AT1G10700,AT5G65410,AT1G05680,AT5G58780,AT2G43820,AT5G16400,AT1G63180,AT1G62570,AT5G10240,AT3G45060,AT3G10740,AT1G37130,AT3G21560,AT1G50110…
Cellular Component	GO:0043228	non-membrane-bounded organelle	114	1823	1.521743e-02	1.155301e-01	AT1G75780,AT5G55920,AT1G64740,AT3G48500,AT2G28620,AT2G18220,AT3G15460,AT3G12110,AT3G48670,AT3G09710,AT5G60930,AT4G26760,AT5G62410,AT1G79280,AT3G57940,AT1G65010,AT5G23910,AT3G11964,AT3G22790,AT2G37630,AT3G19050,AT1G63810,AT2G29890,AT1G09450,AT4G38950,AT2G34150,AT2G45170,AT5G27120,AT5G26860,AT4G00380,AT3G20150,AT5G37478,AT4G21270,AT2G22610,AT1G64500,AT5G56010,AT3G10310,AT2G31970,AT1G03780,AT3G14595…
Cellular Component	GO:0043232	intracellular non-membrane-bounded organelle	114	1823	1.521743e-02	1.155301e-01	AT1G75780,AT1G64740,AT5G55920,AT2G28620,AT3G48500,AT3G48670,AT3G15460,AT3G12110,AT2G18220,AT4G26760,AT5G60930,AT3G09710,AT3G11964,AT5G23910,AT5G62410,AT3G57940,AT1G65010,AT1G79280,AT3G19050,AT3G22790,AT2G37630,AT2G34150,AT4G38950,AT1G09450,AT1G63810,AT2G29890,AT2G22610,AT3G20150,AT5G37478,AT4G21270,AT4G00380,AT5G26860,AT5G27120,AT2G45170,AT5G56010,AT1G64500,AT2G31970,AT1G03780,AT3G10310,AT2G34640…
Biological Process	GO:0009809	lignin biosynthetic process	9	76	1.541447e-02	1.168022e-01	AT4G39330,AT2G46770,AT1G61820,AT5G20230,AT1G77520,AT1G09500,AT4G01070,AT1G67980,AT1G18140
Biological Process	GO:0000278	mitotic cell cycle	21	246	1.560366e-02	1.180101e-01	AT5G37478,AT5G17420,AT3G25980,AT4G24000,AT1G03780,AT3G23670,AT5G53450,AT2G28620,AT4G26760,AT1G53140,AT1G76540,AT1G14350,AT4G23990,AT3G19050,AT5G51600,AT1G18370,AT5G48600,AT2G33560,AT5G62410,AT1G79280,AT1G08260
Biological Process	GO:0010196	nonphotochemical quenching	3	11	1.622812e-02	1.208873e-01	AT4G10340,AT1G15820,AT1G05207
Biological Process	GO:0033356	UDP-L-arabinose metabolic process	3	11	1.622812e-02	1.208873e-01	AT1G12780,AT1G63180,AT3G02230
Biological Process	GO:1990066	energy quenching	3	11	1.622812e-02	1.208873e-01	AT1G05207,AT1G15820,AT4G10340
Cellular Component	GO:0010369	chromocenter	3	11	1.622812e-02	1.208873e-01	AT5G65770,AT3G25980,AT2G33560
Cellular Component	GO:0031428	box C/D snoRNP complex	3	11	1.622812e-02	1.208873e-01	AT5G27120,AT1G56110,AT4G25630
Molecular Function	GO:0010997	anaphase-promoting complex binding	3	11	1.622812e-02	1.208873e-01	AT5G13840,AT4G33260,AT4G33270
Molecular Function	GO:0016774	phosphotransferase activity, carboxyl group as acceptor	3	11	1.622812e-02	1.208873e-01	AT5G14060,AT2G39800,AT3G55610
Molecular Function	GO:0055106	ubiquitin-protein transferase regulator activity	3	11	1.622812e-02	1.208873e-01	AT4G33270,AT4G33260,AT5G13840
Biological Process	GO:0022402	cell cycle process	31	404	1.686556e-02	1.254000e-01	AT5G51600,AT4G23990,AT3G19050,AT5G62410,AT1G79280,AT1G65010,AT5G48600,AT2G33560,AT1G18370,AT4G05190,AT1G53140,AT4G26760,AT3G02930,AT1G14350,AT1G76540,AT4G27595,AT3G54670,AT3G23670,AT2G31970,AT5G11510,AT4G24000,AT1G03780,AT2G28620,AT4G33790,AT5G37478,AT4G21270,AT1G71830,AT1G12790,AT3G25980,AT5G17420,AT4G37450
Biological Process	GO:0001708	cell fate specification	5	30	1.712417e-02	1.261455e-01	AT4G08150,AT2G37260,AT1G79840,AT1G63650,AT1G11130
Biological Process	GO:0010103	stomatal complex morphogenesis	5	30	1.712417e-02	1.261455e-01	AT4G37810,AT1G04110,AT1G14350,AT5G07180,AT1G75640
Biological Process	GO:0046620	regulation of organ growth	4	20	1.718863e-02	1.261455e-01	AT1G29460,AT1G29450,AT1G13710,AT5G03680
Cellular Component	GO:0009508	plastid chromosome	4	20	1.718863e-02	1.261455e-01	AT3G46780,AT2G46820,AT2G34640,AT3G48500
Cellular Component	GO:0031967	organelle envelope	84	1301	1.715711e-02	1.261455e-01	AT5G42610,AT1G44446,AT2G39730,AT3G13470,AT3G59400,AT3G46780,AT3G47470,AT1G29930,AT4G12490,AT2G08665,AT3G25760,AT3G54890,AT3G17040,AT5G54270,AT3G08920,AT2G34420,AT1G05207,AT5G01530,AT2G41220,AT3G15850,AT4G25080,AT4G12470,AT3G27690,AT1G80270,AT3G25980,AT5G26200,AT3G08940,AT1G61800,AT5G14740,AT2G34430,AT4G12800,AT4G12480,AT2G46820,AT4G35090,AT1G68790,AT1G31330,AT2G05100,AT5G49730,AT1G03780,AT5G64940…
Molecular Function	GO:0004499	N,N-dimethylaniline monooxygenase activity	5	30	1.712417e-02	1.261455e-01	AT1G62570,AT1G62560,AT5G61290,AT5G07800,AT1G62540
Molecular Function	GO:0015154	disaccharide transmembrane transporter activity	4	20	1.718863e-02	1.261455e-01	AT5G50800,AT3G48740,AT4G25010,AT5G23660
Biological Process	GO:0055081	anion homeostasis	6	41	1.726911e-02	1.265018e-01	AT2G41560,AT1G68670,AT3G02040,AT1G21890,AT1G79530,AT1G44800
Cellular Component	GO:0031975	envelope	84	1302	1.745172e-02	1.276036e-01	AT1G30000,AT1G03130,AT5G52570,AT1G79280,AT4G10340,AT5G20380,AT1G16720,AT3G16620,AT1G07180,AT1G06680,AT3G03780,AT1G06430,AT3G01500,AT3G12110,AT2G33210,AT5G13630,AT3G56940,AT1G61520,AT5G49740,AT3G61430,AT2G40100,AT1G74470,AT5G65770,AT5G19940,AT1G55673,AT2G05070,AT4G24450,AT1G52510,AT1G29920,AT1G55670,AT2G40400,AT1G67120,AT4G28755,AT4G12500,AT5G62720,AT1G67230,AT4G28750,AT1G29910,AT5G64940,AT1G03780…
Biological Process	GO:0000302	response to reactive oxygen species	17	189	1.753693e-02	1.278903e-01	AT1G66380,AT1G05680,AT1G32540,AT1G56650,AT3G25190,AT5G63160,AT4G36450,AT1G51400,AT3G48360,AT4G08390,AT1G77120,AT1G73260,AT2G19590,AT5G52310,AT1G66390,AT1G07890,AT1G05675
Biological Process	GO:0009404	toxin metabolic process	8	65	1.755547e-02	1.278903e-01	AT4G27260,AT1G10360,AT5G62480,AT5G17220,AT1G78370,AT2G30766,AT2G30750,AT2G02930
Biological Process	GO:1903047	mitotic cell cycle process	19	219	1.778021e-02	1.292899e-01	AT4G24000,AT1G03780,AT3G23670,AT2G28620,AT5G37478,AT5G17420,AT3G25980,AT3G19050,AT4G23990,AT5G51600,AT1G18370,AT5G48600,AT2G33560,AT1G79280,AT5G62410,AT4G26760,AT1G53140,AT1G76540,AT1G14350
Biological Process	GO:0009749	response to glucose	7	53	1.790079e-02	1.297221e-01	AT5G49450,AT5G41670,AT3G47340,AT1G74670,AT5G28770,AT1G61800,AT3G43190
Molecular Function	GO:0016798	hydrolase activity, acting on glycosyl bonds	37	503	1.790512e-02	1.297221e-01	AT4G14130,AT5G08000,AT3G60130,AT3G20440,AT4G21760,AT4G35190,AT3G13790,AT1G45191,AT4G18340,AT4G02290,AT4G25810,AT5G49360,AT5G55700,AT1G65590,AT2G01850,AT4G03210,AT2G43620,AT1G61820,AT1G70710,AT5G56870,AT4G34860,AT3G13750,AT4G09020,AT3G06500,AT1G32170,AT1G13635,AT5G63800,AT2G36870,AT5G57550,AT4G30280,AT1G60590,AT5G11950,AT1G10640,AT4G36360,AT3G23730,AT3G10740,AT1G30000
Biological Process	GO:0032870	cellular response to hormone stimulus	64	957	1.804126e-02	1.304699e-01	AT3G11410,AT3G63300,AT1G66380,AT1G29460,AT2G02930,AT1G75750,AT4G18780,AT4G09820,AT1G12110,AT1G29450,AT2G41370,AT1G71830,AT2G14900,AT1G63650,AT2G26980,AT3G50750,AT5G41790,AT1G05680,AT1G80440,AT1G66390,AT5G54060,AT1G73590,AT5G17300,AT3G48360,AT5G17490,AT1G70510,AT1G56650,AT2G05070,AT3G16770,AT1G76540,AT4G28140,AT4G36260,AT4G20940,AT5G51190,AT3G59940,AT3G15500,AT5G28770,AT1G79700,AT2G18470,AT1G05675…
Molecular Function	GO:0016817	hydrolase activity, acting on acid anhydrides	64	958	1.840046e-02	1.328252e-01	AT5G54910,AT5G52882,AT2G47500,AT2G36200,AT3G23670,AT5G55520,AT3G44050,AT1G18550,AT5G66310,AT3G55110,AT1G06720,AT1G05490,AT5G20420,AT5G54670,AT5G17760,AT5G39840,AT2G29550,AT3G18600,AT1G51460,AT3G22910,AT5G21930,AT3G07050,AT1G53140,AT1G43910,AT2G47800,AT5G56010,AT3G10310,AT3G28345,AT4G30250,AT2G31970,AT4G26660,AT4G38950,AT5G26860,AT4G21270,AT3G20150,AT2G22610,AT1G59540,AT1G18370,AT4G16630,AT1G14250…
Biological Process	GO:0006811	ion transport	61	908	1.893807e-02	1.362097e-01	novel.8984,AT5G49740,AT2G28315,AT3G54830,AT3G12750,AT1G21890,AT2G47160,AT3G06130,AT5G52050,AT2G41560,AT1G44800,AT1G12940,AT3G61430,AT1G07430,AT5G59030,AT5G23980,AT5G47560,AT3G45060,AT1G73220,AT1G61800,AT1G23000,AT2G39510,AT4G24230,AT4G02700,AT5G52740,AT3G15990,AT4G23400,AT3G22910,AT2G45960,AT1G01070,AT1G64720,AT5G21930,AT4G22120,AT3G27170,AT5G20380,AT3G25190,AT2G37180,AT1G74810,AT5G49730,AT2G3717…
Cellular Component	GO:0042170	plastid membrane	24	297	1.892223e-02	1.362097e-01	AT4G12490,AT1G55673,AT1G61800,AT5G52570,AT4G12800,AT4G12480,AT3G17040,AT4G12500,AT5G62720,AT1G55670,AT3G16620,AT2G40400,AT5G20380,AT5G49740,AT5G49730,AT3G56940,AT1G44446,AT5G13630,AT4G25080,AT4G12470,AT3G59400,AT3G15850,AT2G11810,AT1G74470
Molecular Function	GO:0050661	NADP binding	8	66	1.910896e-02	1.371899e-01	AT2G37770,AT1G62540,AT1G79530,AT1G62560,AT1G62570,AT1G76490,AT5G07800,AT5G61290
Biological Process	GO:0051239	regulation of multicellular organismal process	38	522	1.922816e-02	1.377960e-01	AT3G22840,AT1G20160,AT1G13710,AT1G29460,AT5G03680,AT4G26540,AT5G10140,AT2G31380,AT2G42200,AT1G20450,AT2G46690,AT5G15850,AT5G56010,AT5G52310,AT1G11130,AT1G29450,AT1G66350,AT2G36270,AT2G43820,AT1G79280,AT4G34530,AT1G08260,AT3G02380,AT5G57660,AT1G14350,AT3G01500,AT3G07050,AT5G03840,AT5G17490,AT5G05690,AT1G07430,AT5G44190,AT3G48990,AT1G79840,AT5G45830,AT3G06500,AT1G65480,AT4G36930
Molecular Function	GO:0004553	hydrolase activity, hydrolyzing O-glycosyl compounds	34	457	1.939847e-02	1.387656e-01	AT5G57550,AT2G36870,AT4G30280,AT1G60590,AT4G09020,AT3G06500,AT1G32170,AT5G63800,AT3G23730,AT3G10740,AT1G30000,AT1G10640,AT4G36360,AT3G13790,AT1G45191,AT4G18340,AT4G02290,AT4G14130,AT5G08000,AT3G60130,AT4G21760,AT3G20440,AT4G34860,AT5G56870,AT3G13750,AT5G55700,AT5G49360,AT4G25810,AT2G01850,AT1G65590,AT4G03210,AT1G70710,AT1G61820,AT2G43620
Biological Process	GO:0006563	L-serine metabolic process	5	31	1.957886e-02	1.395522e-01	AT1G55920,AT4G34200,AT5G28020,AT4G35630,AT1G17745
Biological Process	GO:0015706	nitrate transport	5	31	1.957886e-02	1.395522e-01	AT3G45060,AT1G12940,AT1G12110,AT3G27170,AT5G40890
Biological Process	GO:0008643	carbohydrate transport	14	148	1.991448e-02	1.409305e-01	AT3G48740,AT4G04750,AT1G77210,AT3G14770,AT1G11260,AT5G27350,AT4G36670,AT4G25010,AT5G23660,AT5G50800,AT2G28315,AT1G19450,AT1G73220,AT1G61800
Biological Process	GO:0009888	tissue development	43	606	1.989721e-02	1.409305e-01	AT1G79840,AT3G06500,AT5G19740,AT5G65530,AT5G39660,AT3G06020,AT3G01140,AT3G01500,AT2G28250,AT3G07050,AT2G31160,AT5G07180,AT1G14350,AT1G62990,AT5G23940,AT4G08150,AT1G62360,AT5G09970,AT4G37750,AT4G09820,AT2G41370,AT1G11130,AT1G75640,AT2G32280,AT5G48160,AT2G27990,AT2G35350,AT4G37810,AT2G36120,AT1G63650,AT5G61480,AT2G01850,AT1G76540,AT4G26540,AT1G23380,AT1G04110,AT1G04160,AT2G37260,AT3G63300,AT4G24540…
Molecular Function	GO:0051536	iron-sulfur cluster binding	14	148	1.991448e-02	1.409305e-01	AT4G15690,AT5G18600,AT2G41220,AT4G15670,AT4G25910,AT4G15700,AT1G44446,AT1G08260,AT3G21460,AT1G03020,AT2G27510,AT4G34350,AT1G03850,AT4G15660
Molecular Function	GO:0051540	metal cluster binding	14	148	1.991448e-02	1.409305e-01	AT4G15660,AT1G03850,AT4G34350,AT2G27510,AT3G21460,AT1G03020,AT1G08260,AT1G44446,AT4G25910,AT4G15700,AT4G15670,AT4G15690,AT5G18600,AT2G41220
Biological Process	GO:1902578	single-organism localization	82	1275	1.998531e-02	1.411797e-01	AT5G27350,AT4G04750,novel.8984,AT1G64670,AT5G50800,AT1G21890,AT1G73590,AT1G08560,AT5G52050,AT4G22490,AT4G12470,AT2G45960,AT1G01070,AT1G51460,AT1G62510,AT5G47560,AT1G61800,AT1G28230,AT4G24230,AT5G41790,AT4G02700,AT2G45180,AT4G12480,AT1G62500,AT1G29450,AT4G03510,AT4G31730,AT4G22467,AT4G29070,AT4G25010,AT5G57685,AT5G01870,AT1G77210,AT3G48740,AT4G24540,AT5G59320,AT4G12490,AT1G29460,AT3G08770,AT2G4333…
Biological Process	GO:0000305	response to oxygen radical	4	21	2.039138e-02	1.422730e-01	AT1G56650,AT1G32540,AT1G66390,AT1G66380
Biological Process	GO:0009311	oligosaccharide metabolic process	12	120	2.019667e-02	1.422730e-01	AT4G17770,AT1G60140,AT4G34860,AT2G22190,AT1G78580,AT5G10100,AT3G43190,AT1G73370,AT1G25150,AT1G23870,AT3G06500,AT2G18700
Biological Process	GO:0009937	regulation of gibberellic acid mediated signaling pathway	4	21	2.039138e-02	1.422730e-01	AT1G66350,AT5G17490,AT4G36260,AT1G07430
Biological Process	GO:2000026	regulation of multicellular organismal development	35	475	2.036608e-02	1.422730e-01	AT5G56010,AT2G46690,AT5G15850,AT1G20450,AT2G42200,AT1G11130,AT1G66350,AT5G52310,AT3G22840,AT1G20160,AT5G10140,AT2G31380,AT4G26540,AT5G03680,AT5G05690,AT5G17490,AT5G03840,AT3G06500,AT4G36930,AT1G65480,AT5G45830,AT3G48990,AT1G79840,AT1G07430,AT5G44190,AT1G79280,AT4G34530,AT1G08260,AT2G43820,AT2G36270,AT3G01500,AT3G07050,AT3G02380,AT5G57660,AT1G14350
Molecular Function	GO:0004565	beta-galactosidase activity	4	21	2.039138e-02	1.422730e-01	AT4G36360,AT5G63800,AT3G13750,AT5G56870
Molecular Function	GO:0008266	poly(U) RNA binding	4	21	2.039138e-02	1.422730e-01	AT1G68010,AT1G06680,AT5G66570,AT3G50820
Molecular Function	GO:0016818	hydrolase activity, acting on acid anhydrides, in phosphorus-containing anhydrides	63	946	2.036798e-02	1.422730e-01	AT1G43910,AT5G52882,AT5G56010,AT5G54910,AT2G47800,AT2G36200,AT3G10310,AT3G28345,AT2G47500,AT2G31970,AT5G55520,AT3G23670,AT4G30250,AT4G26660,AT3G44050,AT4G38950,AT5G26860,AT2G22610,AT4G21270,AT3G20150,AT1G59540,AT4G27180,AT1G18370,AT4G16630,AT1G14250,AT4G14330,AT1G04160,AT1G18550,AT3G03060,AT5G66310,AT4G05190,AT1G72250,AT2G18230,AT1G06720,AT1G67120,AT3G55110,AT5G19470,AT2G28620,AT1G05490,AT5G20420…
Biological Process	GO:0009938	negative regulation of gibberellic acid mediated signaling pathway	3	12	2.082606e-02	1.440379e-01	AT1G66350,AT4G36260,AT5G17490
Biological Process	GO:0043090	amino acid import	3	12	2.082606e-02	1.440379e-01	AT2G39510,AT1G21890,AT1G44800
Biological Process	GO:0051443	positive regulation of ubiquitin-protein transferase activity	3	12	2.082606e-02	1.440379e-01	AT4G33270,AT5G13840,AT4G33260
Biological Process	GO:0071329	cellular response to sucrose stimulus	3	12	2.082606e-02	1.440379e-01	AT1G56650,AT1G66390,AT1G66380
Molecular Function	GO:0015296	anion:cation symporter activity	3	12	2.082606e-02	1.440379e-01	AT5G47560,AT3G27170,AT5G40890
Biological Process	GO:0044702	single organism reproductive process	108	1738	2.092108e-02	1.444429e-01	AT2G31160,AT3G02380,AT4G31610,AT1G14350,AT2G22900,AT2G46770,AT5G02190,AT5G62410,AT2G39510,AT1G79530,AT1G79280,AT1G65010,AT4G37750,AT5G65380,AT4G13575,AT5G05860,AT2G37630,AT1G62360,AT2G36270,AT3G20810,AT5G23940,AT5G55820,AT1G31770,AT5G45830,AT4G36930,AT1G65480,AT2G38110,AT1G07430,AT5G63800,AT1G49320,AT4G34200,AT5G53290,AT4G36260,AT3G18000,AT1G17420,AT4G13560,AT1G70510,AT3G44750,AT1G78580,AT2G37260…
Biological Process	GO:0015711	organic anion transport	17	193	2.107034e-02	1.452204e-01	AT1G44800,AT5G57685,AT1G25530,AT5G52050,AT4G29070,AT1G21890,AT4G31730,AT3G54830,novel.8984,AT2G28315,AT1G64720,AT1G08440,AT1G01070,AT4G24230,AT2G39510,AT1G61800,AT5G47560
Molecular Function	GO:0005524	ATP binding	155	2587	2.122196e-02	1.460115e-01	AT5G24080,AT5G54670,AT1G10700,AT5G17760,AT5G07180,AT5G21930,AT3G52910,AT5G65530,AT4G20320,AT3G13062,AT4G26090,AT3G48990,AT4G22130,AT5G48600,AT2G47240,AT5G53660,AT5G61480,AT5G66310,AT3G55110,AT3G51740,AT5G41740,AT5G43020,AT5G54910,AT2G47500,AT3G13470,AT2G39730,AT2G36200,AT3G23670,novel.15375,AT3G17510,AT5G38850,AT1G73220,AT3G19050,AT1G55200,AT1G16130,AT4G02930,AT1G06430,AT5G45490,AT5G13630,AT4G232…
Biological Process	GO:0009607	response to biotic stimulus	89	1402	2.130741e-02	1.463453e-01	AT2G41560,AT4G23290,AT3G30775,AT3G25780,AT5G53120,AT2G38870,AT3G09525,AT4G23180,AT3G53810,novel.22313,AT2G37630,AT1G49430,AT1G02205,AT2G18150,AT3G44300,AT5G44030,AT2G25620,AT1G06680,AT3G01500,AT4G18210,AT1G73260,AT5G49450,AT5G56010,AT2G47800,AT2G34930,AT2G39200,AT5G66570,AT2G30750,AT5G52310,AT5G60270,AT3G52920,AT5G25110,AT2G43510,AT1G65060,AT4G18360,AT1G20160,AT5G64120,AT1G56650,AT1G32540,AT1G182…
Biological Process	GO:0000154	rRNA modification	6	43	2.148658e-02	1.473206e-01	AT1G56110,AT3G57940,AT4G25630,AT5G55920,AT3G57150,AT5G27120
Molecular Function	GO:0016462	pyrophosphatase activity	62	933	2.210371e-02	1.512902e-01	AT5G54910,AT2G47800,AT5G56010,AT5G52882,AT1G43910,AT3G23670,AT5G55520,AT4G30250,AT2G31970,AT3G10310,AT3G28345,AT2G47500,AT2G36200,AT4G38950,AT3G44050,AT4G26660,AT4G21270,AT3G20150,AT2G22610,AT5G26860,AT4G16630,AT1G18370,AT4G27180,AT1G59540,AT1G04160,AT4G14330,AT3G03060,AT1G18550,AT3G55110,AT1G06720,AT1G67120,AT5G66310,AT1G72250,AT4G05190,AT2G18230,AT1G05490,AT2G28620,AT5G19470,AT2G41560,AT5G20420…
Molecular Function	GO:0031418	L-ascorbic acid binding	5	32	2.225321e-02	1.520508e-01	AT2G19590,AT1G12010,AT5G08640,AT3G51240,AT4G22880
Biological Process	GO:0010051	xylem and phloem pattern formation	8	68	2.250555e-02	1.535103e-01	AT3G63300,AT2G36120,AT4G08150,AT2G32280,AT1G73590,AT1G31770,AT4G36260,AT1G11130
Biological Process	GO:0009832	plant-type cell wall biogenesis	15	165	2.260828e-02	1.537099e-01	AT4G24000,AT1G62990,AT5G15630,AT4G23990,AT1G78580,AT2G36570,AT5G60490,AT5G57550,AT3G02230,AT2G46770,AT1G14080,AT5G44030,AT4G18780,AT5G03170,AT5G17420
Biological Process	GO:0016043	cellular component organization	178	3013	2.261238e-02	1.537099e-01	AT3G02230,AT1G18620,AT5G65770,AT1G65060,AT1G76540,AT4G30690,AT3G18000,AT4G05190,AT5G40450,AT3G44750,AT1G67120,AT1G21310,AT5G56010,AT2G21140,AT2G37170,AT4G24000,AT1G03780,AT4G30250,AT5G23660,AT4G17340,AT5G54510,AT1G09450,AT1G53830,AT1G75640,AT1G12790,AT1G70090,AT1G11130,AT1G04770,AT5G66570,AT5G37478,AT4G21270,AT1G65010,AT5G62410,AT1G79280,AT3G23730,AT3G28290,AT4G23400,AT4G38470,AT1G73010,AT5G23940…
Biological Process	GO:0006537	glutamate biosynthetic process	2	5	2.363148e-02	1.545405e-01	AT3G30775,AT2G41220
Biological Process	GO:0016337	single organismal cell-cell adhesion	2	5	2.363148e-02	1.545405e-01	AT3G28290,AT3G28300
Biological Process	GO:0033358	UDP-L-arabinose biosynthetic process	2	5	2.363148e-02	1.545405e-01	AT1G12780,AT1G63180
Biological Process	GO:0042550	photosystem I stabilization	2	5	2.363148e-02	1.545405e-01	AT1G55670,AT1G55673
Biological Process	GO:0043617	cellular response to sucrose starvation	2	5	2.363148e-02	1.545405e-01	AT3G13450,AT3G47340
Biological Process	GO:0045226	extracellular polysaccharide biosynthetic process	2	5	2.363148e-02	1.545405e-01	AT1G63180,AT1G12780
Biological Process	GO:0045227	capsule polysaccharide biosynthetic process	2	5	2.363148e-02	1.545405e-01	AT1G63180,AT1G12780
Biological Process	GO:0045230	capsule organization	2	5	2.363148e-02	1.545405e-01	AT1G63180,AT1G12780
Biological Process	GO:0046379	extracellular polysaccharide metabolic process	2	5	2.363148e-02	1.545405e-01	AT1G12780,AT1G63180
Biological Process	GO:0080029	cellular response to boron-containing substance levels	2	5	2.363148e-02	1.545405e-01	AT1G74810,AT1G80760
Biological Process	GO:0098602	single organism cell adhesion	2	5	2.363148e-02	1.545405e-01	AT3G28300,AT3G28290
Cellular Component	GO:0033597	mitotic checkpoint complex	2	5	2.363148e-02	1.545405e-01	AT4G33270,AT4G33260
Cellular Component	GO:0043235	receptor complex	2	5	2.363148e-02	1.545405e-01	AT3G28290,AT3G28300
Molecular Function	GO:0000257	nitrilase activity	2	5	2.363148e-02	1.545405e-01	AT3G44300,AT5G22300
Molecular Function	GO:0003863	3-methyl-2-oxobutanoate dehydrogenase (2-methylpropanoyl-transferring) activity	2	5	2.363148e-02	1.545405e-01	AT5G09300,AT3G13450
Molecular Function	GO:0015186	L-glutamine transmembrane transporter activity	2	5	2.363148e-02	1.545405e-01	AT2G39510,AT1G01070
Molecular Function	GO:0016639	oxidoreductase activity, acting on the CH-NH2 group of donors, NAD or NADP as acceptor	2	5	2.363148e-02	1.545405e-01	AT5G18170,AT3G03910
Molecular Function	GO:0016712	oxidoreductase activity, acting on paired donors, with incorporation or reduction of molecular oxygen, reduced flavin or flavoprotein as one donor, and incorporation of one atom of oxygen	2	5	2.363148e-02	1.545405e-01	AT1G63710,AT1G01600
Molecular Function	GO:0016815	hydrolase activity, acting on carbon-nitrogen (but not peptide) bonds, in nitriles	2	5	2.363148e-02	1.545405e-01	AT5G22300,AT3G44300
Molecular Function	GO:0022857	transmembrane transporter activity	80	1249	2.325578e-02	1.545405e-01	AT3G25190,AT5G20380,AT2G37180,AT1G02520,AT5G52860,AT4G22120,AT3G17660,AT4G23400,AT3G15990,AT1G15180,AT1G31770,AT3G21670,AT2G39510,AT5G65380,AT1G73220,AT1G07430,AT5G13750,AT3G09525,AT3G61430,AT1G44800,AT1G12940,AT1G11260,AT2G41560,AT3G54830,AT3G12750,AT2G28315,AT3G30340,AT1G80760,AT5G13740,AT1G08440,AT3G53420,AT3G56620,AT5G17700,AT3G14770,AT3G28345,AT4G18210,AT4G17340,AT5G23660,AT1G25530,AT5G64410…
Molecular Function	GO:0031404	chloride ion binding	2	5	2.363148e-02	1.545405e-01	AT5G40890,AT3G27170
Molecular Function	GO:0050373	UDP-arabinose 4-epimerase activity	2	5	2.363148e-02	1.545405e-01	AT1G12780,AT1G63180
Molecular Function	GO:0050736	O-malonyltransferase activity	2	5	2.363148e-02	1.545405e-01	AT3G29670,AT3G29590
Molecular Function	GO:0017111	nucleoside-triphosphatase activity	59	885	2.371792e-02	1.548503e-01	AT1G18370,AT4G16630,AT4G27180,AT1G59540,AT1G04160,AT4G14330,AT3G03060,AT1G18550,AT3G55110,AT1G06720,AT1G67120,AT4G05190,AT5G66310,AT1G72250,AT5G54910,AT2G47800,AT5G56010,AT5G52882,AT1G43910,AT5G55520,AT4G30250,AT3G23670,AT2G31970,AT3G28345,AT2G47500,AT3G10310,AT2G36200,AT4G38950,AT4G26660,AT3G44050,AT4G21270,AT3G20150,AT2G22610,AT5G26860,AT5G23910,AT5G54670,AT5G17760,AT5G39840,AT1G31770,AT3G19050…
Biological Process	GO:0048826	cotyledon morphogenesis	4	22	2.393696e-02	1.555118e-01	AT1G31770,AT1G73590,AT2G32280,AT2G36120
Biological Process	GO:0060429	epithelium development	4	22	2.393696e-02	1.555118e-01	AT3G07050,AT1G63650,AT1G79840,AT2G37260
Molecular Function	GO:0015157	oligosaccharide transmembrane transporter activity	4	22	2.393696e-02	1.555118e-01	AT5G23660,AT3G48740,AT4G25010,AT5G50800
Cellular Component	GO:0009543	chloroplast thylakoid lumen	9	82	2.421897e-02	1.568297e-01	AT3G50820,AT1G12250,AT1G51400,AT4G26555,AT5G66570,AT3G57680,AT2G40400,AT1G03600,AT1G06680
Cellular Component	GO:0031978	plastid thylakoid lumen	9	82	2.421897e-02	1.568297e-01	AT1G12250,AT1G51400,AT3G50820,AT1G03600,AT1G06680,AT5G66570,AT4G26555,AT3G57680,AT2G40400
Biological Process	GO:0010087	phloem or xylem histogenesis	8	69	2.435412e-02	1.574476e-01	AT1G62990,AT4G08150,AT2G32280,AT3G63300,AT2G36120,AT5G61480,AT2G01850,AT2G28250
Biological Process	GO:0022900	electron transport chain	13	138	2.501652e-02	1.614666e-01	AT5G49730,AT5G49740,AT1G55673,AT4G22890,AT1G08380,AT3G50820,AT3G15850,AT2G46820,AT1G06430,AT2G27510,AT2G05620,AT5G66570,AT1G55670
Biological Process	GO:0052386	cell wall thickening	5	33	2.515346e-02	1.620865e-01	AT5G44030,AT4G18780,AT5G50800,AT5G17420,AT5G08000
Biological Process	GO:0007094	mitotic spindle assembly checkpoint	3	13	2.606150e-02	1.634204e-01	AT2G33560,AT1G79280,AT3G25980
Biological Process	GO:0015698	inorganic anion transport	11	110	2.546438e-02	1.634204e-01	AT5G40890,AT2G47160,AT4G02700,AT3G15990,AT3G45060,AT1G74810,AT3G23430,AT3G27170,AT1G80760,AT1G12110,AT1G12940
Biological Process	GO:0031398	positive regulation of protein ubiquitination	3	13	2.606150e-02	1.634204e-01	AT4G33270,AT4G33260,AT5G13840
Biological Process	GO:0031577	spindle checkpoint	3	13	2.606150e-02	1.634204e-01	AT2G33560,AT3G25980,AT1G79280
Biological Process	GO:0033046	negative regulation of sister chromatid segregation	3	13	2.606150e-02	1.634204e-01	AT1G79280,AT3G25980,AT2G33560
Biological Process	GO:0033048	negative regulation of mitotic sister chromatid segregation	3	13	2.606150e-02	1.634204e-01	AT2G33560,AT1G79280,AT3G25980
Biological Process	GO:0045841	negative regulation of mitotic metaphase/anaphase transition	3	13	2.606150e-02	1.634204e-01	AT1G79280,AT3G25980,AT2G33560
Biological Process	GO:0051985	negative regulation of chromosome segregation	3	13	2.606150e-02	1.634204e-01	AT1G79280,AT3G25980,AT2G33560
Biological Process	GO:0071173	spindle assembly checkpoint	3	13	2.606150e-02	1.634204e-01	AT2G33560,AT1G79280,AT3G25980
Biological Process	GO:0071174	mitotic spindle checkpoint	3	13	2.606150e-02	1.634204e-01	AT3G25980,AT1G79280,AT2G33560
Biological Process	GO:0071324	cellular response to disaccharide stimulus	3	13	2.606150e-02	1.634204e-01	AT1G56650,AT1G66380,AT1G66390
Biological Process	GO:1902100	negative regulation of metaphase/anaphase transition of cell cycle	3	13	2.606150e-02	1.634204e-01	AT2G33560,AT3G25980,AT1G79280
Biological Process	GO:1903322	positive regulation of protein modification by small protein conjugation or removal	3	13	2.606150e-02	1.634204e-01	AT4G33270,AT4G33260,AT5G13840
Biological Process	GO:1904666	regulation of ubiquitin protein ligase activity	3	13	2.606150e-02	1.634204e-01	AT4G33270,AT5G13840,AT4G33260
Biological Process	GO:1905819	negative regulation of chromosome separation	3	13	2.606150e-02	1.634204e-01	AT2G33560,AT1G79280,AT3G25980
Biological Process	GO:2000816	negative regulation of mitotic sister chromatid separation	3	13	2.606150e-02	1.634204e-01	AT3G25980,AT1G79280,AT2G33560
Cellular Component	GO:0034702	ion channel complex	3	13	2.606150e-02	1.634204e-01	AT2G24240,AT5G40890,AT3G27170
Molecular Function	GO:0016747	transferase activity, transferring acyl groups other than amino-acyl groups	29	387	2.674667e-02	1.674519e-01	AT2G38995,AT2G39980,AT2G22980,AT5G23940,AT1G03940,AT3G29670,AT3G57940,AT2G22990,AT2G28630,AT1G65450,AT1G03495,AT4G01950,AT5G56840,AT3G06080,AT1G29050,AT5G63160,AT3G54260,AT5G04530,AT3G29590,AT3G48360,AT2G34070,AT1G55920,AT5G22490,AT5G37300,AT5G63550,AT5G16410,AT2G38110,AT3G10450,AT1G35290
Cellular Component	GO:0009654	photosystem II oxygen evolving complex	4	23	2.783254e-02	1.739753e-01	AT1G06680,AT2G30790,AT3G50820,AT5G66570
Biological Process	GO:0010374	stomatal complex development	7	58	2.806700e-02	1.748892e-01	AT1G75640,AT5G07180,AT1G04110,AT1G20160,AT1G14350,AT4G37810,AT3G01500
Cellular Component	GO:0009295	nucleoid	7	58	2.806700e-02	1.748892e-01	AT5G26860,AT1G69200,AT5G39840,AT3G46780,AT3G48500,AT2G46820,AT2G34640
Biological Process	GO:0090698	post-embryonic plant morphogenesis	16	185	2.864677e-02	1.779422e-01	AT4G37810,AT2G36120,AT5G05690,AT2G32280,AT1G73590,AT1G59640,AT1G75640,AT2G41370,AT1G49430,AT1G31770,AT5G07180,AT1G04110,AT1G14350,AT3G07050,AT1G70510,AT5G03680
Molecular Function	GO:0016853	isomerase activity	24	309	2.864120e-02	1.779422e-01	AT4G31810,AT1G15410,AT1G13700,AT1G53870,AT4G26555,AT4G25340,AT1G63180,AT3G12345,AT3G02230,AT2G44070,AT3G25760,AT1G12780,AT3G57150,AT5G63190,AT3G45130,AT5G05270,AT3G47800,AT4G31210,AT5G57655,AT3G25230,AT3G61610,AT3G25780,AT1G75690,AT5G66230
Biological Process	GO:0009555	pollen development	25	325	2.871074e-02	1.780605e-01	AT1G67360,AT1G71830,AT3G53810,AT1G12790,AT3G55610,AT5G59030,AT1G47270,AT4G33790,AT5G50800,AT3G48360,AT5G05690,AT1G31070,AT5G63160,AT2G37950,AT4G34200,AT1G34355,AT3G23670,AT1G17420,AT2G39800,AT3G18000,AT1G79530,AT3G02230,AT1G18370,AT1G63180,AT1G65060
Molecular Function	GO:0015562	efflux transmembrane transporter activity	6	46	2.903319e-02	1.797790e-01	AT1G44800,AT1G74810,AT1G73590,AT2G47160,AT1G02520,AT3G28345
Molecular Function	GO:0004601	peroxidase activity	13	141	2.918268e-02	1.804227e-01	AT1G05260,AT3G21770,AT2G02930,AT1G07890,AT5G42180,AT3G49110,AT4G35090,AT2G37130,AT4G08390,AT4G37520,AT2G18150,AT2G25080,AT5G64120
Biological Process	GO:0019222	regulation of metabolic process	210	3630	2.964962e-02	1.830241e-01	AT1G61800,AT4G26630,AT3G23290,AT5G65410,AT4G17810,AT5G56840,AT3G50750,AT1G73870,AT4G33270,AT5G17300,AT5G28540,AT5G63160,AT3G05690,AT4G31620,AT5G50010,AT3G21870,AT5G42020,AT3G50820,AT5G06980,AT2G43500,AT2G38090,AT2G21650,AT5G44190,AT5G26660,AT5G01840,AT5G43990,AT3G22840,AT5G03470,AT5G10140,AT1G25550,AT5G20230,AT4G34590,AT5G03680,AT1G68670,AT1G77920,AT4G33260,AT5G15850,AT2G16485,AT4G31730,AT1G63650…
Biological Process	GO:0006865	amino acid transport	9	85	2.975388e-02	1.833820e-01	AT1G44800,AT1G01070,AT1G25530,AT5G57685,novel.8984,AT1G21890,AT2G39510,AT4G31730,AT3G54830
Biological Process	GO:0071495	cellular response to endogenous stimulus	64	984	2.997631e-02	1.844660e-01	AT3G25190,AT5G44030,AT5G25390,AT2G20880,AT2G36270,AT5G05860,AT5G13330,AT5G25190,AT1G07430,AT1G69160,AT5G45830,AT5G12330,AT4G16750,AT5G53290,AT3G13980,AT1G56650,AT2G05070,AT1G70510,AT4G28140,AT4G36260,AT3G16770,AT1G76540,AT3G15500,AT3G59940,AT5G51190,AT4G20940,AT2G18470,AT5G28770,AT1G79700,AT1G05675,AT5G54510,AT1G43160,AT1G28360,AT1G66350,AT3G28345,AT1G36060,AT2G46690,AT1G74670,AT2G05100,AT3G50750…
Biological Process	GO:0003006	developmental process involved in reproduction	101	1640	3.066500e-02	1.884115e-01	AT2G38110,AT1G07430,AT5G63800,AT5G45830,AT4G36930,AT1G65480,AT4G34200,AT5G53290,AT1G49320,AT2G22900,AT5G02190,AT2G46770,AT4G31610,AT1G14350,AT2G31160,AT3G02380,AT3G20810,AT5G05860,AT2G36270,AT2G37630,AT1G62360,AT1G31770,AT5G55820,AT1G01060,AT5G23940,AT4G13575,AT5G65380,AT4G37750,AT2G39510,AT1G79530,AT1G79280,AT1G65010,AT1G12790,AT1G66350,AT1G11130,AT2G32280,AT5G48160,AT2G42200,AT4G37300,AT5G49450…
Molecular Function	GO:0016616	oxidoreductase activity, acting on the CH-OH group of donors, NAD or NADP as acceptor	14	157	3.112105e-02	1.909175e-01	AT1G77120,AT4G34200,AT1G76490,AT1G19400,AT5G42800,AT5G41670,AT4G39330,AT1G30760,AT1G17745,AT2G37770,AT1G75180,AT1G09500,AT3G04000,AT1G68010
Biological Process	GO:0009646	response to absence of light	5	35	3.165301e-02	1.938808e-01	AT5G20230,AT5G18170,AT4G24230,AT3G13450,AT3G47340
Biological Process	GO:0006353	DNA-templated transcription, termination	4	24	3.208349e-02	1.941174e-01	AT2G41550,AT5G43620,AT1G66500,AT4G18740
Biological Process	GO:0014070	response to organic cyclic compound	31	426	3.206056e-02	1.941174e-01	AT2G05520,AT5G02840,AT4G08950,AT1G77120,AT5G11510,AT1G73260,AT5G63160,AT2G03760,AT1G69440,AT3G48360,novel.13753,AT5G17490,AT2G40130,AT3G04290,AT1G75750,AT4G18780,AT1G76930,AT1G66350,AT1G71830,AT1G43160,AT1G01060,AT2G37630,AT1G74650,AT5G13330,AT2G46830,AT2G40400,AT3G50750,AT1G71030,AT3G09600,AT5G44030,AT1G57560
Biological Process	GO:0019747	regulation of isoprenoid metabolic process	4	24	3.208349e-02	1.941174e-01	AT4G13830,AT1G64670,AT5G65410,AT4G18780
Biological Process	GO:0022414	reproductive process	115	1895	3.197272e-02	1.941174e-01	AT2G37260,AT2G46830,AT1G78580,AT1G70510,AT3G44750,AT4G36260,AT3G18000,AT1G17420,AT4G13560,AT2G42200,AT4G37300,AT5G48160,AT2G32280,AT5G49450,AT5G23660,AT1G59640,AT2G31970,AT5G67110,AT1G34355,AT2G02850,AT5G56010,AT2G36120,AT4G21270,AT1G12790,AT1G11130,AT1G66350,AT5G05860,AT1G62360,AT2G37630,AT2G36270,AT3G20810,AT5G23940,AT1G01060,AT1G31770,AT5G55820,AT5G62410,AT1G79530,AT2G39510,AT1G79280,AT1G65010…
Biological Process	GO:0046323	glucose import	6	47	3.189068e-02	1.941174e-01	AT1G77210,AT1G19450,AT5G27350,AT1G11260,AT4G36670,AT4G04750
Biological Process	GO:0050794	regulation of cellular process	314	5585	3.174958e-02	1.941174e-01	AT2G38090,AT5G06980,AT5G50010,AT4G31620,AT3G05690,AT5G17300,AT5G16400,AT5G18600,AT3G23290,AT1G08260,AT4G36180,AT4G33270,AT4G35090,AT5G56840,AT2G14900,AT5G02840,AT1G18330,AT1G63650,AT2G26980,AT2G16485,AT1G75490,AT3G13065,AT1G75750,AT1G71830,AT3G54500,AT3G06530,AT1G29450,AT4G03100,AT3G22840,AT1G13710,AT5G01840,AT5G22920,AT5G03680,AT5G54270,AT1G68670,AT5G20230,AT3G28300,AT1G25550,AT5G10140,AT5G53290…
Biological Process	GO:2000034	regulation of seed maturation	4	24	3.208349e-02	1.941174e-01	AT1G07430,AT5G45830,AT5G17490,AT1G66350
Molecular Function	GO:0008187	poly-pyrimidine tract binding	4	24	3.208349e-02	1.941174e-01	AT1G68010,AT1G06680,AT3G50820,AT5G66570
Biological Process	GO:0051321	meiotic cell cycle	15	173	3.269537e-02	1.975179e-01	AT4G37450,AT1G14350,AT3G02930,AT1G71830,AT1G12790,AT4G33790,AT4G21270,AT5G48600,AT1G65010,AT5G62410,AT1G34355,AT2G31970,AT3G23670,AT3G54670,AT4G27595
Biological Process	GO:0006545	glycine biosynthetic process	2	6	3.425461e-02	2.002227e-01	AT1G23310,AT1G08630
Biological Process	GO:0006751	glutathione catabolic process	2	6	3.425461e-02	2.002227e-01	AT4G31290,AT4G39640
Biological Process	GO:0010071	root meristem specification	2	6	3.425461e-02	2.002227e-01	AT5G48160,AT1G11130
Biological Process	GO:0015994	chlorophyll metabolic process	9	87	3.390045e-02	2.002227e-01	AT5G44190,AT2G40400,AT1G74470,AT4G25080,AT3G59400,AT1G44446,AT5G13630,AT3G56940,AT3G22840
Biological Process	GO:0016572	histone phosphorylation	2	6	3.425461e-02	2.002227e-01	AT1G09450,AT1G76540
Biological Process	GO:0042445	hormone metabolic process	16	189	3.395630e-02	2.002227e-01	AT1G08980,AT1G78490,AT3G44300,AT1G05680,AT1G62360,AT5G05860,AT4G36260,AT2G03760,AT5G17300,AT5G05690,AT1G19630,AT2G29090,AT5G11950,AT5G12330,AT4G35190,AT1G05675
Biological Process	GO:0046717	acid secretion	2	6	3.425461e-02	2.002227e-01	AT4G29070,AT4G31730
Biological Process	GO:0048439	flower morphogenesis	2	6	3.425461e-02	2.002227e-01	AT5G03680,AT2G41370
Biological Process	GO:0051513	regulation of monopolar cell growth	2	6	3.425461e-02	2.002227e-01	AT1G18620,AT3G63430
Biological Process	GO:0080024	indolebutyric acid metabolic process	2	6	3.425461e-02	2.002227e-01	AT1G05680,AT1G05675
Biological Process	GO:0080037	negative regulation of cytokinin-activated signaling pathway	2	6	3.425461e-02	2.002227e-01	AT3G59940,AT1G80440
Biological Process	GO:2000122	negative regulation of stomatal complex development	2	6	3.425461e-02	2.002227e-01	AT1G20160,AT3G01500
Cellular Component	GO:0042645	mitochondrial nucleoid	2	6	3.425461e-02	2.002227e-01	AT5G26860,AT5G39840
Molecular Function	GO:0004021	L-alanine:2-oxoglutarate aminotransferase activity	2	6	3.425461e-02	2.002227e-01	AT4G23600,AT1G23310
Molecular Function	GO:0004617	phosphoglycerate dehydrogenase activity	2	6	3.425461e-02	2.002227e-01	AT4G34200,AT1G17745
Molecular Function	GO:0008453	alanine-glyoxylate transaminase activity	2	6	3.425461e-02	2.002227e-01	AT1G23310,AT2G13360
Molecular Function	GO:0016661	oxidoreductase activity, acting on other nitrogenous compounds as donors	2	6	3.425461e-02	2.002227e-01	AT1G77760,AT1G37130
Molecular Function	GO:0016752	sinapoyltransferase activity	2	6	3.425461e-02	2.002227e-01	AT2G22990,AT2G22980
Molecular Function	GO:0016753	O-sinapoyltransferase activity	2	6	3.425461e-02	2.002227e-01	AT2G22980,AT2G22990
Molecular Function	GO:0045430	chalcone isomerase activity	2	6	3.425461e-02	2.002227e-01	AT5G05270,AT5G66230
Molecular Function	GO:0047635	alanine-oxo-acid transaminase activity	2	6	3.425461e-02	2.002227e-01	AT4G23600,AT1G23310
Molecular Function	GO:0048037	cofactor binding	37	527	3.329303e-02	2.002227e-01	AT3G30775,AT1G30730,AT1G24340,AT4G34200,AT1G09500,AT1G30760,AT4G28680,AT1G72970,AT1G74470,AT1G77760,AT5G24160,AT1G12570,AT1G37130,AT1G79530,AT1G62570,AT5G07800,AT4G24230,AT5G62630,AT4G20860,AT1G17745,AT2G37770,AT4G23600,AT2G27510,AT5G51950,AT5G61290,AT1G68010,AT1G18020,AT5G42800,AT1G62540,AT1G50110,AT1G62560,AT1G30720,AT1G76490,AT4G18360,AT1G23310,AT4G15760,AT5G28020
Biological Process	GO:0000003	reproduction	115	1902	3.493827e-02	2.033770e-01	AT4G21270,AT1G12790,AT1G66350,AT1G11130,AT5G48160,AT2G32280,AT2G42200,AT4G37300,AT5G67110,AT2G31970,AT1G34355,AT5G23660,AT5G49450,AT1G59640,AT2G36120,AT5G56010,AT2G02850,AT1G70510,AT3G44750,AT4G36260,AT4G13560,AT1G17420,AT3G18000,AT2G37260,AT2G46830,AT1G78580,AT2G38110,AT1G07430,AT5G63800,AT5G45830,AT1G65480,AT4G36930,AT4G34200,AT5G53290,AT1G49320,AT2G22900,AT5G02190,AT2G46770,AT1G14350,AT4G31610…
Biological Process	GO:0015758	glucose transport	6	48	3.492500e-02	2.033770e-01	AT1G77210,AT1G11260,AT5G27350,AT1G19450,AT4G36670,AT4G04750
Biological Process	GO:1901617	organic hydroxy compound biosynthetic process	17	205	3.494820e-02	2.033770e-01	AT5G58780,AT1G76490,AT1G78490,AT1G71030,AT1G30530,AT5G17220,AT2G29090,AT2G38230,AT5G05690,AT1G64670,AT4G22880,AT1G19630,AT5G24160,AT4G18780,AT4G09820,AT1G74470,AT4G28680
Biological Process	GO:0006012	galactose metabolic process	5	36	3.526116e-02	2.042982e-01	AT1G63180,AT1G56600,AT3G61610,AT3G47800,AT1G12780
Biological Process	GO:0044003	modification by symbiont of host morphology or physiology	5	36	3.526116e-02	2.042982e-01	novel.13753,AT1G69440,AT3G52920,AT3G49110,AT5G57685
Cellular Component	GO:0042646	plastid nucleoid	5	36	3.526116e-02	2.042982e-01	AT3G48500,AT2G46820,AT2G34640,AT1G69200,AT3G46780
Molecular Function	GO:0015293	symporter activity	15	175	3.566235e-02	2.063210e-01	AT3G21670,AT1G19450,AT5G47560,AT4G36670,AT3G15990,AT5G40890,AT4G02700,AT2G43330,AT1G77210,AT5G27350,AT1G11260,AT5G13740,AT1G12110,AT4G04750,AT3G27170
Biological Process	GO:0006801	superoxide metabolic process	4	25	3.669340e-02	2.116680e-01	AT1G66380,AT1G66390,AT1G32540,AT1G56650
Biological Process	GO:0009900	dehiscence	4	25	3.669340e-02	2.116680e-01	AT1G17420,AT2G46770,AT5G49450,AT5G67110
Biological Process	GO:0044237	cellular metabolic process	604	11159	3.712837e-02	2.138659e-01	AT1G67820,AT1G80270,AT3G27690,AT2G36870,AT3G15450,AT5G05270,AT1G55920,AT3G01490,AT3G06030,AT3G23290,AT1G37130,AT1G60140,AT4G36180,AT4G21510,AT5G03140,AT3G45060,AT4G33270,AT4G35090,AT2G46820,AT2G39800,AT4G23600,AT5G02840,AT2G26980,AT1G63650,AT4G11521,AT1G05260,AT1G11080,AT1G71830,AT5G38010,AT3G22840,AT2G34420,AT1G68670,AT5G54270,AT5G03680,AT1G70710,AT1G15410,AT5G49360,AT3G02930,AT5G10140,AT5G53290…
Biological Process	GO:0006560	proline metabolic process	3	15	3.843174e-02	2.182020e-01	AT3G55610,AT2G39800,AT3G30775
Biological Process	GO:0009887	animal organ morphogenesis	3	15	3.843174e-02	2.182020e-01	AT2G22860,AT2G27990,AT3G49780
Biological Process	GO:0010120	camalexin biosynthetic process	3	15	3.843174e-02	2.182020e-01	AT2G30766,AT2G30750,AT4G27260
Biological Process	GO:0010206	photosystem II repair	3	15	3.843174e-02	2.182020e-01	AT1G06430,AT1G03600,AT1G75690
Biological Process	GO:0045839	negative regulation of mitotic nuclear division	3	15	3.843174e-02	2.182020e-01	AT3G25980,AT1G79280,AT2G33560
Biological Process	GO:0051240	positive regulation of multicellular organismal process	10	103	3.833490e-02	2.182020e-01	AT1G13710,AT4G34530,AT3G22840,AT5G05690,AT2G43820,AT1G14350,AT1G65480,AT1G11130,AT1G07430,AT3G48990
Biological Process	GO:0051438	regulation of ubiquitin-protein transferase activity	3	15	3.843174e-02	2.182020e-01	AT4G33260,AT5G13840,AT4G33270
Biological Process	GO:0052317	camalexin metabolic process	3	15	3.843174e-02	2.182020e-01	AT2G30766,AT2G30750,AT4G27260
Molecular Function	GO:0004564	beta-fructofuranosidase activity	3	15	3.843174e-02	2.182020e-01	AT3G13790,AT4G34860,AT3G06500
Molecular Function	GO:0004575	sucrose alpha-glucosidase activity	3	15	3.843174e-02	2.182020e-01	AT3G06500,AT3G13790,AT4G34860
Biological Process	GO:0099402	plant organ development	65	1016	3.854997e-02	2.185601e-01	AT5G52310,AT1G11130,AT2G39200,AT5G56010,AT2G36120,AT2G02850,AT5G48160,AT2G32280,AT2G42200,AT5G49450,AT1G59640,AT4G36260,AT1G17420,AT3G18000,AT1G70510,AT3G02150,AT2G18470,AT1G04160,AT4G36930,AT5G12330,AT5G13750,AT5G55920,AT1G79840,AT5G28640,AT5G53290,AT2G22860,AT2G05520,AT1G14350,AT2G31160,AT3G49780,AT4G26760,AT2G46770,AT4G37750,AT3G13960,AT1G79530,AT1G79280,AT1G73220,AT2G37630,AT1G49430,AT1G30000…
Biological Process	GO:1901605	alpha-amino acid metabolic process	26	351	3.880139e-02	2.196713e-01	AT1G03090,AT2G44070,AT5G10240,AT5G28020,AT5G14060,AT4G27450,AT1G17745,AT3G03780,AT1G53870,AT5G65010,AT1G23310,AT3G47340,AT2G39800,AT4G34200,AT5G16570,AT2G41220,AT4G20320,AT3G15450,AT2G31810,AT3G30775,AT1G08630,AT3G17820,AT1G50110,AT1G55920,AT4G35630,AT3G55610
Biological Process	GO:0009828	plant-type cell wall loosening	5	37	3.911291e-02	2.201768e-01	AT2G40610,AT1G20190,AT1G69530,AT2G03090,AT4G28250
Biological Process	GO:0010252	auxin homeostasis	5	37	3.911291e-02	2.201768e-01	AT4G27260,AT1G73590,AT4G36260,AT5G54510,AT1G28130
Biological Process	GO:0051817	modification of morphology or physiology of other organism involved in symbiotic interaction	5	37	3.911291e-02	2.201768e-01	AT5G57685,novel.13753,AT3G49110,AT3G52920,AT1G69440
Molecular Function	GO:0016746	transferase activity, transferring acyl groups	32	450	3.902422e-02	2.201768e-01	AT5G04530,AT1G29050,AT3G06080,AT1G35290,AT5G22490,AT2G34070,AT5G63550,AT5G37300,AT3G29670,AT2G22980,AT2G39980,AT4G31290,AT1G03495,AT4G01950,AT2G28630,AT5G63160,AT3G48360,AT3G29590,AT3G54260,AT3G10450,AT1G55920,AT2G38110,AT5G16410,AT3G57940,AT5G23940,AT2G38995,AT1G03940,AT4G39640,AT5G56840,AT1G77060,AT2G22990,AT1G65450
Biological Process	GO:0000270	peptidoglycan metabolic process	1	1	5.121432e-02	2.210919e-01	AT1G15410
Biological Process	GO:0000495	box H/ACA snoRNA 3'-end processing	1	1	5.121432e-02	2.210919e-01	AT3G57150
Biological Process	GO:0000722	telomere maintenance via recombination	1	1	5.121432e-02	2.210919e-01	AT2G31970
Biological Process	GO:0000911	cytokinesis by cell plate formation	7	65	4.796874e-02	2.210919e-01	AT1G18370,AT1G14350,AT3G23670,AT4G26760,AT5G51600,AT3G19050,AT1G53140
Biological Process	GO:0006080	substituted mannan metabolic process	1	1	5.121432e-02	2.210919e-01	AT2G22900
Biological Process	GO:0006356	regulation of transcription from RNA polymerase I promoter	1	1	5.121432e-02	2.210919e-01	AT3G06530
Biological Process	GO:0006520	cellular amino acid metabolic process	34	491	4.687356e-02	2.210919e-01	AT3G03910,AT1G50110,AT4G35630,AT5G18170,AT5G49450,AT4G31730,AT1G08630,AT5G28020,AT1G15410,AT4G27450,AT1G23310,AT3G47340,AT1G03090,AT3G17820,AT1G55920,AT4G28680,AT3G55610,AT2G41220,AT5G16570,AT4G34200,AT4G20320,AT3G30775,AT3G15450,AT2G31810,AT5G14060,AT5G65010,AT3G03780,AT1G17745,AT1G53870,AT4G23600,AT2G39800,AT2G43820,AT2G44070,AT5G10240
Biological Process	GO:0006542	glutamine biosynthetic process	2	7	4.635029e-02	2.210919e-01	AT3G17820,AT5G16570
Biological Process	GO:0006797	polyphosphate metabolic process	1	1	5.121432e-02	2.210919e-01	AT3G23430
Biological Process	GO:0006799	polyphosphate biosynthetic process	1	1	5.121432e-02	2.210919e-01	AT3G23430
Biological Process	GO:0006809	nitric oxide biosynthetic process	2	7	4.635029e-02	2.210919e-01	AT1G37130,AT1G77760
Biological Process	GO:0006825	copper ion transport	4	27	4.699607e-02	2.210919e-01	AT2G26975,AT5G21930,AT5G24580,AT5G59030
Biological Process	GO:0006868	glutamine transport	1	1	5.121432e-02	2.210919e-01	AT4G31730
Biological Process	GO:0007053	spindle assembly involved in male meiosis	1	1	5.121432e-02	2.210919e-01	AT4G21270
Biological Process	GO:0007076	mitotic chromosome condensation	2	7	4.635029e-02	2.210919e-01	AT5G48600,AT5G62410
Biological Process	GO:0007155	cell adhesion	4	26	4.166417e-02	2.210919e-01	AT3G28300,AT3G52370,AT3G28290,AT2G35860
Biological Process	GO:0008645	hexose transport	6	50	4.153562e-02	2.210919e-01	AT4G36670,AT4G04750,AT1G77210,AT1G19450,AT5G27350,AT1G11260
Biological Process	GO:0009252	peptidoglycan biosynthetic process	1	1	5.121432e-02	2.210919e-01	AT1G15410
Biological Process	GO:0009273	peptidoglycan-based cell wall biogenesis	1	1	5.121432e-02	2.210919e-01	AT1G15410
Biological Process	GO:0009403	toxin biosynthetic process	3	16	4.554744e-02	2.210919e-01	AT4G27260,AT2G30750,AT2G30766
Biological Process	GO:0009658	chloroplast organization	15	178	4.047087e-02	2.210919e-01	AT1G04770,AT5G44190,AT5G13770,AT1G43160,AT3G56290,AT3G02380,AT5G24120,AT4G38470,AT1G69200,AT1G75100,AT1G15510,AT4G25910,AT3G56940,AT1G64500,AT3G51720
Biological Process	GO:0009700	indole phytoalexin biosynthetic process	3	16	4.554744e-02	2.210919e-01	AT2G30766,AT2G30750,AT4G27260
Biological Process	GO:0009733	response to auxin	32	459	4.875267e-02	2.210919e-01	AT1G56650,AT3G09600,AT5G13370,AT4G36260,AT1G57560,AT2G46830,AT1G66380,AT1G29460,AT3G63300,AT1G12110,AT2G02930,AT5G54510,AT4G38860,AT1G29450,AT4G27260,AT3G28345,AT5G02840,AT2G46690,AT1G14350,AT2G37630,AT1G01060,AT5G07990,AT1G28130,AT1G69160,AT1G66390,AT5G12330,AT1G73590,AT3G48360,AT3G13980,AT5G17300,AT5G08640,AT5G63160
Biological Process	GO:0009971	anastral spindle assembly involved in male meiosis	1	1	5.121432e-02	2.210919e-01	AT4G21270
Biological Process	GO:0009996	negative regulation of cell fate specification	1	1	5.121432e-02	2.210919e-01	AT1G79840
Biological Process	GO:0010037	response to carbon dioxide	2	7	4.635029e-02	2.210919e-01	AT3G01500,AT1G20160
Biological Process	GO:0010056	atrichoblast fate specification	1	1	5.121432e-02	2.210919e-01	AT1G11130
Biological Process	GO:0010058	regulation of atrichoblast fate specification	1	1	5.121432e-02	2.210919e-01	AT1G11130
Biological Process	GO:0010059	positive regulation of atrichoblast fate specification	1	1	5.121432e-02	2.210919e-01	AT1G11130
Biological Process	GO:0010062	negative regulation of trichoblast fate specification	1	1	5.121432e-02	2.210919e-01	AT1G79840
Biological Process	GO:0010305	leaf vascular tissue pattern formation	4	27	4.699607e-02	2.210919e-01	AT2G32280,AT2G36120,AT3G63300,AT1G11130
Biological Process	GO:0010392	galactoglucomannan metabolic process	1	1	5.121432e-02	2.210919e-01	AT2G22900
Biological Process	GO:0010430	fatty acid omega-oxidation	1	1	5.121432e-02	2.210919e-01	AT1G72970
Biological Process	GO:0010585	glutamine secretion	1	1	5.121432e-02	2.210919e-01	AT4G31730
Biological Process	GO:0010845	positive regulation of reciprocal meiotic recombination	1	1	5.121432e-02	2.210919e-01	AT1G12790
Biological Process	GO:0010929	positive regulation of auxin mediated signaling pathway	2	7	4.635029e-02	2.210919e-01	AT1G69160,AT3G13980
Biological Process	GO:0015670	carbon dioxide transport	1	1	5.121432e-02	2.210919e-01	AT2G45960
Biological Process	GO:0015690	aluminum cation transport	1	1	5.121432e-02	2.210919e-01	AT5G20230
Biological Process	GO:0018958	phenol-containing compound metabolic process	6	51	4.511671e-02	2.210919e-01	AT4G22880,AT1G29690,AT4G28680,AT4G09820,AT2G43820,AT1G71030
Biological Process	GO:0022610	biological adhesion	4	26	4.166417e-02	2.210919e-01	AT2G35860,AT3G28290,AT3G52370,AT3G28300
Biological Process	GO:0031000	response to caffeine	1	1	5.121432e-02	2.210919e-01	AT1G77120
Biological Process	GO:0032055	negative regulation of translation in response to stress	1	1	5.121432e-02	2.210919e-01	AT4G34590
Biological Process	GO:0032074	negative regulation of nuclease activity	1	1	5.121432e-02	2.210919e-01	AT3G17040
Biological Process	GO:0032355	response to estradiol	1	1	5.121432e-02	2.210919e-01	AT1G77120
Biological Process	GO:0032890	regulation of organic acid transport	2	7	4.635029e-02	2.210919e-01	AT4G31730,AT5G57685
Biological Process	GO:0033233	regulation of protein sumoylation	1	1	5.121432e-02	2.210919e-01	AT1G79280
Biological Process	GO:0033234	negative regulation of protein sumoylation	1	1	5.121432e-02	2.210919e-01	AT1G79280
Biological Process	GO:0033554	cellular response to stress	64	1000	3.956946e-02	2.210919e-01	AT3G25190,AT1G30000,AT5G05860,AT1G73010,AT5G13330,AT5G04150,AT3G12610,AT1G13635,AT1G23870,AT4G08390,AT1G56650,AT3G61580,AT1G32540,AT1G12220,AT2G22190,AT2G41240,AT1G78580,AT1G05675,AT5G26860,AT1G04770,AT2G45170,AT3G10040,AT3G56980,AT1G43160,AT2G11810,AT1G77120,AT5G49450,AT5G64940,AT2G31970,AT1G43910,AT4G35090,AT5G16400,AT4G17770,AT1G05680,AT4G26630,AT1G08260,AT1G60140,AT4G26090,AT1G55920,AT1G66390…
Biological Process	GO:0033611	oxalate catabolic process	1	1	5.121432e-02	2.210919e-01	AT3G48990
Biological Process	GO:0033979	box H/ACA snoRNA metabolic process	1	1	5.121432e-02	2.210919e-01	AT3G57150
Biological Process	GO:0034964	box H/ACA snoRNA processing	1	1	5.121432e-02	2.210919e-01	AT3G57150
Biological Process	GO:0035336	long-chain fatty-acyl-CoA metabolic process	2	7	4.635029e-02	2.210919e-01	AT3G56700,AT4G33790
Biological Process	GO:0035405	histone-threonine phosphorylation	1	1	5.121432e-02	2.210919e-01	AT1G09450
Biological Process	GO:0035407	histone H3-T11 phosphorylation	1	1	5.121432e-02	2.210919e-01	AT1G09450
Biological Process	GO:0042178	xenobiotic catabolic process	1	1	5.121432e-02	2.210919e-01	AT4G01070
Biological Process	GO:0042306	regulation of protein import into nucleus	1	1	5.121432e-02	2.210919e-01	AT5G41790
Biological Process	GO:0042425	choline biosynthetic process	1	1	5.121432e-02	2.210919e-01	AT3G18000
Biological Process	GO:0042446	hormone biosynthetic process	12	133	4.051542e-02	2.210919e-01	AT4G35190,AT4G36260,AT5G12330,AT1G62360,AT5G11950,AT2G29090,AT3G44300,AT1G19630,AT1G78490,AT1G08980,AT5G05690,AT5G17300
Biological Process	GO:0042732	D-xylose metabolic process	2	7	4.635029e-02	2.210919e-01	AT5G57655,AT5G54060
Biological Process	GO:0042759	long-chain fatty acid biosynthetic process	2	7	4.635029e-02	2.210919e-01	AT3G15850,AT1G06350
Biological Process	GO:0043279	response to alkaloid	1	1	5.121432e-02	2.210919e-01	AT1G77120
Biological Process	GO:0043555	regulation of translation in response to stress	1	1	5.121432e-02	2.210919e-01	AT4G34590
Biological Process	GO:0044002	acquisition of nutrients from host	1	1	5.121432e-02	2.210919e-01	AT5G51600
Biological Process	GO:0044115	development of symbiont involved in interaction with host	1	1	5.121432e-02	2.210919e-01	AT5G51600
Biological Process	GO:0045943	positive regulation of transcription from RNA polymerase I promoter	1	1	5.121432e-02	2.210919e-01	AT3G06530
Biological Process	GO:0046189	phenol-containing compound biosynthetic process	4	26	4.166417e-02	2.210919e-01	AT4G09820,AT1G71030,AT4G22880,AT4G28680
Biological Process	GO:0046217	indole phytoalexin metabolic process	3	16	4.554744e-02	2.210919e-01	AT2G30766,AT4G27260,AT2G30750
Biological Process	GO:0046275	flavonoid catabolic process	1	1	5.121432e-02	2.210919e-01	AT5G05860
Biological Process	GO:0046284	anthocyanin-containing compound catabolic process	1	1	5.121432e-02	2.210919e-01	AT5G05860
Biological Process	GO:0046369	galactose biosynthetic process	1	1	5.121432e-02	2.210919e-01	AT1G12780
Biological Process	GO:0046677	response to antibiotic	1	1	5.121432e-02	2.210919e-01	AT4G34350
Biological Process	GO:0047496	vesicle transport along microtubule	1	1	5.121432e-02	2.210919e-01	AT4G14330
Biological Process	GO:0048366	leaf development	26	360	4.995685e-02	2.210919e-01	AT1G64360,AT1G73220,AT1G66330,AT1G13710,AT3G13960,AT1G31770,AT2G37630,AT3G07050,AT5G53660,AT1G14350,AT3G02150,AT3G14940,AT3G52910,AT2G36120,AT5G56010,AT5G28640,AT5G53290,AT1G73590,AT2G39730,AT2G32280,AT2G42200,AT1G11130,AT5G52310,AT5G44190,AT2G39200,AT5G55920
Biological Process	GO:0048441	petal development	3	16	4.554744e-02	2.210919e-01	AT2G31160,AT5G03680,AT1G59640
Biological Process	GO:0048443	stamen development	9	92	4.596538e-02	2.210919e-01	AT2G42200,AT5G49450,AT1G79530,AT1G79280,AT2G02850,AT5G05690,AT5G50570,AT2G46770,AT1G17420
Biological Process	GO:0048446	petal morphogenesis	2	7	4.635029e-02	2.210919e-01	AT5G03680,AT1G59640
Biological Process	GO:0048465	corolla development	3	16	4.554744e-02	2.210919e-01	AT1G59640,AT5G03680,AT2G31160
Biological Process	GO:0048466	androecium development	9	92	4.596538e-02	2.210919e-01	AT2G42200,AT5G49450,AT1G79530,AT1G79280,AT5G05690,AT2G02850,AT5G50570,AT2G46770,AT1G17420
Biological Process	GO:0048498	establishment of petal orientation	1	1	5.121432e-02	2.210919e-01	AT5G03680
Biological Process	GO:0048507	meristem development	20	256	4.066217e-02	2.210919e-01	AT3G06500,AT2G41370,AT1G11130,AT5G19740,AT5G39660,AT5G48160,AT2G27990,AT2G35350,AT3G06020,AT5G61480,AT4G26540,AT1G76540,AT3G07050,AT2G31160,AT1G23380,AT1G62360,AT4G24540,AT5G09970,AT1G13710,AT4G37750
Biological Process	GO:0048559	establishment of floral organ orientation	1	1	5.121432e-02	2.210919e-01	AT5G03680
Biological Process	GO:0048560	establishment of anatomical structure orientation	1	1	5.121432e-02	2.210919e-01	AT5G03680
Biological Process	GO:0048825	cotyledon development	6	50	4.153562e-02	2.210919e-01	AT2G32280,AT1G73590,AT5G53290,AT1G31770,AT2G36120,AT3G07050
Biological Process	GO:0048834	specification of petal number	1	1	5.121432e-02	2.210919e-01	AT2G31160
Biological Process	GO:0050821	protein stabilization	3	16	4.554744e-02	2.210919e-01	AT1G55670,AT5G56010,AT1G55673
Biological Process	GO:0051069	galactomannan metabolic process	1	1	5.121432e-02	2.210919e-01	AT2G22900
Biological Process	GO:0051070	galactomannan biosynthetic process	1	1	5.121432e-02	2.210919e-01	AT2G22900
Biological Process	GO:0051365	cellular response to potassium ion starvation	2	7	4.635029e-02	2.210919e-01	AT2G19590,AT1G43910
Biological Process	GO:0051391	tRNA acetylation	1	1	5.121432e-02	2.210919e-01	AT3G57940
Biological Process	GO:0051816	acquisition of nutrients from other organism during symbiotic interaction	1	1	5.121432e-02	2.210919e-01	AT5G51600
Biological Process	GO:0051952	regulation of amine transport	2	7	4.635029e-02	2.210919e-01	AT5G57685,AT4G31730
Biological Process	GO:0051955	regulation of amino acid transport	2	7	4.635029e-02	2.210919e-01	AT5G57685,AT4G31730
Biological Process	GO:0052093	formation of specialized structure for nutrient acquisition from host	1	1	5.121432e-02	2.210919e-01	AT5G51600
Biological Process	GO:0052095	formation of specialized structure for nutrient acquisition from other organism involved in symbiotic interaction	1	1	5.121432e-02	2.210919e-01	AT5G51600
Biological Process	GO:0052096	formation by symbiont of syncytium involving giant cell for nutrient acquisition from host	1	1	5.121432e-02	2.210919e-01	AT5G51600
Biological Process	GO:0052314	phytoalexin metabolic process	3	16	4.554744e-02	2.210919e-01	AT4G27260,AT2G30750,AT2G30766
Biological Process	GO:0052315	phytoalexin biosynthetic process	3	16	4.554744e-02	2.210919e-01	AT2G30766,AT2G30750,AT4G27260
Biological Process	GO:0055048	anastral spindle assembly	1	1	5.121432e-02	2.210919e-01	AT4G21270
Biological Process	GO:0060700	regulation of ribonuclease activity	1	1	5.121432e-02	2.210919e-01	AT3G17040
Biological Process	GO:0060701	negative regulation of ribonuclease activity	1	1	5.121432e-02	2.210919e-01	AT3G17040
Biological Process	GO:0060903	positive regulation of meiosis I	1	1	5.121432e-02	2.210919e-01	AT1G12790
Biological Process	GO:0070544	histone H3-K36 demethylation	1	1	5.121432e-02	2.210919e-01	AT3G20810
Biological Process	GO:0072355	histone H3-T3 phosphorylation	1	1	5.121432e-02	2.210919e-01	AT1G09450
Biological Process	GO:0072384	organelle transport along microtubule	1	1	5.121432e-02	2.210919e-01	AT4G14330
Biological Process	GO:0072512	trivalent inorganic cation transport	1	1	5.121432e-02	2.210919e-01	AT5G20230
Biological Process	GO:0080143	regulation of amino acid export	2	7	4.635029e-02	2.210919e-01	AT4G31730,AT5G57685
Biological Process	GO:0080149	sucrose induced translational repression	1	1	5.121432e-02	2.210919e-01	AT4G34590
Biological Process	GO:0080172	petal epidermis patterning	1	1	5.121432e-02	2.210919e-01	AT1G51460
Biological Process	GO:0090227	regulation of red or far-red light signaling pathway	1	1	5.121432e-02	2.210919e-01	AT2G34640
Biological Process	GO:0090228	positive regulation of red or far-red light signaling pathway	1	1	5.121432e-02	2.210919e-01	AT2G34640
Biological Process	GO:0090344	negative regulation of cell aging	1	1	5.121432e-02	2.210919e-01	AT5G03840
Biological Process	GO:0090428	perianth development	1	1	5.121432e-02	2.210919e-01	AT5G03680
Biological Process	GO:0090707	establishment of plant organ orientation	1	1	5.121432e-02	2.210919e-01	AT5G03680
Biological Process	GO:0097237	cellular response to toxic substance	1	1	5.121432e-02	2.210919e-01	AT5G05600
Biological Process	GO:0098609	cell-cell adhesion	2	7	4.635029e-02	2.210919e-01	AT3G28300,AT3G28290
Biological Process	GO:0098656	anion transmembrane transport	12	134	4.251703e-02	2.210919e-01	AT1G25530,AT5G40890,AT4G20940,AT3G11410,AT3G15990,novel.8984,AT1G74810,AT3G54830,AT2G39510,AT3G27170,AT5G20380,AT1G01070
Biological Process	GO:0098661	inorganic anion transmembrane transport	4	27	4.699607e-02	2.210919e-01	AT5G40890,AT3G27170,AT3G15990,AT1G74810
Biological Process	GO:0099518	vesicle cytoskeletal trafficking	1	1	5.121432e-02	2.210919e-01	AT4G14330
Biological Process	GO:1900000	regulation of anthocyanin catabolic process	1	1	5.121432e-02	2.210919e-01	AT5G05860
Biological Process	GO:1900039	positive regulation of cellular response to hypoxia	1	1	5.121432e-02	2.210919e-01	AT1G77120
Biological Process	GO:1900180	regulation of protein localization to nucleus	1	1	5.121432e-02	2.210919e-01	AT5G41790
Biological Process	GO:1901038	cyanidin 3-O-glucoside metabolic process	1	1	5.121432e-02	2.210919e-01	AT5G54060
Biological Process	GO:1901162	primary amino compound biosynthetic process	1	1	5.121432e-02	2.210919e-01	AT4G28680
Biological Process	GO:1901362	organic cyclic compound biosynthetic process	208	3645	4.786373e-02	2.210919e-01	AT5G26660,AT5G44190,AT3G55610,AT2G21650,AT2G43500,AT5G06980,AT5G42020,AT2G38090,AT3G05690,AT5G63160,AT5G17300,AT5G28540,AT4G31620,AT5G50010,AT3G50750,AT1G73870,AT2G39800,AT4G17810,AT5G56840,AT5G65410,AT3G23290,AT1G63180,AT4G26630,AT1G75490,AT3G06530,AT3G56970,AT3G12320,AT3G54500,AT5G02840,AT1G18330,AT4G27260,AT1G63650,AT5G15850,AT2G16485,AT1G44446,AT5G03680,AT1G68670,AT1G61820,AT1G77920,AT4G34590…
Biological Process	GO:1901528	hydrogen peroxide mediated signaling pathway involved in stomatal movement	1	1	5.121432e-02	2.210919e-01	AT4G20940
Biological Process	GO:1901695	tyramine biosynthetic process	1	1	5.121432e-02	2.210919e-01	AT4G28680
Biological Process	GO:1901917	regulation of exoribonuclease activity	1	1	5.121432e-02	2.210919e-01	AT3G17040
Biological Process	GO:1901918	negative regulation of exoribonuclease activity	1	1	5.121432e-02	2.210919e-01	AT3G17040
Biological Process	GO:1902395	regulation of 1-deoxy-D-xylulose-5-phosphate synthase activity	1	1	5.121432e-02	2.210919e-01	AT4G13830
Biological Process	GO:1902476	chloride transmembrane transport	2	7	4.635029e-02	2.210919e-01	AT3G27170,AT5G40890
Biological Process	GO:1903889	negative regulation of plant epidermal cell differentiation	1	1	5.121432e-02	2.210919e-01	AT1G79840
Biological Process	GO:1905393	plant organ formation	11	119	4.184286e-02	2.210919e-01	AT2G27990,AT2G42200,AT2G37630,AT1G49430,AT1G73590,AT1G13710,AT5G05690,AT1G70510,AT1G73870,AT5G61480,AT2G41370
Biological Process	GO:1905422	negative regulation of plant organ morphogenesis	1	1	5.121432e-02	2.210919e-01	AT1G79840
Biological Process	GO:1905777	regulation of exonuclease activity	1	1	5.121432e-02	2.210919e-01	AT3G17040
Biological Process	GO:1905778	negative regulation of exonuclease activity	1	1	5.121432e-02	2.210919e-01	AT3G17040
Biological Process	GO:1990884	RNA acetylation	1	1	5.121432e-02	2.210919e-01	AT3G57940
Cellular Component	GO:0000777	condensed chromosome kinetochore	3	16	4.554744e-02	2.210919e-01	AT4G21270,AT3G25980,AT2G33560
Cellular Component	GO:0000789	cytoplasmic chromatin	1	1	5.121432e-02	2.210919e-01	AT1G67230
Cellular Component	GO:0005828	kinetochore microtubule	2	7	4.635029e-02	2.210919e-01	AT2G33560,AT3G25980
Cellular Component	GO:0005872	minus-end kinesin complex	1	1	5.121432e-02	2.210919e-01	AT4G21270
Cellular Component	GO:0005943	phosphatidylinositol 3-kinase complex, class IA	1	1	5.121432e-02	2.210919e-01	AT1G21500
Cellular Component	GO:0032154	cleavage furrow	1	1	5.121432e-02	2.210919e-01	AT1G53140
Cellular Component	GO:0034455	t-UTP complex	1	1	5.121432e-02	2.210919e-01	AT3G06530
Cellular Component	GO:0046658	anchored component of plasma membrane	15	181	4.572543e-02	2.210919e-01	AT2G25060,AT2G45960,AT5G55730,AT5G08000,AT5G25090,AT4G31840,AT5G20230,AT2G04780,AT5G53730,AT1G72230,AT2G02850,AT4G18340,AT3G52470,AT5G62630,AT4G12730
Cellular Component	GO:0097610	cell surface furrow	1	1	5.121432e-02	2.210919e-01	AT1G53140
Cellular Component	GO:0097651	phosphatidylinositol 3-kinase complex, class I	1	1	5.121432e-02	2.210919e-01	AT1G21500
Cellular Component	GO:0098572	stromal side of plastid thylakoid membrane	1	1	5.121432e-02	2.210919e-01	AT3G46780
Molecular Function	GO:0000250	lanosterol synthase activity	1	1	5.121432e-02	2.210919e-01	AT3G45130
Molecular Function	GO:0001158	enhancer sequence-specific DNA binding	1	1	5.121432e-02	2.210919e-01	AT5G28300
Molecular Function	GO:0001190	transcriptional activator activity, RNA polymerase II transcription factor binding	1	1	5.121432e-02	2.210919e-01	AT3G09600
Molecular Function	GO:0003779	actin binding	12	133	4.051542e-02	2.210919e-01	AT1G64330,AT3G05470,AT2G34150,AT2G29890,AT5G41790,AT1G04160,AT1G20450,AT3G22790,AT4G02710,AT2G43800,AT3G17680,AT4G14760
Molecular Function	GO:0004058	aromatic-L-amino-acid decarboxylase activity	1	1	5.121432e-02	2.210919e-01	AT4G28680
Molecular Function	GO:0004356	glutamate-ammonia ligase activity	2	7	4.635029e-02	2.210919e-01	AT3G17820,AT5G16570
Molecular Function	GO:0004760	serine-pyruvate transaminase activity	1	1	5.121432e-02	2.210919e-01	AT2G13360
Molecular Function	GO:0005355	glucose transmembrane transporter activity	6	50	4.153562e-02	2.210919e-01	AT1G77210,AT1G11260,AT5G27350,AT1G19450,AT4G36670,AT4G04750
Molecular Function	GO:0005375	copper ion transmembrane transporter activity	3	16	4.554744e-02	2.210919e-01	AT2G26975,AT5G21930,AT5G59030
Molecular Function	GO:0005452	inorganic anion exchanger activity	2	7	4.635029e-02	2.210919e-01	AT2G47160,AT1G74810
Molecular Function	GO:0008106	alcohol dehydrogenase (NADP+) activity	2	7	4.635029e-02	2.210919e-01	AT3G04000,AT2G37770
Molecular Function	GO:0008465	glycerate dehydrogenase activity	1	1	5.121432e-02	2.210919e-01	AT1G68010
Molecular Function	GO:0008483	transaminase activity	8	79	4.891384e-02	2.210919e-01	AT1G34060,AT5G65770,AT4G35630,AT1G23310,AT4G23600,AT5G27400,AT2G13360,AT1G50110
Molecular Function	GO:0008807	carboxyvinyl-carboxyphosphonate phosphorylmutase activity	1	1	5.121432e-02	2.210919e-01	AT1G77060
Molecular Function	GO:0009045	xylose isomerase activity	1	1	5.121432e-02	2.210919e-01	AT5G57655
Molecular Function	GO:0015199	amino-acid betaine transmembrane transporter activity	1	1	5.121432e-02	2.210919e-01	AT1G73220
Molecular Function	GO:0015226	carnitine transmembrane transporter activity	1	1	5.121432e-02	2.210919e-01	AT1G73220
Molecular Function	GO:0015651	quaternary ammonium group transmembrane transporter activity	1	1	5.121432e-02	2.210919e-01	AT1G73220
Molecular Function	GO:0015925	galactosidase activity	4	26	4.166417e-02	2.210919e-01	AT3G13750,AT5G56870,AT4G36360,AT5G63800
Molecular Function	GO:0016684	oxidoreductase activity, acting on peroxide as acceptor	13	148	4.082806e-02	2.210919e-01	AT2G37130,AT4G35090,AT3G49110,AT5G42180,AT1G07890,AT3G21770,AT2G02930,AT1G05260,AT5G64120,AT2G18150,AT4G37520,AT2G25080,AT4G08390
Molecular Function	GO:0016711	flavonoid 3'-monooxygenase activity	1	1	5.121432e-02	2.210919e-01	AT5G07990
Molecular Function	GO:0016754	sinapoylglucose-malate O-sinapoyltransferase activity	1	1	5.121432e-02	2.210919e-01	AT2G22990
Molecular Function	GO:0016769	transferase activity, transferring nitrogenous groups	8	79	4.891384e-02	2.210919e-01	AT2G13360,AT5G27400,AT1G50110,AT1G23310,AT4G23600,AT4G35630,AT5G65770,AT1G34060
Molecular Function	GO:0016837	carbon-oxygen lyase activity, acting on polysaccharides	4	26	4.166417e-02	2.210919e-01	AT4G13210,AT1G67750,AT3G53190,AT1G04680
Molecular Function	GO:0017084	delta1-pyrroline-5-carboxylate synthetase activity	1	1	5.121432e-02	2.210919e-01	AT2G39800
Molecular Function	GO:0017153	sodium:dicarboxylate symporter activity	1	1	5.121432e-02	2.210919e-01	AT5G47560
Molecular Function	GO:0018685	alkane 1-monooxygenase activity	2	7	4.635029e-02	2.210919e-01	AT1G63710,AT1G01600
Molecular Function	GO:0022838	substrate-specific channel activity	14	165	4.443332e-02	2.210919e-01	AT4G23400,AT2G24240,AT5G40890,AT4G17340,AT5G42610,AT3G53420,AT2G37170,AT2G37180,AT1G07430,AT3G27170,AT1G80760,AT3G61430,AT4G22120,AT2G45960
Molecular Function	GO:0030554	adenyl nucleotide binding	156	2666	4.158931e-02	2.210919e-01	AT3G09525,AT3G53810,AT4G23180,AT5G67200,AT2G44830,AT1G07150,AT4G34200,AT3G12110,AT5G61030,AT2G36570,AT5G52860,AT5G21170,AT1G02520,AT5G60930,AT5G14060,AT1G70530,AT3G01500,AT2G28250,AT1G31770,AT4G38470,AT1G49430,AT3G57940,AT5G62410,AT3G13960,AT5G23910,AT4G21270,AT2G22610,AT5G35490,AT1G11130,AT1G75640,AT1G09450,AT4G30250,AT4G19530,AT3G28345,AT3G25250,AT2G47800,AT5G56010,AT1G43910,AT5G06940,AT1G67120…
Molecular Function	GO:0030570	pectate lyase activity	4	26	4.166417e-02	2.210919e-01	AT4G13210,AT1G67750,AT3G53190,AT1G04680
Molecular Function	GO:0032559	adenyl ribonucleotide binding	156	2663	4.031248e-02	2.210919e-01	AT5G51770,AT1G05490,AT5G28540,AT5G42020,AT3G54670,AT5G20420,AT3G01490,AT3G55610,AT3G17820,AT5G10240,AT5G03140,AT2G02220,AT4G36180,AT5G39840,AT3G06030,AT3G22910,AT2G39800,AT3G18600,AT5G65010,AT1G51460,AT3G48530,AT5G52882,AT2G26980,AT4G39210,AT3G51240,AT1G71830,AT3G44050,AT3G13065,AT4G11521,AT3G62550,AT1G03090,AT3G47340,AT4G26540,AT2G41820,AT1G18550,AT1G33770,AT2G36570,AT2G44830,AT1G07150,AT4G34200…
Molecular Function	GO:0033946	xyloglucan-specific endo-beta-1,4-glucanase activity	2	7	4.635029e-02	2.210919e-01	AT4G14130,AT4G30280
Molecular Function	GO:0034639	L-amino acid efflux transmembrane transporter activity	1	1	5.121432e-02	2.210919e-01	AT1G44800
Molecular Function	GO:0035184	histone threonine kinase activity	1	1	5.121432e-02	2.210919e-01	AT1G09450
Molecular Function	GO:0035326	enhancer binding	1	1	5.121432e-02	2.210919e-01	AT5G28300
Molecular Function	GO:0035402	histone kinase activity (H3-T11 specific)	1	1	5.121432e-02	2.210919e-01	AT1G09450
Molecular Function	GO:0035639	purine ribonucleoside triphosphate binding	167	2884	4.832215e-02	2.210919e-01	AT3G17820,AT3G01490,AT3G55610,AT5G20420,AT3G54670,AT5G42020,AT5G51770,AT1G05490,AT5G28540,AT3G48530,AT1G53140,AT5G65010,AT3G18600,AT1G51460,AT3G22910,AT2G39800,AT3G06030,AT5G39840,AT4G36180,AT2G02220,AT5G03140,AT5G10240,AT3G13065,AT4G11521,AT3G44050,AT1G71830,AT3G51240,AT4G39210,AT2G26980,AT5G52882,AT1G33770,AT1G06720,AT2G41820,AT1G18550,AT3G47340,AT4G26540,AT1G03090,AT3G62550,AT1G64740,AT3G09525…
Molecular Function	GO:0042389	omega-3 fatty acid desaturase activity	2	7	4.635029e-02	2.210919e-01	AT1G06350,AT3G15850
Molecular Function	GO:0042392	sphingosine-1-phosphate phosphatase activity	1	1	5.121432e-02	2.210919e-01	AT3G58490
Molecular Function	GO:0043864	indoleacetamide hydrolase activity	1	1	5.121432e-02	2.210919e-01	AT1G08980
Molecular Function	GO:0045550	geranylgeranyl reductase activity	1	1	5.121432e-02	2.210919e-01	AT1G74470
Molecular Function	GO:0045552	dihydrokaempferol 4-reductase activity	1	1	5.121432e-02	2.210919e-01	AT5G42800
Molecular Function	GO:0046406	magnesium protoporphyrin IX methyltransferase activity	1	1	5.121432e-02	2.210919e-01	AT4G25080
Molecular Function	GO:0046863	ribulose-1,5-bisphosphate carboxylase/oxygenase activator activity	1	1	5.121432e-02	2.210919e-01	AT2G39730
Molecular Function	GO:0047230	flavonol-3-O-glucoside L-rhamnosyltransferase activity	1	1	5.121432e-02	2.210919e-01	AT1G30530
Molecular Function	GO:0047427	cyanoalanine nitrilase activity	1	1	5.121432e-02	2.210919e-01	AT5G22300
Molecular Function	GO:0047558	3-cyanoalanine hydratase activity	1	1	5.121432e-02	2.210919e-01	AT5G22300
Molecular Function	GO:0047890	flavanone 4-reductase activity	1	1	5.121432e-02	2.210919e-01	AT5G42800
Molecular Function	GO:0047893	flavonol 3-O-glucosyltransferase activity	3	16	4.554744e-02	2.210919e-01	AT1G30530,AT5G17050,AT2G29750
Molecular Function	GO:0048529	magnesium-protoporphyrin IX monomethyl ester (oxidative) cyclase activity	1	1	5.121432e-02	2.210919e-01	AT3G56940
Molecular Function	GO:0050203	oxalate-CoA ligase activity	1	1	5.121432e-02	2.210919e-01	AT3G48990
Molecular Function	GO:0050281	serine-glyoxylate transaminase activity	1	1	5.121432e-02	2.210919e-01	AT2G13360
Molecular Function	GO:0050505	hydroquinone glucosyltransferase activity	1	1	5.121432e-02	2.210919e-01	AT4G01070
Molecular Function	GO:0050525	cutinase activity	1	1	5.121432e-02	2.210919e-01	AT4G30140
Molecular Function	GO:0051538	3 iron, 4 sulfur cluster binding	2	7	4.635029e-02	2.210919e-01	AT4G34350,AT2G41220
Molecular Function	GO:0051745	4-hydroxy-3-methylbut-2-en-1-yl diphosphate reductase activity	1	1	5.121432e-02	2.210919e-01	AT4G34350
Molecular Function	GO:0051880	G-quadruplex DNA binding	1	1	5.121432e-02	2.210919e-01	AT2G31970
Molecular Function	GO:0052639	salicylic acid glucosyltransferase (ester-forming) activity	1	1	5.121432e-02	2.210919e-01	AT2G43820
Molecular Function	GO:0071771	aldehyde decarbonylase activity	1	1	5.121432e-02	2.210919e-01	AT1G02205
Molecular Function	GO:0072354	histone kinase activity (H3-T3 specific)	1	1	5.121432e-02	2.210919e-01	AT1G09450
Molecular Function	GO:0080018	anthocyanin 5-O-glucosyltransferase activity	1	1	5.121432e-02	2.210919e-01	AT4G14090
Molecular Function	GO:0080133	midchain alkane hydroxylase activity	1	1	5.121432e-02	2.210919e-01	AT1G57750
Molecular Function	GO:0090704	nicotinate-O-glucosyltransferase activity	1	1	5.121432e-02	2.210919e-01	AT2G43820
Molecular Function	GO:0098811	transcriptional repressor activity, RNA polymerase II activating transcription factor binding	1	1	5.121432e-02	2.210919e-01	AT3G09600
Molecular Function	GO:0102360	daphnetin 3-O-glucosyltransferase activity	3	16	4.554744e-02	2.210919e-01	AT5G17050,AT2G29750,AT1G30530
Molecular Function	GO:0102425	myricetin 3-O-glucosyltransferase activity	3	16	4.554744e-02	2.210919e-01	AT5G17050,AT2G29750,AT1G30530
Molecular Function	GO:0102580	cyanidin 3-O-glucoside 2-O''-xylosyltransferase activity	1	1	5.121432e-02	2.210919e-01	AT5G54060
Molecular Function	GO:0004866	endopeptidase inhibitor activity	5	40	5.215207e-02	2.248952e-01	AT2G38870,AT1G72060,AT1G17860,AT2G43510,AT1G73260
Biological Process	GO:0015749	monosaccharide transport	6	53	5.283954e-02	2.268723e-01	AT4G04750,AT4G36670,AT5G27350,AT1G11260,AT1G19450,AT1G77210
Biological Process	GO:0044070	regulation of anion transport	4	28	5.268783e-02	2.268723e-01	AT4G31730,AT4G20940,AT5G57685,AT3G11410
Molecular Function	GO:0015145	monosaccharide transmembrane transporter activity	6	53	5.283954e-02	2.268723e-01	AT4G04750,AT4G36670,AT1G11260,AT5G27350,AT1G19450,AT1G77210
Molecular Function	GO:0015149	hexose transmembrane transporter activity	6	53	5.283954e-02	2.268723e-01	AT1G11260,AT5G27350,AT1G19450,AT1G77210,AT4G04750,AT4G36670
Biological Process	GO:0009061	anaerobic respiration	3	17	5.326383e-02	2.272170e-01	AT1G19530,AT5G24640,AT2G41730
Biological Process	GO:0031396	regulation of protein ubiquitination	3	17	5.326383e-02	2.272170e-01	AT4G33260,AT5G13840,AT4G33270
Cellular Component	GO:0000795	synaptonemal complex	3	17	5.326383e-02	2.272170e-01	AT4G27595,AT3G02930,AT1G65010
Cellular Component	GO:0099086	synaptonemal structure	3	17	5.326383e-02	2.272170e-01	AT1G65010,AT3G02930,AT4G27595
Molecular Function	GO:0045551	cinnamyl-alcohol dehydrogenase activity	3	17	5.326383e-02	2.272170e-01	AT1G09500,AT1G30760,AT4G39330
Molecular Function	GO:0090599	alpha-glucosidase activity	3	17	5.326383e-02	2.272170e-01	AT3G06500,AT4G34860,AT3G13790
Molecular Function	GO:0015291	secondary active transmembrane transporter activity	26	363	5.414707e-02	2.307364e-01	AT1G74810,novel.8984,AT1G19450,AT5G42610,AT2G47160,AT5G52050,AT5G40890,AT5G27350,AT1G11260,AT5G17700,AT4G04750,AT1G12110,AT5G13750,AT5G47560,AT1G61800,AT3G21670,AT5G65380,AT2G43330,AT4G02700,AT1G15180,AT3G15990,AT4G36670,AT5G13740,AT1G77210,AT3G27170,AT5G20380
Cellular Component	GO:0031977	thylakoid lumen	9	95	5.442588e-02	2.316754e-01	AT5G66570,AT4G26555,AT3G57680,AT2G40400,AT1G06680,AT1G03600,AT3G50820,AT1G51400,AT1G12250
Biological Process	GO:0034220	ion transmembrane transport	27	380	5.470295e-02	2.326049e-01	AT1G07430,AT5G59030,AT3G61430,AT4G17340,AT1G25530,AT5G40890,AT2G41560,AT1G74810,novel.8984,AT2G37170,AT3G54830,AT5G42610,AT3G12750,AT3G27170,AT2G37180,AT5G20380,AT3G25190,AT2G45960,AT1G01070,AT3G22910,AT4G20940,AT3G15990,AT4G23400,AT3G11410,AT3G53420,AT2G39510,AT2G26975
Biological Process	GO:0044249	cellular biosynthetic process	317	5716	5.537267e-02	2.352003e-01	AT3G25780,AT5G13630,AT2G40130,AT1G12010,AT5G16570,AT5G45830,AT1G09500,AT4G38340,AT3G45130,AT5G12330,AT4G18170,AT5G04150,AT5G63800,AT5G13330,AT1G62360,AT1G30000,AT4G27310,AT3G03780,AT3G02380,AT4G31610,AT4G02930,AT2G20880,AT1G08630,AT1G75250,AT3G56290,AT3G10040,AT2G41240,AT3G13650,AT1G12780,AT4G28790,AT1G23380,AT3G57660,AT2G28630,AT3G02150,AT3G48360,AT5G17490,AT1G64670,AT5G58500,AT4G25630,AT4G22880…
Molecular Function	GO:0052689	carboxylic ester hydrolase activity	26	364	5.559835e-02	2.359061e-01	AT4G29070,AT1G57590,AT1G18773,AT3G04290,AT3G59010,AT3G49220,AT5G26670,AT5G14180,AT1G53830,AT2G45220,AT4G28780,AT1G41830,AT1G02660,AT5G33370,AT3G43270,AT5G45670,AT1G73480,AT5G45950,AT4G18970,AT4G30140,AT1G28610,AT4G10955,AT5G47500,AT3G10720,AT5G18630,AT1G13700
Biological Process	GO:0046686	response to cadmium ion	28	398	5.656301e-02	2.392307e-01	AT1G16130,AT3G03780,AT2G29550,AT4G02930,AT3G15060,AT5G41670,AT3G09600,AT1G71030,AT3G44300,AT2G46830,AT2G37630,AT5G56550,AT1G01060,AT1G07890,AT3G17820,AT1G74910,AT1G62480,AT2G02930,AT3G48990,AT3G43190,AT5G28540,AT3G25230,AT5G18170,AT5G42020,AT5G02840,AT3G48670,AT1G77120,AT1G18330
Biological Process	GO:0051716	cellular response to stimulus	188	3291	5.654616e-02	2.392307e-01	AT4G17770,AT5G16400,AT2G02220,AT3G28650,AT1G08260,AT4G26630,AT1G60140,AT4G36180,AT3G50750,AT4G33270,AT4G35090,AT1G73590,AT5G42020,AT3G54670,AT3G25230,AT5G28540,AT5G17300,AT1G55920,AT3G57680,AT2G30520,AT4G03100,AT5G03470,AT5G05600,AT5G01840,AT3G22840,AT4G34590,AT5G20230,AT5G04190,AT3G47340,AT5G10140,AT3G06880,AT2G41820,AT2G14900,AT1G74810,AT4G33260,AT3G13450,AT5G10100,AT1G63650,AT2G26980,AT3G13065…
Molecular Function	GO:0097367	carbohydrate derivative binding	175	3049	5.651686e-02	2.392307e-01	AT4G22130,AT5G45140,AT5G48600,AT2G47240,AT5G53660,AT5G61480,AT5G66310,AT3G55110,AT1G02620,AT3G51740,AT2G43620,AT5G59750,AT5G43020,AT5G41740,AT5G54910,AT2G47500,AT3G13470,AT2G39730,AT2G36200,AT3G23670,novel.15375,AT3G17510,AT2G02930,AT5G24080,AT5G54670,AT1G10700,AT5G17760,AT2G29550,AT5G07180,AT3G15060,AT5G21930,AT3G07050,AT3G52910,AT1G73640,AT4G20320,AT5G65530,AT4G26090,AT3G13062,AT3G48990,AT1G142…
Biological Process	GO:0009827	plant-type cell wall modification	6	54	5.698374e-02	2.397171e-01	AT2G40610,AT1G20190,AT1G69530,AT4G28250,AT5G63800,AT2G03090
Biological Process	GO:0019438	aromatic compound biosynthetic process	199	3497	5.693474e-02	2.397171e-01	AT1G62360,AT4G27310,AT5G13330,AT1G08980,AT3G44300,AT5G25390,AT2G20880,AT3G04510,AT5G43620,AT3G02380,AT4G31610,AT4G16750,AT5G13630,AT1G30650,AT2G40130,AT1G79840,AT5G04150,AT2G36080,AT1G74470,AT4G18170,AT1G09500,AT5G45830,AT4G38340,AT1G67980,AT5G51190,AT1G12780,AT4G28790,AT3G13650,AT2G41240,AT2G46830,AT1G51060,AT3G02150,AT1G70510,AT3G57660,AT1G56650,AT1G57560,AT4G01070,AT1G23380,AT1G59640,AT2G31970…
Biological Process	GO:0031323	regulation of cellular metabolic process	194	3404	5.710142e-02	2.397171e-01	AT5G10140,AT1G25550,AT4G34590,AT5G20230,AT5G03680,AT1G77920,AT1G68670,AT5G01840,AT3G22840,AT5G03470,AT3G56970,AT3G06530,AT3G54500,AT3G12320,AT1G75490,AT4G33260,AT5G15850,AT2G16485,AT4G31730,AT1G63650,AT5G02840,AT1G18330,AT4G27260,AT4G17810,AT5G56840,AT1G73870,AT3G50750,AT4G33270,AT1G61800,AT4G26630,AT3G23290,AT5G65410,AT2G21650,AT5G44190,AT5G26660,AT5G17300,AT5G28540,AT5G63160,AT3G05690,AT4G31620…
Biological Process	GO:0071310	cellular response to organic substance	71	1147	5.678416e-02	2.397171e-01	AT3G48360,novel.13753,AT5G17490,AT1G69440,AT5G17300,AT1G73590,AT1G66390,AT5G54060,AT1G80440,AT5G41790,AT1G05680,AT3G50750,AT1G63650,AT2G26980,AT4G03510,AT2G19590,AT2G14900,AT1G71830,AT1G29450,AT2G41370,AT4G18780,AT4G09820,AT1G12110,AT2G02930,AT1G75750,AT3G63300,AT1G66380,AT1G29460,AT3G11410,AT3G13980,AT1G12010,AT4G16750,AT5G53290,AT5G45830,AT5G12330,AT1G07430,AT1G69160,AT5G13330,AT5G25190,AT5G058…
Molecular Function	GO:0008509	anion transmembrane transporter activity	22	299	5.705151e-02	2.397171e-01	AT1G12940,AT1G44800,AT1G12110,novel.8984,AT1G74810,AT2G28315,AT3G54830,AT1G21890,AT2G47160,AT1G25530,AT5G40890,AT1G01070,AT1G08440,AT1G80760,AT3G27170,AT5G47560,AT3G23430,AT1G61800,AT3G45060,AT2G39510,AT4G02700,AT3G15990
Molecular Function	GO:0048029	monosaccharide binding	5	41	5.699693e-02	2.397171e-01	AT2G19590,AT1G12010,AT3G51240,AT5G08640,AT4G22880
Molecular Function	GO:0061135	endopeptidase regulator activity	5	41	5.699693e-02	2.397171e-01	AT2G38870,AT1G72060,AT1G17860,AT2G43510,AT1G73260
Cellular Component	GO:0005730	nucleolus	36	534	5.740123e-02	2.407207e-01	AT5G55920,AT5G28540,novel.13753,AT4G25630,AT3G48670,AT5G42020,AT2G18220,AT3G15460,AT3G07050,AT1G68790,AT3G18600,AT1G73870,AT3G11964,AT4G25340,AT3G57940,AT1G79280,AT2G37630,AT3G06530,AT1G63810,AT5G27120,AT4G00380,AT4G02400,AT5G54910,AT5G56010,AT1G56110,AT3G10530,AT3G13470,AT3G44750,AT4G26555,AT3G57660,AT5G01840,AT5G43990,AT1G51060,AT5G66540,AT3G57150,AT3G13940
Biological Process	GO:0006997	nucleus organization	7	68	5.869190e-02	2.456135e-01	AT1G67230,AT5G28540,AT1G68790,AT1G76110,AT5G42020,AT3G57780,AT5G65770
Molecular Function	GO:0045330	aspartyl esterase activity	7	68	5.869190e-02	2.456135e-01	AT2G45220,AT1G53830,AT3G43270,AT3G49220,AT3G59010,AT3G10720,AT5G47500
Biological Process	GO:0010115	regulation of abscisic acid biosynthetic process	2	8	5.974004e-02	2.458461e-01	AT1G64670,AT4G18780
Biological Process	GO:0010117	photoprotection	2	8	5.974004e-02	2.458461e-01	AT3G22840,AT2G05620
Biological Process	GO:0010199	organ boundary specification between lateral organs and the meristem	2	8	5.974004e-02	2.458461e-01	AT5G63090,AT2G31160
Biological Process	GO:0015837	amine transport	2	8	5.974004e-02	2.458461e-01	AT4G31730,AT5G57685
Biological Process	GO:0015908	fatty acid transport	2	8	5.974004e-02	2.458461e-01	AT4G29070,AT4G24230
Biological Process	GO:0015976	carbon utilization	2	8	5.974004e-02	2.458461e-01	AT3G01500,AT5G14740
Biological Process	GO:0016137	glycoside metabolic process	2	8	5.974004e-02	2.458461e-01	AT5G05860,AT5G54060
Biological Process	GO:0035337	fatty-acyl-CoA metabolic process	2	8	5.974004e-02	2.458461e-01	AT4G33790,AT3G56700
Biological Process	GO:0035434	copper ion transmembrane transport	2	8	5.974004e-02	2.458461e-01	AT5G59030,AT2G26975
Biological Process	GO:0048640	negative regulation of developmental growth	2	8	5.974004e-02	2.458461e-01	AT2G41800,AT5G03680
Biological Process	GO:0055085	transmembrane transport	58	919	5.940730e-02	2.458461e-01	AT3G17660,AT3G22910,AT1G01070,AT2G45960,AT3G25190,AT5G20380,AT1G02520,AT2G37180,AT5G52860,AT3G27170,AT2G39510,AT5G65380,AT5G47560,AT3G45060,AT1G61800,AT1G73220,AT3G15990,AT4G23400,AT4G02700,AT1G15180,AT3G61430,AT5G27350,AT1G11260,AT1G12940,AT1G07430,AT5G26200,AT5G13750,AT5G59030,AT3G09525,AT4G04750,AT3G54830,AT3G12750,novel.8984,AT2G41560,AT2G33210,AT1G73590,AT5G52050,AT1G77210,AT5G13740,AT3G5511…
Cellular Component	GO:0034707	chloride channel complex	2	8	5.974004e-02	2.458461e-01	AT5G40890,AT3G27170
Molecular Function	GO:0004130	cytochrome-c peroxidase activity	2	8	5.974004e-02	2.458461e-01	AT4G08390,AT1G07890
Molecular Function	GO:0005247	voltage-gated chloride channel activity	2	8	5.974004e-02	2.458461e-01	AT3G27170,AT5G40890
Molecular Function	GO:0008429	phosphatidylethanolamine binding	2	8	5.974004e-02	2.458461e-01	AT5G03840,AT1G65480
Molecular Function	GO:0016420	malonyltransferase activity	2	8	5.974004e-02	2.458461e-01	AT3G29590,AT3G29670
Molecular Function	GO:0003677	DNA binding	159	2759	6.031593e-02	2.479585e-01	AT5G28770,AT1G79700,AT5G60850,AT2G37260,AT3G15500,AT1G12440,AT4G28140,AT3G16770,AT2G42200,AT5G49450,AT4G24000,AT5G67110,AT1G28360,AT3G57540,ATCG00190,AT1G66350,AT5G27120,AT3G54390,AT3G56980,AT4G37750,AT1G75390,AT5G25190,AT2G37630,AT2G36270,AT3G59580,AT4G27410,AT1G01060,AT2G31160,AT3G17660,AT1G14350,AT3G54400,AT5G06510,AT2G46770,AT3G56940,AT5G61030,AT5G53290,AT5G55660,AT5G17420,AT3G61950,AT2G23320…
Cellular Component	GO:0005819	spindle	9	97	6.059381e-02	2.488428e-01	AT4G05190,AT4G26760,AT5G37478,AT4G21270,AT3G25980,AT2G36200,AT1G03780,AT2G28620,AT2G33560
Biological Process	GO:0010154	fruit development	52	815	6.115008e-02	2.499690e-01	AT3G44750,AT3G48740,AT4G13560,AT5G61480,AT5G49360,AT2G37260,AT1G78580,AT5G48600,AT3G20440,AT4G09820,AT1G07890,AT1G66350,AT1G11130,AT1G71830,AT5G23660,AT2G29090,AT5G48160,AT2G32280,AT3G14900,AT4G37300,AT1G31070,AT2G36120,AT5G02190,AT2G46770,AT2G22900,AT3G07050,AT1G01070,AT1G31770,AT5G55820,AT2G41260,AT5G65410,AT5G23940,AT5G05860,AT2G36270,AT5G65380,AT4G13575,AT1G08260,AT2G39510,AT5G63800,AT3G48990…
Biological Process	GO:0010492	maintenance of shoot apical meristem identity	3	18	6.156188e-02	2.499690e-01	AT4G37750,AT2G31160,AT5G48160
Biological Process	GO:0030244	cellulose biosynthetic process	6	55	6.131746e-02	2.499690e-01	AT4G24000,AT4G23990,AT4G18780,AT5G44030,AT5G17420,AT3G02230
Biological Process	GO:0048316	seed development	50	780	6.126268e-02	2.499690e-01	AT1G01070,AT3G07050,AT2G22900,AT2G46770,AT5G02190,AT1G08260,AT2G39510,AT4G13575,AT2G36270,AT5G05860,AT5G65410,AT5G23940,AT5G55820,AT2G41260,AT1G31770,AT5G45830,AT2G21650,AT3G55610,AT1G07430,AT5G63800,AT3G48990,AT5G17490,AT1G49320,AT1G24340,AT4G34200,AT3G27660,AT1G73590,AT5G53290,AT5G49360,AT5G61480,AT4G13560,AT3G48740,AT3G44750,AT5G48600,AT1G78580,AT2G37260,AT1G71830,AT1G11130,AT1G66350,AT4G09820…
Biological Process	GO:0048638	regulation of developmental growth	11	127	6.152299e-02	2.499690e-01	AT1G18620,AT2G41800,AT3G63430,AT1G13710,AT5G09970,AT5G01840,AT1G29460,AT5G03680,AT3G06020,AT1G29450,AT4G26540
Biological Process	GO:0051784	negative regulation of nuclear division	3	18	6.156188e-02	2.499690e-01	AT1G79280,AT3G25980,AT2G33560
Cellular Component	GO:0005876	spindle microtubule	3	18	6.156188e-02	2.499690e-01	AT4G05190,AT3G25980,AT2G33560
Cellular Component	GO:0009986	cell surface	3	18	6.156188e-02	2.499690e-01	AT1G53140,AT1G16130,AT1G04110
Molecular Function	GO:0003905	alkylbase DNA N-glycosylase activity	3	18	6.156188e-02	2.499690e-01	AT5G11950,AT4G35190,AT1G13635
Molecular Function	GO:0016160	amylase activity	3	18	6.156188e-02	2.499690e-01	AT3G20440,AT5G55700,AT4G09020
Molecular Function	GO:0043733	DNA-3-methylbase glycosylase activity	3	18	6.156188e-02	2.499690e-01	AT5G11950,AT1G13635,AT4G35190
Biological Process	GO:0048582	positive regulation of post-embryonic development	8	83	6.208417e-02	2.515742e-01	AT3G22840,AT4G34530,AT5G05690,AT2G43820,AT1G14350,AT1G65480,AT1G07430,AT3G48990
Biological Process	GO:0098542	defense response to other organism	65	1046	6.203341e-02	2.515742e-01	AT3G52920,AT5G60270,AT5G66570,AT2G30750,AT2G39200,AT5G56010,AT2G34930,AT1G73260,AT1G12220,AT4G12500,AT1G32540,AT1G56650,AT1G20160,AT5G64120,AT4G18360,AT1G65060,AT5G25110,AT2G43510,AT4G23180,AT3G53810,AT2G38870,AT5G53120,AT4G23290,AT3G30775,AT2G41560,AT3G01500,AT1G06680,AT2G25620,AT5G44030,AT1G49430,AT2G37630,AT1G02205,AT2G41370,AT1G67865,AT2G02930,AT4G18780,AT5G25140,novel.15375,AT2G39730,AT1G038…
Biological Process	GO:0009755	hormone-mediated signaling pathway	56	888	6.372474e-02	2.579583e-01	AT5G54510,AT1G43160,AT1G28360,AT1G71830,AT1G66350,AT1G29450,AT2G41370,AT1G12110,AT4G09820,AT4G18780,AT1G75750,AT2G02930,AT2G26980,AT1G36060,AT2G46690,AT1G63650,AT1G74670,AT2G14900,AT3G28345,AT4G36260,AT4G28140,AT3G16770,AT1G76540,AT1G56650,AT1G70510,AT2G18470,AT1G66380,AT1G29460,AT1G79700,AT3G63300,AT3G15500,AT3G11410,AT3G59940,AT4G20940,AT5G51190,AT1G66390,AT5G45830,AT5G12330,AT1G80440,AT1G07430…
Biological Process	GO:0016052	carbohydrate catabolic process	22	303	6.395701e-02	2.586343e-01	AT4G13210,AT3G53190,AT3G10740,AT1G79530,AT4G34860,AT3G43270,AT1G70710,AT2G43620,AT5G47500,AT3G10720,AT1G04680,AT5G55700,AT5G49360,AT4G02290,AT1G67750,AT3G59010,AT3G49220,AT1G14520,AT3G06500,AT2G45220,AT1G53830,AT4G09020
Biological Process	GO:0051094	positive regulation of developmental process	10	113	6.447821e-02	2.604762e-01	AT1G07430,AT3G48990,AT1G14350,AT1G11130,AT1G65480,AT2G43820,AT3G22840,AT4G34530,AT1G13710,AT5G05690
Biological Process	GO:0035265	organ growth	4	30	6.513866e-02	2.618098e-01	AT1G29450,AT1G29460,AT1G13710,AT5G03680
Biological Process	GO:0042547	cell wall modification involved in multidimensional cell growth	4	30	6.513866e-02	2.618098e-01	AT1G20190,AT2G40610,AT1G70710,AT2G03090
Biological Process	GO:0042631	cellular response to water deprivation	4	30	6.513866e-02	2.618098e-01	AT1G05680,AT5G05860,AT1G05675,AT1G68010
Biological Process	GO:0071462	cellular response to water stimulus	4	30	6.513866e-02	2.618098e-01	AT1G68010,AT5G05860,AT1G05675,AT1G05680
Molecular Function	GO:0016832	aldehyde-lyase activity	4	30	6.513866e-02	2.618098e-01	AT1G08630,AT1G72970,AT5G51950,AT1G12570
Biological Process	GO:0055082	cellular chemical homeostasis	22	304	6.577034e-02	2.640809e-01	AT3G02040,AT1G80760,AT3G25190,AT2G37390,AT2G37180,AT2G45960,AT5G52740,AT5G19090,AT4G23400,AT5G47560,AT5G28770,AT3G53420,AT1G23000,AT5G63530,AT3G61430,AT5G49450,AT4G17340,AT2G47160,AT3G06130,AT5G24580,AT2G37170,AT1G74810
Molecular Function	GO:0001135	transcription factor activity, RNA polymerase II transcription factor recruiting	12	144	6.638855e-02	2.662934e-01	AT2G37630,AT5G11510,AT1G74650,AT1G66380,AT5G26660,AT1G56650,AT3G01140,AT1G71030,AT5G41020,AT1G14350,AT1G66390,AT1G57560
Biological Process	GO:0009069	serine family amino acid metabolic process	7	70	6.659789e-02	2.663244e-01	AT4G35630,AT1G17745,AT1G08630,AT1G23310,AT4G34200,AT5G28020,AT1G55920
Biological Process	GO:0032506	cytokinetic process	7	70	6.659789e-02	2.663244e-01	AT4G26760,AT3G23670,AT3G19050,AT1G53140,AT5G51600,AT1G18370,AT1G14350
Biological Process	GO:1902410	mitotic cytokinetic process	7	70	6.659789e-02	2.663244e-01	AT3G23670,AT4G26760,AT5G51600,AT3G19050,AT1G53140,AT1G18370,AT1G14350
Biological Process	GO:0006778	porphyrin-containing compound metabolic process	9	99	6.719120e-02	2.684261e-01	AT5G13630,AT1G44446,AT3G22840,AT3G56940,AT4G25080,AT3G59400,AT1G74470,AT2G40400,AT5G44190
Biological Process	GO:0048444	floral organ morphogenesis	5	43	6.743388e-02	2.688536e-01	AT3G07050,AT5G05690,AT1G70510,AT1G59640,AT5G03680
Biological Process	GO:0048598	embryonic morphogenesis	5	43	6.743388e-02	2.688536e-01	AT1G73590,AT1G31770,AT2G32280,AT2G36120,AT1G08260
Biological Process	GO:0051704	multi-organism process	110	1869	6.913483e-02	2.753581e-01	AT3G01500,AT1G14350,AT1G06680,AT1G04520,AT2G25620,AT5G44030,AT4G37750,AT3G44300,AT4G13575,AT2G18150,novel.22313,AT1G49430,AT2G37630,AT1G02205,AT4G23180,AT3G53810,AT2G38870,AT3G09525,AT5G53120,AT3G30775,AT4G23290,AT3G25780,AT2G41560,AT4G13560,AT1G12220,AT3G16770,AT1G17420,AT3G18000,AT5G13740,AT4G15760,AT4G12500,AT3G44750,AT1G32540,AT1G18250,AT1G56650,AT1G20160,AT5G64120,AT1G65060,AT4G18360,AT5G251…
Biological Process	GO:0030243	cellulose metabolic process	8	85	6.942470e-02	2.762350e-01	AT4G18780,AT5G44030,AT1G70710,AT5G17420,AT4G23990,AT4G24000,AT4G02290,AT3G02230
Molecular Function	GO:0022891	substrate-specific transmembrane transporter activity	63	1018	6.951073e-02	2.762999e-01	AT3G53420,AT3G23430,AT2G26975,AT3G22840,AT2G43330,AT4G36670,AT1G08440,AT5G13740,AT1G77210,AT1G80760,AT1G02630,AT3G48740,AT1G19450,AT5G64410,AT2G37170,AT1G74810,AT5G42610,AT1G25530,AT5G40890,AT5G23660,AT4G17340,AT4G25010,AT4G18210,AT2G24240,AT3G28345,AT3G14770,AT1G12110,AT3G45060,AT1G73220,AT1G61800,AT5G47560,AT2G39510,AT1G28230,AT4G02700,AT4G23400,AT3G15990,AT5G21930,AT3G22910,AT2G45960,AT1G01070…
Biological Process	GO:0007091	metaphase/anaphase transition of mitotic cell cycle	3	19	7.041979e-02	2.776852e-01	AT3G25980,AT1G79280,AT2G33560
Biological Process	GO:0010588	cotyledon vascular tissue pattern formation	3	19	7.041979e-02	2.776852e-01	AT2G32280,AT1G31770,AT2G36120
Biological Process	GO:0030071	regulation of mitotic metaphase/anaphase transition	3	19	7.041979e-02	2.776852e-01	AT2G33560,AT3G25980,AT1G79280
Biological Process	GO:0031647	regulation of protein stability	3	19	7.041979e-02	2.776852e-01	AT1G55673,AT5G56010,AT1G55670
Biological Process	GO:0044784	metaphase/anaphase transition of cell cycle	3	19	7.041979e-02	2.776852e-01	AT2G33560,AT1G79280,AT3G25980
Biological Process	GO:1902099	regulation of metaphase/anaphase transition of cell cycle	3	19	7.041979e-02	2.776852e-01	AT2G33560,AT3G25980,AT1G79280
Biological Process	GO:1905421	regulation of plant organ morphogenesis	3	19	7.041979e-02	2.776852e-01	AT2G42200,AT1G79840,AT1G11130
Molecular Function	GO:0019825	oxygen binding	19	257	7.019419e-02	2.776852e-01	AT1G63710,AT1G11600,AT1G78490,AT1G13710,AT5G07990,AT5G09970,AT5G52320,AT1G01600,AT1G57750,AT2G30766,AT2G30750,AT5G25140,AT1G19630,AT3G28740,AT5G05690,AT3G26320,AT3G26330,AT2G29090,AT5G44620
Biological Process	GO:0051347	positive regulation of transferase activity	6	57	7.055415e-02	2.779385e-01	AT3G48360,AT5G13840,AT4G33260,AT4G33270,AT5G37478,AT1G03780
Biological Process	GO:0033013	tetrapyrrole metabolic process	9	100	7.065236e-02	2.780490e-01	AT5G44190,AT2G40400,AT1G74470,AT3G59400,AT4G25080,AT5G13630,AT1G44446,AT3G22840,AT3G56940
Molecular Function	GO:0003727	single-stranded RNA binding	7	71	7.077964e-02	2.782735e-01	AT5G66570,AT2G25900,AT3G50820,AT5G26860,AT3G17040,AT1G06680,AT1G68010
Molecular Function	GO:0001134	transcription factor activity, transcription factor recruiting	12	146	7.203836e-02	2.829416e-01	AT1G57560,AT1G14350,AT1G66390,AT1G71030,AT5G41020,AT5G26660,AT1G56650,AT3G01140,AT1G74650,AT1G66380,AT5G11510,AT2G37630
Biological Process	GO:0000271	polysaccharide biosynthetic process	16	210	7.393107e-02	2.835179e-01	AT1G12780,AT4G23990,AT3G02230,AT1G63180,AT2G22900,AT5G44030,AT1G14080,AT4G09990,AT2G33570,AT4G24000,AT4G39210,AT1G24170,AT4G18780,AT3G20440,AT1G70090,AT5G17420
Biological Process	GO:0008610	lipid biosynthetic process	41	632	7.244969e-02	2.835179e-01	AT4G34350,AT5G21170,AT3G48530,AT5G52570,AT5G65410,AT3G23470,AT5G58780,AT2G38995,AT1G49430,AT1G02205,AT1G43800,AT3G45130,AT5G24160,AT2G38110,AT5G05690,AT1G64670,AT1G19630,AT3G15850,AT3G18000,AT1G17420,AT2G47240,AT4G01950,AT2G28630,AT3G61580,AT4G10030,AT1G79700,AT1G78490,AT1G76490,AT1G30040,AT1G06350,AT2G11810,AT4G13830,AT5G22490,AT4G18780,AT1G25150,AT5G37300,AT1G73600,AT5G04530,AT2G29090,AT5G64940…
Biological Process	GO:0009854	oxidative photosynthetic carbon pathway	2	9	7.425980e-02	2.835179e-01	AT4G18360,AT1G68010
Biological Process	GO:0010047	fruit dehiscence	2	9	7.425980e-02	2.835179e-01	AT5G67110,AT2G46770
Biological Process	GO:0010076	maintenance of floral meristem identity	2	9	7.425980e-02	2.835179e-01	AT4G24540,AT2G27990
Biological Process	GO:0010453	regulation of cell fate commitment	2	9	7.425980e-02	2.835179e-01	AT1G11130,AT1G79840
Biological Process	GO:0042219	cellular modified amino acid catabolic process	2	9	7.425980e-02	2.835179e-01	AT4G39640,AT4G31290
Biological Process	GO:0042793	transcription from plastid promoter	2	9	7.425980e-02	2.835179e-01	AT2G34640,AT1G69200
Biological Process	GO:0042814	monopolar cell growth	2	9	7.425980e-02	2.835179e-01	AT1G18620,AT3G63430
Biological Process	GO:0046209	nitric oxide metabolic process	2	9	7.425980e-02	2.835179e-01	AT1G37130,AT1G77760
Biological Process	GO:0051098	regulation of binding	2	9	7.425980e-02	2.835179e-01	AT2G46830,AT5G52250
Biological Process	GO:1903426	regulation of reactive oxygen species biosynthetic process	2	9	7.425980e-02	2.835179e-01	AT2G05070,AT2G05100
Biological Process	GO:2000067	regulation of root morphogenesis	2	9	7.425980e-02	2.835179e-01	AT1G79840,AT1G11130
Molecular Function	GO:0000700	mismatch base pair DNA N-glycosylase activity	2	9	7.425980e-02	2.835179e-01	AT4G35190,AT5G11950
Molecular Function	GO:0000701	purine-specific mismatch base pair DNA N-glycosylase activity	2	9	7.425980e-02	2.835179e-01	AT4G35190,AT5G11950
Molecular Function	GO:0000977	RNA polymerase II regulatory region sequence-specific DNA binding	11	131	7.331671e-02	2.835179e-01	AT5G17420,AT5G10140,AT3G56970,AT5G44030,AT4G18780,AT5G04150,AT3G56980,AT4G24540,AT2G41240,AT4G23990,AT4G24000
Molecular Function	GO:0001012	RNA polymerase II regulatory region DNA binding	11	131	7.331671e-02	2.835179e-01	AT5G10140,AT3G56970,AT5G17420,AT3G56980,AT5G04150,AT4G18780,AT5G44030,AT4G24540,AT2G41240,AT4G24000,AT4G23990
Molecular Function	GO:0004556	alpha-amylase activity	2	9	7.425980e-02	2.835179e-01	AT3G20440,AT4G09020
Molecular Function	GO:0005254	chloride channel activity	2	9	7.425980e-02	2.835179e-01	AT5G40890,AT3G27170
Molecular Function	GO:0016688	L-ascorbate peroxidase activity	2	9	7.425980e-02	2.835179e-01	AT4G08390,AT1G07890
Molecular Function	GO:0016854	racemase and epimerase activity	5	44	7.302348e-02	2.835179e-01	AT1G12780,AT3G47800,AT1G63180,AT3G61610,AT1G15410
Molecular Function	GO:0017065	single-strand selective uracil DNA N-glycosylase activity	2	9	7.425980e-02	2.835179e-01	AT4G35190,AT5G11950
Molecular Function	GO:0033926	glycopeptide alpha-N-acetylgalactosaminidase activity	2	9	7.425980e-02	2.835179e-01	AT4G34860,AT3G06500
Molecular Function	GO:0043565	sequence-specific DNA binding	62	1003	7.249592e-02	2.835179e-01	AT5G44030,AT3G01140,AT2G20880,AT1G14350,AT4G17810,AT4G27410,AT4G23990,AT4G08150,AT1G62360,AT2G37630,AT2G36270,AT4G37750,AT5G13330,AT1G74650,AT1G75390,AT5G26660,AT5G04150,AT1G79840,AT1G66390,AT5G45830,AT4G18170,AT2G23320,AT5G28300,AT5G17420,AT5G39660,AT1G51140,AT1G30650,AT5G17490,AT1G56650,AT1G70510,AT3G09600,AT4G34590,AT1G71030,AT1G77920,AT1G23380,AT3G16770,AT5G10140,AT1G57560,AT2G37260,AT4G14465…
Molecular Function	GO:0052736	beta-glucanase activity	2	9	7.425980e-02	2.835179e-01	AT4G14130,AT4G30280
Molecular Function	GO:0070635	nicotinamide riboside hydrolase activity	2	9	7.425980e-02	2.835179e-01	AT5G11950,AT4G35190
Molecular Function	GO:0070636	nicotinic acid riboside hydrolase activity	2	9	7.425980e-02	2.835179e-01	AT5G11950,AT4G35190
Molecular Function	GO:0070694	deoxyribonucleoside 5'-monophosphate N-glycosidase activity	2	9	7.425980e-02	2.835179e-01	AT4G35190,AT5G11950
Molecular Function	GO:0090447	glycerol-3-phosphate 2-O-acyltransferase activity	2	9	7.425980e-02	2.835179e-01	AT2G38110,AT4G01950
Molecular Function	GO:0015294	solute:cation symporter activity	11	132	7.647454e-02	2.916926e-01	AT1G19450,AT5G47560,AT4G36670,AT5G40890,AT2G43330,AT1G77210,AT1G11260,AT5G27350,AT5G13740,AT4G04750,AT3G27170
Molecular Function	GO:0030599	pectinesterase activity	8	87	7.727405e-02	2.944587e-01	AT5G47500,AT3G10720,AT3G49220,AT3G59010,AT1G53830,AT2G45220,AT1G41830,AT3G43270
Biological Process	GO:0009965	leaf morphogenesis	9	102	7.790143e-02	2.962796e-01	AT2G36120,AT1G13710,AT1G73590,AT1G31770,AT2G42200,AT2G37630,AT2G32280,AT3G02150,AT5G55920
Biological Process	GO:0010564	regulation of cell cycle process	9	102	7.790143e-02	2.962796e-01	AT1G76540,AT3G25980,AT1G14350,AT1G12790,AT5G37478,AT2G33560,AT1G79280,AT1G03780,AT5G11510
Biological Process	GO:0009833	plant-type primary cell wall biogenesis	3	20	7.981352e-02	2.983972e-01	AT4G23990,AT4G24000,AT5G17420
Biological Process	GO:0009873	ethylene-activated signaling pathway	15	196	7.921884e-02	2.983972e-01	AT5G13330,AT1G36060,AT5G25190,AT1G79700,AT4G16750,AT5G53290,AT5G51190,AT1G43160,AT1G28360,AT4G28140,AT3G16770,AT5G44030,AT4G18780,AT5G25390,AT2G20880
Biological Process	GO:0009901	anther dehiscence	3	20	7.981352e-02	2.983972e-01	AT2G46770,AT5G49450,AT1G17420
Biological Process	GO:0010965	regulation of mitotic sister chromatid separation	3	20	7.981352e-02	2.983972e-01	AT2G33560,AT3G25980,AT1G79280
Biological Process	GO:0015718	monocarboxylic acid transport	4	32	7.897898e-02	2.983972e-01	AT1G61800,AT4G29070,AT4G24230,AT5G52050
Biological Process	GO:0031401	positive regulation of protein modification process	7	73	7.960084e-02	2.983972e-01	AT4G33270,AT1G03780,AT5G37478,AT1G14350,AT5G56840,AT5G13840,AT4G33260
Biological Process	GO:0033047	regulation of mitotic sister chromatid segregation	3	20	7.981352e-02	2.983972e-01	AT1G79280,AT3G25980,AT2G33560
Biological Process	GO:0034293	sexual sporulation	5	45	7.885777e-02	2.983972e-01	AT4G33790,AT4G37450,AT1G14350,AT1G71830,AT1G12790
Biological Process	GO:0042542	response to hydrogen peroxide	7	73	7.960084e-02	2.983972e-01	AT1G73260,AT1G05675,AT1G05680,AT1G77120,AT3G48360,AT4G36450,AT5G63160
Biological Process	GO:0043934	sporulation	5	45	7.885777e-02	2.983972e-01	AT4G33790,AT4G37450,AT1G71830,AT1G12790,AT1G14350
Biological Process	GO:0048236	plant-type sporogenesis	5	45	7.885777e-02	2.983972e-01	AT4G37450,AT1G14350,AT1G12790,AT1G71830,AT4G33790
Biological Process	GO:0051306	mitotic sister chromatid separation	3	20	7.981352e-02	2.983972e-01	AT1G79280,AT3G25980,AT2G33560
Biological Process	GO:1905818	regulation of chromosome separation	3	20	7.981352e-02	2.983972e-01	AT2G33560,AT3G25980,AT1G79280
Cellular Component	GO:0005655	nucleolar ribonuclease P complex	3	20	7.981352e-02	2.983972e-01	AT4G00380,AT3G48670,novel.13753
Cellular Component	GO:0030677	ribonuclease P complex	3	20	7.981352e-02	2.983972e-01	novel.13753,AT4G00380,AT3G48670
Cellular Component	GO:0030681	multimeric ribonuclease P complex	3	20	7.981352e-02	2.983972e-01	novel.13753,AT4G00380,AT3G48670
Molecular Function	GO:0030414	peptidase inhibitor activity	5	45	7.885777e-02	2.983972e-01	AT1G72060,AT2G38870,AT1G17860,AT2G43510,AT1G73260
Molecular Function	GO:0032555	purine ribonucleotide binding	168	2957	7.940202e-02	2.983972e-01	AT4G19530,AT4G30250,AT3G25250,AT3G28345,AT5G56010,AT2G47800,AT5G06940,AT1G43910,AT2G22610,AT4G21270,AT5G35490,AT1G11130,AT1G09450,AT1G75640,AT1G65060,AT4G14330,AT4G27180,AT1G18370,AT4G16630,AT5G37790,AT1G59540,AT2G18470,AT1G67120,AT4G05190,AT4G24450,AT1G72250,AT1G76540,AT1G12220,AT2G44830,AT5G61030,AT3G12110,AT1G07150,AT4G34200,AT2G36570,AT3G09525,AT1G64740,AT4G23180,AT5G67200,AT3G53810,AT1G31770…
Biological Process	GO:0006351	transcription, DNA-templated	163	2865	8.029135e-02	2.996183e-01	AT1G59640,AT2G02710,AT1G75250,AT1G36060,AT3G10040,AT3G56290,AT1G43160,AT5G51190,AT4G28790,AT2G41240,AT1G51060,AT2G46830,AT3G02150,AT3G57660,AT1G56650,AT1G70510,AT1G57560,AT1G23380,AT4G16750,AT2G40130,AT1G30650,AT1G79840,AT2G36080,AT5G04150,AT4G18170,AT5G45830,AT4G38340,AT4G27310,AT1G62360,AT5G13330,AT2G20880,AT5G25390,AT3G04510,AT5G43620,AT4G31610,AT3G02380,AT2G25900,AT5G11510,AT2G27990,AT2G35350…
Biological Process	GO:0097659	nucleic acid-templated transcription	163	2865	8.029135e-02	2.996183e-01	AT4G17810,AT5G56840,AT3G50750,AT1G73870,AT4G26630,AT3G23290,AT5G65410,AT2G21650,AT5G26660,AT5G44190,AT5G17300,AT5G28540,AT5G63160,AT3G05690,AT5G50010,AT4G31620,AT5G42020,AT5G06980,AT2G43500,AT2G38090,AT5G10140,AT1G25550,AT4G34590,AT5G03680,AT1G68670,AT1G77920,AT5G01840,AT3G13940,AT3G56970,AT3G06530,AT3G12320,AT3G54500,AT1G75490,AT2G16485,AT5G15850,AT1G63650,AT1G18330,AT5G02840,AT1G14350,AT2G31160…
Biological Process	GO:0051259	protein oligomerization	6	59	8.054721e-02	2.997264e-01	AT2G24240,AT5G26860,AT3G48740,AT5G23660,AT1G73010,AT5G50950
Biological Process	GO:0080134	regulation of response to stress	24	345	8.039789e-02	2.997264e-01	AT4G18360,AT5G45100,AT2G37630,AT4G14465,AT4G24540,AT2G02220,AT4G26630,AT1G20160,AT2G20880,AT1G32540,AT3G02150,AT2G25620,AT4G17680,AT3G49110,AT1G14350,AT1G77120,AT4G19530,AT5G52050,AT1G64670,novel.13753,AT3G10040,AT2G41370,AT3G52920,AT1G67360
Molecular Function	GO:0016722	oxidoreductase activity, oxidizing metal ions	6	59	8.054721e-02	2.997264e-01	AT5G23980,AT1G41830,AT1G18140,AT2G30210,AT5G49740,AT5G49730
Biological Process	GO:0008283	cell proliferation	10	118	8.102225e-02	3.012112e-01	AT1G11130,AT1G76540,AT1G04110,AT4G26760,AT3G49780,AT5G55920,AT5G28640,AT4G37750,AT1G13710,AT2G22860
Molecular Function	GO:0017076	purine nucleotide binding	168	2960	8.146247e-02	3.025640e-01	AT5G16570,AT5G53450,AT2G33210,AT2G41560,AT5G13630,AT2G40130,AT4G23290,AT2G28620,AT1G66920,AT1G75780,AT3G56370,AT1G55200,AT3G19050,AT2G44070,AT1G73220,AT5G38850,AT1G16130,AT5G45490,AT1G06430,AT4G02930,AT3G10310,AT3G01840,AT5G18170,AT3G46370,AT2G31970,AT4G35030,AT4G36450,AT5G26860,AT4G16880,AT3G20150,AT5G60270,AT4G38950,AT5G25110,AT5G56500,AT4G20940,AT1G04160,AT1G14250,AT4G01330,AT3G03060,AT5G65530…
Biological Process	GO:0019953	sexual reproduction	15	197	8.190128e-02	3.033617e-01	AT3G23670,AT4G28250,AT3G05690,AT1G61800,AT4G13575,AT4G37750,AT4G21270,AT4G33790,AT1G65450,AT5G59030,AT4G37450,AT4G13560,AT1G12790,AT1G71830,AT1G14350
Biological Process	GO:0055076	transition metal ion homeostasis	13	165	8.180446e-02	3.033617e-01	AT3G56970,AT5G13740,AT5G04150,AT2G37390,AT3G25190,AT3G56980,AT5G63530,AT1G23000,AT2G41240,AT5G19090,AT5G52740,AT5G24580,AT3G06130
Molecular Function	GO:0032553	ribonucleotide binding	170	2998	8.190690e-02	3.033617e-01	AT3G28345,AT3G25250,AT4G30250,AT4G19530,AT1G43910,AT5G06940,AT2G47800,AT5G56010,AT5G35490,AT4G21270,AT2G22610,AT1G75640,AT1G09450,AT1G11130,AT4G14330,AT1G65060,AT2G18470,AT1G59540,AT5G37790,AT4G16630,AT1G18370,AT4G27180,AT4G24450,AT1G72250,AT4G05190,AT1G67120,AT1G76540,AT1G12220,AT1G07150,AT4G34200,AT5G61030,AT3G12110,AT2G44830,AT2G36570,AT3G09525,AT1G64740,AT3G53810,AT4G23180,AT5G67200,AT1G49430…
Molecular Function	GO:0036094	small molecule binding	225	4032	8.284617e-02	3.065540e-01	AT4G39210,AT5G52882,AT3G10530,AT2G26980,AT4G11521,AT3G13065,AT1G62540,AT3G51240,AT1G68010,AT1G71830,AT3G44050,AT1G03090,AT1G62560,AT3G62550,AT1G06720,AT1G33770,AT4G26540,AT3G06880,AT3G47340,AT1G18550,AT2G41820,AT5G42020,AT5G20420,AT3G54670,AT1G24340,AT5G28540,AT1G05490,AT5G51770,AT2G31810,AT5G05270,AT3G17820,AT3G55610,AT1G30760,AT3G01490,AT1G72970,AT5G39840,AT3G06030,AT5G03140,AT5G10240,AT2G02220…
Biological Process	GO:0000226	microtubule cytoskeleton organization	11	134	8.304356e-02	3.069978e-01	AT5G52882,AT2G28620,AT1G03780,AT3G23670,AT3G06030,AT5G51600,AT1G75640,AT4G26760,AT4G21270,AT5G37478,AT4G05190
Biological Process	GO:0006739	NADP metabolic process	5	46	8.493393e-02	3.122386e-01	AT5G57655,AT1G55673,AT1G13700,AT1G55670,AT5G41670
Biological Process	GO:0035428	hexose transmembrane transport	5	46	8.493393e-02	3.122386e-01	AT4G36670,AT4G04750,AT5G27350,AT1G11260,AT1G19450
Biological Process	GO:1901987	regulation of cell cycle phase transition	5	46	8.493393e-02	3.122386e-01	AT1G76540,AT2G33560,AT3G25980,AT1G14350,AT1G79280
Biological Process	GO:1905950	monosaccharide transmembrane transport	5	46	8.493393e-02	3.122386e-01	AT1G11260,AT5G27350,AT1G19450,AT4G36670,AT4G04750
Cellular Component	GO:0005732	small nucleolar ribonucleoprotein complex	5	46	8.493393e-02	3.122386e-01	AT4G25630,AT1G56110,AT5G27120,AT3G57150,AT5G66540
Molecular Function	GO:0008171	O-methyltransferase activity	5	46	8.493393e-02	3.122386e-01	AT1G77520,AT1G67980,AT3G61990,AT1G21100,AT4G25080
Biological Process	GO:0032774	RNA biosynthetic process	163	2872	8.527189e-02	3.131905e-01	AT3G02150,AT3G57660,AT1G56650,AT1G70510,AT1G57560,AT1G23380,AT5G51190,AT4G28790,AT2G41240,AT1G51060,AT2G46830,AT3G10040,AT3G56290,AT1G43160,AT1G59640,AT2G02710,AT1G75250,AT1G36060,AT5G25390,AT2G20880,AT3G04510,AT5G43620,AT4G31610,AT3G02380,AT4G27310,AT1G62360,AT5G13330,AT1G79840,AT2G36080,AT5G04150,AT4G18170,AT5G45830,AT4G38340,AT4G16750,AT2G40130,AT1G30650,AT1G71030,AT5G50570,AT3G09600,AT2G31380…
Biological Process	GO:0005987	sucrose catabolic process	2	10	8.975888e-02	3.236710e-01	AT3G06500,AT4G34860
Biological Process	GO:0006561	proline biosynthetic process	2	10	8.975888e-02	3.236710e-01	AT3G55610,AT2G39800
Biological Process	GO:0006898	receptor-mediated endocytosis	2	10	8.975888e-02	3.236710e-01	AT1G75100,AT1G75310
Biological Process	GO:0009240	isopentenyl diphosphate biosynthetic process	3	21	8.971721e-02	3.236710e-01	AT1G76490,AT4G13830,AT4G34350
Biological Process	GO:0009691	cytokinin biosynthetic process	3	21	8.971721e-02	3.236710e-01	AT5G11950,AT4G35190,AT1G62360
Biological Process	GO:0010345	suberin biosynthetic process	3	21	8.971721e-02	3.236710e-01	AT3G56700,AT4G33790,AT1G64670
Biological Process	GO:0043102	amino acid salvage	3	21	8.971721e-02	3.236710e-01	AT1G50110,AT2G44070,AT1G53870
Biological Process	GO:0046490	isopentenyl diphosphate metabolic process	3	21	8.971721e-02	3.236710e-01	AT1G76490,AT4G13830,AT4G34350
Biological Process	GO:0071267	L-methionine salvage	3	21	8.971721e-02	3.236710e-01	AT1G53870,AT2G44070,AT1G50110
Biological Process	GO:1900376	regulation of secondary metabolite biosynthetic process	3	21	8.971721e-02	3.236710e-01	AT5G20230,AT4G27260,AT4G09820
Biological Process	GO:1901988	negative regulation of cell cycle phase transition	3	21	8.971721e-02	3.236710e-01	AT2G33560,AT3G25980,AT1G79280
Biological Process	GO:1901991	negative regulation of mitotic cell cycle phase transition	3	21	8.971721e-02	3.236710e-01	AT1G79280,AT3G25980,AT2G33560
Biological Process	GO:2000379	positive regulation of reactive oxygen species metabolic process	2	10	8.975888e-02	3.236710e-01	AT2G05070,AT2G05100
Cellular Component	GO:0000779	condensed chromosome, centromeric region	3	21	8.971721e-02	3.236710e-01	AT4G21270,AT3G25980,AT2G33560
Molecular Function	GO:0003978	UDP-glucose 4-epimerase activity	2	10	8.975888e-02	3.236710e-01	AT1G12780,AT1G63180
Molecular Function	GO:0004144	diacylglycerol O-acyltransferase activity	3	21	8.971721e-02	3.236710e-01	AT5G37300,AT5G22490,AT2G38995
Molecular Function	GO:0030151	molybdenum ion binding	2	10	8.975888e-02	3.236710e-01	AT1G77760,AT1G37130
Molecular Function	GO:0044183	protein binding involved in protein folding	3	21	8.971721e-02	3.236710e-01	AT2G33210,AT3G13470,AT5G56500
Molecular Function	GO:0080019	fatty-acyl-CoA reductase (alcohol-forming) activity	2	10	8.975888e-02	3.236710e-01	AT3G56700,AT4G33790
Molecular Function	GO:0102391	decanoate--CoA ligase activity	2	10	8.975888e-02	3.236710e-01	AT2G47240,AT1G49430
Biological Process	GO:0000097	sulfur amino acid biosynthetic process	6	62	9.693536e-02	3.241098e-01	AT5G28020,AT1G55920,AT1G50110,AT3G03780,AT1G53870,AT2G44070
Biological Process	GO:0000280	nuclear division	14	186	9.703400e-02	3.241098e-01	AT4G21270,AT3G02930,AT1G12790,AT3G25980,AT5G51600,AT4G27595,AT3G23670,AT2G31970,AT1G03780,AT1G65010,AT5G62410,AT1G79280,AT2G33560,AT5G48600
Biological Process	GO:0000957	mitochondrial RNA catabolic process	1	2	9.980752e-02	3.241098e-01	AT5G14580
Biological Process	GO:0006106	fumarate metabolic process	1	2	9.980752e-02	3.241098e-01	AT5G50950
Biological Process	GO:0006364	rRNA processing	17	234	9.380664e-02	3.241098e-01	AT1G06720,AT1G67120,AT3G52910,AT3G11964,AT5G14580,AT3G57940,AT5G66540,AT3G57150,AT3G06530,AT1G63810,AT5G27120,AT5G55920,AT1G56110,AT4G02400,AT3G10530,AT4G25630,AT3G15460
Biological Process	GO:0006458	'de novo' protein folding	3	22	1.001036e-01	3.241098e-01	AT2G33210,AT3G13470,AT5G56500
Biological Process	GO:0006567	threonine catabolic process	1	2	9.980752e-02	3.241098e-01	AT1G08630
Biological Process	GO:0006629	lipid metabolic process	71	1181	9.042267e-02	3.241098e-01	AT1G72970,AT4G28780,AT1G01600,AT3G04290,AT4G33790,AT5G05270,AT5G05690,AT1G64670,AT1G19630,AT3G15850,AT3G48530,AT4G18970,AT4G10955,AT5G45670,AT5G65410,AT3G56700,AT5G58780,AT4G13830,AT4G18780,AT5G37300,AT4G29070,AT2G29090,AT4G16740,AT1G73920,AT2G47240,AT4G10030,AT1G78490,AT1G43800,AT3G45130,AT5G24160,AT2G38110,AT2G39220,AT4G34350,AT3G02040,AT5G21170,AT5G16370,AT4G38690,AT5G18630,AT1G28610,AT1G73480…
Biological Process	GO:0006805	xenobiotic metabolic process	1	2	9.980752e-02	3.241098e-01	AT4G01070
Biological Process	GO:0007169	transmembrane receptor protein tyrosine kinase signaling pathway	11	137	9.353246e-02	3.241098e-01	AT2G41820,AT1G75640,AT5G67200,AT3G56370,AT3G13065,AT3G51740,AT5G43020,AT4G36180,AT2G36570,AT2G02220,AT3G46370
Biological Process	GO:0009609	response to symbiotic bacterium	1	2	9.980752e-02	3.241098e-01	AT5G52310
Biological Process	GO:0009657	plastid organization	17	234	9.380664e-02	3.241098e-01	AT1G75100,AT1G69200,AT4G38470,AT5G13770,AT1G06430,AT3G17040,AT3G02380,AT4G25910,AT1G15510,AT3G51720,AT1G64500,AT3G56940,AT5G44190,AT1G04770,AT5G24120,AT3G56290,AT1G43160
Biological Process	GO:0009801	cinnamic acid ester metabolic process	1	2	9.980752e-02	3.241098e-01	AT3G21560
Biological Process	GO:0009914	hormone transport	10	123	9.994851e-02	3.241098e-01	AT1G69160,AT1G02520,AT5G13750,AT1G29450,AT1G14350,AT1G73590,AT3G28345,AT1G29460,AT1G28230,AT3G13980
Biological Process	GO:0010055	atrichoblast differentiation	1	2	9.980752e-02	3.241098e-01	AT1G11130
Biological Process	GO:0010063	positive regulation of trichoblast fate specification	1	2	9.980752e-02	3.241098e-01	AT1G11130
Biological Process	GO:0010184	cytokinin transport	1	2	9.980752e-02	3.241098e-01	AT1G28230
Biological Process	GO:0010400	rhamnogalacturonan I side chain metabolic process	1	2	9.980752e-02	3.241098e-01	AT5G17420
Biological Process	GO:0010964	regulation of chromatin silencing by small RNA	1	2	9.980752e-02	3.241098e-01	AT2G16485
Biological Process	GO:0010970	transport along microtubule	1	2	9.980752e-02	3.241098e-01	AT4G14330
Biological Process	GO:0015760	glucose-6-phosphate transport	1	2	9.980752e-02	3.241098e-01	AT1G61800
Biological Process	GO:0015791	polyol transport	1	2	9.980752e-02	3.241098e-01	AT2G43330
Biological Process	GO:0015798	myo-inositol transport	1	2	9.980752e-02	3.241098e-01	AT2G43330
Biological Process	GO:0015839	cadaverine transport	1	2	9.980752e-02	3.241098e-01	AT1G73220
Biological Process	GO:0019276	UDP-N-acetylgalactosamine metabolic process	1	2	9.980752e-02	3.241098e-01	AT1G31070
Biological Process	GO:0042430	indole-containing compound metabolic process	9	107	9.793349e-02	3.241098e-01	AT3G28740,AT1G08980,AT3G44300,AT1G05680,AT4G27260,AT2G30766,AT2G30750,AT1G21100,AT1G05675
Biological Process	GO:0042660	positive regulation of cell fate specification	1	2	9.980752e-02	3.241098e-01	AT1G11130
Biological Process	GO:0044703	multi-organism reproductive process	15	203	9.921533e-02	3.241098e-01	AT1G14350,AT1G12790,AT1G71830,AT4G13560,AT4G37450,AT5G59030,AT1G65450,AT4G33790,AT4G21270,AT4G13575,AT4G37750,AT1G61800,AT3G05690,AT4G28250,AT3G23670
Biological Process	GO:0048016	inositol phosphate-mediated signaling	1	2	9.980752e-02	3.241098e-01	AT3G23430
Biological Process	GO:0050779	RNA destabilization	1	2	9.980752e-02	3.241098e-01	AT2G25900
Biological Process	GO:0051410	detoxification of nitrogen compound	1	2	9.980752e-02	3.241098e-01	AT5G22300
Biological Process	GO:0051973	positive regulation of telomerase activity	1	2	9.980752e-02	3.241098e-01	AT3G48360
Biological Process	GO:0052318	regulation of phytoalexin metabolic process	1	2	9.980752e-02	3.241098e-01	AT4G27260
Biological Process	GO:0052319	regulation of phytoalexin biosynthetic process	1	2	9.980752e-02	3.241098e-01	AT4G27260
Biological Process	GO:0052320	positive regulation of phytoalexin metabolic process	1	2	9.980752e-02	3.241098e-01	AT4G27260
Biological Process	GO:0052322	positive regulation of phytoalexin biosynthetic process	1	2	9.980752e-02	3.241098e-01	AT4G27260
Biological Process	GO:0061157	mRNA destabilization	1	2	9.980752e-02	3.241098e-01	AT2G25900
Biological Process	GO:0071369	cellular response to ethylene stimulus	16	219	9.797557e-02	3.241098e-01	AT1G36060,AT5G53290,AT4G16750,AT1G43160,AT1G28360,AT4G18780,AT1G79700,AT5G25190,AT5G13330,AT5G51190,AT3G16770,AT4G28140,AT5G25390,AT2G20880,AT3G25190,AT5G44030
Biological Process	GO:0071466	cellular response to xenobiotic stimulus	1	2	9.980752e-02	3.241098e-01	AT4G01070
Biological Process	GO:0071588	hydrogen peroxide mediated signaling pathway	1	2	9.980752e-02	3.241098e-01	AT4G20940
Biological Process	GO:0080006	internode patterning	1	2	9.980752e-02	3.241098e-01	AT2G27990
Biological Process	GO:0080051	cutin transport	1	2	9.980752e-02	3.241098e-01	AT1G51460
Biological Process	GO:0090306	spindle assembly involved in meiosis	1	2	9.980752e-02	3.241098e-01	AT4G21270
Biological Process	GO:0099111	microtubule-based transport	1	2	9.980752e-02	3.241098e-01	AT4G14330
Biological Process	GO:1900384	regulation of flavonol biosynthetic process	1	2	9.980752e-02	3.241098e-01	AT5G17220
Biological Process	GO:1901031	regulation of response to reactive oxygen species	1	2	9.980752e-02	3.241098e-01	AT1G32540
Biological Process	GO:1901160	primary amino compound metabolic process	1	2	9.980752e-02	3.241098e-01	AT4G28680
Biological Process	GO:1901182	regulation of camalexin biosynthetic process	1	2	9.980752e-02	3.241098e-01	AT4G27260
Biological Process	GO:1901183	positive regulation of camalexin biosynthetic process	1	2	9.980752e-02	3.241098e-01	AT4G27260
Biological Process	GO:1901333	positive regulation of lateral root development	1	2	9.980752e-02	3.241098e-01	AT1G14350
Biological Process	GO:1901804	beta-glucoside metabolic process	1	2	9.980752e-02	3.241098e-01	AT5G54060
Biological Process	GO:1903533	regulation of protein targeting	1	2	9.980752e-02	3.241098e-01	AT5G41790
Biological Process	GO:1903890	positive regulation of plant epidermal cell differentiation	1	2	9.980752e-02	3.241098e-01	AT1G11130
Biological Process	GO:1904589	regulation of protein import	1	2	9.980752e-02	3.241098e-01	AT5G41790
Biological Process	GO:1905423	positive regulation of plant organ morphogenesis	1	2	9.980752e-02	3.241098e-01	AT1G11130
Biological Process	GO:1990481	mRNA pseudouridine synthesis	1	2	9.980752e-02	3.241098e-01	AT3G57150
Biological Process	GO:2000025	regulation of leaf formation	1	2	9.980752e-02	3.241098e-01	AT2G42200
Biological Process	GO:2000029	regulation of proanthocyanidin biosynthetic process	1	2	9.980752e-02	3.241098e-01	AT4G09820
Biological Process	GO:2000121	regulation of removal of superoxide radicals	1	2	9.980752e-02	3.241098e-01	AT1G32540
Cellular Component	GO:0000138	Golgi trans cisterna	1	2	9.980752e-02	3.241098e-01	AT3G02230
Cellular Component	GO:0000776	kinetochore	3	22	1.001036e-01	3.241098e-01	AT4G21270,AT3G25980,AT2G33560
Cellular Component	GO:0009527	plastid outer membrane	6	62	9.693536e-02	3.241098e-01	AT4G12480,AT4G12470,AT3G16620,AT4G12500,AT4G12490,AT2G11810
Cellular Component	GO:0009707	chloroplast outer membrane	6	62	9.693536e-02	3.241098e-01	AT4G12480,AT4G12470,AT3G16620,AT4G12500,AT4G12490,AT2G11810
Cellular Component	GO:0009782	photosystem I antenna complex	1	2	9.980752e-02	3.241098e-01	AT3G61470
Cellular Component	GO:0030690	Noc1p-Noc2p complex	1	2	9.980752e-02	3.241098e-01	AT2G18220
Cellular Component	GO:0030691	Noc2p-Noc3p complex	1	2	9.980752e-02	3.241098e-01	AT2G18220
Cellular Component	GO:0032545	CURI complex	1	2	9.980752e-02	3.241098e-01	AT1G63810
Cellular Component	GO:0034456	UTP-C complex	1	2	9.980752e-02	3.241098e-01	AT1G63810
Cellular Component	GO:0035861	site of double-strand break	1	2	9.980752e-02	3.241098e-01	AT2G31970
Cellular Component	GO:0043667	pollen wall	1	2	9.980752e-02	3.241098e-01	AT2G47160
Cellular Component	GO:0043668	exine	1	2	9.980752e-02	3.241098e-01	AT2G47160
Cellular Component	GO:0043673	sexine	1	2	9.980752e-02	3.241098e-01	AT2G47160
Cellular Component	GO:0043674	columella	1	2	9.980752e-02	3.241098e-01	AT2G47160
Cellular Component	GO:0090734	site of DNA damage	1	2	9.980752e-02	3.241098e-01	AT2G31970
Molecular Function	GO:0000988	transcription factor activity, protein binding	22	320	9.970617e-02	3.241098e-01	AT5G24120,AT1G66390,AT1G66350,AT5G26660,AT5G41020,AT5G28640,AT5G17490,AT3G48360,AT5G63160,AT5G03840,AT5G11510,AT5G56840,AT1G14350,AT2G31380,AT1G57560,AT1G56650,AT3G01140,AT3G09600,AT1G71030,AT1G74650,AT1G66380,AT2G37630
Molecular Function	GO:0003839	gamma-glutamylcyclotransferase activity	1	2	9.980752e-02	3.241098e-01	AT4G31290
Molecular Function	GO:0004008	copper-exporting ATPase activity	1	2	9.980752e-02	3.241098e-01	AT5G21930
Molecular Function	GO:0004121	cystathionine beta-lyase activity	1	2	9.980752e-02	3.241098e-01	AT4G23600
Molecular Function	GO:0004185	serine-type carboxypeptidase activity	6	62	9.693536e-02	3.241098e-01	AT5G08260,AT2G22990,AT4G15100,AT2G22980,AT3G10450,AT1G11080
Molecular Function	GO:0004333	fumarate hydratase activity	1	2	9.980752e-02	3.241098e-01	AT5G50950
Molecular Function	GO:0004420	hydroxymethylglutaryl-CoA reductase (NADPH) activity	1	2	9.980752e-02	3.241098e-01	AT1G76490
Molecular Function	GO:0004485	methylcrotonoyl-CoA carboxylase activity	1	2	9.980752e-02	3.241098e-01	AT1G03090
Molecular Function	GO:0004648	O-phospho-L-serine:2-oxoglutarate aminotransferase activity	1	2	9.980752e-02	3.241098e-01	AT4G35630
Molecular Function	GO:0004654	polyribonucleotide nucleotidyltransferase activity	1	2	9.980752e-02	3.241098e-01	AT5G14580
Molecular Function	GO:0004657	proline dehydrogenase activity	1	2	9.980752e-02	3.241098e-01	AT3G30775
Molecular Function	GO:0004679	AMP-activated protein kinase activity	1	2	9.980752e-02	3.241098e-01	AT5G21170
Molecular Function	GO:0004793	threonine aldolase activity	1	2	9.980752e-02	3.241098e-01	AT1G08630
Molecular Function	GO:0004837	tyrosine decarboxylase activity	1	2	9.980752e-02	3.241098e-01	AT4G28680
Molecular Function	GO:0005506	iron ion binding	27	404	9.664326e-02	3.241098e-01	AT1G30040,AT1G02205,AT5G52320,AT5G52570,AT1G78490,AT1G13710,AT5G07990,AT5G09970,AT5G05600,AT1G63710,AT1G11600,AT3G26330,AT2G29090,AT3G26320,AT5G44620,AT4G25910,AT1G19630,AT5G25140,AT1G44446,AT3G28740,AT5G05690,AT2G30750,AT1G14520,AT2G42750,AT1G01600,AT1G57750,AT2G30766
Molecular Function	GO:0008114	phosphogluconate 2-dehydrogenase activity	1	2	9.980752e-02	3.241098e-01	AT5G41670
Molecular Function	GO:0008310	single-stranded DNA 3'-5' exodeoxyribonuclease activity	1	2	9.980752e-02	3.241098e-01	AT1G08260
Molecular Function	GO:0008378	galactosyltransferase activity	5	47	9.124861e-02	3.241098e-01	AT2G33570,AT2G22900,AT5G20250,AT1G56600,AT2G11810
Molecular Function	GO:0008569	ATP-dependent microtubule motor activity, minus-end-directed	1	2	9.980752e-02	3.241098e-01	AT4G21270
Molecular Function	GO:0008732	L-allo-threonine aldolase activity	1	2	9.980752e-02	3.241098e-01	AT1G08630
Molecular Function	GO:0009975	cyclase activity	3	22	1.001036e-01	3.241098e-01	AT3G25760,AT3G25780,AT2G02220
Molecular Function	GO:0016041	glutamate synthase (ferredoxin) activity	1	2	9.980752e-02	3.241098e-01	AT2G41220
Molecular Function	GO:0016643	oxidoreductase activity, acting on the CH-NH2 group of donors, iron-sulfur protein as acceptor	1	2	9.980752e-02	3.241098e-01	AT2G41220
Molecular Function	GO:0016768	spermine synthase activity	1	2	9.980752e-02	3.241098e-01	AT5G53120
Molecular Function	GO:0016857	racemase and epimerase activity, acting on carbohydrates and derivatives	4	34	9.415226e-02	3.241098e-01	AT1G12780,AT3G47800,AT1G63180,AT3G61610
Molecular Function	GO:0032403	protein complex binding	7	77	9.906070e-02	3.241098e-01	AT3G22790,AT4G33270,AT2G29890,AT5G13840,AT5G43620,AT1G66500,AT4G33260
Molecular Function	GO:0042282	hydroxymethylglutaryl-CoA reductase activity	1	2	9.980752e-02	3.241098e-01	AT1G76490
Molecular Function	GO:0044212	transcription regulatory region DNA binding	37	577	9.527011e-02	3.241098e-01	AT1G74650,AT1G75390,AT1G01060,AT2G37630,AT4G23990,AT4G17810,AT1G14350,AT5G44030,AT3G01140,AT1G51140,AT5G25160,AT5G28300,AT5G17420,AT2G23320,AT1G66390,AT3G22760,AT5G04150,AT5G26660,AT2G41240,AT4G24540,AT1G79700,AT1G66380,AT5G60850,AT1G57560,AT5G10140,AT1G71030,AT1G56650,AT5G49450,AT4G24000,AT5G11510,AT3G56970,AT5G41020,AT3G56980,AT1G75490,AT4G18780,AT5G26860,AT4G09820
Molecular Function	GO:0044715	8-oxo-dGDP phosphatase activity	1	2	9.980752e-02	3.241098e-01	AT5G19470
Molecular Function	GO:0046429	4-hydroxy-3-methylbut-2-en-1-yl diphosphate synthase activity	1	2	9.980752e-02	3.241098e-01	AT4G34350
Molecular Function	GO:0046975	histone methyltransferase activity (H3-K36 specific)	1	2	9.980752e-02	3.241098e-01	AT3G20810
Molecular Function	GO:0047066	phospholipid-hydroperoxide glutathione peroxidase activity	1	2	9.980752e-02	3.241098e-01	AT2G25080
Molecular Function	GO:0047782	coniferin beta-glucosidase activity	1	2	9.980752e-02	3.241098e-01	AT1G61820
Molecular Function	GO:0047807	cytokinin 7-beta-glucosyltransferase activity	1	2	9.980752e-02	3.241098e-01	AT5G05860
Molecular Function	GO:0047958	glycine:2-oxoglutarate aminotransferase activity	1	2	9.980752e-02	3.241098e-01	AT1G23310
Molecular Function	GO:0048531	beta-1,3-galactosyltransferase activity	1	2	9.980752e-02	3.241098e-01	AT2G33570
Molecular Function	GO:0050268	coniferyl-alcohol dehydrogenase activity	1	2	9.980752e-02	3.241098e-01	AT1G30760
Molecular Function	GO:0050521	alpha-glucan, water dikinase activity	1	2	9.980752e-02	3.241098e-01	AT4G24450
Molecular Function	GO:0050589	leucocyanidin oxygenase activity	1	2	9.980752e-02	3.241098e-01	AT4G22880
Molecular Function	GO:0052578	alpha-farnesene synthase activity	1	2	9.980752e-02	3.241098e-01	AT4G16740
Molecular Function	GO:0052630	UDP-N-acetylgalactosamine diphosphorylase activity	1	2	9.980752e-02	3.241098e-01	AT1G31070
Molecular Function	GO:0052641	benzoic acid glucosyltransferase activity	1	2	9.980752e-02	3.241098e-01	AT2G43820
Molecular Function	GO:0061134	peptidase regulator activity	5	47	9.124861e-02	3.241098e-01	AT1G17860,AT2G38870,AT1G72060,AT1G73260,AT2G43510
Molecular Function	GO:0070401	NADP+ binding	1	2	9.980752e-02	3.241098e-01	AT2G37770
Molecular Function	GO:0072349	modified amino acid transmembrane transporter activity	1	2	9.980752e-02	3.241098e-01	AT1G73220
Molecular Function	GO:0080062	cytokinin 9-beta-glucosyltransferase activity	1	2	9.980752e-02	3.241098e-01	AT5G05860
Molecular Function	GO:0080105	6-methylthiopropyl glucosinolate S-oxygenase activity	1	2	9.980752e-02	3.241098e-01	AT1G62560
Molecular Function	GO:0080131	hydroxyjasmonate sulfotransferase activity	1	2	9.980752e-02	3.241098e-01	AT5G07000
Molecular Function	GO:0090353	polygalacturonase inhibitor activity	1	2	9.980752e-02	3.241098e-01	AT5G06860
Molecular Function	GO:0090440	abscisic acid transporter activity	1	2	9.980752e-02	3.241098e-01	AT5G52050
Molecular Function	GO:0102701	tricyclene synthase activity	1	2	9.980752e-02	3.241098e-01	AT4G16740
Molecular Function	GO:0000975	regulatory region DNA binding	37	580	1.005417e-01	3.249974e-01	AT3G56970,AT5G26860,AT4G18780,AT1G75490,AT4G09820,AT5G41020,AT3G56980,AT5G49450,AT4G24000,AT5G11510,AT1G57560,AT5G10140,AT1G56650,AT1G71030,AT4G24540,AT2G41240,AT1G79700,AT1G66380,AT5G60850,AT1G66390,AT3G22760,AT5G17420,AT5G28300,AT2G23320,AT5G26660,AT5G04150,AT1G51140,AT5G25160,AT1G14350,AT4G17810,AT5G44030,AT3G01140,AT1G74650,AT1G75390,AT2G37630,AT4G23990,AT1G01060
Molecular Function	GO:0001067	regulatory region nucleic acid binding	37	580	1.005417e-01	3.249974e-01	AT4G24000,AT5G11510,AT5G49450,AT4G09820,AT4G18780,AT1G75490,AT5G26860,AT3G56980,AT5G41020,AT3G56970,AT5G60850,AT1G79700,AT1G66380,AT4G24540,AT2G41240,AT1G56650,AT1G71030,AT5G10140,AT1G57560,AT5G25160,AT1G51140,AT5G04150,AT5G26660,AT3G22760,AT1G66390,AT2G23320,AT5G17420,AT5G28300,AT4G23990,AT2G37630,AT1G01060,AT1G74650,AT1G75390,AT5G44030,AT3G01140,AT1G14350,AT4G17810
Biological Process	GO:0007167	enzyme linked receptor protein signaling pathway	11	139	1.009486e-01	3.260466e-01	AT3G46370,AT2G36570,AT2G02220,AT5G43020,AT4G36180,AT3G13065,AT3G51740,AT3G56370,AT2G41820,AT1G75640,AT5G67200
Biological Process	GO:0009694	jasmonic acid metabolic process	4	35	1.022167e-01	3.296051e-01	AT3G25760,AT5G07000,AT1G17420,AT3G25780
Biological Process	GO:0030091	protein repair	4	35	1.022167e-01	3.296051e-01	AT1G06430,AT1G03600,AT4G04840,AT1G75690
Molecular Function	GO:0015267	channel activity	14	188	1.034734e-01	3.331153e-01	AT3G27170,AT1G80760,AT2G37180,AT1G07430,AT2G45960,AT3G61430,AT4G22120,AT5G40890,AT4G17340,AT2G24240,AT4G23400,AT3G53420,AT2G37170,AT5G42610
Molecular Function	GO:0022803	passive transmembrane transporter activity	14	188	1.034734e-01	3.331153e-01	AT3G53420,AT2G37170,AT5G42610,AT5G40890,AT4G17340,AT2G24240,AT4G23400,AT2G45960,AT3G61430,AT4G22120,AT3G27170,AT1G80760,AT2G37180,AT1G07430
Cellular Component	GO:0009705	plant-type vacuole membrane	10	124	1.040191e-01	3.346003e-01	AT2G43330,AT4G17340,AT5G40890,AT2G41560,novel.8984,AT3G27170,AT5G13750,AT5G13740,AT1G08440,AT5G17220
Biological Process	GO:0007051	spindle organization	5	49	1.045773e-01	3.350361e-01	AT4G05190,AT1G03780,AT5G37478,AT4G21270,AT2G28620
Biological Process	GO:0009407	toxin catabolic process	5	49	1.045773e-01	3.350361e-01	AT1G78370,AT5G17220,AT5G62480,AT2G02930,AT1G10360
Biological Process	GO:0019682	glyceraldehyde-3-phosphate metabolic process	5	49	1.045773e-01	3.350361e-01	AT4G34350,AT4G13830,AT1G13700,AT5G57655,AT5G41670
Biological Process	GO:0046890	regulation of lipid biosynthetic process	5	49	1.045773e-01	3.350361e-01	AT4G13830,AT1G64670,AT1G79700,AT4G18780,AT5G65410
Biological Process	GO:0090487	secondary metabolite catabolic process	5	49	1.045773e-01	3.350361e-01	AT5G62480,AT2G02930,AT1G10360,AT5G17220,AT1G78370
Biological Process	GO:0009970	cellular response to sulfate starvation	2	11	1.060991e-01	3.353035e-01	AT1G55920,AT4G35090
Biological Process	GO:0019288	isopentenyl diphosphate biosynthetic process, methylerythritol 4-phosphate pathway	2	11	1.060991e-01	3.353035e-01	AT4G34350,AT4G13830
Biological Process	GO:0031126	snoRNA 3'-end processing	2	11	1.060991e-01	3.353035e-01	AT4G25630,AT3G57150
Biological Process	GO:0045493	xylan catabolic process	2	11	1.060991e-01	3.353035e-01	AT3G10740,AT5G49360
Biological Process	GO:1900425	negative regulation of defense response to bacterium	2	11	1.060991e-01	3.353035e-01	AT4G14465,AT1G20160
Molecular Function	GO:0000993	RNA polymerase II core binding	2	11	1.060991e-01	3.353035e-01	AT1G66500,AT5G43620
Molecular Function	GO:0003959	NADPH dehydrogenase activity	2	11	1.060991e-01	3.353035e-01	AT1G18020,AT1G07180
Molecular Function	GO:0004034	aldose 1-epimerase activity	2	11	1.060991e-01	3.353035e-01	AT3G61610,AT3G47800
Molecular Function	GO:0004467	long-chain fatty acid-CoA ligase activity	2	11	1.060991e-01	3.353035e-01	AT1G49430,AT2G47240
Molecular Function	GO:0004844	uracil DNA N-glycosylase activity	2	11	1.060991e-01	3.353035e-01	AT4G35190,AT5G11950
Molecular Function	GO:0005507	copper ion binding	18	255	1.060027e-01	3.353035e-01	AT5G18170,AT5G24580,AT2G33210,AT5G61030,AT2G02850,AT1G72230,AT3G17820,AT1G64600,AT2G30210,AT1G18140,AT1G41830,AT1G79530,AT5G20230,AT1G76560,AT5G25090,AT1G30510,AT4G31840,AT2G25060
Molecular Function	GO:0009044	xylan 1,4-beta-xylosidase activity	2	11	1.060991e-01	3.353035e-01	AT3G10740,AT5G49360
Molecular Function	GO:0016157	sucrose synthase activity	2	11	1.060991e-01	3.353035e-01	AT1G73370,AT3G43190
Molecular Function	GO:0016730	oxidoreductase activity, acting on iron-sulfur proteins as donors	2	11	1.060991e-01	3.353035e-01	AT1G30510,AT4G22890
Molecular Function	GO:0016755	transferase activity, transferring amino-acyl groups	2	11	1.060991e-01	3.353035e-01	AT4G31290,AT4G39640
Molecular Function	GO:0052747	sinapyl alcohol dehydrogenase activity	2	11	1.060991e-01	3.353035e-01	AT1G30760,AT4G39330
Molecular Function	GO:0097506	deaminated base DNA N-glycosylase activity	2	11	1.060991e-01	3.353035e-01	AT5G11950,AT4G35190
Biological Process	GO:0006355	regulation of transcription, DNA-templated	154	2732	1.079926e-01	3.399322e-01	AT5G01840,AT5G10140,AT1G25550,AT4G34590,AT1G77920,AT1G68670,AT5G03680,AT5G15850,AT2G16485,AT1G63650,AT5G02840,AT1G18330,AT3G56970,AT3G06530,AT3G54500,AT3G12320,AT1G75490,AT4G26630,AT3G23290,AT5G65410,AT4G17810,AT5G56840,AT1G73870,AT3G50750,AT5G17300,AT5G28540,AT5G63160,AT3G05690,AT5G50010,AT4G31620,AT5G42020,AT5G06980,AT2G43500,AT2G38090,AT2G21650,AT5G26660,AT5G44190,AT1G79700,AT5G28770,AT3G22961…
Biological Process	GO:0009620	response to fungus	40	637	1.077800e-01	3.399322e-01	AT1G19610,AT5G65530,AT4G12470,AT3G25780,AT1G64670,AT3G48990,AT2G38870,AT2G30766,AT2G45220,AT1G66390,AT3G10190,AT2G37130,AT4G24230,AT1G02205,AT4G12480,AT2G37630,AT1G49430,AT3G59930,AT1G37130,AT5G44030,AT3G01500,AT3G49110,AT1G73260,AT2G34930,AT2G30750,AT2G02930,AT4G18780,AT2G39200,AT1G67865,AT1G65060,AT2G43510,AT5G25110,AT4G12490,AT1G66380,AT5G64120,AT5G20230,AT1G56650,AT1G17420,AT4G12500,AT1G03850
Biological Process	GO:1903506	regulation of nucleic acid-templated transcription	154	2732	1.079926e-01	3.399322e-01	AT1G72210,AT2G35350,AT2G27990,AT5G11510,AT2G25900,AT2G46590,AT4G09820,AT5G41020,AT4G00480,AT1G66380,AT4G24540,AT4G14465,AT2G44745,AT4G14770,AT5G53660,AT2G31380,AT5G50570,AT3G09600,AT1G71030,AT5G58500,AT4G25630,AT5G17490,AT3G48360,AT1G69440,AT5G39660,AT5G25160,AT1G51140,AT5G24120,AT1G66390,AT5G28300,AT1G47270,AT2G42610,AT4G34530,AT1G74650,AT4G08150,AT5G28490,AT1G62990,AT5G57660,AT3G07050,AT4G11080…
Biological Process	GO:2001141	regulation of RNA biosynthetic process	154	2732	1.079926e-01	3.399322e-01	AT5G06510,AT2G46770,AT2G31160,AT1G14350,AT2G37630,AT2G36270,AT4G27410,AT3G59580,AT3G60890,AT1G01060,AT3G13960,AT4G37750,AT1G75390,AT5G25190,AT1G76110,AT3G61950,AT4G36930,AT2G23320,AT2G32100,AT3G48670,AT5G53290,AT5G28640,AT3G44750,AT4G28140,AT2G34640,AT3G16770,AT5G60850,AT2G37260,AT3G22961,AT3G15500,AT5G28770,AT1G79700,AT5G60960,AT3G54390,AT3G56980,AT1G28360,AT1G66350,AT2G42200,AT5G49450,AT5G67110…
Cellular Component	GO:0000325	plant-type vacuole	13	173	1.078447e-01	3.399322e-01	AT1G08440,AT5G13740,AT5G17220,AT1G62710,AT3G27170,AT5G13750,AT2G47800,novel.8984,AT1G49320,AT5G40890,AT2G43330,AT4G17340,AT2G41560
Biological Process	GO:0006081	cellular aldehyde metabolic process	8	94	1.087404e-01	3.420143e-01	AT1G02205,AT2G38230,AT5G57655,AT5G41670,AT4G13830,AT1G13700,AT1G77060,AT4G34350
Biological Process	GO:0045165	cell fate commitment	7	79	1.096835e-01	3.447071e-01	AT5G59305,AT1G63650,AT4G00480,AT1G11130,AT2G37260,AT4G08150,AT1G79840
Biological Process	GO:0007140	male meiotic nuclear division	3	23	1.109442e-01	3.461984e-01	AT1G12790,AT4G21270,AT3G23670
Biological Process	GO:0010192	mucilage biosynthetic process	3	23	1.109442e-01	3.461984e-01	AT2G22900,AT1G62990,AT5G63800
Biological Process	GO:0010268	brassinosteroid homeostasis	4	36	1.105861e-01	3.461984e-01	AT1G78490,AT1G19630,AT5G05690,AT2G29090
Biological Process	GO:0033045	regulation of sister chromatid segregation	3	23	1.109442e-01	3.461984e-01	AT1G79280,AT3G25980,AT2G33560
Biological Process	GO:0051225	spindle assembly	3	23	1.109442e-01	3.461984e-01	AT4G05190,AT4G21270,AT1G03780
Biological Process	GO:0051304	chromosome separation	4	36	1.105861e-01	3.461984e-01	AT2G33560,AT3G25980,AT1G12790,AT1G79280
Biological Process	GO:0051983	regulation of chromosome segregation	3	23	1.109442e-01	3.461984e-01	AT1G79280,AT3G25980,AT2G33560
Molecular Function	GO:0019904	protein domain specific binding	3	23	1.109442e-01	3.461984e-01	AT2G31380,AT1G34760,AT2G46830
Molecular Function	GO:0047196	long-chain-alcohol O-fatty-acyltransferase activity	3	23	1.109442e-01	3.461984e-01	AT2G38995,AT5G22490,AT5G37300
Biological Process	GO:0016072	rRNA metabolic process	17	240	1.110834e-01	3.463599e-01	AT5G55920,AT5G27120,AT1G63810,AT3G06530,AT3G15460,AT4G25630,AT3G10530,AT1G56110,AT4G02400,AT3G52910,AT1G06720,AT1G67120,AT3G57150,AT5G66540,AT3G57940,AT3G11964,AT5G14580
Biological Process	GO:0016131	brassinosteroid metabolic process	5	50	1.115819e-01	3.476408e-01	AT2G29090,AT1G19630,AT1G78490,AT2G03760,AT5G05690
Molecular Function	GO:0008236	serine-type peptidase activity	15	207	1.119237e-01	3.481584e-01	AT5G51750,AT1G20160,AT1G30600,AT1G32960,AT2G05920,AT2G22980,AT4G15100,AT1G11080,AT3G10450,AT1G04110,AT5G08260,AT5G44530,AT5G26860,AT3G57680,AT2G22990
Molecular Function	GO:0017171	serine hydrolase activity	15	207	1.119237e-01	3.481584e-01	AT1G30600,AT1G32960,AT5G51750,AT1G20160,AT2G22980,AT4G15100,AT2G05920,AT1G11080,AT1G04110,AT3G10450,AT3G57680,AT2G22990,AT5G44530,AT5G26860,AT5G08260
Biological Process	GO:0010038	response to metal ion	35	551	1.122332e-01	3.488472e-01	AT3G04290,AT3G48990,AT3G17820,AT5G42020,AT2G05520,AT3G48670,AT5G28540,AT3G25230,AT3G12750,AT3G25190,AT5G41670,AT4G02930,AT3G15060,AT2G29550,AT3G03780,AT1G16130,AT1G01060,AT2G37630,AT3G44300,AT1G62480,AT2G02930,AT1G07890,AT1G74910,AT5G18170,AT5G02840,AT1G77120,AT1G18330,AT2G19590,AT3G43190,AT5G56010,AT1G71030,AT3G09600,AT5G13740,AT5G56550,AT2G46830
Biological Process	GO:0009250	glucan biosynthetic process	10	126	1.124428e-01	3.492248e-01	AT3G20440,AT1G14080,AT2G22900,AT5G44030,AT4G18780,AT5G17420,AT4G24000,AT4G39210,AT4G23990,AT3G02230
Biological Process	GO:0022603	regulation of anatomical structure morphogenesis	11	142	1.127044e-01	3.497632e-01	AT1G11130,AT1G76540,AT3G28300,AT1G79840,AT3G28290,AT5G01840,AT3G63430,AT2G42200,AT1G62360,AT1G18620,AT2G41800
Biological Process	GO:0090626	plant epidermis morphogenesis	8	95	1.137348e-01	3.526846e-01	AT4G37810,AT5G65530,AT5G23940,AT1G14350,AT1G04110,AT5G07180,AT1G75640,AT3G01140
Molecular Function	GO:0004180	carboxypeptidase activity	6	65	1.149543e-01	3.561876e-01	AT3G10450,AT1G11080,AT2G22990,AT4G15100,AT2G22980,AT5G08260
Biological Process	GO:0002682	regulation of immune system process	10	127	1.167949e-01	3.616081e-01	AT2G25620,AT1G32540,AT2G41370,AT3G52920,AT3G49110,AT4G14465,AT2G37630,AT4G18360,AT4G19530,novel.13753
Molecular Function	GO:0016209	antioxidant activity	14	192	1.171095e-01	3.622990e-01	AT3G21770,AT2G02930,AT1G05260,AT1G07890,AT5G42180,AT3G49110,AT2G37130,AT4G35090,AT4G37520,AT2G18150,AT2G25080,AT4G08390,AT5G16400,AT5G64120
Biological Process	GO:0042752	regulation of circadian rhythm	5	51	1.188064e-01	3.665420e-01	AT2G46830,AT5G10140,AT3G09600,AT3G20810,AT1G01060
Biological Process	GO:2000377	regulation of reactive oxygen species metabolic process	5	51	1.188064e-01	3.665420e-01	AT1G32540,AT2G05070,AT1G66350,AT2G05100,AT5G17490
Molecular Function	GO:0004675	transmembrane receptor protein serine/threonine kinase activity	8	96	1.188510e-01	3.665420e-01	AT3G13065,AT2G28250,AT1G11130,AT1G71830,AT3G01840,AT5G65530,AT4G22130,AT2G18470
Molecular Function	GO:0016638	oxidoreductase activity, acting on the CH-NH2 group of donors	5	51	1.188064e-01	3.665420e-01	AT5G18170,AT3G03910,AT2G41220,AT1G12010,AT2G19590
Biological Process	GO:0018130	heterocycle biosynthetic process	188	3384	1.191924e-01	3.669146e-01	AT2G41240,AT1G51060,AT2G46830,AT5G51190,AT4G28790,AT1G12780,AT1G57560,AT1G23380,AT3G02150,AT1G56650,AT3G57660,AT1G70510,AT1G75250,AT1G36060,AT2G31970,AT1G59640,AT2G02710,AT1G43160,AT3G56290,AT3G10040,AT3G44300,AT1G08980,AT5G13330,AT4G27310,AT1G62360,AT5G43620,AT4G31610,AT3G02380,AT5G25390,AT2G20880,AT3G04510,AT5G13630,AT1G30650,AT2G40130,AT4G16750,AT4G18170,AT1G74470,AT5G45830,AT4G38340,AT1G79840…
Molecular Function	GO:0015179	L-amino acid transmembrane transporter activity	4	37	1.192495e-01	3.669146e-01	AT1G01070,novel.8984,AT1G44800,AT2G39510
Molecular Function	GO:0016878	acid-thiol ligase activity	4	37	1.192495e-01	3.669146e-01	AT1G49430,AT1G65060,AT3G48990,AT2G47240
Molecular Function	GO:0000989	transcription factor activity, transcription factor binding	21	311	1.206401e-01	3.706874e-01	AT5G41020,AT5G26660,AT1G66350,AT1G66390,AT5G11510,AT5G03840,AT5G63160,AT5G17490,AT3G48360,AT5G28640,AT1G71030,AT3G09600,AT3G01140,AT1G56650,AT1G57560,AT2G31380,AT5G56840,AT1G14350,AT2G37630,AT1G66380,AT1G74650
Molecular Function	GO:0019199	transmembrane receptor protein kinase activity	9	112	1.206628e-01	3.706874e-01	AT2G18470,AT4G22130,AT3G01840,AT5G65530,AT2G41820,AT1G71830,AT1G11130,AT2G28250,AT3G13065
Biological Process	GO:0005978	glycogen biosynthetic process	2	12	1.231537e-01	3.717120e-01	AT3G20440,AT4G39210
Biological Process	GO:0006656	phosphatidylcholine biosynthetic process	2	12	1.231537e-01	3.717120e-01	AT1G73600,AT3G18000
Biological Process	GO:0009554	megasporogenesis	2	12	1.231537e-01	3.717120e-01	AT1G14350,AT4G37450
Biological Process	GO:0030261	chromosome condensation	2	12	1.231537e-01	3.717120e-01	AT5G62410,AT5G48600
Biological Process	GO:0060236	regulation of mitotic spindle organization	2	12	1.231537e-01	3.717120e-01	AT5G37478,AT1G03780
Biological Process	GO:0070588	calcium ion transmembrane transport	3	24	1.222100e-01	3.717120e-01	AT3G22910,AT5G42610,AT2G41560
Biological Process	GO:0071229	cellular response to acid chemical	34	538	1.217751e-01	3.717120e-01	AT5G28770,AT1G66380,AT2G18470,AT4G20940,AT3G15500,AT3G11410,AT4G36260,AT1G56650,AT2G05070,AT1G74670,AT2G05100,AT1G63650,AT2G26980,AT2G19590,AT2G14900,AT2G41370,AT1G66350,AT1G68010,AT1G75750,AT4G18780,AT1G05675,AT4G09820,AT5G41790,AT1G05680,AT5G05860,AT2G36270,AT5G44030,AT3G48360,AT5G17490,AT1G12010,AT5G45830,AT1G66390,AT5G54060,AT1G07430
Biological Process	GO:0071483	cellular response to blue light	3	24	1.222100e-01	3.717120e-01	AT1G75100,AT3G22840,AT5G24120
Biological Process	GO:0090224	regulation of spindle organization	2	12	1.231537e-01	3.717120e-01	AT5G37478,AT1G03780
Biological Process	GO:1902930	regulation of alcohol biosynthetic process	2	12	1.231537e-01	3.717120e-01	AT4G18780,AT1G64670
Biological Process	GO:2000242	negative regulation of reproductive process	6	66	1.213105e-01	3.717120e-01	AT1G08260,AT1G79280,AT5G10140,AT5G44190,AT1G07430,AT5G03840
Molecular Function	GO:0001098	basal transcription machinery binding	2	12	1.231537e-01	3.717120e-01	AT5G43620,AT1G66500
Molecular Function	GO:0001099	basal RNA polymerase II transcription machinery binding	2	12	1.231537e-01	3.717120e-01	AT1G66500,AT5G43620
Molecular Function	GO:0004714	transmembrane receptor protein tyrosine kinase activity	2	12	1.231537e-01	3.717120e-01	AT2G41820,AT1G71830
Molecular Function	GO:0004867	serine-type endopeptidase inhibitor activity	3	24	1.222100e-01	3.717120e-01	AT2G43510,AT2G38870,AT1G72060
Molecular Function	GO:0005215	transporter activity	89	1537	1.229288e-01	3.717120e-01	AT5G59030,AT4G04750,AT5G27350,AT3G54670,AT2G47160,AT1G73590,AT5G52050,AT5G50800,AT1G21890,novel.8984,AT1G59740,AT3G27170,AT1G51460,AT1G01070,AT2G45960,AT3G22910,AT5G21930,AT4G02700,AT1G28230,AT5G47560,AT3G45060,AT1G61800,AT1G12110,AT2G24240,AT4G25010,AT5G40890,AT5G42610,AT1G74810,AT3G48740,AT1G70260,AT3G55110,AT1G02630,AT1G77210,AT4G28040,AT4G36670,AT2G43330,AT3G22840,AT2G26975,AT5G48600,AT3G2343…
Molecular Function	GO:0005527	macrolide binding	3	24	1.222100e-01	3.717120e-01	AT4G26555,AT3G25230,AT4G25340
Molecular Function	GO:0005528	FK506 binding	3	24	1.222100e-01	3.717120e-01	AT3G25230,AT4G25340,AT4G26555
Molecular Function	GO:0008271	secondary active sulfate transmembrane transporter activity	2	12	1.231537e-01	3.717120e-01	AT3G15990,AT4G02700
Molecular Function	GO:0016872	intramolecular lyase activity	2	12	1.231537e-01	3.717120e-01	AT5G05270,AT5G66230
Molecular Function	GO:0043175	RNA polymerase core enzyme binding	2	12	1.231537e-01	3.717120e-01	AT5G43620,AT1G66500
Molecular Function	GO:0046523	S-methyl-5-thioribose-1-phosphate isomerase activity	2	12	1.231537e-01	3.717120e-01	AT2G44070,AT1G53870
Molecular Function	GO:0046556	alpha-L-arabinofuranosidase activity	2	12	1.231537e-01	3.717120e-01	AT5G49360,AT3G10740
Biological Process	GO:0000070	mitotic sister chromatid segregation	5	52	1.262449e-01	3.801737e-01	AT3G25980,AT1G79280,AT5G62410,AT2G33560,AT5G48600
Biological Process	GO:0040034	regulation of development, heterochronic	5	52	1.262449e-01	3.801737e-01	AT4G24540,AT3G06500,AT1G69440,AT5G39660,AT3G02150
Molecular Function	GO:0016620	oxidoreductase activity, acting on the aldehyde or oxo group of donors, NAD or NADP as acceptor	5	52	1.262449e-01	3.801737e-01	AT2G39800,AT3G55610,AT1G79530,AT4G33790,AT3G56700
Biological Process	GO:0033692	cellular polysaccharide biosynthetic process	13	178	1.263552e-01	3.802170e-01	AT5G44030,AT4G18780,AT2G22900,AT3G20440,AT1G14080,AT4G09990,AT5G17420,AT1G12780,AT4G23990,AT4G24000,AT4G39210,AT3G02230,AT1G63180
Biological Process	GO:0009740	gibberellic acid mediated signaling pathway	7	82	1.266981e-01	3.809594e-01	AT1G75750,AT2G14900,AT1G07430,AT1G66350,AT1G74670,AT4G36260,AT5G17490
Molecular Function	GO:0046983	protein dimerization activity	42	683	1.271279e-01	3.819618e-01	AT3G61950,AT4G36930,AT5G12330,AT5G04150,AT3G15450,AT5G50010,AT2G38230,AT1G51140,AT5G11950,AT5G65010,AT4G34530,AT1G63180,AT1G75390,AT5G10240,AT2G37630,AT5G65410,AT3G56970,AT4G09820,AT1G59930,AT3G56980,AT1G72210,AT1G63650,AT5G48160,AT5G49450,AT1G77120,AT1G59640,AT5G67110,AT4G27450,AT3G47340,AT5G10140,AT4G38062,AT5G03680,AT1G21100,AT1G77520,AT4G34590,AT4G00480,AT1G51060,AT2G41240,AT4G24540,AT5G28770…
Cellular Component	GO:0090575	RNA polymerase II transcription factor complex	6	67	1.278361e-01	3.837988e-01	AT3G56980,AT5G06510,AT5G04150,AT2G41240,AT3G05690,AT3G56970
Molecular Function	GO:0005199	structural constituent of cell wall	4	38	1.281953e-01	3.845858e-01	AT2G15880,AT1G26250,AT1G21310,AT1G76930
Molecular Function	GO:0005351	sugar:proton symporter activity	8	98	1.294431e-01	3.877422e-01	AT2G43330,AT4G36670,AT1G19450,AT4G04750,AT5G13740,AT5G27350,AT1G11260,AT1G77210
Molecular Function	GO:0005402	cation:sugar symporter activity	8	98	1.294431e-01	3.877422e-01	AT2G43330,AT4G36670,AT1G19450,AT4G04750,AT5G13740,AT1G11260,AT5G27350,AT1G77210
Biological Process	GO:0000494	box C/D snoRNA 3'-end processing	1	3	1.459137e-01	3.901861e-01	AT4G25630
Biological Process	GO:0001676	long-chain fatty acid metabolic process	2	13	1.408068e-01	3.901861e-01	AT3G15850,AT1G06350
Biological Process	GO:0006287	base-excision repair, gap-filling	1	3	1.459137e-01	3.901861e-01	AT1G08260
Biological Process	GO:0006297	nucleotide-excision repair, DNA gap filling	1	3	1.459137e-01	3.901861e-01	AT1G08260
Biological Process	GO:0006409	tRNA export from nucleus	1	3	1.459137e-01	3.901861e-01	AT1G63810
Biological Process	GO:0006515	misfolded or incompletely synthesized protein catabolic process	2	13	1.408068e-01	3.901861e-01	AT4G03510,AT5G26860
Biological Process	GO:0006562	proline catabolic process	1	3	1.459137e-01	3.901861e-01	AT3G30775
Biological Process	GO:0006631	fatty acid metabolic process	19	281	1.332184e-01	3.901861e-01	AT3G15850,AT5G04530,AT5G05270,AT2G11810,AT1G72970,AT1G43800,AT1G01600,AT5G52570,AT1G49430,AT1G02205,AT1G06350,AT1G79700,AT1G63710,AT2G28630,AT5G16370,AT5G21170,AT3G48530,AT1G17420,AT2G47240
Biological Process	GO:0006821	chloride transport	2	13	1.408068e-01	3.901861e-01	AT3G27170,AT5G40890
Biological Process	GO:0009086	methionine biosynthetic process	4	39	1.374111e-01	3.901861e-01	AT1G50110,AT3G03780,AT2G44070,AT1G53870
Biological Process	GO:0009099	valine biosynthetic process	2	13	1.408068e-01	3.901861e-01	AT2G31810,AT1G50110
Biological Process	GO:0009616	virus induced gene silencing	2	13	1.408068e-01	3.901861e-01	AT1G69440,novel.13753
Biological Process	GO:0009662	etioplast organization	1	3	1.459137e-01	3.901861e-01	AT1G69200
Biological Process	GO:0009889	regulation of biosynthetic process	170	3061	1.343504e-01	3.901861e-01	AT1G75390,AT5G25190,AT4G37750,AT3G13960,AT3G60890,AT1G01060,AT3G59580,AT4G27410,AT2G37630,AT2G36270,AT1G14350,AT5G17220,AT2G31160,AT2G46770,AT5G06510,AT5G28640,AT5G53290,AT3G48670,AT2G32100,AT2G23320,AT4G36930,AT3G61950,AT1G76110,AT5G28770,AT1G79700,AT3G15500,AT5G60850,AT3G22961,AT2G37260,AT1G76490,AT3G16770,AT2G34640,AT4G28140,AT3G44750,AT1G68190,AT5G67110,AT5G49450,AT2G42200,AT1G66350,AT1G28360…
Biological Process	GO:0009944	polarity specification of adaxial/abaxial axis	3	25	1.338714e-01	3.901861e-01	AT2G37630,AT3G44750,AT2G41370
Biological Process	GO:0010050	vegetative phase change	2	13	1.408068e-01	3.901861e-01	novel.13753,AT1G69440
Biological Process	GO:0010094	specification of carpel identity	1	3	1.459137e-01	3.901861e-01	AT1G70510
Biological Process	GO:0010110	regulation of photosynthesis, dark reaction	1	3	1.459137e-01	3.901861e-01	AT1G76560
Biological Process	GO:0010133	proline catabolic process to glutamate	1	3	1.459137e-01	3.901861e-01	AT3G30775
Biological Process	GO:0010167	response to nitrate	3	25	1.338714e-01	3.901861e-01	AT3G48360,AT1G12110,AT5G40890
Biological Process	GO:0010220	positive regulation of vernalization response	1	3	1.459137e-01	3.901861e-01	AT4G24540
Biological Process	GO:0010223	secondary shoot formation	3	26	1.458984e-01	3.901861e-01	AT1G73870,AT2G27990,AT5G61480
Biological Process	GO:0010322	regulation of isopentenyl diphosphate biosynthetic process, methylerythritol 4-phosphate pathway	1	3	1.459137e-01	3.901861e-01	AT4G13830
Biological Process	GO:0010346	shoot axis formation	3	26	1.458984e-01	3.901861e-01	AT5G61480,AT2G27990,AT1G73870
Biological Process	GO:0010359	regulation of anion channel activity	2	13	1.408068e-01	3.901861e-01	AT4G20940,AT3G11410
Biological Process	GO:0010376	stomatal complex formation	1	3	1.459137e-01	3.901861e-01	AT1G14350
Biological Process	GO:0010395	rhamnogalacturonan I metabolic process	1	3	1.459137e-01	3.901861e-01	AT5G17420
Biological Process	GO:0010455	positive regulation of cell fate commitment	1	3	1.459137e-01	3.901861e-01	AT1G11130
Biological Process	GO:0010476	gibberellin mediated signaling pathway	7	83	1.326494e-01	3.901861e-01	AT2G14900,AT1G07430,AT1G75750,AT4G36260,AT5G17490,AT1G66350,AT1G74670
Biological Process	GO:0010555	response to mannitol	2	13	1.408068e-01	3.901861e-01	AT3G43190,AT5G52310
Biological Process	GO:0010599	production of lsiRNA involved in RNA interference	1	3	1.459137e-01	3.901861e-01	AT1G69440
Biological Process	GO:0014074	response to purine-containing compound	1	3	1.459137e-01	3.901861e-01	AT1G77120
Biological Process	GO:0015669	gas transport	1	3	1.459137e-01	3.901861e-01	AT2G45960
Biological Process	GO:0015790	UDP-xylose transport	1	3	1.459137e-01	3.901861e-01	AT2G28315
Biological Process	GO:0016128	phytosteroid metabolic process	5	54	1.417390e-01	3.901861e-01	AT1G78490,AT1G19630,AT5G05690,AT2G03760,AT2G29090
Biological Process	GO:0018874	benzoate metabolic process	1	3	1.459137e-01	3.901861e-01	AT2G43820
Biological Process	GO:0019499	cyanide metabolic process	1	3	1.459137e-01	3.901861e-01	AT5G22300
Biological Process	GO:0019695	choline metabolic process	1	3	1.459137e-01	3.901861e-01	AT3G18000
Biological Process	GO:0031120	snRNA pseudouridine synthesis	1	3	1.459137e-01	3.901861e-01	AT3G57150
Biological Process	GO:0032069	regulation of nuclease activity	1	3	1.459137e-01	3.901861e-01	AT3G17040
Biological Process	GO:0033321	homomethionine metabolic process	1	3	1.459137e-01	3.901861e-01	AT1G50110
Biological Process	GO:0033506	glucosinolate biosynthetic process from homomethionine	1	3	1.459137e-01	3.901861e-01	AT1G50110
Biological Process	GO:0033967	box C/D snoRNA metabolic process	1	3	1.459137e-01	3.901861e-01	AT4G25630
Biological Process	GO:0034754	cellular hormone metabolic process	6	69	1.413807e-01	3.901861e-01	AT1G62360,AT5G05860,AT5G11950,AT4G35190,AT3G44300,AT1G08980
Biological Process	GO:0034963	box C/D snoRNA processing	1	3	1.459137e-01	3.901861e-01	AT4G25630
Biological Process	GO:0035445	borate transmembrane transport	1	3	1.459137e-01	3.901861e-01	AT1G74810
Biological Process	GO:0040009	regulation of growth rate	1	3	1.459137e-01	3.901861e-01	AT1G13710
Biological Process	GO:0040031	snRNA modification	1	3	1.459137e-01	3.901861e-01	AT3G57150
Biological Process	GO:0044275	cellular carbohydrate catabolic process	7	83	1.326494e-01	3.901861e-01	AT1G70710,AT4G02290,AT1G14520,AT4G09020,AT4G34860,AT5G55700,AT3G06500
Biological Process	GO:0044745	amino acid transmembrane import	1	3	1.459137e-01	3.901861e-01	AT2G39510
Biological Process	GO:0045004	DNA replication proofreading	1	3	1.459137e-01	3.901861e-01	AT1G08260
Biological Process	GO:0045911	positive regulation of DNA recombination	1	3	1.459137e-01	3.901861e-01	AT1G12790
Biological Process	GO:0045947	negative regulation of translational initiation	1	3	1.459137e-01	3.901861e-01	AT2G44070
Biological Process	GO:0046352	disaccharide catabolic process	2	13	1.408068e-01	3.901861e-01	AT4G34860,AT3G06500
Biological Process	GO:0046475	glycerophospholipid catabolic process	1	3	1.459137e-01	3.901861e-01	AT3G02040
Biological Process	GO:0048518	positive regulation of biological process	61	1031	1.345558e-01	3.901861e-01	AT4G27410,AT2G36270,AT2G43820,AT4G34530,AT5G13330,AT5G13840,AT4G33270,AT1G73870,AT2G46770,AT1G14350,AT5G56840,AT3G49110,AT3G48360,AT1G64670,AT3G13980,AT5G05690,AT5G44190,AT1G07430,AT1G69160,AT3G48990,AT5G24120,AT1G66390,AT1G65480,AT5G28300,AT4G20940,AT4G18360,AT1G13710,AT3G22840,AT2G46830,AT1G79700,AT1G66380,AT4G24540,AT2G05070,AT1G56650,AT3G09600,AT1G32540,AT3G16770,AT5G10140,AT1G76540,AT2G34640…
Biological Process	GO:0048869	cellular developmental process	65	1102	1.312556e-01	3.901861e-01	AT1G66390,AT4G33790,AT5G26660,AT5G59030,AT5G05690,AT5G28540,AT5G65530,AT5G42020,AT5G03840,AT3G07050,AT3G49110,AT1G69530,AT3G01140,AT1G74650,AT3G63430,AT2G40610,AT5G28490,AT4G08150,AT4G37450,AT1G71830,AT5G41020,AT1G75750,AT4G09820,AT4G37810,AT2G35350,AT1G63650,AT5G11510,AT2G41800,AT5G10140,AT3G28300,AT1G71030,AT4G24540,AT1G66380,AT5G01840,AT4G00480,AT4G28250,AT1G75780,AT1G65480,AT1G76110,AT1G79840…
Biological Process	GO:0050832	defense response to fungus	35	564	1.399378e-01	3.901861e-01	AT4G12480,AT1G49430,AT2G37630,AT1G02205,AT4G24230,AT3G59930,AT5G44030,AT3G01500,AT3G49110,AT4G12470,AT1G19610,AT5G65530,AT1G64670,AT3G48990,AT2G38870,AT1G66390,AT3G10190,AT2G37130,AT2G30766,AT2G43510,AT5G25110,AT1G65060,AT5G64120,AT1G66380,AT4G12490,AT1G56650,AT5G20230,AT4G12500,AT1G03850,AT2G34930,AT2G39200,AT4G18780,AT2G30750,AT2G02930,AT1G67865
Biological Process	GO:0050878	regulation of body fluid levels	1	3	1.459137e-01	3.901861e-01	AT1G14350
Biological Process	GO:0050891	multicellular organismal water homeostasis	1	3	1.459137e-01	3.901861e-01	AT1G14350
Biological Process	GO:0050992	dimethylallyl diphosphate biosynthetic process	1	3	1.459137e-01	3.901861e-01	AT4G34350
Biological Process	GO:0050993	dimethylallyl diphosphate metabolic process	1	3	1.459137e-01	3.901861e-01	AT4G34350
Biological Process	GO:0051014	actin filament severing	1	3	1.459137e-01	3.901861e-01	AT2G29890
Biological Process	GO:0051131	chaperone-mediated protein complex assembly	2	13	1.408068e-01	3.901861e-01	AT5G26860,AT5G56010
Biological Process	GO:0051252	regulation of RNA metabolic process	155	2780	1.359308e-01	3.901861e-01	AT4G16750,AT1G30650,AT2G40130,AT5G04150,AT2G36080,AT1G79840,AT5G45830,AT4G38340,AT4G18170,AT4G27310,AT1G62360,AT5G13330,AT3G04510,AT2G20880,AT5G25390,AT4G31610,AT3G02380,AT2G02710,AT1G59640,AT1G36060,AT1G75250,AT3G10040,AT3G56290,AT1G43160,AT4G28790,AT5G51190,AT1G51060,AT2G46830,AT2G41240,AT1G56650,AT1G70510,AT3G02150,AT1G23380,AT1G57560,AT5G25160,AT5G39660,AT1G51140,AT4G25630,AT5G58500,AT3G48360…
Biological Process	GO:0051260	protein homooligomerization	4	39	1.374111e-01	3.901861e-01	AT2G24240,AT5G26860,AT3G48740,AT5G23660
Biological Process	GO:0051274	beta-glucan biosynthetic process	6	69	1.413807e-01	3.901861e-01	AT5G17420,AT3G02230,AT4G24000,AT4G18780,AT5G44030,AT4G23990
Biological Process	GO:0051511	negative regulation of unidimensional cell growth	1	3	1.459137e-01	3.901861e-01	AT2G41800
Biological Process	GO:0051783	regulation of nuclear division	4	39	1.374111e-01	3.901861e-01	AT2G33560,AT3G25980,AT1G79280,AT1G12790
Biological Process	GO:0052018	modulation by symbiont of RNA levels in host	2	13	1.408068e-01	3.901861e-01	AT1G69440,novel.13753
Biological Process	GO:0052249	modulation of RNA levels in other organism involved in symbiotic interaction	2	13	1.408068e-01	3.901861e-01	novel.13753,AT1G69440
Biological Process	GO:0055072	iron ion homeostasis	5	53	1.338913e-01	3.901861e-01	AT2G41240,AT3G56970,AT3G56980,AT3G25190,AT5G04150
Biological Process	GO:0060966	regulation of gene silencing by RNA	2	13	1.408068e-01	3.901861e-01	AT1G76490,AT2G16485
Biological Process	GO:0070301	cellular response to hydrogen peroxide	2	13	1.408068e-01	3.901861e-01	AT1G05675,AT1G05680
Biological Process	GO:0071265	L-methionine biosynthetic process	3	25	1.338714e-01	3.901861e-01	AT1G53870,AT2G44070,AT1G50110
Biological Process	GO:0071370	cellular response to gibberellin stimulus	7	85	1.449568e-01	3.901861e-01	AT4G36260,AT5G17490,AT1G66350,AT1G74670,AT2G14900,AT1G07430,AT1G75750
Biological Process	GO:0071431	tRNA-containing ribonucleoprotein complex export from nucleus	1	3	1.459137e-01	3.901861e-01	AT1G63810
Biological Process	GO:0071454	cellular response to anoxia	1	3	1.459137e-01	3.901861e-01	AT1G76560
Biological Process	GO:0071497	cellular response to freezing	1	3	1.459137e-01	3.901861e-01	AT5G13330
Biological Process	GO:0072708	response to sorbitol	1	3	1.459137e-01	3.901861e-01	AT3G43190
Biological Process	GO:0080152	regulation of reductive pentose-phosphate cycle	1	3	1.459137e-01	3.901861e-01	AT1G76560
Biological Process	GO:0080153	negative regulation of reductive pentose-phosphate cycle	1	3	1.459137e-01	3.901861e-01	AT1G76560
Biological Process	GO:0080165	callose deposition in phloem sieve plate	1	3	1.459137e-01	3.901861e-01	AT1G73370
Biological Process	GO:0080183	response to photooxidative stress	1	3	1.459137e-01	3.901861e-01	AT1G03850
Biological Process	GO:0089718	amino acid import across plasma membrane	1	3	1.459137e-01	3.901861e-01	AT2G39510
Biological Process	GO:0097054	L-glutamate biosynthetic process	1	3	1.459137e-01	3.901861e-01	AT2G41220
Biological Process	GO:0097164	ammonium ion metabolic process	5	53	1.338913e-01	3.901861e-01	AT5G65010,AT1G73600,AT4G28680,AT3G18000,AT5G53120
Biological Process	GO:0097466	ubiquitin-dependent glycoprotein ERAD pathway	1	3	1.459137e-01	3.901861e-01	AT1G30000
Biological Process	GO:0098712	L-glutamate import across plasma membrane	1	3	1.459137e-01	3.901861e-01	AT2G39510
Biological Process	GO:1901401	regulation of tetrapyrrole metabolic process	3	26	1.458984e-01	3.901861e-01	AT3G22840,AT3G56940,AT5G44190
Biological Process	GO:1901529	positive regulation of anion channel activity	1	3	1.459137e-01	3.901861e-01	AT4G20940
Biological Process	GO:1901615	organic hydroxy compound metabolic process	22	335	1.401843e-01	3.901861e-01	AT1G76490,AT5G58780,AT2G43820,AT1G78490,AT1G30530,AT3G02040,AT1G71030,AT5G17220,AT2G38230,AT2G29090,AT1G64670,AT1G19630,AT4G22880,AT5G05690,AT2G03760,AT4G18780,AT4G09820,AT1G14520,AT5G24160,AT1G74470,AT1G29690,AT4G28680
Biological Process	GO:1902039	negative regulation of seed dormancy process	1	3	1.459137e-01	3.901861e-01	AT1G07430
Biological Process	GO:1902066	regulation of cell wall pectin metabolic process	1	3	1.459137e-01	3.901861e-01	AT2G41800
Biological Process	GO:1903793	positive regulation of anion transport	1	3	1.459137e-01	3.901861e-01	AT4G20940
Biological Process	GO:1903802	L-glutamate(1-) import across plasma membrane	1	3	1.459137e-01	3.901861e-01	AT2G39510
Biological Process	GO:1903961	positive regulation of anion transmembrane transport	1	3	1.459137e-01	3.901861e-01	AT4G20940
Biological Process	GO:1904587	response to glycoprotein	1	3	1.459137e-01	3.901861e-01	AT1G30000
Biological Process	GO:1905392	plant organ morphogenesis	26	402	1.326957e-01	3.901861e-01	AT5G05690,AT2G36120,AT5G52050,AT2G22860,AT1G73590,AT1G59640,AT2G32280,AT5G48160,AT2G42200,AT2G41370,AT1G11130,AT1G79840,AT5G55920,AT1G13710,AT4G37750,AT1G08260,AT1G31770,AT1G04160,AT2G37630,AT1G49430,AT4G26540,AT3G07050,AT3G02150,AT5G03680,AT1G70510,AT3G49780
Biological Process	GO:1990258	histone glutamine methylation	1	3	1.459137e-01	3.901861e-01	AT4G25630
Biological Process	GO:2000038	regulation of stomatal complex development	2	13	1.408068e-01	3.901861e-01	AT1G20160,AT3G01500
Cellular Component	GO:0005901	caveola	1	3	1.459137e-01	3.901861e-01	AT5G64870
Cellular Component	GO:0008622	epsilon DNA polymerase complex	1	3	1.459137e-01	3.901861e-01	AT1G08260
Cellular Component	GO:0009925	basal plasma membrane	1	3	1.459137e-01	3.901861e-01	AT1G73590
Cellular Component	GO:0016020	membrane	534	10048	1.409545e-01	3.901861e-01	AT5G41460,AT2G30766,AT1G05207,AT5G65530,AT1G22500,AT3G15850,novel.2844,AT5G05690,AT1G21890,AT2G04780,AT1G59740,AT2G34300,AT2G28120,AT5G07180,AT2G34430,AT1G52770,AT3G47470,AT1G53560,AT3G17510,AT5G15500,novel.15375,AT3G52470,AT2G39730,AT1G31070,AT1G47900,AT4G03510,AT5G25140,AT1G02630,AT3G55110,AT5G10580,AT5G61790,AT4G36850,AT1G69160,AT4G34881,AT1G44800,AT5G59080,AT1G68110,AT2G33210,AT4G09160,AT5G49…
Cellular Component	GO:0016323	basolateral plasma membrane	1	3	1.459137e-01	3.901861e-01	AT1G73590
Cellular Component	GO:0030870	Mre11 complex	1	3	1.459137e-01	3.901861e-01	AT2G31970
Cellular Component	GO:0034399	nuclear periphery	3	25	1.338714e-01	3.901861e-01	AT5G65770,AT1G67230,AT1G68790
Cellular Component	GO:0034457	Mpp10 complex	1	3	1.459137e-01	3.901861e-01	AT5G66540
Cellular Component	GO:0044421	extracellular region part	13	182	1.423756e-01	3.901861e-01	AT4G24230,AT4G08950,AT2G22860,AT2G47160,AT2G05520,AT3G10740,AT2G02850,AT4G30140,AT1G32960,AT2G05380,AT3G49780,AT5G59305,AT5G49360
Cellular Component	GO:0044853	plasma membrane raft	1	3	1.459137e-01	3.901861e-01	AT5G64870
Cellular Component	GO:0045121	membrane raft	1	3	1.459137e-01	3.901861e-01	AT5G64870
Cellular Component	GO:0045178	basal part of cell	1	3	1.459137e-01	3.901861e-01	AT1G73590
Cellular Component	GO:0098857	membrane microdomain	1	3	1.459137e-01	3.901861e-01	AT5G64870
Cellular Component	GO:1902555	endoribonuclease complex	3	25	1.338714e-01	3.901861e-01	novel.13753,AT3G48670,AT4G00380
Cellular Component	GO:1905348	endonuclease complex	3	25	1.338714e-01	3.901861e-01	AT3G48670,AT4G00380,novel.13753
Molecular Function	GO:0003844	1,4-alpha-glucan branching enzyme activity	1	3	1.459137e-01	3.901861e-01	AT3G20440
Molecular Function	GO:0003871	5-methyltetrahydropteroyltriglutamate-homocysteine S-methyltransferase activity	1	3	1.459137e-01	3.901861e-01	AT3G03780
Molecular Function	GO:0003984	acetolactate synthase activity	1	3	1.459137e-01	3.901861e-01	AT2G31810
Molecular Function	GO:0004190	aspartic-type endopeptidase activity	7	84	1.387365e-01	3.901861e-01	AT5G02190,AT5G07030,AT5G10770,AT1G25510,AT3G54400,AT5G19120,AT1G03220
Molecular Function	GO:0004526	ribonuclease P activity	3	25	1.338714e-01	3.901861e-01	AT4G00380,AT3G48670,novel.13753
Molecular Function	GO:0004563	beta-N-acetylhexosaminidase activity	1	3	1.459137e-01	3.901861e-01	AT1G65590
Molecular Function	GO:0004766	spermidine synthase activity	1	3	1.459137e-01	3.901861e-01	AT5G53120
Molecular Function	GO:0005227	calcium activated cation channel activity	1	3	1.459137e-01	3.901861e-01	AT4G22120
Molecular Function	GO:0005366	myo-inositol:proton symporter activity	1	3	1.459137e-01	3.901861e-01	AT2G43330
Molecular Function	GO:0005464	UDP-xylose transmembrane transporter activity	1	3	1.459137e-01	3.901861e-01	AT2G28315
Molecular Function	GO:0008517	folic acid transporter activity	1	3	1.459137e-01	3.901861e-01	AT2G47800
Molecular Function	GO:0008705	methionine synthase activity	1	3	1.459137e-01	3.901861e-01	AT3G03780
Molecular Function	GO:0010291	carotene beta-ring hydroxylase activity	1	3	1.459137e-01	3.901861e-01	AT5G52570
Molecular Function	GO:0015108	chloride transmembrane transporter activity	2	13	1.408068e-01	3.901861e-01	AT3G27170,AT5G40890
Molecular Function	GO:0015119	hexose phosphate transmembrane transporter activity	1	3	1.459137e-01	3.901861e-01	AT1G61800
Molecular Function	GO:0015152	glucose-6-phosphate transmembrane transporter activity	1	3	1.459137e-01	3.901861e-01	AT1G61800
Molecular Function	GO:0015295	solute:proton symporter activity	8	100	1.405039e-01	3.901861e-01	AT1G19450,AT4G36670,AT2G43330,AT1G77210,AT5G13740,AT1G11260,AT5G27350,AT4G04750
Molecular Function	GO:0015645	fatty acid ligase activity	2	13	1.408068e-01	3.901861e-01	AT2G47240,AT1G49430
Molecular Function	GO:0015930	glutamate synthase activity	1	3	1.459137e-01	3.901861e-01	AT2G41220
Molecular Function	GO:0016624	oxidoreductase activity, acting on the aldehyde or oxo group of donors, disulfide as acceptor	2	13	1.408068e-01	3.901861e-01	AT3G13450,AT5G09300
Molecular Function	GO:0016717	oxidoreductase activity, acting on paired donors, with oxidation of a pair of donors resulting in the reduction of molecular oxygen to two molecules of water	3	25	1.338714e-01	3.901861e-01	AT1G06350,AT3G15850,AT1G43800
Molecular Function	GO:0016846	carbon-sulfur lyase activity	4	39	1.374111e-01	3.901861e-01	AT1G80160,AT5G28020,AT4G23600,AT1G34060
Molecular Function	GO:0016881	acid-amino acid ligase activity	3	26	1.458984e-01	3.901861e-01	AT4G27260,AT5G54510,AT1G28130
Molecular Function	GO:0022839	ion gated channel activity	1	3	1.459137e-01	3.901861e-01	AT4G22120
Molecular Function	GO:0030775	glucuronoxylan 4-O-methyltransferase activity	1	3	1.459137e-01	3.901861e-01	AT4G09990
Molecular Function	GO:0034511	U3 snoRNA binding	1	3	1.459137e-01	3.901861e-01	AT1G06720
Molecular Function	GO:0036009	protein-glutamine N-methyltransferase activity	1	3	1.459137e-01	3.901861e-01	AT4G25630
Molecular Function	GO:0036374	glutathione hydrolase activity	1	3	1.459137e-01	3.901861e-01	AT4G39640
Molecular Function	GO:0042084	5-methyltetrahydrofolate-dependent methyltransferase activity	1	3	1.459137e-01	3.901861e-01	AT3G03780
Molecular Function	GO:0042085	5-methyltetrahydropteroyltri-L-glutamate-dependent methyltransferase activity	1	3	1.459137e-01	3.901861e-01	AT3G03780
Molecular Function	GO:0046509	1,2-diacylglycerol 3-beta-galactosyltransferase activity	1	3	1.459137e-01	3.901861e-01	AT2G11810
Molecular Function	GO:0046593	mandelonitrile lyase activity	1	3	1.459137e-01	3.901861e-01	AT1G72970
Molecular Function	GO:0047209	coniferyl-alcohol glucosyltransferase activity	1	3	1.459137e-01	3.901861e-01	AT5G66690
Molecular Function	GO:0050017	L-3-cyanoalanine synthase activity	1	3	1.459137e-01	3.901861e-01	AT5G28020
Molecular Function	GO:0050267	rubber cis-polyprenylcistransferase activity	1	3	1.459137e-01	3.901861e-01	AT5G58780
Molecular Function	GO:0052592	oxidoreductase activity, acting on CH or CH2 groups, with an iron-sulfur protein as acceptor	1	3	1.459137e-01	3.901861e-01	AT4G34350
Molecular Function	GO:0052631	sphingolipid delta-8 desaturase activity	1	3	1.459137e-01	3.901861e-01	AT3G61580
Molecular Function	GO:0052640	salicylic acid glucosyltransferase (glucoside-forming) activity	1	3	1.459137e-01	3.901861e-01	AT2G43820
Molecular Function	GO:0070001	aspartic-type peptidase activity	7	84	1.387365e-01	3.901861e-01	AT1G03220,AT3G54400,AT5G19120,AT1G25510,AT5G07030,AT5G10770,AT5G02190
Molecular Function	GO:0070008	serine-type exopeptidase activity	6	68	1.345275e-01	3.901861e-01	AT4G15100,AT2G22990,AT2G22980,AT5G08260,AT3G10450,AT1G11080
Molecular Function	GO:0080045	quercetin 3'-O-glucosyltransferase activity	1	3	1.459137e-01	3.901861e-01	AT2G29750
Molecular Function	GO:0080109	indole-3-acetonitrile nitrile hydratase activity	1	3	1.459137e-01	3.901861e-01	AT3G44300
Molecular Function	GO:1990259	histone-glutamine methyltransferase activity	1	3	1.459137e-01	3.901861e-01	AT4G25630
Biological Process	GO:0051273	beta-glucan metabolic process	8	101	1.462055e-01	3.907029e-01	AT5G17420,AT4G18780,AT5G44030,AT1G70710,AT3G02230,AT4G23990,AT4G02290,AT4G24000
Biological Process	GO:0010089	xylem development	4	40	1.468843e-01	3.914610e-01	AT2G28250,AT5G61480,AT1G62990,AT4G08150
Biological Process	GO:0016132	brassinosteroid biosynthetic process	4	40	1.468843e-01	3.914610e-01	AT5G05690,AT1G78490,AT1G19630,AT2G29090
Cellular Component	GO:0010319	stromule	4	40	1.468843e-01	3.914610e-01	AT4G35090,AT3G01500,AT2G39730,AT3G25760
Molecular Function	GO:0016701	oxidoreductase activity, acting on single donors with incorporation of molecular oxygen	4	40	1.468843e-01	3.914610e-01	AT4G19170,AT1G14520,AT1G44446,AT1G17420
Molecular Function	GO:0016829	lyase activity	31	496	1.476425e-01	3.932172e-01	AT3G01500,AT4G23600,AT3G57020,AT1G04680,AT3G14940,AT5G28020,AT2G28760,AT1G10640,AT3G53190,AT1G34060,AT2G02220,AT5G14740,AT3G44300,AT5G38940,AT4G13210,AT1G02205,AT1G80160,AT1G72970,AT2G30766,AT5G22300,AT4G28680,AT5G50950,AT2G30750,AT1G12570,AT1G60590,AT1G08630,AT5G51950,AT5G59750,AT1G67750,AT4G16740,AT2G38230
Biological Process	GO:0000819	sister chromatid segregation	6	70	1.483916e-01	3.946817e-01	AT1G79280,AT5G62410,AT3G25980,AT2G33560,AT5G48600,AT3G54670
Biological Process	GO:0043269	regulation of ion transport	6	70	1.483916e-01	3.946817e-01	AT5G57685,AT3G11410,AT4G20940,AT5G40890,AT3G27170,AT4G31730
Molecular Function	GO:0005342	organic acid transmembrane transporter activity	10	134	1.498070e-01	3.979123e-01	AT1G21890,AT2G39510,AT3G54830,AT1G61800,novel.8984,AT5G47560,AT1G25530,AT1G44800,AT1G08440,AT1G01070
Molecular Function	GO:0046943	carboxylic acid transmembrane transporter activity	10	134	1.498070e-01	3.979123e-01	AT1G44800,AT1G01070,AT1G08440,AT1G21890,AT2G39510,AT3G54830,AT1G61800,novel.8984,AT5G47560,AT1G25530
Biological Process	GO:0036293	response to decreased oxygen levels	7	86	1.513074e-01	4.010911e-01	AT4G24230,AT1G77120,AT3G10040,AT1G76560,AT5G26860,AT3G43190,AT1G23310
Molecular Function	GO:0015171	amino acid transmembrane transporter activity	7	86	1.513074e-01	4.010911e-01	AT1G25530,AT2G39510,AT3G54830,AT1G21890,novel.8984,AT1G01070,AT1G44800
Molecular Function	GO:0016903	oxidoreductase activity, acting on the aldehyde or oxo group of donors	7	86	1.513074e-01	4.010911e-01	AT3G55610,AT3G13450,AT2G39800,AT1G79530,AT5G09300,AT3G56700,AT4G33790
Biological Process	GO:0051338	regulation of transferase activity	8	102	1.520186e-01	4.027071e-01	AT5G13840,AT4G33260,AT3G48360,AT3G21870,AT1G03780,AT4G13830,AT5G37478,AT4G33270
Biological Process	GO:1903046	meiotic cell cycle process	11	151	1.524031e-01	4.034558e-01	AT1G65010,AT3G23670,AT2G31970,AT4G27595,AT4G37450,AT3G02930,AT1G12790,AT1G71830,AT1G14350,AT4G33790,AT4G21270
Biological Process	GO:0002684	positive regulation of immune system process	6	71	1.555557e-01	4.109124e-01	AT4G18360,AT4G19530,AT1G32540,AT2G41370,AT3G52920,AT3G49110
Biological Process	GO:0002697	regulation of immune effector process	2	14	1.589525e-01	4.109124e-01	novel.13753,AT2G25620
Biological Process	GO:0006549	isoleucine metabolic process	2	14	1.589525e-01	4.109124e-01	AT2G31810,AT1G50110
Biological Process	GO:0006566	threonine metabolic process	2	14	1.589525e-01	4.109124e-01	AT1G08630,AT5G14060
Biological Process	GO:0007088	regulation of mitotic nuclear division	3	27	1.582612e-01	4.109124e-01	AT2G33560,AT3G25980,AT1G79280
Biological Process	GO:0007093	mitotic cell cycle checkpoint	3	27	1.582612e-01	4.109124e-01	AT1G79280,AT3G25980,AT2G33560
Biological Process	GO:0008300	isoprenoid catabolic process	2	14	1.589525e-01	4.109124e-01	AT1G30040,AT2G29090
Biological Process	GO:0009097	isoleucine biosynthetic process	2	14	1.589525e-01	4.109124e-01	AT1G50110,AT2G31810
Biological Process	GO:0009313	oligosaccharide catabolic process	2	14	1.589525e-01	4.109124e-01	AT3G06500,AT4G34860
Biological Process	GO:0009902	chloroplast relocation	3	27	1.582612e-01	4.109124e-01	AT1G75100,AT3G51720,AT1G64500
Biological Process	GO:0009955	adaxial/abaxial pattern specification	4	41	1.566019e-01	4.109124e-01	AT3G44750,AT2G37630,AT2G41370,AT5G28640
Biological Process	GO:0010191	mucilage metabolic process	3	27	1.582612e-01	4.109124e-01	AT2G22900,AT5G63800,AT1G62990
Biological Process	GO:0016115	terpenoid catabolic process	2	14	1.589525e-01	4.109124e-01	AT2G29090,AT1G30040
Biological Process	GO:0019432	triglyceride biosynthetic process	3	27	1.582612e-01	4.109124e-01	AT5G37300,AT2G38995,AT5G22490
Biological Process	GO:0034605	cellular response to heat	4	41	1.566019e-01	4.109124e-01	AT3G25230,AT3G22840,AT1G43160,AT1G76560
Biological Process	GO:0034765	regulation of ion transmembrane transport	4	41	1.566019e-01	4.109124e-01	AT3G11410,AT5G40890,AT4G20940,AT3G27170
Biological Process	GO:0044000	movement in host	2	14	1.589525e-01	4.109124e-01	AT5G48160,AT1G04520
Biological Process	GO:0044770	cell cycle phase transition	5	56	1.580106e-01	4.109124e-01	AT2G33560,AT1G76540,AT1G79280,AT1G14350,AT3G25980
Biological Process	GO:0046739	transport of virus in multicellular host	2	14	1.589525e-01	4.109124e-01	AT1G04520,AT5G48160
Biological Process	GO:0050688	regulation of defense response to virus	2	14	1.589525e-01	4.109124e-01	novel.13753,AT2G25620
Biological Process	GO:0050778	positive regulation of immune response	6	71	1.555557e-01	4.109124e-01	AT4G19530,AT1G32540,AT4G18360,AT3G49110,AT3G52920,AT2G41370
Biological Process	GO:0051667	establishment of plastid localization	3	27	1.582612e-01	4.109124e-01	AT1G75100,AT1G64500,AT3G51720
Biological Process	GO:0051814	movement in other organism involved in symbiotic interaction	2	14	1.589525e-01	4.109124e-01	AT1G04520,AT5G48160
Biological Process	GO:0052126	movement in host environment	2	14	1.589525e-01	4.109124e-01	AT5G48160,AT1G04520
Biological Process	GO:0052192	movement in environment of other organism involved in symbiotic interaction	2	14	1.589525e-01	4.109124e-01	AT1G04520,AT5G48160
Biological Process	GO:0065001	specification of axis polarity	3	27	1.582612e-01	4.109124e-01	AT2G37630,AT3G44750,AT2G41370
Biological Process	GO:0070482	response to oxygen levels	7	87	1.577853e-01	4.109124e-01	AT3G43190,AT1G23310,AT4G24230,AT1G77120,AT3G10040,AT1G76560,AT5G26860
Biological Process	GO:0080050	regulation of seed development	4	41	1.566019e-01	4.109124e-01	AT1G07430,AT1G66350,AT5G17490,AT5G45830
Biological Process	GO:0090502	RNA phosphodiester bond hydrolysis, endonucleolytic	4	41	1.566019e-01	4.109124e-01	novel.13753,AT4G00380,AT3G48670,AT1G06720
Biological Process	GO:1903959	regulation of anion transmembrane transport	2	14	1.589525e-01	4.109124e-01	AT4G20940,AT3G11410
Cellular Component	GO:0005851	eukaryotic translation initiation factor 2B complex	2	14	1.589525e-01	4.109124e-01	AT1G53870,AT2G44070
Molecular Function	GO:0004427	inorganic diphosphatase activity	2	14	1.589525e-01	4.109124e-01	AT1G73010,AT2G18230
Molecular Function	GO:0008144	drug binding	3	27	1.582612e-01	4.109124e-01	AT4G26555,AT3G25230,AT4G25340
Molecular Function	GO:0009815	1-aminocyclopropane-1-carboxylate oxidase activity	2	14	1.589525e-01	4.109124e-01	AT2G19590,AT1G12010
Molecular Function	GO:0015036	disulfide oxidoreductase activity	17	254	1.583731e-01	4.109124e-01	AT3G26550,AT3G21460,AT1G64500,AT4G15670,AT5G03870,AT3G62950,AT3G28650,AT3G62960,AT1G03020,AT4G15700,AT5G11930,AT4G15690,AT5G18600,AT5G16400,AT4G15660,AT1G03850,AT4G33040
Molecular Function	GO:0016413	O-acetyltransferase activity	5	56	1.580106e-01	4.109124e-01	AT3G54260,AT2G34070,AT3G06080,AT1G29050,AT1G55920
Biological Process	GO:0006633	fatty acid biosynthetic process	13	186	1.594396e-01	4.119029e-01	AT3G48530,AT2G28630,AT5G21170,AT2G47240,AT1G17420,AT1G43800,AT1G49430,AT1G02205,AT1G06350,AT3G15850,AT5G52570,AT5G04530,AT1G79700
Biological Process	GO:0009891	positive regulation of biosynthetic process	29	466	1.624013e-01	4.190081e-01	AT5G10140,AT3G16770,AT2G34640,AT1G73870,AT2G46770,AT2G05070,AT1G56650,AT1G66380,AT1G79700,AT4G24540,AT2G46830,AT5G13330,AT4G27410,AT2G36270,AT5G28300,AT3G06530,AT5G24120,AT3G56290,AT1G66390,AT1G43160,AT4G09820,AT5G44190,AT4G18780,AT1G75490,AT2G05100,AT1G64670,AT3G48360,AT5G49450,AT4G27260
Biological Process	GO:0060918	auxin transport	9	120	1.623715e-01	4.190081e-01	AT1G29450,AT1G14350,AT1G69160,AT5G13750,AT1G02520,AT1G29460,AT3G13980,AT1G73590,AT3G28345
Biological Process	GO:0006749	glutathione metabolic process	6	72	1.628686e-01	4.196673e-01	AT4G31290,AT4G39640,AT1G10360,AT2G02930,AT5G62480,AT5G17220
Biological Process	GO:0090501	RNA phosphodiester bond hydrolysis	6	72	1.628686e-01	4.196673e-01	novel.13753,AT1G66500,AT5G43620,AT4G00380,AT3G48670,AT1G06720
Biological Process	GO:0019219	regulation of nucleobase-containing compound metabolic process	157	2843	1.634783e-01	4.209647e-01	AT5G28640,AT2G32100,AT5G53290,AT3G48670,AT4G36930,AT2G23320,AT3G61950,AT1G76110,AT4G37750,AT3G13960,AT5G25190,AT1G75390,AT3G59580,AT4G27410,AT2G36270,AT2G37630,AT1G01060,AT3G60890,AT1G14350,AT2G31160,AT5G06510,AT2G46770,AT1G68190,AT2G42200,AT5G67110,AT5G49450,AT1G12790,AT1G28360,AT1G66350,AT5G60960,AT3G54390,AT3G56980,AT5G28770,AT1G79700,AT2G37260,AT5G60850,AT3G15500,AT3G22961,AT4G28140,AT2G34640…
Biological Process	GO:0009968	negative regulation of signal transduction	7	88	1.643874e-01	4.230307e-01	AT1G66350,AT5G17490,AT4G36260,AT3G59940,AT1G80440,AT1G07430,AT3G11410
Biological Process	GO:0016144	S-glycoside biosynthetic process	5	57	1.664199e-01	4.272098e-01	AT3G09710,AT1G62540,AT1G50110,AT1G62560,AT1G62570
Biological Process	GO:0019758	glycosinolate biosynthetic process	5	57	1.664199e-01	4.272098e-01	AT1G50110,AT3G09710,AT1G62540,AT1G62570,AT1G62560
Biological Process	GO:0019761	glucosinolate biosynthetic process	5	57	1.664199e-01	4.272098e-01	AT1G62540,AT3G09710,AT1G50110,AT1G62560,AT1G62570
Biological Process	GO:0034762	regulation of transmembrane transport	4	42	1.665504e-01	4.272098e-01	AT5G40890,AT4G20940,AT3G27170,AT3G11410
Biological Process	GO:1901990	regulation of mitotic cell cycle phase transition	4	42	1.665504e-01	4.272098e-01	AT1G76540,AT2G33560,AT3G25980,AT1G79280
Molecular Function	GO:0000166	nucleotide binding	207	3795	1.674195e-01	4.288841e-01	AT3G01490,AT3G55610,AT1G30760,AT1G72970,AT3G17820,AT5G28540,AT1G05490,AT5G51770,AT5G20420,AT3G54670,AT1G24340,AT5G42020,AT5G52250,AT5G65010,AT4G20860,AT3G18600,AT1G51460,AT2G39800,AT3G22910,AT3G48530,AT1G53140,AT2G27510,AT4G36180,AT1G37130,AT1G08260,AT2G02220,AT5G10240,AT5G03140,AT1G62570,AT3G06030,AT5G39840,AT1G68010,AT3G44050,AT1G71830,AT3G51240,AT1G62540,AT4G11521,AT3G13065,AT3G10530,AT2G26980…
Molecular Function	GO:1901265	nucleoside phosphate binding	207	3795	1.674195e-01	4.288841e-01	AT4G38950,AT1G18020,AT5G60270,AT4G16880,AT3G20150,AT5G26860,AT4G36450,AT4G35030,AT3G46370,AT5G18170,AT3G01840,AT2G31970,AT5G61290,AT3G10310,AT3G03060,AT4G01330,AT1G78260,AT1G14250,AT4G20940,AT5G56500,AT4G18360,AT1G04160,AT5G25110,AT3G56370,AT1G75780,AT1G74470,AT1G12570,AT3G12610,AT5G13630,AT4G23290,AT2G28620,AT2G40130,AT1G66920,AT5G53450,AT5G16570,AT2G33210,AT2G41560,AT1G06430,AT5G45490,AT4G02930…
Biological Process	GO:0048509	regulation of meristem development	9	121	1.680190e-01	4.301415e-01	AT3G06500,AT4G26540,AT1G76540,AT3G06020,AT5G09970,AT4G24540,AT1G13710,AT5G39660,AT1G62360
Biological Process	GO:0001763	morphogenesis of a branching structure	3	28	1.709300e-01	4.353443e-01	AT5G61480,AT1G73870,AT2G27990
Biological Process	GO:0007010	cytoskeleton organization	16	240	1.709105e-01	4.353443e-01	AT5G51600,AT1G75100,AT3G06030,AT4G05190,AT4G26760,AT3G12110,AT3G23670,AT1G03780,AT1G64500,AT2G28620,AT5G52882,AT5G37478,AT4G21270,AT2G29890,AT1G75640,AT2G34150
Biological Process	GO:0009831	plant-type cell wall modification involved in multidimensional cell growth	3	28	1.709300e-01	4.353443e-01	AT2G03090,AT2G40610,AT1G20190
Biological Process	GO:0009943	adaxial/abaxial axis specification	3	28	1.709300e-01	4.353443e-01	AT3G44750,AT2G37630,AT2G41370
Biological Process	GO:0019750	chloroplast localization	3	28	1.709300e-01	4.353443e-01	AT1G75100,AT3G51720,AT1G64500
Biological Process	GO:0051644	plastid localization	3	28	1.709300e-01	4.353443e-01	AT3G51720,AT1G64500,AT1G75100
Biological Process	GO:0090329	regulation of DNA-dependent DNA replication	3	28	1.709300e-01	4.353443e-01	AT1G14350,AT5G11510,AT5G26860
Molecular Function	GO:0008168	methyltransferase activity	24	380	1.707124e-01	4.353443e-01	AT5G55920,AT5G27400,AT1G64600,AT4G25080,AT1G55450,AT5G37970,AT4G25630,AT1G73600,AT1G05835,AT1G21100,AT1G77520,AT3G03780,AT4G09990,AT3G18000,AT2G34300,AT1G78140,AT3G61210,AT3G20810,AT3G61990,AT1G67980,AT3G23470,AT5G43990,AT1G01180,AT1G21920
Biological Process	GO:0048584	positive regulation of response to stimulus	15	223	1.718715e-01	4.374610e-01	AT4G24540,AT1G64670,AT3G13980,AT4G19530,AT1G77120,AT4G18360,AT3G52920,AT2G34640,AT3G49110,AT2G41370,AT1G14350,AT1G67360,AT1G32540,AT1G69160,AT1G07430
Biological Process	GO:0031399	regulation of protein modification process	11	155	1.720757e-01	4.376996e-01	AT5G56840,AT1G14350,AT4G33270,AT5G37478,AT5G66570,AT1G79280,AT3G21870,AT4G33260,AT5G13840,AT3G50820,AT1G03780
Molecular Function	GO:0042803	protein homodimerization activity	13	189	1.728972e-01	4.395072e-01	AT3G15450,AT4G24540,AT5G10240,AT2G37630,AT5G48160,AT5G65410,AT1G77120,AT5G11950,AT4G27450,AT5G65010,AT3G47340,AT5G12330,AT5G03680
Biological Process	GO:0002832	negative regulation of response to biotic stimulus	2	15	1.774941e-01	4.408342e-01	AT1G20160,AT4G14465
Biological Process	GO:0005985	sucrose metabolic process	4	44	1.870854e-01	4.408342e-01	AT3G43190,AT3G06500,AT1G73370,AT4G34860
Biological Process	GO:0006522	alanine metabolic process	1	4	1.896599e-01	4.408342e-01	AT1G23310
Biological Process	GO:0006524	alanine catabolic process	1	4	1.896599e-01	4.408342e-01	AT1G23310
Biological Process	GO:0006535	cysteine biosynthetic process from serine	2	15	1.774941e-01	4.408342e-01	AT5G28020,AT1G55920
Biological Process	GO:0006555	methionine metabolic process	4	44	1.870854e-01	4.408342e-01	AT2G44070,AT3G03780,AT1G53870,AT1G50110
Biological Process	GO:0007052	mitotic spindle organization	3	29	1.838754e-01	4.408342e-01	AT2G28620,AT1G03780,AT5G37478
Biological Process	GO:0007276	gamete generation	6	74	1.779212e-01	4.408342e-01	AT1G61800,AT4G37750,AT1G12790,AT4G21270,AT3G23670,AT5G59030
Biological Process	GO:0007346	regulation of mitotic cell cycle	7	91	1.849050e-01	4.408342e-01	AT1G76540,AT2G33560,AT3G25980,AT1G79280,AT1G03780,AT5G37478,AT5G53450
Biological Process	GO:0009078	pyruvate family amino acid metabolic process	1	4	1.896599e-01	4.408342e-01	AT1G23310
Biological Process	GO:0009080	pyruvate family amino acid catabolic process	1	4	1.896599e-01	4.408342e-01	AT1G23310
Biological Process	GO:0009608	response to symbiont	2	15	1.774941e-01	4.408342e-01	AT5G52310,AT1G37130
Biological Process	GO:0009690	cytokinin metabolic process	4	44	1.870854e-01	4.408342e-01	AT5G05860,AT1G62360,AT4G35190,AT5G11950
Biological Process	GO:0009695	jasmonic acid biosynthetic process	3	29	1.838754e-01	4.408342e-01	AT3G25780,AT1G17420,AT3G25760
Biological Process	GO:0009734	auxin-activated signaling pathway	15	227	1.890137e-01	4.408342e-01	AT1G12110,AT1G69160,AT2G02930,AT4G36260,AT5G54510,AT1G29450,AT5G12330,AT3G28345,AT1G73590,AT3G13980,AT3G48360,AT2G46690,AT3G63300,AT5G17300,AT1G29460
Biological Process	GO:0010045	response to nickel cation	1	4	1.896599e-01	4.408342e-01	AT1G16130
Biological Process	GO:0010086	embryonic root morphogenesis	1	4	1.896599e-01	4.408342e-01	AT1G08260
Biological Process	GO:0010235	guard mother cell cytokinesis	1	4	1.896599e-01	4.408342e-01	AT1G14350
Biological Process	GO:0010254	nectary development	1	4	1.896599e-01	4.408342e-01	AT2G41370
Biological Process	GO:0010267	production of ta-siRNAs involved in RNA interference	2	15	1.774941e-01	4.408342e-01	AT1G69440,novel.13753
Biological Process	GO:0010360	negative regulation of anion channel activity	1	4	1.896599e-01	4.408342e-01	AT3G11410
Biological Process	GO:0010433	bract morphogenesis	1	4	1.896599e-01	4.408342e-01	AT2G41370
Biological Process	GO:0010434	bract formation	1	4	1.896599e-01	4.408342e-01	AT2G41370
Biological Process	GO:0010520	regulation of reciprocal meiotic recombination	1	4	1.896599e-01	4.408342e-01	AT1G12790
Biological Process	GO:0015712	hexose phosphate transport	1	4	1.896599e-01	4.408342e-01	AT1G61800
Biological Process	GO:0015717	triose phosphate transport	1	4	1.896599e-01	4.408342e-01	AT1G61800
Biological Process	GO:0016129	phytosteroid biosynthetic process	4	44	1.870854e-01	4.408342e-01	AT1G19630,AT1G78490,AT5G05690,AT2G29090
Biological Process	GO:0019520	aldonic acid metabolic process	1	4	1.896599e-01	4.408342e-01	AT5G41670
Biological Process	GO:0019521	D-gluconate metabolic process	1	4	1.896599e-01	4.408342e-01	AT5G41670
Biological Process	GO:0030490	maturation of SSU-rRNA	5	59	1.837470e-01	4.408342e-01	AT3G10530,AT4G02400,AT3G06530,AT1G06720,AT5G66540
Biological Process	GO:0030856	regulation of epithelial cell differentiation	1	4	1.896599e-01	4.408342e-01	AT3G07050
Biological Process	GO:0032102	negative regulation of response to external stimulus	2	15	1.774941e-01	4.408342e-01	AT1G20160,AT4G14465
Biological Process	GO:0032259	methylation	28	455	1.822019e-01	4.408342e-01	AT1G21920,AT1G01180,AT5G43990,AT3G23470,AT3G61990,AT1G67980,AT3G20810,AT3G61210,AT1G78140,AT2G34300,AT3G18000,AT1G14350,AT4G09990,AT3G03780,AT1G77520,AT1G21100,AT1G73600,AT1G05835,AT2G16485,AT4G25630,AT3G48670,AT5G37970,AT1G55450,AT4G25080,AT1G64600,AT5G27400,AT4G00380,AT5G55920
Biological Process	GO:0032410	negative regulation of transporter activity	1	4	1.896599e-01	4.408342e-01	AT3G11410
Biological Process	GO:0032411	positive regulation of transporter activity	1	4	1.896599e-01	4.408342e-01	AT4G20940
Biological Process	GO:0032413	negative regulation of ion transmembrane transporter activity	1	4	1.896599e-01	4.408342e-01	AT3G11410
Biological Process	GO:0032414	positive regulation of ion transmembrane transporter activity	1	4	1.896599e-01	4.408342e-01	AT4G20940
Biological Process	GO:0032527	protein exit from endoplasmic reticulum	1	4	1.896599e-01	4.408342e-01	AT4G03510
Biological Process	GO:0032922	circadian regulation of gene expression	1	4	1.896599e-01	4.408342e-01	AT3G09600
Biological Process	GO:0033591	response to L-ascorbic acid	1	4	1.896599e-01	4.408342e-01	AT1G22500
Biological Process	GO:0034219	carbohydrate transmembrane transport	5	58	1.750013e-01	4.408342e-01	AT5G27350,AT1G11260,AT1G19450,AT4G04750,AT4G36670
Biological Process	GO:0034763	negative regulation of transmembrane transport	1	4	1.896599e-01	4.408342e-01	AT3G11410
Biological Process	GO:0034766	negative regulation of ion transmembrane transport	1	4	1.896599e-01	4.408342e-01	AT3G11410
Biological Process	GO:0035436	triose phosphate transmembrane transport	1	4	1.896599e-01	4.408342e-01	AT1G61800
Biological Process	GO:0042851	L-alanine metabolic process	1	4	1.896599e-01	4.408342e-01	AT1G23310
Biological Process	GO:0042853	L-alanine catabolic process	1	4	1.896599e-01	4.408342e-01	AT1G23310
Biological Process	GO:0043446	cellular alkane metabolic process	1	4	1.896599e-01	4.408342e-01	AT1G02205
Biological Process	GO:0043447	alkane biosynthetic process	1	4	1.896599e-01	4.408342e-01	AT1G02205
Biological Process	GO:0043901	negative regulation of multi-organism process	2	15	1.774941e-01	4.408342e-01	AT4G14465,AT1G20160
Biological Process	GO:0044111	development involved in symbiotic interaction	1	4	1.896599e-01	4.408342e-01	AT5G51600
Biological Process	GO:0045604	regulation of epidermal cell differentiation	1	4	1.896599e-01	4.408342e-01	AT3G07050
Biological Process	GO:0045682	regulation of epidermis development	1	4	1.896599e-01	4.408342e-01	AT3G07050
Biological Process	GO:0046373	L-arabinose metabolic process	1	4	1.896599e-01	4.408342e-01	AT3G10740
Biological Process	GO:0046621	negative regulation of organ growth	1	4	1.896599e-01	4.408342e-01	AT5G03680
Biological Process	GO:0046622	positive regulation of organ growth	1	4	1.896599e-01	4.408342e-01	AT1G13710
Biological Process	GO:0046740	transport of virus in host, cell to cell	1	4	1.896599e-01	4.408342e-01	AT5G48160
Biological Process	GO:0046794	transport of virus	2	15	1.774941e-01	4.408342e-01	AT5G48160,AT1G04520
Biological Process	GO:0046864	isoprenoid transport	1	4	1.896599e-01	4.408342e-01	AT5G52050
Biological Process	GO:0046865	terpenoid transport	1	4	1.896599e-01	4.408342e-01	AT5G52050
Biological Process	GO:0048268	clathrin coat assembly	2	15	1.774941e-01	4.408342e-01	AT1G68110,AT1G33340
Biological Process	GO:0048479	style development	1	4	1.896599e-01	4.408342e-01	AT4G36260
Biological Process	GO:0048480	stigma development	1	4	1.896599e-01	4.408342e-01	AT4G36260
Biological Process	GO:0048574	long-day photoperiodism, flowering	3	29	1.838754e-01	4.408342e-01	AT1G01060,AT1G08260,AT2G46830
Biological Process	GO:0048656	anther wall tapetum formation	1	4	1.896599e-01	4.408342e-01	AT5G05690
Biological Process	GO:0048657	anther wall tapetum cell differentiation	1	4	1.896599e-01	4.408342e-01	AT5G05690
Biological Process	GO:0048832	specification of plant organ number	1	4	1.896599e-01	4.408342e-01	AT2G31160
Biological Process	GO:0048833	specification of floral organ number	1	4	1.896599e-01	4.408342e-01	AT2G31160
Biological Process	GO:0050801	ion homeostasis	22	346	1.751297e-01	4.408342e-01	AT2G47160,AT3G06130,AT2G41560,AT5G24580,AT1G74810,AT1G21890,AT3G56980,AT5G04150,AT3G56970,AT1G44800,AT5G19090,AT5G52740,AT5G47560,AT2G41240,AT1G79530,AT1G23000,AT5G63530,AT3G02040,AT1G68670,AT2G37390,AT3G25190,AT5G13740
Biological Process	GO:0051125	regulation of actin nucleation	1	4	1.896599e-01	4.408342e-01	AT2G34150
Biological Process	GO:0051127	positive regulation of actin nucleation	1	4	1.896599e-01	4.408342e-01	AT2G34150
Biological Process	GO:0051129	negative regulation of cellular component organization	5	58	1.750013e-01	4.408342e-01	AT2G33560,AT1G79280,AT2G29890,AT3G25980,AT2G41800
Biological Process	GO:0051510	regulation of unidimensional cell growth	4	43	1.767162e-01	4.408342e-01	AT2G41800,AT1G18620,AT5G01840,AT3G63430
Biological Process	GO:0052558	induction by organism of immune response of other organism involved in symbiotic interaction	1	4	1.896599e-01	4.408342e-01	AT3G52920
Biological Process	GO:0052559	induction by symbiont of host immune response	1	4	1.896599e-01	4.408342e-01	AT3G52920
Biological Process	GO:0060145	viral gene silencing in virus induced gene silencing	1	4	1.896599e-01	4.408342e-01	AT1G69440
Biological Process	GO:0060631	regulation of meiosis I	1	4	1.896599e-01	4.408342e-01	AT1G12790
Biological Process	GO:0070141	response to UV-A	1	4	1.896599e-01	4.408342e-01	AT3G22840
Biological Process	GO:0071277	cellular response to calcium ion	1	4	1.896599e-01	4.408342e-01	AT5G56010
Biological Process	GO:0071492	cellular response to UV-A	1	4	1.896599e-01	4.408342e-01	AT3G22840
Biological Process	GO:0071712	ER-associated misfolded protein catabolic process	1	4	1.896599e-01	4.408342e-01	AT4G03510
Biological Process	GO:0080168	abscisic acid transport	1	4	1.896599e-01	4.408342e-01	AT5G52050
Biological Process	GO:0080175	phragmoplast microtubule organization	1	4	1.896599e-01	4.408342e-01	AT3G23670
Biological Process	GO:0080185	effector dependent induction by symbiont of host immune response	1	4	1.896599e-01	4.408342e-01	AT3G52920
Biological Process	GO:0090296	regulation of mitochondrial DNA replication	1	4	1.896599e-01	4.408342e-01	AT5G26860
Biological Process	GO:0090322	regulation of superoxide metabolic process	1	4	1.896599e-01	4.408342e-01	AT1G32540
Biological Process	GO:0090342	regulation of cell aging	1	4	1.896599e-01	4.408342e-01	AT5G03840
Biological Process	GO:0098586	cellular response to virus	2	15	1.774941e-01	4.408342e-01	AT1G69440,novel.13753
Biological Process	GO:1900378	positive regulation of secondary metabolite biosynthetic process	1	4	1.896599e-01	4.408342e-01	AT4G27260
Biological Process	GO:1900407	regulation of cellular response to oxidative stress	1	4	1.896599e-01	4.408342e-01	AT1G32540
Biological Process	GO:1901698	response to nitrogen compound	22	349	1.853969e-01	4.408342e-01	AT4G28140,AT5G03680,AT3G25190,AT4G26400,AT1G74650,AT2G46830,AT5G51190,AT2G36270,AT1G30000,AT2G23320,AT5G22300,AT4G17245,AT1G75490,AT1G12110,AT4G03510,AT5G28540,AT1G69440,novel.13753,AT3G48360,AT1G77120,AT5G40890,AT2G19590
Biological Process	GO:1901858	regulation of mitochondrial DNA metabolic process	1	4	1.896599e-01	4.408342e-01	AT5G26860
Biological Process	GO:1902586	multi-organism intercellular transport	1	4	1.896599e-01	4.408342e-01	AT5G48160
Biological Process	GO:1902850	microtubule cytoskeleton organization involved in mitosis	3	29	1.838754e-01	4.408342e-01	AT2G28620,AT5G37478,AT1G03780
Biological Process	GO:1903321	negative regulation of protein modification by small protein conjugation or removal	1	4	1.896599e-01	4.408342e-01	AT1G79280
Biological Process	GO:1903792	negative regulation of anion transport	1	4	1.896599e-01	4.408342e-01	AT3G11410
Biological Process	GO:1903960	negative regulation of anion transmembrane transport	1	4	1.896599e-01	4.408342e-01	AT3G11410
Biological Process	GO:1904278	positive regulation of wax biosynthetic process	1	4	1.896599e-01	4.408342e-01	AT1G79700
Biological Process	GO:2000573	positive regulation of DNA biosynthetic process	1	4	1.896599e-01	4.408342e-01	AT3G48360
Biological Process	GO:2000779	regulation of double-strand break repair	1	4	1.896599e-01	4.408342e-01	AT4G26630
Cellular Component	GO:0000794	condensed nuclear chromosome	4	43	1.767162e-01	4.408342e-01	AT2G31970,AT4G27595,AT3G02930,AT1G65010
Cellular Component	GO:0005849	mRNA cleavage factor complex	2	15	1.774941e-01	4.408342e-01	AT5G43620,AT1G66500
Cellular Component	GO:0005946	alpha,alpha-trehalose-phosphate synthase complex (UDP-forming)	1	4	1.896599e-01	4.408342e-01	AT1G78580
Cellular Component	GO:0009569	chloroplast starch grain	1	4	1.896599e-01	4.408342e-01	AT4G09020
Cellular Component	GO:0009897	external side of plasma membrane	1	4	1.896599e-01	4.408342e-01	AT1G04110
Cellular Component	GO:0010330	cellulose synthase complex	1	4	1.896599e-01	4.408342e-01	AT5G17420
Cellular Component	GO:0016328	lateral plasma membrane	1	4	1.896599e-01	4.408342e-01	AT2G47160
Cellular Component	GO:0016602	CCAAT-binding factor complex	2	15	1.774941e-01	4.408342e-01	AT3G05690,AT5G06510
Cellular Component	GO:0030689	Noc complex	1	4	1.896599e-01	4.408342e-01	AT2G18220
Cellular Component	GO:0031224	intrinsic component of membrane	377	7071	1.837149e-01	4.408342e-01	AT1G53830,AT1G11130,AT5G66570,AT5G04530,AT5G06940,AT1G43910,AT1G19450,AT1G23840,AT1G11220,AT5G64410,AT3G13175,AT2G32280,AT5G64940,AT4G24000,AT4G17340,AT5G23660,AT4G09990,AT3G14595,AT5G62720,AT1G55670,AT5G56120,AT5G65390,AT1G17620,AT3G53810,AT1G12940,AT5G66675,AT5G17420,AT3G09525,AT2G28315,AT3G18250,AT2G28250,AT1G70530,AT2G37180,AT2G22900,AT5G18140,AT1G04520,AT5G52860,AT1G16170,AT3G25130,AT1G30380…
Cellular Component	GO:0042644	chloroplast nucleoid	2	15	1.774941e-01	4.408342e-01	AT3G46780,AT1G69200
Molecular Function	GO:0003935	GTP cyclohydrolase II activity	1	4	1.896599e-01	4.408342e-01	AT5G59750
Molecular Function	GO:0003977	UDP-N-acetylglucosamine diphosphorylase activity	1	4	1.896599e-01	4.408342e-01	AT1G31070
Molecular Function	GO:0004072	aspartate kinase activity	1	4	1.896599e-01	4.408342e-01	AT5G14060
Molecular Function	GO:0004096	catalase activity	1	4	1.896599e-01	4.408342e-01	AT4G35090
Molecular Function	GO:0004324	ferredoxin-NADP+ reductase activity	1	4	1.896599e-01	4.408342e-01	AT1G30510
Molecular Function	GO:0004806	triglyceride lipase activity	4	44	1.870854e-01	4.408342e-01	AT5G14180,AT5G18630,AT1G02660,AT4G10955
Molecular Function	GO:0005365	myo-inositol transmembrane transporter activity	1	4	1.896599e-01	4.408342e-01	AT2G43330
Molecular Function	GO:0008297	single-stranded DNA exodeoxyribonuclease activity	1	4	1.896599e-01	4.408342e-01	AT1G08260
Molecular Function	GO:0008686	3,4-dihydroxy-2-butanone-4-phosphate synthase activity	1	4	1.896599e-01	4.408342e-01	AT5G59750
Molecular Function	GO:0008825	cyclopropane-fatty-acyl-phospholipid synthase activity	1	4	1.896599e-01	4.408342e-01	AT3G23470
Molecular Function	GO:0010277	chlorophyllide a oxygenase [overall] activity	1	4	1.896599e-01	4.408342e-01	AT1G44446
Molecular Function	GO:0010295	(+)-abscisic acid 8'-hydroxylase activity	1	4	1.896599e-01	4.408342e-01	AT2G29090
Molecular Function	GO:0010326	methionine-oxo-acid transaminase activity	1	4	1.896599e-01	4.408342e-01	AT1G50110
Molecular Function	GO:0010334	sesquiterpene synthase activity	1	4	1.896599e-01	4.408342e-01	AT4G16740
Molecular Function	GO:0015211	purine nucleoside transmembrane transporter activity	1	4	1.896599e-01	4.408342e-01	AT1G28230
Molecular Function	GO:0015929	hexosaminidase activity	1	4	1.896599e-01	4.408342e-01	AT1G65590
Molecular Function	GO:0016165	linoleate 13S-lipoxygenase activity	1	4	1.896599e-01	4.408342e-01	AT1G17420
Molecular Function	GO:0016781	phosphotransferase activity, paired acceptors	1	4	1.896599e-01	4.408342e-01	AT4G24450
Molecular Function	GO:0016855	racemase and epimerase activity, acting on amino acids and derivatives	1	4	1.896599e-01	4.408342e-01	AT1G15410
Molecular Function	GO:0016901	oxidoreductase activity, acting on the CH-OH group of donors, quinone or similar compound as acceptor	1	4	1.896599e-01	4.408342e-01	AT5G62630
Molecular Function	GO:0019156	isoamylase activity	1	4	1.896599e-01	4.408342e-01	AT4G09020
Molecular Function	GO:0035173	histone kinase activity	1	4	1.896599e-01	4.408342e-01	AT1G09450
Molecular Function	GO:0035250	UDP-galactosyltransferase activity	2	15	1.774941e-01	4.408342e-01	AT2G11810,AT1G56600
Molecular Function	GO:0036361	racemase activity, acting on amino acids and derivatives	1	4	1.896599e-01	4.408342e-01	AT1G15410
Molecular Function	GO:0036381	pyridoxal 5'-phosphate synthase (glutamine hydrolysing) activity	1	4	1.896599e-01	4.408342e-01	AT2G38230
Molecular Function	GO:0042409	caffeoyl-CoA O-methyltransferase activity	1	4	1.896599e-01	4.408342e-01	AT1G67980
Molecular Function	GO:0047381	dodecanoyl-[acyl-carrier-protein] hydrolase activity	1	4	1.896599e-01	4.408342e-01	AT1G35290
Molecular Function	GO:0047661	amino-acid racemase activity	1	4	1.896599e-01	4.408342e-01	AT1G15410
Molecular Function	GO:0050284	sinapate 1-glucosyltransferase activity	1	4	1.896599e-01	4.408342e-01	AT3G21560
Molecular Function	GO:0050362	L-tryptophan:2-oxoglutarate aminotransferase activity	1	4	1.896599e-01	4.408342e-01	AT4G23600
Molecular Function	GO:0070361	mitochondrial light strand promoter anti-sense binding	1	4	1.896599e-01	4.408342e-01	AT5G26860
Molecular Function	GO:0070529	L-tryptophan aminotransferase activity	1	4	1.896599e-01	4.408342e-01	AT4G23600
Molecular Function	GO:0071917	triose-phosphate transmembrane transporter activity	1	4	1.896599e-01	4.408342e-01	AT1G61800
Molecular Function	GO:0080002	UDP-glucose:4-aminobenzoate acylglucosyltransferase activity	1	4	1.896599e-01	4.408342e-01	AT2G43820
Molecular Function	GO:0080118	brassinosteroid sulfotransferase activity	1	4	1.896599e-01	4.408342e-01	AT2G03760
Molecular Function	GO:0102483	scopolin beta-glucosidase activity	4	43	1.767162e-01	4.408342e-01	AT3G60130,AT1G61820,AT4G21760,AT1G45191
Biological Process	GO:0007154	cell communication	139	2525	1.912498e-01	4.442690e-01	AT5G25190,AT4G38470,AT2G36270,AT1G73010,AT2G28250,AT5G21170,AT3G13980,AT2G36570,AT2G44830,AT5G53290,AT5G67200,AT2G18470,AT1G78580,AT1G79700,AT3G59940,AT3G15500,AT4G28140,AT2G34640,AT1G76540,AT3G16770,AT1G43910,AT2G34930,AT3G28345,AT3G25250,AT5G49450,AT4G19530,AT1G75640,AT1G28360,AT1G09450,AT5G59305,AT5G54510,AT1G11130,AT1G66350,AT1G04770,AT5G35490,AT3G56980,AT4G36180,AT3G28650,AT2G02220,AT4G35090…
Biological Process	GO:0009850	auxin metabolic process	7	92	1.919695e-01	4.451581e-01	AT1G05680,AT1G05675,AT5G17300,AT5G12330,AT3G44300,AT4G36260,AT1G08980
Biological Process	GO:0010648	negative regulation of cell communication	7	92	1.919695e-01	4.451581e-01	AT1G66350,AT4G36260,AT5G17490,AT3G11410,AT3G59940,AT1G80440,AT1G07430
Biological Process	GO:0023057	negative regulation of signaling	7	92	1.919695e-01	4.451581e-01	AT1G80440,AT3G59940,AT1G07430,AT3G11410,AT5G17490,AT4G36260,AT1G66350
Biological Process	GO:0006835	dicarboxylic acid transport	3	30	1.970684e-01	4.480677e-01	AT2G39510,AT5G47560,AT1G08440
Biological Process	GO:0008272	sulfate transport	2	16	1.963437e-01	4.480677e-01	AT3G15990,AT4G02700
Biological Process	GO:0019321	pentose metabolic process	3	30	1.970684e-01	4.480677e-01	AT5G54060,AT5G57655,AT3G10740
Biological Process	GO:0022898	regulation of transmembrane transporter activity	2	16	1.963437e-01	4.480677e-01	AT4G20940,AT3G11410
Biological Process	GO:0032409	regulation of transporter activity	2	16	1.963437e-01	4.480677e-01	AT3G11410,AT4G20940
Biological Process	GO:0032412	regulation of ion transmembrane transporter activity	2	16	1.963437e-01	4.480677e-01	AT4G20940,AT3G11410
Biological Process	GO:0042493	response to drug	6	76	1.935092e-01	4.480677e-01	AT3G12610,AT5G52050,AT1G15180,AT5G17700,AT5G65380,AT2G47800
Biological Process	GO:0044766	multi-organism transport	2	16	1.963437e-01	4.480677e-01	AT5G48160,AT1G04520
Biological Process	GO:0044843	cell cycle G1/S phase transition	2	16	1.963437e-01	4.480677e-01	AT1G76540,AT1G14350
Biological Process	GO:0045930	negative regulation of mitotic cell cycle	3	30	1.970684e-01	4.480677e-01	AT1G79280,AT3G25980,AT2G33560
Biological Process	GO:0046460	neutral lipid biosynthetic process	3	30	1.970684e-01	4.480677e-01	AT2G38995,AT5G22490,AT5G37300
Biological Process	GO:0046463	acylglycerol biosynthetic process	3	30	1.970684e-01	4.480677e-01	AT5G22490,AT2G38995,AT5G37300
Biological Process	GO:0048658	anther wall tapetum development	2	16	1.963437e-01	4.480677e-01	AT1G79530,AT5G05690
Biological Process	GO:0048859	formation of anatomical boundary	2	16	1.963437e-01	4.480677e-01	AT2G31160,AT5G63090
Biological Process	GO:0052552	modulation by organism of immune response of other organism involved in symbiotic interaction	2	16	1.963437e-01	4.480677e-01	AT3G49110,AT3G52920
Biological Process	GO:0052553	modulation by symbiont of host immune response	2	16	1.963437e-01	4.480677e-01	AT3G49110,AT3G52920
Biological Process	GO:0052555	positive regulation by organism of immune response of other organism involved in symbiotic interaction	2	16	1.963437e-01	4.480677e-01	AT3G52920,AT3G49110
Biological Process	GO:0052556	positive regulation by symbiont of host immune response	2	16	1.963437e-01	4.480677e-01	AT3G52920,AT3G49110
Biological Process	GO:0052564	response to immune response of other organism involved in symbiotic interaction	2	16	1.963437e-01	4.480677e-01	AT3G49110,AT3G52920
Biological Process	GO:0052572	response to host immune response	2	16	1.963437e-01	4.480677e-01	AT3G52920,AT3G49110
Biological Process	GO:0080022	primary root development	3	30	1.970684e-01	4.480677e-01	AT5G48160,AT1G79530,AT1G14350
Biological Process	GO:0080090	regulation of primary metabolic process	180	3305	1.937337e-01	4.480677e-01	AT1G51140,AT5G25160,AT5G39660,AT5G17490,AT3G48360,AT1G64670,AT4G25630,AT5G58500,AT1G69440,AT1G80440,AT1G47270,AT2G42610,AT1G66390,AT5G24120,AT5G28300,AT4G08150,AT1G62990,AT5G28490,AT4G34530,AT1G74650,AT3G01140,AT4G11080,AT3G52910,AT5G57660,AT1G53870,AT3G07050,AT2G27990,AT2G41800,AT5G11510,AT2G25900,AT1G72210,AT2G35350,AT4G18780,AT1G74910,AT4G09820,AT5G41020,AT2G46590,AT4G13830,AT2G41370,AT4G14465…
Biological Process	GO:0090691	formation of plant organ boundary	2	16	1.963437e-01	4.480677e-01	AT2G31160,AT5G63090
Biological Process	GO:1902579	multi-organism localization	2	16	1.963437e-01	4.480677e-01	AT5G48160,AT1G04520
Biological Process	GO:2001251	negative regulation of chromosome organization	3	30	1.970684e-01	4.480677e-01	AT3G25980,AT1G79280,AT2G33560
Molecular Function	GO:0004549	tRNA-specific ribonuclease activity	3	30	1.970684e-01	4.480677e-01	novel.13753,AT4G00380,AT3G48670
Molecular Function	GO:0005337	nucleoside transmembrane transporter activity	2	16	1.963437e-01	4.480677e-01	AT1G28230,AT1G02630
Molecular Function	GO:0005388	calcium-transporting ATPase activity	2	16	1.963437e-01	4.480677e-01	AT2G41560,AT3G22910
Molecular Function	GO:0005545	1-phosphatidylinositol binding	2	16	1.963437e-01	4.480677e-01	AT1G33340,AT1G68110
Molecular Function	GO:0015116	sulfate transmembrane transporter activity	2	16	1.963437e-01	4.480677e-01	AT4G02700,AT3G15990
Molecular Function	GO:0016411	acylglycerol O-acyltransferase activity	3	30	1.970684e-01	4.480677e-01	AT5G37300,AT5G22490,AT2G38995
Molecular Function	GO:0016860	intramolecular oxidoreductase activity	6	76	1.935092e-01	4.480677e-01	AT3G25760,AT1G75690,AT5G57655,AT1G53870,AT3G25780,AT2G44070
Molecular Function	GO:0016861	intramolecular oxidoreductase activity, interconverting aldoses and ketoses	3	30	1.970684e-01	4.480677e-01	AT2G44070,AT1G53870,AT5G57655
Molecular Function	GO:0070063	RNA polymerase binding	2	16	1.963437e-01	4.480677e-01	AT1G66500,AT5G43620
Biological Process	GO:0006714	sesquiterpenoid metabolic process	4	45	1.976442e-01	4.491193e-01	AT1G64670,AT4G16740,AT4G18780,AT2G29090
Cellular Component	GO:0044464	cell part	1211	23426	1.982955e-01	4.503411e-01	AT2G41260,AT1G79110,AT3G56700,AT4G39640,AT2G34430,AT1G69200,AT1G52770,AT1G59740,AT2G34300,AT1G53870,AT5G65530,AT5G59050,AT3G15850,AT1G21890,AT3G48360,AT5G41460,AT5G28300,AT1G66390,AT5G61790,AT4G14465,AT2G33560,AT3G43270,AT1G71030,AT3G55110,AT1G02630,AT2G31380,AT5G53660,AT2G39730,AT4G16740,AT1G31070,AT1G13245,AT1G56110,AT4G03510,AT5G25140,AT3G47470,AT4G09820,AT3G03910,AT1G74910,AT5G15500,AT4G17730…
Biological Process	GO:0031326	regulation of cellular biosynthetic process	166	3043	1.989444e-01	4.515559e-01	AT1G74650,AT4G34530,AT5G28490,AT1G62990,AT4G08150,AT3G07050,AT5G57660,AT1G53870,AT3G52910,AT4G11080,AT3G01140,AT1G69440,AT5G58500,AT4G25630,AT5G17490,AT1G64670,AT3G48360,AT5G25160,AT5G39660,AT1G51140,AT5G28300,AT5G24120,AT1G66390,AT2G42610,AT1G47270,AT1G66380,AT4G24540,AT4G00480,AT4G14770,AT2G44745,AT4G14465,AT2G31380,AT3G17040,AT5G53660,AT1G71030,AT5G50570,AT3G09600,AT2G35350,AT1G72210,AT2G25900…
Cellular Component	GO:0005623	cell	1211	23427	1.994158e-01	4.523668e-01	AT5G64620,AT1G63420,AT5G48160,AT5G18170,AT1G29910,AT4G35030,AT5G62550,AT2G02850,AT2G05070,AT1G56650,AT2G18230,AT3G61580,AT5G13740,AT3G05600,AT4G01070,AT4G37520,AT5G51190,AT5G64120,AT3G53420,AT2G36080,AT5G16410,AT1G79840,AT3G59010,AT5G64190,AT1G13635,AT4G26288,AT1G23870,AT2G40100,AT4G16750,AT1G33590,AT2G14890,AT5G44030,AT2G05620,AT5G14120,AT5G45490,AT5G43620,AT3G44300,AT2G44070,AT1G07890,AT4G31210…
Molecular Function	GO:0030234	enzyme regulator activity	29	479	2.005026e-01	4.545721e-01	AT5G64620,AT1G73260,AT2G39730,AT4G35620,AT4G33260,AT2G01610,AT3G59010,AT3G49220,AT2G38870,AT1G53830,AT2G45220,AT5G16400,AT4G03100,AT2G43510,AT5G03470,AT1G72060,AT1G47960,AT3G43270,AT3G13650,AT5G13840,AT4G33270,AT3G10720,AT3G48530,AT5G06150,AT1G17860,AT5G21170,AT5G06860,AT3G17660,AT2G26760
Biological Process	GO:0019216	regulation of lipid metabolic process	5	61	2.016991e-01	4.570232e-01	AT5G65410,AT4G18780,AT1G79700,AT1G64670,AT4G13830
Biological Process	GO:0044403	symbiosis, encompassing mutualism through parasitism	8	110	2.022554e-01	4.580219e-01	AT1G69440,novel.13753,AT5G48160,AT5G57685,AT5G51600,AT3G52920,AT3G49110,AT1G04520
Biological Process	GO:0048285	organelle fission	15	230	2.023892e-01	4.580630e-01	AT3G02930,AT1G12790,AT3G25980,AT1G53140,AT4G21270,AT5G62410,AT1G65010,AT1G79280,AT5G48600,AT2G33560,AT4G27595,AT5G51600,AT3G23670,AT1G03780,AT2G31970
Biological Process	GO:0009909	regulation of flower development	11	161	2.037200e-01	4.608119e-01	AT5G15850,AT1G79280,AT4G34530,AT5G05690,AT5G03840,AT5G57660,AT3G02380,AT5G10140,AT1G65480,AT5G44190,AT5G03680
Biological Process	GO:0000160	phosphorelay signal transduction system	16	248	2.045190e-01	4.623552e-01	AT2G20880,AT5G25390,AT5G44030,AT3G16770,AT4G28140,AT5G51190,AT5G25190,AT1G79700,AT5G13330,AT4G18780,AT1G43160,AT1G28360,AT5G53290,AT2G02710,AT4G16750,AT1G36060
Biological Process	GO:0044272	sulfur compound biosynthetic process	13	196	2.063619e-01	4.662556e-01	AT4G27260,AT2G44070,AT1G62560,AT1G62570,AT3G09710,AT5G28020,AT1G62540,AT1G50110,AT2G30750,AT1G55920,AT3G03780,AT1G53870,AT2G30766
Molecular Function	GO:0016667	oxidoreductase activity, acting on a sulfur group of donors	18	284	2.075983e-01	4.687817e-01	AT1G64500,AT3G21460,AT3G26550,AT5G03870,AT4G15670,AT3G62950,AT1G03020,AT3G62960,AT3G28650,AT5G16400,AT5G18600,AT4G15690,AT5G11930,AT4G15700,AT1G03850,AT4G15660,AT4G33040,AT4G04840
Molecular Function	GO:0098772	molecular function regulator	32	536	2.084209e-01	4.703714e-01	AT1G73260,AT2G39730,AT5G64620,AT4G33260,AT3G49220,AT1G53830,AT2G43510,AT4G03100,AT5G03470,AT1G72060,AT3G43270,AT3G13650,AT3G10720,AT4G35620,AT2G01610,AT2G38870,AT3G59010,AT2G45220,AT5G16400,AT1G47960,AT2G44070,AT5G13840,AT3G55660,AT4G33270,AT5G06150,AT3G48530,AT5G06860,AT5G21170,AT1G17860,AT1G53870,AT3G17660,AT2G26760
Biological Process	GO:0019318	hexose metabolic process	6	78	2.095901e-01	4.727408e-01	AT1G79530,AT3G61610,AT1G56600,AT1G63180,AT3G47800,AT1G12780
Molecular Function	GO:0046910	pectinesterase inhibitor activity	9	128	2.099783e-01	4.733469e-01	AT1G53830,AT2G45220,AT3G10720,AT3G59010,AT3G49220,AT3G43270,AT2G01610,AT5G64620,AT1G47960
Molecular Function	GO:0010329	auxin efflux transmembrane transporter activity	3	31	2.104805e-01	4.742094e-01	AT1G73590,AT1G02520,AT3G28345
Biological Process	GO:0003333	amino acid transmembrane transport	5	62	2.108889e-01	4.748595e-01	AT1G25530,AT2G39510,AT3G54830,AT1G01070,novel.8984
Molecular Function	GO:0022892	substrate-specific transporter activity	66	1165	2.119281e-01	4.769285e-01	AT3G48740,AT1G02630,AT1G77210,AT4G36670,AT2G43330,AT2G26975,AT3G22840,AT3G23430,AT1G12110,AT4G25010,AT2G24240,AT5G40890,AT5G42610,AT1G74810,AT3G27170,AT5G21930,AT2G45960,AT3G22910,AT1G01070,AT4G02700,AT1G28230,AT3G45060,AT1G61800,AT5G47560,AT5G59030,AT4G04750,AT5G27350,AT5G52050,AT1G73590,AT2G47160,AT1G21890,AT5G50800,novel.8984,AT1G80760,AT1G08440,AT5G13740,AT3G53420,AT3G14770,AT4G18210,AT3G2834…
Biological Process	GO:0009893	positive regulation of metabolic process	38	647	2.124856e-01	4.779117e-01	AT1G66390,AT5G24120,AT5G28300,AT5G44190,AT3G48360,AT1G64670,AT5G56840,AT1G14350,AT4G33270,AT2G46770,AT1G73870,AT5G13330,AT5G13840,AT2G36270,AT4G27410,AT3G56290,AT1G12790,AT1G43160,AT3G06530,AT4G18780,AT1G75490,AT4G09820,AT5G37478,AT4G33260,AT2G05100,AT4G27260,AT5G49450,AT1G03780,AT2G34640,AT3G16770,AT5G10140,AT3G09600,AT2G05070,AT1G56650,AT2G46830,AT4G24540,AT1G79700,AT1G66380
Biological Process	GO:0006521	regulation of cellular amino acid metabolic process	2	17	2.154210e-01	4.798838e-01	AT4G31730,AT5G49450
Biological Process	GO:0009638	phototropism	2	17	2.154210e-01	4.798838e-01	AT2G30520,AT5G04190
Biological Process	GO:0010048	vernalization response	2	17	2.154210e-01	4.798838e-01	AT4G24540,AT5G10140
Biological Process	GO:0016074	snoRNA metabolic process	2	17	2.154210e-01	4.798838e-01	AT3G57150,AT4G25630
Biological Process	GO:0033238	regulation of cellular amine metabolic process	2	17	2.154210e-01	4.798838e-01	AT5G49450,AT4G31730
Biological Process	GO:0043144	snoRNA processing	2	17	2.154210e-01	4.798838e-01	AT4G25630,AT3G57150
Biological Process	GO:0051262	protein tetramerization	2	17	2.154210e-01	4.798838e-01	AT5G50950,AT1G73010
Biological Process	GO:0052031	modulation by symbiont of host defense response	2	17	2.154210e-01	4.798838e-01	AT3G49110,AT3G52920
Biological Process	GO:0052173	response to defenses of other organism involved in symbiotic interaction	2	17	2.154210e-01	4.798838e-01	AT3G52920,AT3G49110
Biological Process	GO:0052200	response to host defenses	2	17	2.154210e-01	4.798838e-01	AT3G52920,AT3G49110
Biological Process	GO:0052255	modulation by organism of defense response of other organism involved in symbiotic interaction	2	17	2.154210e-01	4.798838e-01	AT3G49110,AT3G52920
Biological Process	GO:0075136	response to host	2	17	2.154210e-01	4.798838e-01	AT3G52920,AT3G49110
Molecular Function	GO:0004033	aldo-keto reductase (NADP) activity	2	17	2.154210e-01	4.798838e-01	AT3G04000,AT2G37770
Molecular Function	GO:0008757	S-adenosylmethionine-dependent methyltransferase activity	17	268	2.148071e-01	4.798838e-01	AT5G43990,AT1G67980,AT3G23470,AT3G20810,AT3G18000,AT2G34300,AT1G78140,AT3G61210,AT4G09990,AT1G21100,AT1G77520,AT1G73600,AT4G25630,AT5G37970,AT4G25080,AT1G55450,AT5G55920
Molecular Function	GO:0016741	transferase activity, transferring one-carbon groups	24	393	2.144231e-01	4.798838e-01	AT1G67980,AT3G61990,AT3G23470,AT3G20810,AT1G01180,AT1G21920,AT5G43990,AT1G21100,AT1G77520,AT3G18000,AT2G34300,AT3G61210,AT1G78140,AT3G03780,AT4G09990,AT5G37970,AT4G25080,AT1G55450,AT1G05835,AT1G73600,AT4G25630,AT5G27400,AT5G55920,AT1G64600
Molecular Function	GO:0052716	hydroquinone:oxygen oxidoreductase activity	2	17	2.154210e-01	4.798838e-01	AT2G30210,AT1G18140
Molecular Function	GO:0097599	xylanase activity	2	17	2.154210e-01	4.798838e-01	AT5G49360,AT3G10740
Biological Process	GO:0042180	cellular ketone metabolic process	9	129	2.162934e-01	4.815567e-01	AT1G64670,AT4G31730,AT1G79700,AT5G49450,AT5G65410,AT4G13830,AT1G29690,AT4G18780,AT1G74910
Molecular Function	GO:0001076	transcription factor activity, RNA polymerase II transcription factor binding	13	198	2.164189e-01	4.815656e-01	AT1G66380,AT1G74650,AT2G37630,AT5G11510,AT1G66390,AT1G14350,AT1G57560,AT3G01140,AT3G09600,AT5G26660,AT1G56650,AT5G41020,AT1G71030
Biological Process	GO:0001666	response to hypoxia	6	79	2.178016e-01	4.835562e-01	AT4G24230,AT1G77120,AT3G10040,AT5G26860,AT1G23310,AT3G43190
Biological Process	GO:0048440	carpel development	6	79	2.178016e-01	4.835562e-01	AT1G70510,AT1G62360,AT4G36260,AT5G07180,AT4G36930,AT1G11130
Cellular Component	GO:0044798	nuclear transcription factor complex	6	79	2.178016e-01	4.835562e-01	AT5G06510,AT5G04150,AT3G56980,AT2G41240,AT3G05690,AT3G56970
Molecular Function	GO:0015238	drug transmembrane transporter activity	6	79	2.178016e-01	4.835562e-01	AT5G65380,AT2G47800,AT3G09525,AT5G52050,AT1G15180,AT5G17700
Cellular Component	GO:0044425	membrane part	399	7534	2.180124e-01	4.837532e-01	AT2G34430,AT5G17760,AT1G28230,AT1G59740,AT5G07180,AT2G28120,AT2G45960,AT2G34300,novel.2844,AT3G15850,AT3G11930,AT1G22500,AT1G05207,AT2G04780,AT1G64670,AT1G51400,AT1G21890,AT5G05690,AT5G64310,AT3G13062,AT5G41460,AT5G66040,AT2G30766,AT5G61790,AT4G36850,AT3G48740,AT3G55110,AT1G02630,AT5G10580,AT3G52470,AT1G75690,novel.15375,AT3G25290,AT5G25140,AT4G03510,AT3G28740,AT3G47470,AT1G53560,AT5G15500,AT4G37…
Biological Process	GO:0006272	leading strand elongation	1	5	2.311670e-01	4.846838e-01	AT1G08260
Biological Process	GO:0006641	triglyceride metabolic process	3	32	2.240842e-01	4.846838e-01	AT2G38995,AT5G22490,AT5G37300
Biological Process	GO:0006954	inflammatory response	1	5	2.311670e-01	4.846838e-01	AT2G33210
Biological Process	GO:0007131	reciprocal meiotic recombination	5	63	2.202101e-01	4.846838e-01	AT2G31970,AT4G27595,AT3G02930,AT1G12790,AT1G65010
Biological Process	GO:0007569	cell aging	1	5	2.311670e-01	4.846838e-01	AT5G03840
Biological Process	GO:0009226	nucleotide-sugar biosynthetic process	4	48	2.303177e-01	4.846838e-01	AT1G12780,AT2G28760,AT1G31070,AT1G63180
Biological Process	GO:0009399	nitrogen fixation	1	5	2.311670e-01	4.846838e-01	AT5G16570
Biological Process	GO:0009558	embryo sac cellularization	1	5	2.311670e-01	4.846838e-01	AT1G18370
Biological Process	GO:0009910	negative regulation of flower development	4	48	2.303177e-01	4.846838e-01	AT5G10140,AT1G79280,AT5G44190,AT5G03840
Biological Process	GO:0010075	regulation of meristem growth	4	48	2.303177e-01	4.846838e-01	AT4G26540,AT5G09970,AT1G13710,AT3G06020
Biological Process	GO:0010116	positive regulation of abscisic acid biosynthetic process	1	5	2.311670e-01	4.846838e-01	AT4G18780
Biological Process	GO:0010226	response to lithium ion	1	5	2.311670e-01	4.846838e-01	AT3G04290
Biological Process	GO:0010432	bract development	1	5	2.311670e-01	4.846838e-01	AT2G41370
Biological Process	GO:0010454	negative regulation of cell fate commitment	1	5	2.311670e-01	4.846838e-01	AT1G79840
Biological Process	GO:0010821	regulation of mitochondrion organization	1	5	2.311670e-01	4.846838e-01	AT5G26860
Biological Process	GO:0015909	long-chain fatty acid transport	1	5	2.311670e-01	4.846838e-01	AT4G29070
Biological Process	GO:0016107	sesquiterpenoid catabolic process	1	5	2.311670e-01	4.846838e-01	AT2G29090
Biological Process	GO:0017062	respiratory chain complex III assembly	1	5	2.311670e-01	4.846838e-01	AT4G30250
Biological Process	GO:0018364	peptidyl-glutamine methylation	1	5	2.311670e-01	4.846838e-01	AT4G25630
Biological Process	GO:0019310	inositol catabolic process	1	5	2.311670e-01	4.846838e-01	AT1G14520
Biological Process	GO:0032309	icosanoid secretion	1	5	2.311670e-01	4.846838e-01	AT4G29070
Biological Process	GO:0032790	ribosome disassembly	1	5	2.311670e-01	4.846838e-01	AT4G30690
Biological Process	GO:0034551	mitochondrial respiratory chain complex III assembly	1	5	2.311670e-01	4.846838e-01	AT4G30250
Biological Process	GO:0034767	positive regulation of ion transmembrane transport	1	5	2.311670e-01	4.846838e-01	AT4G20940
Biological Process	GO:0035825	reciprocal DNA recombination	5	63	2.202101e-01	4.846838e-01	AT2G31970,AT4G27595,AT1G65010,AT3G02930,AT1G12790
Biological Process	GO:0042335	cuticle development	3	32	2.240842e-01	4.846838e-01	AT1G64670,AT1G51140,AT1G02205
Biological Process	GO:0043290	apocarotenoid catabolic process	1	5	2.311670e-01	4.846838e-01	AT2G29090
Biological Process	GO:0043649	dicarboxylic acid catabolic process	1	5	2.311670e-01	4.846838e-01	AT3G48990
Biological Process	GO:0044210	'de novo' CTP biosynthetic process	1	5	2.311670e-01	4.846838e-01	AT4G20320
Biological Process	GO:0044238	primary metabolic process	582	11098	2.312735e-01	4.846838e-01	AT2G44830,AT1G07150,AT2G32100,AT5G57655,AT2G38870,AT2G38110,AT5G19740,AT5G67200,AT1G02660,AT5G25190,AT3G57940,AT1G79280,AT1G73480,AT5G21170,AT5G02190,AT2G25620,AT2G31160,AT5G17220,AT4G18340,AT3G63200,AT4G09500,AT1G18773,AT4G22475,AT3G58490,AT1G56600,AT1G70090,AT1G28360,AT1G12790,AT1G35290,AT4G35630,AT5G66540,AT1G76490,AT1G30040,AT3G15500,AT5G66690,AT1G79700,AT2G18470,AT5G24490,AT5G56870,AT1G63710…
Biological Process	GO:0045041	protein import into mitochondrial intermembrane space	1	5	2.311670e-01	4.846838e-01	AT2G33210
Biological Process	GO:0046345	abscisic acid catabolic process	1	5	2.311670e-01	4.846838e-01	AT2G29090
Biological Process	GO:0048442	sepal development	1	5	2.311670e-01	4.846838e-01	AT5G03680
Biological Process	GO:0048464	flower calyx development	1	5	2.311670e-01	4.846838e-01	AT5G03680
Biological Process	GO:0048519	negative regulation of biological process	56	985	2.256306e-01	4.846838e-01	AT1G79280,AT4G26630,AT2G44070,AT1G08260,AT5G14580,AT2G37630,AT2G36270,AT1G01060,AT1G62990,AT3G01500,AT1G06430,AT3G07050,AT5G17490,novel.13753,AT1G69440,AT2G41560,AT5G03840,AT3G15850,AT2G32100,AT3G48670,AT3G50820,AT3G25980,AT4G36930,AT1G80440,AT1G07430,AT5G44190,AT2G36080,AT5G26660,AT1G79840,AT2G46830,AT5G43990,AT1G20160,AT1G51060,AT2G33560,AT5G01840,AT4G14465,AT3G59940,AT1G76490,AT3G11410,AT4G362…
Biological Process	GO:0048532	anatomical structure arrangement	6	80	2.261196e-01	4.846838e-01	AT1G73590,AT1G62360,AT5G48160,AT1G11130,AT2G35350,AT1G76540
Biological Process	GO:0048583	regulation of response to stimulus	38	650	2.208110e-01	4.846838e-01	AT4G26630,AT1G08260,AT2G02220,AT2G37630,AT1G14350,AT3G49110,AT4G17680,AT2G25620,AT2G20880,novel.13753,AT5G17490,AT3G13980,AT1G64670,AT5G52050,AT1G07430,AT1G80440,AT1G69160,AT1G20160,AT4G24540,AT3G59940,AT4G14465,AT3G11410,AT4G18360,AT5G45100,AT1G78370,AT4G36260,AT2G34640,AT2G31380,AT3G02150,AT1G32540,AT3G28345,AT1G77120,AT4G19530,AT1G67360,AT2G41370,AT1G66350,AT3G52920,AT3G10040
Biological Process	GO:0048654	anther morphogenesis	1	5	2.311670e-01	4.846838e-01	AT5G05690
Biological Process	GO:0048655	anther wall tapetum morphogenesis	1	5	2.311670e-01	4.846838e-01	AT5G05690
Biological Process	GO:0048871	multicellular organismal homeostasis	1	5	2.311670e-01	4.846838e-01	AT1G14350
Biological Process	GO:0050482	arachidonic acid secretion	1	5	2.311670e-01	4.846838e-01	AT4G29070
Biological Process	GO:0050776	regulation of immune response	8	114	2.295831e-01	4.846838e-01	AT2G41370,AT3G52920,AT3G49110,AT1G32540,AT2G37630,AT4G14465,AT4G18360,AT4G19530
Biological Process	GO:0051031	tRNA transport	1	5	2.311670e-01	4.846838e-01	AT1G63810
Biological Process	GO:0051171	regulation of nitrogen compound metabolic process	176	3250	2.201661e-01	4.846838e-01	AT1G79840,AT5G04150,AT2G36080,AT4G18170,AT4G38340,AT5G45830,AT4G16750,AT1G30650,AT2G40130,AT5G25390,AT2G20880,AT3G04510,AT3G02380,AT4G31610,AT1G62360,AT4G27310,AT5G13840,AT5G13330,AT2G44070,AT3G10040,AT5G26860,AT1G43160,AT3G56290,AT1G59640,AT2G02710,AT1G75250,AT1G36060,AT3G02150,AT1G70510,AT1G56650,AT1G57560,AT1G23380,AT5G51190,AT4G28790,AT2G41240,AT2G46830,AT1G51060,AT2G42610,AT1G80440,AT1G47270…
Biological Process	GO:0051972	regulation of telomerase activity	1	5	2.311670e-01	4.846838e-01	AT3G48360
Biological Process	GO:0070407	oxidation-dependent protein catabolic process	1	5	2.311670e-01	4.846838e-01	AT5G26860
Biological Process	GO:0071715	icosanoid transport	1	5	2.311670e-01	4.846838e-01	AT4G29070
Biological Process	GO:0080170	hydrogen peroxide transmembrane transport	1	5	2.311670e-01	4.846838e-01	AT3G53420
Biological Process	GO:0090436	leaf pavement cell development	1	5	2.311670e-01	4.846838e-01	AT1G14350
Biological Process	GO:0097033	mitochondrial respiratory chain complex III biogenesis	1	5	2.311670e-01	4.846838e-01	AT4G30250
Biological Process	GO:1901571	fatty acid derivative transport	1	5	2.311670e-01	4.846838e-01	AT4G29070
Biological Process	GO:1902358	sulfate transmembrane transport	1	5	2.311670e-01	4.846838e-01	AT3G15990
Biological Process	GO:1902475	L-alpha-amino acid transmembrane transport	1	5	2.311670e-01	4.846838e-01	AT2G39510
Biological Process	GO:1903963	arachidonate transport	1	5	2.311670e-01	4.846838e-01	AT4G29070
Biological Process	GO:1904276	regulation of wax biosynthetic process	1	5	2.311670e-01	4.846838e-01	AT1G79700
Biological Process	GO:2000280	regulation of root development	5	63	2.202101e-01	4.846838e-01	AT1G79840,AT1G14350,AT5G52310,AT1G11130,AT4G26540
Biological Process	GO:2000692	negative regulation of seed maturation	1	5	2.311670e-01	4.846838e-01	AT1G07430
Cellular Component	GO:0000427	plastid-encoded plastid RNA polymerase complex	1	5	2.311670e-01	4.846838e-01	AT2G34640
Cellular Component	GO:0008076	voltage-gated potassium channel complex	1	5	2.311670e-01	4.846838e-01	AT2G24240
Cellular Component	GO:0010007	magnesium chelatase complex	1	5	2.311670e-01	4.846838e-01	AT5G13630
Cellular Component	GO:0019898	extrinsic component of membrane	10	147	2.218541e-01	4.846838e-01	AT5G66570,AT5G42800,AT4G33270,AT2G30790,AT1G06680,AT5G52250,AT3G50820,AT1G21500,AT4G33260,AT5G13840
Cellular Component	GO:0031429	box H/ACA snoRNP complex	1	5	2.311670e-01	4.846838e-01	AT3G57150
Cellular Component	GO:0034703	cation channel complex	1	5	2.311670e-01	4.846838e-01	AT2G24240
Cellular Component	GO:0034705	potassium channel complex	1	5	2.311670e-01	4.846838e-01	AT2G24240
Cellular Component	GO:0042406	extrinsic component of endoplasmic reticulum membrane	1	5	2.311670e-01	4.846838e-01	AT5G42800
Cellular Component	GO:0072588	box H/ACA RNP complex	1	5	2.311670e-01	4.846838e-01	AT3G57150
Molecular Function	GO:0001872	(1->3)-beta-D-glucan binding	1	5	2.311670e-01	4.846838e-01	AT5G08000
Molecular Function	GO:0003883	CTP synthase activity	1	5	2.311670e-01	4.846838e-01	AT4G20320
Molecular Function	GO:0003933	GTP cyclohydrolase activity	1	5	2.311670e-01	4.846838e-01	AT5G59750
Molecular Function	GO:0004075	biotin carboxylase activity	1	5	2.311670e-01	4.846838e-01	AT1G03090
Molecular Function	GO:0004365	glyceraldehyde-3-phosphate dehydrogenase (NAD+) (phosphorylating) activity	1	5	2.311670e-01	4.846838e-01	AT1G79530
Molecular Function	GO:0004383	guanylate cyclase activity	1	5	2.311670e-01	4.846838e-01	AT2G02220
Molecular Function	GO:0004571	mannosyl-oligosaccharide 1,2-alpha-mannosidase activity	1	5	2.311670e-01	4.846838e-01	AT1G30000
Molecular Function	GO:0004749	ribose phosphate diphosphokinase activity	1	5	2.311670e-01	4.846838e-01	AT1G10700
Molecular Function	GO:0004792	thiosulfate sulfurtransferase activity	1	5	2.311670e-01	4.846838e-01	AT5G66040
Molecular Function	GO:0004838	L-tyrosine:2-oxoglutarate aminotransferase activity	1	5	2.311670e-01	4.846838e-01	AT4G23600
Molecular Function	GO:0005200	structural constituent of cytoskeleton	4	47	2.192743e-01	4.846838e-01	AT2G29550,AT1G75780,AT3G12110,AT1G64740
Molecular Function	GO:0005354	galactose transmembrane transporter activity	1	5	2.311670e-01	4.846838e-01	AT1G77210
Molecular Function	GO:0008964	phosphoenolpyruvate carboxylase activity	1	5	2.311670e-01	4.846838e-01	AT3G14940
Molecular Function	GO:0009001	serine O-acetyltransferase activity	1	5	2.311670e-01	4.846838e-01	AT1G55920
Molecular Function	GO:0016703	oxidoreductase activity, acting on single donors with incorporation of molecular oxygen, incorporation of one atom of oxygen (internal monooxygenases or internal mixed function oxidases)	1	5	2.311670e-01	4.846838e-01	AT1G44446
Molecular Function	GO:0016731	oxidoreductase activity, acting on iron-sulfur proteins as donors, NAD or NADP as acceptor	1	5	2.311670e-01	4.846838e-01	AT1G30510
Molecular Function	GO:0016756	glutathione gamma-glutamylcysteinyltransferase activity	1	5	2.311670e-01	4.846838e-01	AT4G39640
Molecular Function	GO:0017057	6-phosphogluconolactonase activity	1	5	2.311670e-01	4.846838e-01	AT1G13700
Molecular Function	GO:0017089	glycolipid transporter activity	1	5	2.311670e-01	4.846838e-01	AT3G21260
Molecular Function	GO:0017110	nucleoside-diphosphatase activity	1	5	2.311670e-01	4.846838e-01	AT5G19470
Molecular Function	GO:0022804	active transmembrane transporter activity	37	633	2.247048e-01	4.846838e-01	AT1G74810,AT2G47800,AT1G19450,AT5G42610,AT5G40890,AT3G28345,AT5G17700,AT1G12110,AT2G43330,AT4G36670,AT5G13740,AT1G77210,AT3G55110,novel.8984,AT2G47160,AT5G52050,AT2G41560,AT5G27350,AT1G11260,AT3G09525,AT4G04750,AT5G13750,AT5G47560,AT1G61800,AT3G21670,AT5G65380,AT4G02700,AT1G15180,AT1G31770,AT3G15990,AT3G22910,AT5G21930,AT1G51460,AT5G52860,AT3G27170,AT5G20380,AT1G02520
Molecular Function	GO:0035091	phosphatidylinositol binding	7	97	2.288104e-01	4.846838e-01	AT1G47270,AT5G35490,AT1G33340,AT1G68110,AT5G47440,AT3G25230,AT3G63300
Molecular Function	GO:0043682	copper-transporting ATPase activity	1	5	2.311670e-01	4.846838e-01	AT5G21930
Molecular Function	GO:0047218	hydroxycinnamate 4-beta-glucosyltransferase activity	1	5	2.311670e-01	4.846838e-01	AT5G66690
Molecular Function	GO:0047274	galactinol-sucrose galactosyltransferase activity	1	5	2.311670e-01	4.846838e-01	AT5G20250
Molecular Function	GO:0050113	inositol oxygenase activity	1	5	2.311670e-01	4.846838e-01	AT1G14520
Molecular Function	GO:0050551	myrcene synthase activity	1	5	2.311670e-01	4.846838e-01	AT4G16740
Molecular Function	GO:0050897	cobalt ion binding	4	47	2.192743e-01	4.846838e-01	AT5G18170,AT1G03090,AT4G02930,AT4G35090
Molecular Function	GO:0052691	UDP-arabinopyranose mutase activity	1	5	2.311670e-01	4.846838e-01	AT3G02230
Molecular Function	GO:0052852	very-long-chain-(S)-2-hydroxy-acid oxidase activity	1	5	2.311670e-01	4.846838e-01	AT4G18360
Molecular Function	GO:0052853	long-chain-(S)-2-hydroxy-long-chain-acid oxidase activity	1	5	2.311670e-01	4.846838e-01	AT4G18360
Molecular Function	GO:0052854	medium-chain-(S)-2-hydroxy-acid oxidase activity	1	5	2.311670e-01	4.846838e-01	AT4G18360
Molecular Function	GO:0070547	L-tyrosine aminotransferase activity	1	5	2.311670e-01	4.846838e-01	AT4G23600
Molecular Function	GO:0097243	flavonoid binding	1	5	2.311670e-01	4.846838e-01	AT2G02930
Molecular Function	GO:0102359	daphnetin 4-O-beta-glucosyltransferase activity	1	5	2.311670e-01	4.846838e-01	AT5G66690
Molecular Function	GO:0102361	esculetin 4-O-beta-glucosyltransferase activity	1	5	2.311670e-01	4.846838e-01	AT5G66690
Molecular Function	GO:1990135	flavonoid sulfotransferase activity	1	5	2.311670e-01	4.846838e-01	AT2G03760
Molecular Function	GO:2001147	camalexin binding	1	5	2.311670e-01	4.846838e-01	AT2G02930
Molecular Function	GO:2001227	quercitrin binding	1	5	2.311670e-01	4.846838e-01	AT2G02930
Biological Process	GO:0034654	nucleobase-containing compound biosynthetic process	170	3145	2.327516e-01	4.875236e-01	AT3G56980,AT5G60960,AT3G54390,ATCG00190,AT1G66350,AT1G28360,AT5G49450,AT5G67110,AT2G42200,AT1G68190,AT3G44750,AT2G41550,AT2G34640,AT3G16770,AT4G28140,AT5G60850,AT2G37260,AT3G22961,AT3G15500,AT1G79700,AT5G28770,AT1G76110,AT3G61950,AT2G23320,AT4G36930,AT3G48670,AT5G53290,AT2G32100,AT5G28640,AT2G46770,AT5G06510,AT2G31160,AT1G14350,AT1G01060,AT3G60890,AT2G36270,AT2G37630,AT4G27410,AT3G59580,AT1G75390…
Biological Process	GO:0009561	megagametogenesis	6	81	2.345384e-01	4.878968e-01	AT4G34200,AT1G76110,AT5G42020,AT5G45140,AT1G18370,AT5G28540
Biological Process	GO:0010052	guard cell differentiation	2	18	2.346534e-01	4.878968e-01	AT1G14350,AT4G37810
Biological Process	GO:0010380	regulation of chlorophyll biosynthetic process	2	18	2.346534e-01	4.878968e-01	AT5G44190,AT3G22840
Biological Process	GO:0010582	floral meristem determinacy	2	18	2.346534e-01	4.878968e-01	AT4G24540,AT2G41370
Biological Process	GO:0015743	malate transport	2	18	2.346534e-01	4.878968e-01	AT1G08440,AT5G47560
Biological Process	GO:0046271	phenylpropanoid catabolic process	2	18	2.346534e-01	4.878968e-01	AT2G30210,AT1G18140
Biological Process	GO:0046274	lignin catabolic process	2	18	2.346534e-01	4.878968e-01	AT2G30210,AT1G18140
Biological Process	GO:0080036	regulation of cytokinin-activated signaling pathway	2	18	2.346534e-01	4.878968e-01	AT3G59940,AT1G80440
Cellular Component	GO:0044446	intracellular organelle part	300	5640	2.341333e-01	4.878968e-01	AT3G15850,AT1G05207,AT5G65530,AT1G51400,AT4G25630,novel.13753,AT3G48990,AT2G34430,AT1G69200,AT3G49110,AT2G34300,AT2G39730,AT4G16740,AT3G13470,AT3G59400,AT1G75690,AT3G23670,AT1G56110,AT4G03510,AT5G54910,AT3G47470,AT1G53560,AT2G39795,AT5G61790,AT5G45140,AT4G12490,AT2G33560,AT3G17040,AT2G33210,AT4G08390,AT1G49320,AT5G13630,AT3G48500,AT3G25780,AT1G61520,AT1G12250,AT5G58000,AT5G49740,AT5G04150,AT4G191…
Molecular Function	GO:0004022	alcohol dehydrogenase (NAD) activity	2	18	2.346534e-01	4.878968e-01	AT1G09500,AT1G77120
Molecular Function	GO:0004089	carbonate dehydratase activity	2	18	2.346534e-01	4.878968e-01	AT3G01500,AT5G14740
Molecular Function	GO:0005315	inorganic phosphate transmembrane transporter activity	2	18	2.346534e-01	4.878968e-01	AT1G61800,AT5G20380
Molecular Function	GO:0015140	malate transmembrane transporter activity	2	18	2.346534e-01	4.878968e-01	AT5G47560,AT1G08440
Molecular Function	GO:0022821	potassium ion antiporter activity	2	18	2.346534e-01	4.878968e-01	AT5G13750,AT5G13740
Biological Process	GO:0090558	plant epidermis development	16	255	2.362223e-01	4.909014e-01	AT1G79840,AT4G09820,AT1G11130,AT1G75640,AT5G65530,AT4G37810,AT1G63650,AT3G01140,AT3G01500,AT1G04110,AT1G14350,AT5G07180,AT5G23940,AT1G04160,AT1G20160,AT4G00480
Biological Process	GO:0009687	abscisic acid metabolic process	3	33	2.378523e-01	4.917102e-01	AT2G29090,AT4G18780,AT1G64670
Biological Process	GO:0009826	unidimensional cell growth	19	309	2.375544e-01	4.917102e-01	AT2G28620,AT2G35350,AT5G05690,AT2G41800,AT2G05520,AT5G54510,AT1G75780,AT1G75750,AT2G40610,AT3G63430,AT5G01840,AT1G18620,AT5G28490,AT4G28250,AT1G20190,AT3G18000,AT3G49110,AT1G69530,AT2G03090
Biological Process	GO:0010540	basipetal auxin transport	3	33	2.378523e-01	4.917102e-01	AT3G28345,AT5G13750,AT1G02520
Biological Process	GO:0010948	negative regulation of cell cycle process	3	33	2.378523e-01	4.917102e-01	AT3G25980,AT1G79280,AT2G33560
Biological Process	GO:0043288	apocarotenoid metabolic process	3	33	2.378523e-01	4.917102e-01	AT1G64670,AT2G29090,AT4G18780
Biological Process	GO:0048513	animal organ development	3	33	2.378523e-01	4.917102e-01	AT2G22860,AT3G49780,AT2G27990
Biological Process	GO:0048571	long-day photoperiodism	3	33	2.378523e-01	4.917102e-01	AT1G01060,AT2G46830,AT1G08260
Biological Process	GO:1900424	regulation of defense response to bacterium	3	33	2.378523e-01	4.917102e-01	AT4G14465,AT3G52920,AT1G20160
Biological Process	GO:1902644	tertiary alcohol metabolic process	3	33	2.378523e-01	4.917102e-01	AT1G64670,AT2G29090,AT4G18780
Cellular Component	GO:0098589	membrane region	3	33	2.378523e-01	4.917102e-01	AT1G68110,AT1G33340,AT5G64870
Molecular Function	GO:0004364	glutathione transferase activity	5	65	2.392123e-01	4.942641e-01	AT5G17220,AT1G78370,AT1G10360,AT2G02930,AT5G62480
Biological Process	GO:0048589	developmental growth	28	473	2.402900e-01	4.962320e-01	AT2G41800,AT2G05520,AT2G28620,AT2G35350,AT5G05690,AT1G75750,AT5G54510,AT1G67360,AT1G29450,AT1G75780,AT1G18620,AT1G04160,AT5G28490,AT4G28250,AT2G40610,AT3G63430,AT1G13710,AT5G09970,AT5G01840,AT1G29460,AT2G03090,AT5G03680,AT3G06020,AT1G20190,AT3G18000,AT4G26540,AT1G69530,AT3G49110
Biological Process	GO:0060255	regulation of macromolecule metabolic process	184	3419	2.414944e-01	4.984595e-01	AT4G31620,AT5G50010,AT3G21870,AT5G28540,AT5G17300,AT5G63160,AT3G05690,AT2G38090,AT5G42020,AT3G50820,AT5G06980,AT2G43500,AT2G21650,AT5G44190,AT5G26660,AT4G26630,AT3G23290,AT5G65410,AT5G56840,AT4G17810,AT4G33270,AT1G73870,AT3G50750,AT2G16485,AT5G15850,AT1G63650,AT4G33260,AT1G18330,AT5G02840,AT2G19910,AT3G12320,AT3G54500,AT3G56970,AT3G06530,AT1G75490,AT5G43990,AT5G01840,AT1G25550,AT5G10140,AT4G34590…
Biological Process	GO:0044093	positive regulation of molecular function	9	133	2.422624e-01	4.997845e-01	AT5G37478,AT4G33270,AT4G33260,AT5G13840,AT3G48360,AT4G20940,AT1G03780,AT5G16400,AT3G59400
Biological Process	GO:0000096	sulfur amino acid metabolic process	6	82	2.430521e-01	5.011527e-01	AT5G28020,AT1G50110,AT1G55920,AT3G03780,AT2G44070,AT1G53870
Cellular Component	GO:0044422	organelle part	300	5649	2.438764e-01	5.025907e-01	AT5G04150,AT4G19170,AT5G59080,AT2G33210,AT4G08390,AT5G13630,AT1G49320,AT3G25780,AT3G48500,AT1G61520,AT5G58000,AT1G12250,AT5G49740,AT3G03780,AT1G06430,AT1G03600,AT1G30000,AT5G02160,AT1G03130,AT4G17730,AT5G07990,AT3G11964,AT4G00380,AT2G45170,AT1G80920,AT1G64330,AT3G20150,AT4G38950,AT4G28750,AT3G10310,AT5G15630,AT2G05100,AT3G57660,AT4G26555,AT4G28755,AT1G67230,AT3G57150,AT5G56500,AT1G55673,AT2G41240…
Biological Process	GO:0017148	negative regulation of translation	5	66	2.488764e-01	5.123622e-01	AT2G25900,AT4G34590,AT1G76490,AT1G69440,AT2G44070
Biological Process	GO:0034249	negative regulation of cellular amide metabolic process	5	66	2.488764e-01	5.123622e-01	AT1G69440,AT2G44070,AT2G25900,AT4G34590,AT1G76490
Biological Process	GO:0010556	regulation of macromolecule biosynthetic process	160	2967	2.509285e-01	5.163187e-01	AT1G75250,AT1G36060,AT1G59640,AT2G02710,AT3G56290,AT1G43160,AT3G10040,AT5G26860,AT2G41240,AT2G46830,AT1G51060,AT5G51190,AT4G28790,AT1G57560,AT1G23380,AT3G02150,AT1G70510,AT1G56650,AT1G30650,AT2G40130,AT4G16750,AT4G18170,AT4G38340,AT5G45830,AT1G79840,AT2G36080,AT5G04150,AT5G13330,AT2G44070,AT1G62360,AT4G27310,AT3G02380,AT4G31610,AT2G20880,AT5G25390,AT3G04510,AT2G35350,AT1G72210,AT2G25900,AT5G11510…
Biological Process	GO:0000741	karyogamy	3	34	2.517587e-01	5.169532e-01	AT5G28540,AT5G42020,AT1G76110
Biological Process	GO:0010197	polar nucleus fusion	3	34	2.517587e-01	5.169532e-01	AT5G42020,AT1G76110,AT5G28540
Biological Process	GO:0048508	embryonic meristem development	3	34	2.517587e-01	5.169532e-01	AT5G48160,AT5G61480,AT1G11130
Molecular Function	GO:0019104	DNA N-glycosylase activity	3	34	2.517587e-01	5.169532e-01	AT4G35190,AT1G13635,AT5G11950
Biological Process	GO:0005983	starch catabolic process	2	19	2.539750e-01	5.172162e-01	AT5G55700,AT4G09020
Biological Process	GO:0009567	double fertilization forming a zygote and endosperm	4	50	2.527913e-01	5.172162e-01	AT1G65450,AT4G13560,AT3G05690,AT4G13575
Biological Process	GO:0009825	multidimensional cell growth	4	50	2.527913e-01	5.172162e-01	AT1G20190,AT2G40610,AT1G70710,AT2G03090
Biological Process	GO:0009904	chloroplast accumulation movement	2	19	2.539750e-01	5.172162e-01	AT3G51720,AT1G75100
Biological Process	GO:0010022	meristem determinacy	2	19	2.539750e-01	5.172162e-01	AT4G24540,AT2G41370
Biological Process	GO:0032147	activation of protein kinase activity	2	19	2.539750e-01	5.172162e-01	AT5G37478,AT1G03780
Biological Process	GO:0048523	negative regulation of cellular process	38	661	2.526450e-01	5.172162e-01	AT3G07050,AT1G06430,AT4G26630,AT2G44070,AT1G79280,AT2G37630,AT1G62990,AT3G25980,AT1G80440,AT1G07430,AT5G26660,AT2G36080,AT1G79840,AT5G17490,AT1G69440,AT2G41560,AT5G03840,AT3G15850,AT2G32100,AT3G48670,AT3G50820,AT4G36260,AT3G17040,AT1G76560,AT4G34590,AT2G46830,AT1G51060,AT2G33560,AT5G01840,AT3G59940,AT1G76490,AT3G11410,AT2G29890,AT1G66350,AT5G66570,AT2G16485,AT2G41800,AT2G25900
Biological Process	GO:0051555	flavonol biosynthetic process	2	19	2.539750e-01	5.172162e-01	AT1G30530,AT5G17220
Biological Process	GO:0055062	phosphate ion homeostasis	2	19	2.539750e-01	5.172162e-01	AT3G02040,AT1G68670
Biological Process	GO:0072506	trivalent inorganic anion homeostasis	2	19	2.539750e-01	5.172162e-01	AT3G02040,AT1G68670
Biological Process	GO:1901463	regulation of tetrapyrrole biosynthetic process	2	19	2.539750e-01	5.172162e-01	AT5G44190,AT3G22840
Biological Process	GO:1901701	cellular response to oxygen-containing compound	40	698	2.524057e-01	5.172162e-01	AT4G20940,AT3G15500,AT3G11410,AT1G78580,AT5G28770,AT1G66380,AT2G18470,AT1G32540,AT1G56650,AT2G05070,AT4G36260,AT5G49450,AT2G14900,AT2G19590,AT1G74670,AT2G05100,AT2G26980,AT1G63650,AT1G75750,AT4G09820,AT4G18780,AT1G05675,AT1G66350,AT2G41370,AT1G68010,AT1G71830,AT1G05680,AT5G41790,AT5G05860,AT2G36270,AT3G50750,AT3G25190,AT5G44030,AT1G12010,AT3G48360,AT5G17490,AT1G07430,AT5G54060,AT5G45830,AT1G66390
Molecular Function	GO:0008559	xenobiotic-transporting ATPase activity	2	19	2.539750e-01	5.172162e-01	AT2G47800,AT3G09525
Molecular Function	GO:0015175	neutral amino acid transmembrane transporter activity	2	19	2.539750e-01	5.172162e-01	AT1G01070,AT2G39510
Molecular Function	GO:0016843	amine-lyase activity	2	19	2.539750e-01	5.172162e-01	AT2G38230,AT3G57020
Molecular Function	GO:0042910	xenobiotic transporter activity	2	19	2.539750e-01	5.172162e-01	AT3G09525,AT2G47800
Molecular Function	GO:0004857	enzyme inhibitor activity	15	241	2.548662e-01	5.187647e-01	AT3G10720,AT1G17860,AT5G06860,AT3G49220,AT3G59010,AT2G38870,AT1G53830,AT2G45220,AT1G73260,AT5G64620,AT2G43510,AT1G47960,AT1G72060,AT3G43270,AT2G01610
Biological Process	GO:0044085	cellular component biogenesis	79	1431	2.572520e-01	5.233519e-01	AT5G05690,AT4G25630,AT2G36870,AT5G57550,AT3G50820,AT2G33570,AT3G27660,AT3G20260,AT5G24120,AT5G50950,AT3G17170,AT1G32170,AT4G25340,AT5G14580,AT1G62990,AT4G23990,AT5G51600,AT3G07050,AT3G15060,AT3G52910,AT5G03170,AT1G56110,AT4G02400,AT3G10530,AT3G23670,AT5G44670,AT2G24240,AT3G06530,AT4G14130,AT4G18780,AT2G01850,AT1G15410,AT1G33340,AT1G06720,AT1G14080,AT3G48740,AT4G03210,AT4G30280,AT2G36570,AT4G25910…
Biological Process	GO:0009225	nucleotide-sugar metabolic process	5	67	2.586378e-01	5.256315e-01	AT1G12780,AT2G28760,AT1G31070,AT1G63180,AT3G02230
Biological Process	GO:0045089	positive regulation of innate immune response	5	67	2.586378e-01	5.256315e-01	AT4G18360,AT1G32540,AT4G19530,AT2G41370,AT3G49110
Biological Process	GO:0000075	cell cycle checkpoint	3	35	2.657783e-01	5.260980e-01	AT3G25980,AT1G79280,AT2G33560
Biological Process	GO:0000212	meiotic spindle organization	1	6	2.705495e-01	5.260980e-01	AT4G21270
Biological Process	GO:0006264	mitochondrial DNA replication	1	6	2.705495e-01	5.260980e-01	AT5G26860
Biological Process	GO:0006275	regulation of DNA replication	3	35	2.657783e-01	5.260980e-01	AT1G14350,AT5G26860,AT5G11510
Biological Process	GO:0006552	leucine catabolic process	1	6	2.705495e-01	5.260980e-01	AT1G03090
Biological Process	GO:0007112	male meiosis cytokinesis	1	6	2.705495e-01	5.260980e-01	AT3G23670
Biological Process	GO:0009410	response to xenobiotic stimulus	1	6	2.705495e-01	5.260980e-01	AT4G01070
Biological Process	GO:0009559	embryo sac central cell differentiation	3	35	2.657783e-01	5.260980e-01	AT5G28540,AT1G76110,AT5G42020
Biological Process	GO:0009798	axis specification	4	51	2.641943e-01	5.260980e-01	AT2G41370,AT2G37630,AT5G03680,AT3G44750
Biological Process	GO:0009851	auxin biosynthetic process	5	68	2.684878e-01	5.260980e-01	AT1G08980,AT4G36260,AT3G44300,AT5G12330,AT5G17300
Biological Process	GO:0010148	transpiration	1	6	2.705495e-01	5.260980e-01	AT1G64670
Biological Process	GO:0010188	response to microbial phytotoxin	1	6	2.705495e-01	5.260980e-01	AT4G23600
Biological Process	GO:0010219	regulation of vernalization response	1	6	2.705495e-01	5.260980e-01	AT4G24540
Biological Process	GO:0010222	stem vascular tissue pattern formation	1	6	2.705495e-01	5.260980e-01	AT1G31770
Biological Process	GO:0010468	regulation of gene expression	169	3151	2.681786e-01	5.260980e-01	AT1G51060,AT2G46830,AT2G41240,AT4G28790,AT5G51190,AT1G23380,AT1G57560,AT1G56650,AT1G70510,AT3G02150,AT1G36060,AT1G75250,AT5G48160,AT2G02710,AT1G59640,AT3G56290,AT1G43160,AT4G00380,AT3G10040,AT5G13330,AT2G44070,AT4G27310,AT1G62360,AT4G31610,AT3G02380,AT3G04510,AT5G25390,AT2G20880,AT1G30650,AT2G40130,AT5G53450,AT4G16750,AT4G38340,AT5G45830,AT4G18170,AT2G36080,AT5G04150,AT1G79840,AT4G00480,AT1G66380…
Biological Process	GO:0015714	phosphoenolpyruvate transport	1	6	2.705495e-01	5.260980e-01	AT1G61800
Biological Process	GO:0016045	detection of bacterium	1	6	2.705495e-01	5.260980e-01	AT4G26090
Biological Process	GO:0016103	diterpenoid catabolic process	1	6	2.705495e-01	5.260980e-01	AT1G30040
Biological Process	GO:0016106	sesquiterpenoid biosynthetic process	3	35	2.657783e-01	5.260980e-01	AT1G64670,AT4G16740,AT4G18780
Biological Process	GO:0016139	glycoside catabolic process	1	6	2.705495e-01	5.260980e-01	AT5G05860
Biological Process	GO:0019048	modulation by virus of host morphology or physiology	1	6	2.705495e-01	5.260980e-01	AT5G57685
Biological Process	GO:0019676	ammonia assimilation cycle	1	6	2.705495e-01	5.260980e-01	AT2G41220
Biological Process	GO:0030643	cellular phosphate ion homeostasis	1	6	2.705495e-01	5.260980e-01	AT3G02040
Biological Process	GO:0033273	response to vitamin	1	6	2.705495e-01	5.260980e-01	AT1G22500
Biological Process	GO:0034052	positive regulation of plant-type hypersensitive response	1	6	2.705495e-01	5.260980e-01	AT1G32540
Biological Process	GO:0034764	positive regulation of transmembrane transport	1	6	2.705495e-01	5.260980e-01	AT4G20940
Biological Process	GO:0042435	indole-containing compound biosynthetic process	5	68	2.684878e-01	5.260980e-01	AT3G44300,AT1G08980,AT2G30766,AT4G27260,AT2G30750
Biological Process	GO:0043271	negative regulation of ion transport	1	6	2.705495e-01	5.260980e-01	AT3G11410
Biological Process	GO:0043433	negative regulation of sequence-specific DNA binding transcription factor activity	1	6	2.705495e-01	5.260980e-01	AT1G01060
Biological Process	GO:0043488	regulation of mRNA stability	1	6	2.705495e-01	5.260980e-01	AT2G25900
Biological Process	GO:0045487	gibberellin catabolic process	1	6	2.705495e-01	5.260980e-01	AT1G30040
Biological Process	GO:0045723	positive regulation of fatty acid biosynthetic process	1	6	2.705495e-01	5.260980e-01	AT1G79700
Biological Process	GO:0045836	positive regulation of meiotic nuclear division	1	6	2.705495e-01	5.260980e-01	AT1G12790
Biological Process	GO:0045923	positive regulation of fatty acid metabolic process	1	6	2.705495e-01	5.260980e-01	AT1G79700
Biological Process	GO:0046482	para-aminobenzoic acid metabolic process	1	6	2.705495e-01	5.260980e-01	AT2G43820
Biological Process	GO:0046836	glycolipid transport	1	6	2.705495e-01	5.260980e-01	AT3G21260
Biological Process	GO:0048462	carpel formation	1	6	2.705495e-01	5.260980e-01	AT1G70510
Biological Process	GO:0051016	barbed-end actin filament capping	1	6	2.705495e-01	5.260980e-01	AT2G29890
Biological Process	GO:0051051	negative regulation of transport	1	6	2.705495e-01	5.260980e-01	AT3G11410
Biological Process	GO:0051938	L-glutamate import	1	6	2.705495e-01	5.260980e-01	AT2G39510
Biological Process	GO:0061087	positive regulation of histone H3-K27 methylation	1	6	2.705495e-01	5.260980e-01	AT1G14350
Biological Process	GO:0071071	regulation of phospholipid biosynthetic process	1	6	2.705495e-01	5.260980e-01	AT4G13830
Biological Process	GO:0071218	cellular response to misfolded protein	1	6	2.705495e-01	5.260980e-01	AT4G03510
Biological Process	GO:0072501	cellular divalent inorganic anion homeostasis	1	6	2.705495e-01	5.260980e-01	AT3G02040
Biological Process	GO:0072502	cellular trivalent inorganic anion homeostasis	1	6	2.705495e-01	5.260980e-01	AT3G02040
Biological Process	GO:0080171	lytic vacuole organization	1	6	2.705495e-01	5.260980e-01	AT5G40450
Biological Process	GO:0140014	mitotic nuclear division	6	84	2.603409e-01	5.260980e-01	AT1G03780,AT3G25980,AT5G62410,AT1G79280,AT5G48600,AT2G33560
Biological Process	GO:1902806	regulation of cell cycle G1/S phase transition	1	6	2.705495e-01	5.260980e-01	AT1G14350
Biological Process	GO:1903725	regulation of phospholipid metabolic process	1	6	2.705495e-01	5.260980e-01	AT4G13830
[truncated: 1,964 more rows]
