# Supplementary material for: Expression of cyanobacterial genes enhanced CO2 assimilation and biomass production in transgenic Arabidopsis thaliana
Source: PeerJ. 2021 Aug 9;9:e11860. doi: 10.7717/peerj.11860 (PMC8359801; doi:10.7717/peerj.11860)
Supplement: Supplemental Information 9 [file peerj-09-11860-s009.xls]

gene_id	transcript_id(s)	length	effective_length	expected_count	TPM	FPKM	Gene_name	NR_def	GO_ID	GO_term	KO_ID	KO_gene	Hyperlink	KEGG Pathway	Pathway ID	Kog_Annotation	Swiss-Prot_Id	Swiss-Prot_Annotation
AT1G01010	AT1G01010.1	1688.00	1404.56	141.00	5.14	4.49	AT1G01010	AltName: Full=Protein NTM1-like 10 &gt;Q0WV96.2 RecName: Full=NAC domain-containing protein 1;OAP15166.1 NAC001 [Arabidopsis thaliana];NAC domain containing protein 1 [Arabidopsis thaliana] &gt;AAL27505.1 At1g01010/T25K16_1 [Arabidopsis thaliana] &gt;AAN64506.1 At1g01010/T25K16_1 [Arabidopsis thaliana] &gt; Short=ANAC001;AEE27216.1 NAC domain containing protein 1 [Arabidopsis thaliana] &gt	GO:0016020;GO:0006355;GO:0003677;GO:0006351;GO:0003700;GO:0016021;GO:0007275;GO:0005634	membrane;regulation of transcription, DNA-templated;DNA binding;transcription, DNA-templated;transcription factor activity, sequence-specific DNA binding;integral component of membrane;multicellular organism development;nucleus	-	-	-	-	-	-	NAC	NAC domain-containing protein 1 OS=Arabidopsis thaliana GN=NAC001 PE=2 SV=2
AT1G01020	AT1G01020.1,AT1G01020.2,AT1G01020.3,AT1G01020.4,AT1G01020.5,AT1G01020.6	1306.48	1023.05	183.00	9.16	8.01	AT1G01020	AAV92715.1 ARV1 [Arabidopsis thaliana] &gt;NP_001321775.1 ARV1 family protein [Arabidopsis thaliana] &gt;AEE27218.1 ARV1 family protein [Arabidopsis thaliana];AEE27217.1 ARV1 family protein [Arabidopsis thaliana];ANM59420.1 ARV1 family protein [Arabidopsis thaliana];ARV1 family protein [Arabidopsis thaliana] &gt;ANM59418.1 ARV1 family protein [Arabidopsis thaliana] &gt	GO:0016125;GO:0005783;GO:0006665;GO:0032366;GO:0097036;GO:0016021;GO:0032541;GO:0016020;GO:0005739;GO:0003674;GO:0005794	sterol metabolic process;endoplasmic reticulum;sphingolipid metabolic process;intracellular sterol transport;regulation of plasma membrane sterol distribution;integral component of membrane;cortical endoplasmic reticulum;membrane;mitochondrion;molecular_function;Golgi apparatus	-	-	-	-	-	KOG3134(S)(Predicted membrane protein)	Protein;Protein	Protein arv1 homolog OS=Dictyostelium discoideum GN=arv1 PE=3 SV=1;Protein arv1 OS=Schizosaccharomyces pombe (strain 972 / ATCC 24843) GN=arv1 PE=3 SV=3
AT1G01030	AT1G01030.1,AT1G01030.2	1905.00	1621.56	20.00	0.63	0.55	AT1G01030	Q9MAN1.1 RecName: Full=B3 domain-containing transcription factor NGA3;ANM59847.1 AP2/B3-like transcriptional factor family protein [Arabidopsis thaliana];ACP18973.1 NGATHA3 [Arabidopsis thaliana] &gt;AP2/B3-like transcriptional factor family protein [Arabidopsis thaliana] &gt; AltName: Full=Protein NGATHA3 &gt;OAP13127.1 NGA3 [Arabidopsis thaliana];AEE27219.1 AP2/B3-like transcriptional factor fa…	GO:0003700;GO:0006351;GO:0003677;GO:0006355;GO:0048366;GO:1901371;GO:0005634;GO:0009908	transcription factor activity, sequence-specific DNA binding;transcription, DNA-templated;DNA binding;regulation of transcription, DNA-templated;leaf development;regulation of leaf morphogenesis;nucleus;flower development	-	-	-	-	-	-	B3	B3 domain-containing transcription factor NGA3 OS=Arabidopsis thaliana GN=NGA3 PE=2 SV=1
AT1G01040	AT1G01040.1,AT1G01040.2	6214.86	5931.42	1568.00	13.54	11.83	AT1G01040	AAG38020.1 short integuments 1 [Arabidopsis thaliana] &gt; AltName: Full=Protein SUSPENSOR 1 &gt;dicer-like 1 [Arabidopsis thaliana] &gt;OAP16119.1 SUS1 [Arabidopsis thaliana];Q9SP32.2 RecName: Full=Endoribonuclease Dicer homolog 1;AEE27220.1 dicer-like 1 [Arabidopsis thaliana] &gt; AltName: Full=Protein SHORT INTEGUMENTS 1;AEE27221.1 dicer-like 1 [Arabidopsis thaliana]; AltName: Full=Protein CAR…	GO:0004386;GO:0010098;GO:0035279;GO:0005524;GO:0048317;GO:0005515;GO:0010267;GO:0003725;GO:0000166;GO:0046872;GO:0005634;GO:2000034;GO:0005737;GO:0016442;GO:0004518;GO:0003677;GO:0031047;GO:0006396;GO:0008026;GO:0004525;GO:0009616;GO:0010599;GO:0009880;GO:0010445;GO:0000911;GO:0016787;GO:0035196;GO:0016891;GO:0031053;GO:0016075;GO:0003723;GO:0010228;GO:0009908	helicase activity;suspensor development;mRNA cleavage involved in gene silencing by miRNA;ATP binding;seed morphogenesis;protein binding;production of ta-siRNAs involved in RNA interference;double-stranded RNA binding;nucleotide binding;metal ion binding;nucleus;regulation of seed maturation;cytoplasm;RISC complex;nuclease activity;DNA binding;gene silencing by RNA;RNA processing;ATP-dependent he…	K11592	DICER1,DCR1	http://www.genome.jp/dbget-bin/www_bget?ko:K11592	-	-	KOG0354(R)(DEAD-box like helicase);KOG0701(A)(dsRNA-specific nuclease Dicer and related ribonucleases)	Endoribonuclease	Endoribonuclease Dicer homolog 1 OS=Arabidopsis thaliana GN=DCL1 PE=1 SV=2
AT1G01050	AT1G01050.1,AT1G01050.2	993.24	709.80	1147.00	82.78	72.34	AT1G01050	AAL38377.1 putative inorganic pyrophosphatase [Arabidopsis thaliana] &gt;BAE98927.1 putative soluble inorganic pyrophosphatase [Arabidopsis thaliana] &gt;NP_001322481.1 pyrophosphorylase 1 [Arabidopsis thaliana] &gt;Q93V56.1 RecName: Full=Soluble inorganic pyrophosphatase 1;BAH30256.1 hypothetical protein, partial [Arabidopsis thaliana] &gt;ANM60177.1 pyrophosphorylase 1 [Arabidopsis thaliana];EF…	GO:0006796;GO:0000287;GO:0004427;GO:0016787;GO:0005829;GO:0046872;GO:0005634;GO:0019915;GO:0016020;GO:0005737	phosphate-containing compound metabolic process;magnesium ion binding;inorganic diphosphatase activity;hydrolase activity;cytosol;metal ion binding;nucleus;lipid storage;membrane;cytoplasm	K01507	ppa	http://www.genome.jp/dbget-bin/www_bget?ko:K01507	Oxidative phosphorylation	ko00190	KOG1626(C)(Inorganic pyrophosphatase/Nucleosome remodeling factor, subunit NURF38)	Soluble	Soluble inorganic pyrophosphatase 1 OS=Arabidopsis thaliana GN=PPA1 PE=1 SV=1
AT1G01060	AT1G01060.1,AT1G01060.2,AT1G01060.3,AT1G01060.4,AT1G01060.5,AT1G01060.6,AT1G01060.7,AT1G01060.8	2363.26	2079.83	96.00	2.36	2.07	AT1G01060	AEE27226.1 Homeodomain-like superfamily protein [Arabidopsis thaliana] &gt;OAP13997.1 LHY1 [Arabidopsis thaliana];AEE27223.1 Homeodomain-like superfamily protein [Arabidopsis thaliana] &gt;NP_849568.1 Homeodomain-like superfamily protein [Arabidopsis thaliana] &gt;NP_001320628.1 Homeodomain-like superfamily protein [Arabidopsis thaliana] &gt;Homeodomain-like superfamily protein [Arabidopsis thali…	GO:0007623;GO:0005634;GO:0009723;GO:0009651;GO:0009733;GO:0048574;GO:0044212;GO:0042752;GO:0009409;GO:0009739;GO:0042754;GO:0006351;GO:0003700;GO:0006355;GO:0003677;GO:0009737;GO:0046686;GO:0009751;GO:0009753;GO:0043433	circadian rhythm;nucleus;response to ethylene;response to salt stress;response to auxin;long-day photoperiodism, flowering;transcription regulatory region DNA binding;regulation of circadian rhythm;response to cold;response to gibberellin;negative regulation of circadian rhythm;transcription, DNA-templated;transcription factor activity, sequence-specific DNA binding;regulation of transcription, D…	K12133	LHY	http://www.genome.jp/dbget-bin/www_bget?ko:K12133	Circadian rhythm - plant	ko04712	-	Protein	Protein LHY OS=Arabidopsis thaliana GN=LHY PE=1 SV=2
AT1G01070	AT1G01070.1,AT1G01070.2,novel.8.2	1515.51	1232.08	536.00	22.29	19.47	AT1G01070	AAV59275.1 At1g01070 [Arabidopsis thaliana] &gt;nodulin MtN21 /EamA-like transporter family protein [Arabidopsis thaliana] &gt;Q5XEZ0.1 RecName: Full=WAT1-related protein At1g01070 &gt;OAP16994.1 UMAMIT28 [Arabidopsis thaliana];AEE27228.1 nodulin MtN21 /EamA-like transporter family protein [Arabidopsis thaliana];AAU94389.1 At1g01070 [Arabidopsis thaliana] &gt;AEE27229.1 nodulin MtN21 /EamA-like t…	GO:0016021;GO:0048316;GO:0044746;GO:0015186;GO:0016020;GO:0005886;GO:0022857	integral component of membrane;seed development;amino acid transmembrane export;L-glutamine transmembrane transporter activity;membrane;plasma membrane;transmembrane transporter activity	-	-	-	-	-	-	WAT1-related	WAT1-related protein At1g01070 OS=Arabidopsis thaliana GN=At1g01070 PE=2 SV=1
AT1G01080	AT1G01080.1,AT1G01080.2,AT1G01080.3	1682.95	1399.52	1284.00	47.00	41.07	AT1G01080	AEE27232.1 RNA-binding (RRM/RBD/RNP motifs) family protein [Arabidopsis thaliana];OAP11887.1 hypothetical protein AXX17_AT1G00080 [Arabidopsis thaliana];ANM58572.1 RNA-binding (RRM/RBD/RNP motifs) family protein [Arabidopsis thaliana];AAM63343.1 ribonucleoprotein, putative [Arabidopsis thaliana] &gt;AAM91045.1 At1g01080/T25K16_7 [Arabidopsis thaliana] &gt;AAL31886.1 At1g01080/T25K16_7 [Arabidopsi…	GO:0003723;GO:0003729;GO:0003676;GO:0009507;GO:0009941;GO:0030529;GO:0009570;GO:0005634;GO:0000166;GO:0019013;GO:0008150	RNA binding;mRNA binding;nucleic acid binding;chloroplast;chloroplast envelope;intracellular ribonucleoprotein complex;chloroplast stroma;nucleus;nucleotide binding;viral nucleocapsid;biological_process	-	-	-	-	-	KOG0123(AJ)(Polyadenylate-binding protein (RRM superfamily));KOG0118(R)(FOG: RRM domain)	33	33 kDa ribonucleoprotein, chloroplastic OS=Nicotiana sylvestris PE=1 SV=1
AT1G01090	AT1G01090.1	1896.00	1612.56	3022.00	96.00	83.89	AT1G01090	pyruvate dehydrogenase E1 alpha [Arabidopsis thaliana] &gt;OAP14314.1 PDH-E1 ALPHA [Arabidopsis thaliana];O24457.1 RecName: Full=Pyruvate dehydrogenase E1 component subunit alpha-3, chloroplastic;AEE27233.1 pyruvate dehydrogenase E1 alpha [Arabidopsis thaliana] &gt;AAL36074.1 At1g01090/T25K16_8 [Arabidopsis thaliana] &gt; Flags: Precursor &gt;AAB86803.1 pyruvate dehydrogenase E1 alpha subunit [Ar…	GO:0004739;GO:0009941;GO:0009507;GO:0005739;GO:0055114;GO:0043231;GO:0006096;GO:0016624;GO:0006086;GO:0009536;GO:0016491;GO:0009570;GO:0008152;GO:0005829	pyruvate dehydrogenase (acetyl-transferring) activity;chloroplast envelope;chloroplast;mitochondrion;oxidation-reduction process;intracellular membrane-bounded organelle;glycolytic process;oxidoreductase activity, acting on the aldehyde or oxo group of donors, disulfide as acceptor;acetyl-CoA biosynthetic process from pyruvate;plastid;oxidoreductase activity;chloroplast stroma;metabolic process;c…	K00161	PDHA,pdhA	http://www.genome.jp/dbget-bin/www_bget?ko:K00161	Citrate cycle (TCA cycle);Glycolysis / Gluconeogenesis;Pyruvate metabolism;Carbon metabolism	ko00020,ko00010,ko00620,ko01200	KOG1182(C)(Branched chain alpha-keto acid dehydrogenase complex, alpha subunit)	Pyruvate	Pyruvate dehydrogenase E1 component subunit alpha-3, chloroplastic OS=Arabidopsis thaliana GN=PDH-E1 ALPHA PE=2 SV=1
AT1G01100	AT1G01100.1,AT1G01100.2,AT1G01100.3,AT1G01100.4	748.19	464.76	3280.00	361.52	315.91	AT1G01100	acidic ribosomal protein, putative [Arabidopsis thaliana];60S acidic ribosomal protein family [Arabidopsis thaliana] &gt;AEE27236.1 60S acidic ribosomal protein family [Arabidopsis thaliana]	GO:0070180;GO:0045860;GO:0030295;GO:0006414;GO:0030529;GO:0005886;GO:0005737;GO:0002181;GO:0030687;GO:0005622;GO:0022626;GO:0022625;GO:0005634;GO:0003735;GO:0005840;GO:0005515;GO:0005829	large ribosomal subunit rRNA binding;positive regulation of protein kinase activity;protein kinase activator activity;translational elongation;intracellular ribonucleoprotein complex;plasma membrane;cytoplasm;cytoplasmic translation;preribosome, large subunit precursor;intracellular;cytosolic ribosome;cytosolic large ribosomal subunit;nucleus;structural constituent of ribosome;ribosome;protein bi…	K02942	RP-LP1,RPLP1	http://www.genome.jp/dbget-bin/www_bget?ko:K02942	Ribosome	ko03010	KOG1762(J)(60s acidic ribosomal protein P1)	60S	60S acidic ribosomal protein P1-1 OS=Arabidopsis thaliana GN=RPP1A PE=3 SV=2
AT1G01110	AT1G01110.1,AT1G01110.2	2094.34	1810.90	136.00	3.85	3.36	AT1G01110	IQD18 [Arabidopsis thaliana];OAP14775.1 IQD18 [Arabidopsis thaliana];AAF26462.1 T25K16.10 [Arabidopsis thaliana] &gt;IQ-domain 18 [Arabidopsis thaliana] &gt;AEE27239.1 IQ-domain 18 [Arabidopsis thaliana] &gt	GO:0003674;GO:0005634	molecular_function;nucleus	-	-	-	-	-	-	Protein	Protein IQ-DOMAIN 14 OS=Arabidopsis thaliana GN=IQD14 PE=1 SV=1
AT1G01120	AT1G01120.1	2052.00	1768.56	423.00	12.25	10.71	AT1G01120	3-ketoacyl-CoA synthase 1 [Arabidopsis thaliana] &gt;Q9MAM3.1 RecName: Full=3-ketoacyl-CoA synthase 1;AAM20218.1 putative fatty acid elongase 3-ketoacyl-CoA synthase 1 [Arabidopsis thaliana] &gt;AEE27241.1 3-ketoacyl-CoA synthase 1 [Arabidopsis thaliana] &gt; AltName: Full=Very long-chain fatty acid condensing enzyme 1;OAP11784.1 KCS1 [Arabidopsis thaliana];AAL66982.1 putative fatty acid elongase…	GO:0102338;GO:0009409;GO:0000038;GO:0003824;GO:0016021;GO:0010025;GO:0005783;GO:0009922;GO:0005789;GO:0009416;GO:0042335;GO:0008152;GO:0016747;GO:0102336;GO:0016746;GO:0006633;GO:0022626;GO:0016020;GO:0102337;GO:0016740;GO:0030497	3-oxo-lignoceronyl-CoA synthase activity;response to cold;very long-chain fatty acid metabolic process;catalytic activity;integral component of membrane;wax biosynthetic process;endoplasmic reticulum;fatty acid elongase activity;endoplasmic reticulum membrane;response to light stimulus;cuticle development;metabolic process;transferase activity, transferring acyl groups other than amino-acyl group…	K15397	KCS	http://www.genome.jp/dbget-bin/www_bget?ko:K15397	Fatty acid elongation	ko00062	-	3-ketoacyl-CoA	3-ketoacyl-CoA synthase 1 OS=Arabidopsis thaliana GN=KCS1 PE=1 SV=1
AT1G01130	AT1G01130.1	375.00	96.68	16.00	8.48	7.41	AT1G01130	CBL-interacting Serine/Threonine-kinase [Arabidopsis thaliana] &gt;AEE27242.1 CBL-interacting Serine/Threonine-kinase [Arabidopsis thaliana]	GO:0003674;GO:0008150;GO:0005634;GO:0005575	molecular_function;biological_process;nucleus;cellular_component	-	-	-	-	-	-	CBL-interacting	CBL-interacting serine/threonine-protein kinase 9 OS=Arabidopsis thaliana GN=CIPK9 PE=1 SV=2
AT1G01140	AT1G01140.1,AT1G01140.2,AT1G01140.3,novel.15.2	1467.58	1184.14	1511.00	65.37	57.12	AT1G01140	AltName: Full=SOS2-like protein kinase PKS6 &gt;AAK16684.1 CBL-interacting protein kinase 9 [Arabidopsis thaliana] &gt; AltName: Full=SNF1-related kinase 3.12;AAK26845.1 SOS2-like protein kinase PKS6 [Arabidopsis thaliana] &gt;CBL-interacting protein kinase 9 [Arabidopsis thaliana] &gt;AEE27245.1 CBL-interacting protein kinase 9 [Arabidopsis thaliana];AEE27244.1 CBL-interacting protein kinase 9 […	GO:0005886;GO:0055075;GO:0005737;GO:0004674;GO:0016740;GO:0016310;GO:0004672;GO:0000166;GO:0009651;GO:0005634;GO:0007165;GO:0009611;GO:0005515;GO:0005524;GO:0035556;GO:0043266;GO:0018107;GO:0016301;GO:0010555;GO:0006468;GO:0018105;GO:0009409;GO:0051365	plasma membrane;potassium ion homeostasis;cytoplasm;protein serine/threonine kinase activity;transferase activity;phosphorylation;protein kinase activity;nucleotide binding;response to salt stress;nucleus;signal transduction;response to wounding;protein binding;ATP binding;intracellular signal transduction;regulation of potassium ion transport;peptidyl-threonine phosphorylation;kinase activity;re…	K07198	PRKAA,AMPK	http://www.genome.jp/dbget-bin/www_bget?ko:K07198	-	-	-	CBL-interacting	CBL-interacting serine/threonine-protein kinase 9 OS=Arabidopsis thaliana GN=CIPK9 PE=1 SV=2
AT1G01150	AT1G01150.1,AT1G01150.2,AT1G01150.3	1254.66	971.22	9.00	0.47	0.41	AT1G01150	Homeodomain-like protein with RING/FYVE/PHD-type zinc finger domain-containing protein [Arabidopsis thaliana] &gt;AEE27246.1 Homeodomain-like protein with RING/FYVE/PHD-type zinc finger domain-containing protein [Arabidopsis thaliana];ANM60370.1 Homeodomain-like protein with RING/FYVE/PHD-type zinc finger domain-containing protein [Arabidopsis thaliana];ANM60371.1 Homeodomain-like protein with RI…	GO:0005634;GO:0046872;GO:0031627;GO:0000783;GO:0003677;GO:0003691	nucleus;metal ion binding;telomeric loop formation;nuclear telomere cap complex;DNA binding;double-stranded telomeric DNA binding	-	-	-	-	-	-	-	-
AT1G01160	AT1G01160.1,AT1G01160.2	1046.69	763.26	821.27	55.12	48.17	AT1G01160	Q9MAL9.1 RecName: Full=GRF1-interacting factor 2; AltName: Full=Transcription coactivator GIF2 &gt;AAF26463.1 T25K16.15 [Arabidopsis thaliana] &gt;GRF1-interacting factor 2 [Arabidopsis thaliana] &gt;AAM26700.1 At1g01160/F6F3_1 [Arabidopsis thaliana] &gt;AAK95293.1 At1g01160/F6F3_1 [Arabidopsis thaliana] &gt; Short=AtGIF2;AEE27248.1 GRF1-interacting factor 2 [Arabidopsis thaliana];OAP12722.1 GIF2…	GO:0006351;GO:0006355;GO:0048366;GO:0005515;GO:0005634;GO:0003713;GO:0008283	transcription, DNA-templated;regulation of transcription, DNA-templated;leaf development;protein binding;nucleus;transcription coactivator activity;cell proliferation	-	-	-	-	-	KOG3227(K)(Calcium-responsive transcription coactivator)	GRF1-interacting	GRF1-interacting factor 2 OS=Arabidopsis thaliana GN=GIF2 PE=1 SV=1
AT1G01170	AT1G01170.1,AT1G01170.2	514.65	231.37	914.73	202.53	176.98	AT1G01170	AEE27249.1 ozone-responsive stress-like protein (DUF1138) [Arabidopsis thaliana] &gt;ABD38868.1 At1g01170 [Arabidopsis thaliana] &gt;AEE27250.1 ozone-responsive stress-like protein (DUF1138) [Arabidopsis thaliana] &gt;ozone-responsive stress-like protein (DUF1138) [Arabidopsis thaliana] &gt;OAP17497.1 hypothetical protein AXX17_AT1G00180 [Arabidopsis thaliana];NP_001030926.1 ozone-responsive stre…	GO:0016020;GO:0003674;GO:0005739;GO:0016021	membrane;molecular_function;mitochondrion;integral component of membrane	-	-	-	-	-	-	-	-
AT1G01180	AT1G01180.1	1456.00	1172.56	234.00	10.22	8.93	AT1G01180	OAP14477.1 hypothetical protein AXX17_AT1G00190 [Arabidopsis thaliana];AEE27251.1 S-adenosyl-L-methionine-dependent methyltransferases superfamily protein [Arabidopsis thaliana] &gt;S-adenosyl-L-methionine-dependent methyltransferases superfamily protein [Arabidopsis thaliana] &gt	GO:0032259;GO:0016740;GO:0016020;GO:0008168;GO:0016021	methylation;transferase activity;membrane;methyltransferase activity;integral component of membrane	-	-	-	-	-	-	-	-
AT1G01190	AT1G01190.1,AT1G01190.2	1679.79	1396.35	150.00	5.50	4.81	AT1G01190	cytochrome P450, family 78, subfamily A, polypeptide 8 [Arabidopsis thaliana] &gt;T25K16.18 [Arabidopsis thaliana];ANM60724.1 cytochrome P450, family 78, subfamily A, polypeptide 8 [Arabidopsis thaliana];OAP18110.1 CYP78A8 [Arabidopsis thaliana] &gt	GO:0005506;GO:0016021;GO:0016709;GO:0020037;GO:0055114;GO:0004497;GO:0019825;GO:0016491;GO:0044550;GO:0016020;GO:0046872;GO:0016705	iron ion binding;integral component of membrane;oxidoreductase activity, acting on paired donors, with incorporation or reduction of molecular oxygen, NAD(P)H as one donor, and incorporation of one atom of oxygen;heme binding;oxidation-reduction process;monooxygenase activity;oxygen binding;oxidoreductase activity;secondary metabolite biosynthetic process;membrane;metal ion binding;oxidoreductase…	-	-	-	-	-	-	Cytochrome	Cytochrome P450 78A6 OS=Arabidopsis thaliana GN=CYP78A6 PE=2 SV=1
AT1G01200	AT1G01200.1	1207.00	923.56	25.00	1.39	1.21	AT1G01200	OAP13059.1 RABA3 [Arabidopsis thaliana];RAB GTPase homolog A3 [Arabidopsis thaliana] &gt; Short=AtRABA3 &gt;AAF97325.1 Putative GTP-binding protein [Arabidopsis thaliana] &gt;AAR24757.1 At1g01200 [Arabidopsis thaliana] &gt;AEE27253.1 RAB GTPase homolog A3 [Arabidopsis thaliana] &gt;Q9LNK1.1 RecName: Full=Ras-related protein RABA3;AAR20764.1 At1g01200 [Arabidopsis thaliana] &gt	GO:0005525;GO:0015031;GO:0006810;GO:0007264;GO:0005794;GO:0016020;GO:0000166;GO:0005634;GO:0005768;GO:0009504;GO:0010008;GO:0042546	GTP binding;protein transport;transport;small GTPase mediated signal transduction;Golgi apparatus;membrane;nucleotide binding;nucleus;endosome;cell plate;endosome membrane;cell wall biogenesis	K07904	RAB11A	http://www.genome.jp/dbget-bin/www_bget?ko:K07904	Endocytosis	ko04144	KOG0087(U)(GTPase Rab11/YPT3, small G protein superfamily)	Ras-related	Ras-related protein RABA3 OS=Arabidopsis thaliana GN=RABA3 PE=2 SV=1
AT1G01210	AT1G01210.1,AT1G01210.2,AT1G01210.3	643.76	360.34	168.00	23.88	20.87	AT1G01210	AAP40481.1 unknown protein [Arabidopsis thaliana] &gt;BAF01375.1 hypothetical protein [Arabidopsis thaliana] &gt;OAP11818.1 hypothetical protein AXX17_AT1G00240 [Arabidopsis thaliana] &gt;AAF97332.1 Similar to DNA-directed RNA polymerase subunit M [Arabidopsis thaliana] &gt;AEE27254.1 DNA-directed RNA polymerase, subunit M, archaeal [Arabidopsis thaliana] &gt;NP_001322609.1 DNA-directed RNA polym…	GO:0005737;GO:0008270;GO:0006354;GO:0005634;GO:0046872;GO:0003899;GO:0005666;GO:0001056;GO:0003676;GO:0006386;GO:0006379;GO:0006351;GO:0003700;GO:0005730;GO:0003677;GO:0006355	cytoplasm;zinc ion binding;DNA-templated transcription, elongation;nucleus;metal ion binding;DNA-directed 5'-3' RNA polymerase activity;DNA-directed RNA polymerase III complex;RNA polymerase III activity;nucleic acid binding;termination of RNA polymerase III transcription;mRNA cleavage;transcription, DNA-templated;transcription factor activity, sequence-specific DNA binding;nucleolus;DNA binding;…	K03019	RPC11,POLR3K	http://www.genome.jp/dbget-bin/www_bget?ko:K03019	RNA polymerase;Purine metabolism;Pyrimidine metabolism	ko03020,ko00230,ko00240	KOG2907(K)(RNA polymerase I transcription factor TFIIS, subunit A12.2/RPA12);KOG2906(K)(RNA polymerase III subunit C11)	DNA-directed	DNA-directed RNA polymerase III subunit RPC10 OS=Schizosaccharomyces pombe (strain 972 / ATCC 24843) GN=rpc11 PE=3 SV=1
AT1G01220	AT1G01220.1,AT1G01220.2,AT1G01220.3,AT1G01220.4,AT1G01220.5,AT1G01220.6,AT1G01220.7,AT1G01220.8	3574.79	3291.35	801.00	12.47	10.89	AT1G01220	Short=AtFKGP; AltName: Full=GDP-fucose pyrophosphorylase &gt;ANM58554.1 L-fucokinase/GDP-L-fucose pyrophosphorylase [Arabidopsis thaliana] &gt;ANM58557.1 L-fucokinase/GDP-L-fucose pyrophosphorylase [Arabidopsis thaliana]; Includes: RecName: Full=Fucose-1-phosphate guanylyltransferase;ANM58555.1 L-fucokinase/GDP-L-fucose pyrophosphorylase [Arabidopsis thaliana];Q9LNJ9.2 RecName: Full=Bifunctional …	GO:0046872;GO:0000166;GO:0005524;GO:0008152;GO:0016740;GO:0005737;GO:0016772;GO:0016310;GO:0016773;GO:0005975;GO:0050201;GO:0047341;GO:0016301;GO:0042352;GO:0003824;GO:0004335	metal ion binding;nucleotide binding;ATP binding;metabolic process;transferase activity;cytoplasm;transferase activity, transferring phosphorus-containing groups;phosphorylation;phosphotransferase activity, alcohol group as acceptor;carbohydrate metabolic process;fucokinase activity;fucose-1-phosphate guanylyltransferase activity;kinase activity;GDP-L-fucose salvage;catalytic activity;galactokina…	K05305	FUK	http://www.genome.jp/dbget-bin/www_bget?ko:K05305	Amino sugar and nucleotide sugar metabolism;Fructose and mannose metabolism	ko00520,ko00051	KOG4644(G)(L-fucose kinase)	Bifunctional	Bifunctional fucokinase/fucose pyrophosphorylase OS=Arabidopsis thaliana GN=FKGP PE=1 SV=2
AT1G01225	AT1G01225.1	1077.00	793.56	66.00	4.26	3.72	AT1G01225	NC domain-containing protein-like protein [Arabidopsis thaliana] &gt;ABD59114.1 At1g01225 [Arabidopsis thaliana] &gt;AEE27256.1 NC domain-containing protein-like protein [Arabidopsis thaliana]	GO:0005634	nucleus	-	-	-	-	-	-	-	-
AT1G01230	AT1G01230.1	876.00	592.57	555.00	47.98	41.93	AT1G01230	AEE27257.1 ORMDL family protein [Arabidopsis thaliana] &gt;ORMDL family protein [Arabidopsis thaliana] &gt;AAK64094.1 unknown protein [Arabidopsis thaliana] &gt;OAP16315.1 hypothetical protein AXX17_AT1G00280 [Arabidopsis thaliana];AAK25947.1 unknown protein [Arabidopsis thaliana] &gt	GO:0090156;GO:0005739;GO:0006457;GO:0010150;GO:0005623;GO:0034976;GO:0016021;GO:0006950;GO:0005783;GO:0005515;GO:0005789;GO:0016020;GO:0030148	cellular sphingolipid homeostasis;mitochondrion;protein folding;leaf senescence;cell;response to endoplasmic reticulum stress;integral component of membrane;response to stress;endoplasmic reticulum;protein binding;endoplasmic reticulum membrane;membrane;sphingolipid biosynthetic process	-	-	-	-	-	KOG3319(S)(Predicted membrane protein)	ORM1-like	ORM1-like protein 3 OS=Mus musculus GN=Ormdl3 PE=2 SV=1
AT1G01240	AT1G01240.1,AT1G01240.2,AT1G01240.3,AT1G01240.4,AT1G01240.5	1574.90	1291.47	870.00	34.51	30.15	AT1G01240	AAL16213.1 At1g01240/F6F3_11 [Arabidopsis thaliana] &gt;NP_973735.1 transmembrane protein [Arabidopsis thaliana] &gt;NP_973736.1 transmembrane protein [Arabidopsis thaliana] &gt;AEE27258.1 transmembrane protein [Arabidopsis thaliana] &gt;AEE27259.1 transmembrane protein [Arabidopsis thaliana] &gt;AAM14135.1 unknown protein [Arabidopsis thaliana] &gt;transmembrane protein [Arabidopsis thaliana] &g…	GO:0016021;GO:0005739;GO:0016020	integral component of membrane;mitochondrion;membrane	-	-	-	-	-	-	-	-
AT1G01250	AT1G01250.1	891.00	607.57	106.00	8.94	7.81	AT1G01250	ABF83642.1 At1g01250 [Arabidopsis thaliana] &gt;Q1ECI2.1 RecName: Full=Ethylene-responsive transcription factor ERF023 &gt;Integrase-type DNA-binding superfamily protein [Arabidopsis thaliana] &gt;AEE27261.1 Integrase-type DNA-binding superfamily protein [Arabidopsis thaliana]	GO:0006351;GO:0003700;GO:0003677;GO:0006355;GO:0005634;GO:0009873	transcription, DNA-templated;transcription factor activity, sequence-specific DNA binding;DNA binding;regulation of transcription, DNA-templated;nucleus;ethylene-activated signaling pathway	K09286	EREBP	http://www.genome.jp/dbget-bin/www_bget?ko:K09286	-	-	-	Ethylene-responsive	Ethylene-responsive transcription factor ERF023 OS=Arabidopsis thaliana GN=ERF023 PE=2 SV=1
AT1G01260	AT1G01260.1,AT1G01260.2,AT1G01260.3	2645.09	2361.65	501.00	10.87	9.50	AT1G01260	AltName: Full=Basic helix-loop-helix protein 13; AltName: Full=Transcription factor EN 39; AltName: Full=bHLH transcription factor bHLH013 &gt;AEE27264.1 basic helix-loop-helix (bHLH) DNA-binding superfamily protein [Arabidopsis thaliana] &gt;basic helix-loop-helix (bHLH) DNA-binding superfamily protein [Arabidopsis thaliana] &gt;OAP18650.1 JAM2 [Arabidopsis thaliana];Q9LNJ5.1 RecName: Full=Trans…	GO:0010629;GO:0046983;GO:0003677;GO:0006355;GO:0006351;GO:0003700;GO:0005737;GO:0044212;GO:0005634;GO:0005515	negative regulation of gene expression;protein dimerization activity;DNA binding;regulation of transcription, DNA-templated;transcription, DNA-templated;transcription factor activity, sequence-specific DNA binding;cytoplasm;transcription regulatory region DNA binding;nucleus;protein binding	-	-	-	-	-	-	Transcription	Transcription factor bHLH13 OS=Arabidopsis thaliana GN=BHLH13 PE=2 SV=1
AT1G01280	AT1G01280.1	1602.00	1318.56	0.00	0.00	0.00	AT1G01280	AAF97323.1 Putative cytochrome P450 [Arabidopsis thaliana] &gt;cytochrome P450, family 703, subfamily A, polypeptide 2 [Arabidopsis thaliana] &gt; AltName: Full=Protein DEFECTIVE IN EXINE FORMATION 2 &gt;OAP19556.1 CYP703A2 [Arabidopsis thaliana];AEE27265.1 cytochrome P450, family 703, subfamily A, polypeptide 2 [Arabidopsis thaliana] &gt;AAY25435.1 At1g01280 [Arabidopsis thaliana] &gt;Q9LNJ4.1 R…	GO:0009555;GO:0016020;GO:0044550;GO:0016491;GO:0010584;GO:0019825;GO:0016705;GO:0046872;GO:0080110;GO:0051792;GO:0005506;GO:0016021;GO:0016709;GO:0010208;GO:0055114;GO:0004497;GO:0051791;GO:0020037	pollen development;membrane;secondary metabolite biosynthetic process;oxidoreductase activity;pollen exine formation;oxygen binding;oxidoreductase activity, acting on paired donors, with incorporation or reduction of molecular oxygen;metal ion binding;sporopollenin biosynthetic process;medium-chain fatty acid biosynthetic process;iron ion binding;integral component of membrane;oxidoreductase acti…	-	-	-	-	-	-	Cytochrome	Cytochrome P450 703A2 OS=Arabidopsis thaliana GN=CYP703A2 PE=1 SV=1
AT1G01290	AT1G01290.1,AT1G01290.2	1457.97	1174.53	380.00	16.57	14.48	AT1G01290	AAF97327.1 Molybdopterin Biosythesis CNX3 protein [Arabidopsis thaliana] &gt; Flags: Precursor &gt; AltName: Full=Molybdenum cofactor biosynthesis protein C;ABF74702.1 At1g01290 [Arabidopsis thaliana] &gt;NP_001154299.1 cofactor of nitrate reductase and xanthine dehydrogenase 3 [Arabidopsis thaliana] &gt;AEE27266.1 cofactor of nitrate reductase and xanthine dehydrogenase 3 [Arabidopsis thaliana] …	GO:0009507;GO:0005739;GO:0061597;GO:0003824;GO:0005759;GO:0006777	chloroplast;mitochondrion;obsolete cyclic pyranopterin monophosphate synthase activity;catalytic activity;mitochondrial matrix;Mo-molybdopterin cofactor biosynthetic process	K03639	MOCS1,moaA	http://www.genome.jp/dbget-bin/www_bget?ko:K03639	Sulfur relay system;Folate biosynthesis	ko04122,ko00790	KOG2876(H)(Molybdenum cofactor biosynthesis pathway protein)	Cyclic	Cyclic pyranopterin monophosphate synthase, mitochondrial OS=Arabidopsis thaliana GN=CNX3 PE=1 SV=1
AT1G01300	AT1G01300.1,novel.34.2	1981.05	1697.62	2510.00	75.74	66.18	AT1G01300	AAM91547.1 chloroplast nucleoid DNA binding protein, putative [Arabidopsis thaliana] &gt;Eukaryotic aspartyl protease family protein [Arabidopsis thaliana] &gt; Flags: Precursor &gt;AEE27268.1 Eukaryotic aspartyl protease family protein [Arabidopsis thaliana];Q9LNJ3.1 RecName: Full=Aspartyl protease family protein 2;AAP31963.1 At1g01300 [Arabidopsis thaliana] &gt;AAF97328.1 Unknown protein [Arabi…	GO:0006508;GO:0004190;GO:0030163;GO:0016020;GO:0008233;GO:0080167;GO:0009505;GO:0005576;GO:0016787	proteolysis;aspartic-type endopeptidase activity;protein catabolic process;membrane;peptidase activity;response to karrikin;plant-type cell wall;extracellular region;hydrolase activity	-	-	-	-	-	-	Aspartyl	Aspartyl protease family protein 2 OS=Arabidopsis thaliana GN=APF2 PE=2 SV=1
AT1G01305	AT1G01305.1	617.00	333.58	0.00	0.00	0.00	AT1G01305	AEE27269.1 hypothetical protein AT1G01305 [Arabidopsis thaliana] &gt;ABF59290.1 unknown protein [Arabidopsis thaliana] &gt;OAP14701.1 hypothetical protein AXX17_AT1G00350 [Arabidopsis thaliana];hypothetical protein AT1G01305 [Arabidopsis thaliana] &gt	GO:0008150;GO:0003674;GO:0005739	biological_process;molecular_function;mitochondrion	-	-	-	-	-	-	-	-
AT1G01310	AT1G01310.1	977.00	693.56	0.00	0.00	0.00	AT1G01310	AAU29470.1 At1g01310 [Arabidopsis thaliana] &gt;CAP (Cysteine-rich secretory proteins, Antigen 5, and Pathogenesis-related 1 protein) superfamily protein [Arabidopsis thaliana] &gt;AEE27270.1 CAP (Cysteine-rich secretory proteins, Antigen 5, and Pathogenesis-related 1 protein) superfamily protein [Arabidopsis thaliana];AAT41769.1 At1g01310 [Arabidopsis thaliana] &gt	GO:0003674;GO:0008150;GO:0005576	molecular_function;biological_process;extracellular region	-	-	-	-	-	KOG3017(S)(Defense-related protein containing SCP domain)	Pathogenesis-related	Pathogenesis-related protein PR-1 OS=Medicago truncatula GN=PR-1 PE=2 SV=1
AT1G01320	AT1G01320.1,AT1G01320.2,AT1G01320.3	6050.99	5767.55	8591.00	76.30	66.68	AT1G01320	Tetratricopeptide repeat (TPR)-like superfamily protein [Arabidopsis thaliana] &gt;AEE27271.1 Tetratricopeptide repeat (TPR)-like superfamily protein [Arabidopsis thaliana];ANM59104.1 Tetratricopeptide repeat (TPR)-like superfamily protein [Arabidopsis thaliana];AEE27272.1 Tetratricopeptide repeat (TPR)-like superfamily protein [Arabidopsis thaliana]	GO:0005737;GO:0005634;GO:0005829	cytoplasm;nucleus;cytosol	K03255	TIF31,CLU1	http://www.genome.jp/dbget-bin/www_bget?ko:K03255	-	-	KOG1839(R)(Uncharacterized protein CLU1/cluA/TIF31 involved in mitochondrial morphology/distribution, also found associated with eIF-3)	Protein	Protein TSS OS=Arabidopsis thaliana GN=TSS PE=1 SV=1
AT1G01335	AT1G01335.1	123.00	0.00	0.00	0.00	0.00	AT1G01335	P0DKH9.1 RecName: Full=Auxin-responsive endogenous peptide 1 &gt;auxin-responsive endogenous peptide protein [Arabidopsis thaliana] &gt;ANM60886.1 auxin-responsive endogenous peptide protein [Arabidopsis thaliana]	GO:0009734;GO:0005634;GO:0016020;GO:0010930;GO:0005737;GO:0048364;GO:0016021	auxin-activated signaling pathway;nucleus;membrane;negative regulation of auxin mediated signaling pathway;cytoplasm;root development;integral component of membrane	-	-	-	-	-	-	Auxin-responsive	Auxin-responsive endogenous peptide 1 OS=Arabidopsis thaliana GN=AREP1 PE=2 SV=1
AT1G01340	AT1G01340.1,AT1G01340.2,novel.43.2	2513.40	2229.96	501.00	11.51	10.06	AT1G01340	Q9LNJ0.2 RecName: Full=Probable cyclic nucleotide-gated ion channel 10; AltName: Full=Cyclic nucleotide- and calmodulin-regulated ion channel 10 &gt;AAF76224.3 CaM-regulated potassium ion channel [Arabidopsis thaliana] &gt;AEE27274.1 cyclic nucleotide gated channel 10 [Arabidopsis thaliana] &gt;cyclic nucleotide gated channel 10 [Arabidopsis thaliana] &gt;AEE27273.1 cyclic nucleotide gated channe…	GO:0030551;GO:0005216;GO:0005249;GO:0005516;GO:0016021;GO:0030553;GO:0055085;GO:0030552;GO:0006810;GO:0005887;GO:0005886;GO:0016020;GO:0006811;GO:0000166;GO:0042391	cyclic nucleotide binding;ion channel activity;voltage-gated potassium channel activity;calmodulin binding;integral component of membrane;cGMP binding;transmembrane transport;cAMP binding;transport;integral component of plasma membrane;plasma membrane;membrane;ion transport;nucleotide binding;regulation of membrane potential	K05391	CNGF	http://www.genome.jp/dbget-bin/www_bget?ko:K05391	Plant-pathogen interaction	ko04626	-	Probable	Probable cyclic nucleotide-gated ion channel 10 OS=Arabidopsis thaliana GN=CNGC10 PE=2 SV=2
AT1G01350	AT1G01350.1	1434.00	1150.56	428.00	19.06	16.65	AT1G01350	BAH30257.1 hypothetical protein, partial [Arabidopsis thaliana] &gt;AEE27275.1 Zinc finger (CCCH-type/C3HC4-type RING finger) family protein [Arabidopsis thaliana];Zinc finger (CCCH-type/C3HC4-type RING finger) family protein [Arabidopsis thaliana] &gt;Q8GX84.2 RecName: Full=Zinc finger CCCH domain-containing protein 1; Short=AtC3H1 &gt	GO:0005634;GO:0046872;GO:0008270;GO:0016020;GO:0003677;GO:0045292;GO:0005684;GO:0003676;GO:0034247	nucleus;metal ion binding;zinc ion binding;membrane;DNA binding;mRNA cis splicing, via spliceosome;U2-type spliceosomal complex;nucleic acid binding;snoRNA splicing	K13127	RNF113A,CWC24	http://www.genome.jp/dbget-bin/www_bget?ko:K13127	-	-	KOG1813(O)(Predicted E3 ubiquitin ligase)	Zinc	Zinc finger CCCH domain-containing protein 1 OS=Arabidopsis thaliana GN=At1g01350 PE=2 SV=2
AT1G01355	AT1G01355.1,AT1G01355.2,AT1G01355.3	765.64	482.21	12.00	1.27	1.11	AT1G01355	ANM60746.1 Putative endonuclease or glycosyl hydrolase [Arabidopsis thaliana];AEE27276.1 Putative endonuclease or glycosyl hydrolase [Arabidopsis thaliana];ANM60747.1 Putative endonuclease or glycosyl hydrolase [Arabidopsis thaliana];Putative endonuclease or glycosyl hydrolase [Arabidopsis thaliana] &gt	GO:0005634;GO:0046872;GO:0016787;GO:0004519;GO:0010468;GO:0005777	nucleus;metal ion binding;hydrolase activity;endonuclease activity;regulation of gene expression;peroxisome	-	-	-	-	-	-	-	-
AT1G01360	AT1G01360.1	1179.00	895.56	463.00	26.48	23.14	AT1G01360	AltName: Full=ABI1-binding protein 4;AAP21207.1 At1g01360 [Arabidopsis thaliana] &gt;BAE99614.1 hypothetical protein [Arabidopsis thaliana] &gt;OAP12964.1 RCAR1 [Arabidopsis thaliana]; AltName: Full=Regulatory components of ABA receptor 1 &gt;regulatory component of ABA receptor 1 [Arabidopsis thaliana] &gt; AltName: Full=PYR1-like protein 9;Q84MC7.1 RecName: Full=Abscisic acid receptor PYL9;AEE2…	GO:0080163;GO:0009738;GO:0005634;GO:0004864;GO:0005515;GO:0005737;GO:0010427;GO:0005886;GO:0042803;GO:0004872;GO:0016020	regulation of protein serine/threonine phosphatase activity;abscisic acid-activated signaling pathway;nucleus;protein phosphatase inhibitor activity;protein binding;cytoplasm;abscisic acid binding;plasma membrane;protein homodimerization activity;receptor activity;membrane	K14496	PYL	http://www.genome.jp/dbget-bin/www_bget?ko:K14496	MAPK signaling pathway - plant;Plant hormone signal transduction	ko04016,ko04075	-	Abscisic	Abscisic acid receptor PYL9 OS=Arabidopsis thaliana GN=PYL9 PE=1 SV=1
AT1G01370	AT1G01370.1,AT1G01370.2,AT1G01370.3,AT1G01370.4	1232.63	949.19	96.00	5.18	4.53	AT1G01370	NP_001322868.1 Histone superfamily protein [Arabidopsis thaliana] &gt;BAD43603.1 centromeric histone H3 HTR12 [Arabidopsis thaliana] &gt;ANM60590.1 Histone superfamily protein [Arabidopsis thaliana] &gt;Histone superfamily protein [Arabidopsis thaliana] &gt;AEE27279.1 Histone superfamily protein [Arabidopsis thaliana] &gt;ABD59109.1 At1g01370 [Arabidopsis thaliana] &gt;OAP14725.1 HTR12 [Arabidops…	GO:0000776;GO:0031492;GO:0051307;GO:0005634;GO:0051301;GO:0000070;GO:0051382;GO:0006334;GO:0005515;GO:0019237;GO:0009567;GO:0007126;GO:0034508;GO:0000785;GO:0046982;GO:0000786;GO:0005694;GO:0000775;GO:0003677;GO:0000777	kinetochore;nucleosomal DNA binding;meiotic chromosome separation;nucleus;cell division;mitotic sister chromatid segregation;kinetochore assembly;nucleosome assembly;protein binding;centromeric DNA binding;double fertilization forming a zygote and endosperm;meiotic cell cycle;centromere complex assembly;chromatin;protein heterodimerization activity;nucleosome;chromosome;chromosome, centromeric re…	K11253	H3	http://www.genome.jp/dbget-bin/www_bget?ko:K11253	-	-	KOG1745(B)(Histones H3 and H4)	Histone	Histone H3-like centromeric protein HTR12 OS=Arabidopsis thaliana GN=HTR12 PE=1 SV=3
AT1G01380	AT1G01380.1,AT1G01380.2,AT1G01380.3	756.14	472.70	15.00	1.63	1.42	AT1G01380	JAU64622.1 MYB-like transcription factor ETC1, partial [Noccaea caerulescens];Homeodomain-like superfamily protein [Arabidopsis thaliana] &gt;ANM58733.1 Homeodomain-like superfamily protein [Arabidopsis thaliana];MYB-like transcription factor ETC1, partial [Noccaea caerulescens] &gt;ANM58732.1 Homeodomain-like superfamily protein [Arabidopsis thaliana]	GO:0006357;GO:0044212;GO:0080147;GO:0005634;GO:0007275;GO:0000981;GO:0001135;GO:1900033;GO:0043565;GO:0006351;GO:0003700;GO:0003677;GO:0006355	regulation of transcription from RNA polymerase II promoter;transcription regulatory region DNA binding;root hair cell development;nucleus;multicellular organism development;RNA polymerase II transcription factor activity, sequence-specific DNA binding;transcription factor activity, RNA polymerase II transcription factor recruiting;negative regulation of trichome patterning;sequence-specific DNA …	K09422	MYBP	http://www.genome.jp/dbget-bin/www_bget?ko:K09422	-	-	-	MYB-like	MYB-like transcription factor ETC1 OS=Arabidopsis thaliana GN=ETC1 PE=2 SV=1
AT1G01390	AT1G01390.1,AT1G01390.2	1789.00	1505.56	100.00	3.40	2.97	AT1G01390	UDP-Glycosyltransferase superfamily protein [Arabidopsis thaliana] &gt;ANM60489.1 UDP-Glycosyltransferase superfamily protein [Arabidopsis thaliana]	GO:0009813;GO:0005783;GO:0009507;GO:0016757;GO:0043231;GO:0080043;GO:0016740;GO:0008194;GO:0016758;GO:0005634;GO:0052696;GO:0080044;GO:0008152	flavonoid biosynthetic process;endoplasmic reticulum;chloroplast;transferase activity, transferring glycosyl groups;intracellular membrane-bounded organelle;quercetin 3-O-glucosyltransferase activity;transferase activity;UDP-glycosyltransferase activity;transferase activity, transferring hexosyl groups;nucleus;flavonoid glucuronidation;quercetin 7-O-glucosyltransferase activity;metabolic process	K08237	E2.4.1.218	http://www.genome.jp/dbget-bin/www_bget?ko:K08237	-	-	-	UDP-glycosyltransferase	UDP-glycosyltransferase 72B2 OS=Arabidopsis thaliana GN=UGT72B2 PE=2 SV=1
AT1G01400	AT1G01400.1	1145.00	861.56	0.00	0.00	0.00	AT1G01400	hypothetical protein AT1G01400 [Arabidopsis thaliana] &gt;AAF97343.1 Hypothetical protein [Arabidopsis thaliana] &gt;AAU44369.1 hypothetical protein AT1G01400 [Arabidopsis thaliana] &gt;AEE27282.1 hypothetical protein AT1G01400 [Arabidopsis thaliana]	GO:0005634;GO:0008150;GO:0003674	nucleus;biological_process;molecular_function	-	-	-	-	-	-	-	-
AT1G01410	AT1G01410.1	1086.00	802.56	0.00	0.00	0.00	AT1G01410	Short=APUM-22;Q9LNI2.1 RecName: Full=Putative pumilio homolog 22;pumilio 22 [Arabidopsis thaliana] &gt;AAF97334.1 Hypothetical protein [Arabidopsis thaliana] &gt;AEE27283.1 pumilio 22 [Arabidopsis thaliana]; Short=AtPUM22 &gt	GO:0005737;GO:0006417;GO:0003723	cytoplasm;regulation of translation;RNA binding	-	-	-	-	-	-	Putative	Putative pumilio homolog 22 OS=Arabidopsis thaliana GN=APUM22 PE=3 SV=1
AT1G01420	AT1G01420.1,AT1G01420.2	1708.67	1425.24	279.00	10.03	8.76	AT1G01420	UDP-glucosyl transferase 72B3 [Arabidopsis thaliana] &gt;ANM60250.1 UDP-glucosyl transferase 72B3 [Arabidopsis thaliana];AHL38976.1 glycosyltransferase, partial [Arabidopsis thaliana];AAF97321.1 Similar to UTP-glucose glucosyltransferases [Arabidopsis thaliana] &gt;AEE27284.1 UDP-glucosyl transferase 72B3 [Arabidopsis thaliana] &gt;ABP88123.1 At1g01420 [Arabidopsis thaliana] &gt;Q9LNI1.1 RecName:…	GO:0016740;GO:0008194;GO:0016758;GO:0052696;GO:0005634;GO:0080044;GO:0008152;GO:0005783;GO:0009813;GO:0016757;GO:0080043	transferase activity;UDP-glycosyltransferase activity;transferase activity, transferring hexosyl groups;flavonoid glucuronidation;nucleus;quercetin 7-O-glucosyltransferase activity;metabolic process;endoplasmic reticulum;flavonoid biosynthetic process;transferase activity, transferring glycosyl groups;quercetin 3-O-glucosyltransferase activity	K08237	E2.4.1.218	http://www.genome.jp/dbget-bin/www_bget?ko:K08237	-	-	-	UDP-glycosyltransferase	UDP-glycosyltransferase 72B3 OS=Arabidopsis thaliana GN=UGT72B3 PE=2 SV=1
AT1G01430	AT1G01430.1	2134.00	1850.56	672.00	18.60	16.26	AT1G01430	AAO64043.1 unknown protein [Arabidopsis thaliana] &gt;Q84JH9.1 RecName: Full=Protein trichome birefringence-like 25 &gt;AAO42299.1 unknown protein [Arabidopsis thaliana] &gt;TRICHOME BIREFRINGENCE-LIKE 25 [Arabidopsis thaliana] &gt;AEE27285.1 TRICHOME BIREFRINGENCE-LIKE 25 [Arabidopsis thaliana]	GO:0071554;GO:0016020;GO:0005794;GO:0016413;GO:0016021	cell wall organization or biogenesis;membrane;Golgi apparatus;O-acetyltransferase activity;integral component of membrane	-	-	-	-	-	-	Protein	Protein trichome birefringence-like 25 OS=Arabidopsis thaliana GN=TBL25 PE=2 SV=1
AT1G01440	AT1G01440.1	2830.00	2546.56	664.00	13.36	11.67	AT1G01440	hypothetical protein (DUF3133) [Arabidopsis thaliana] &gt;OAP13592.1 hypothetical protein AXX17_AT1G00490 [Arabidopsis thaliana];AAQ89621.1 At1g01440 [Arabidopsis thaliana] &gt;AEE27286.1 hypothetical protein (DUF3133) [Arabidopsis thaliana] &gt	GO:0003674;GO:0005634;GO:0008150	molecular_function;nucleus;biological_process	-	-	-	-	-	-	Extra-large	Extra-large guanine nucleotide-binding protein 1 OS=Arabidopsis thaliana GN=XLG1 PE=1 SV=2
AT1G01448	AT1G01448.1,AT1G01448.2,AT1G01448.3,novel.48.3	2295.40	2011.96	333.81	8.50	7.43	AT1G01448	Contains similarity to a photoreceptor from Ceratodon purpureus gb|Y10901 and contains an eukaryotic protein kinase PF|00069 domain. ESTs gb|N96753, gb|AI993724 come from this gene [Arabidopsis thaliana]	GO:0016020;GO:0004672;GO:0005524;GO:0006468;GO:0016021	membrane;protein kinase activity;ATP binding;protein phosphorylation;integral component of membrane	-	-	-	-	-	-	Light-sensor	Light-sensor Protein kinase OS=Ceratodon purpureus GN=PHY1 PE=3 SV=3
AT1G01450	AT1G01450.1	1413.00	1129.56	12.19	0.55	0.48	AT1G01450	hypothetical protein [Arabidopsis thaliana]	GO:0005737;GO:0016310;GO:0004672;GO:0004712;GO:0016020;GO:0005524;GO:0016301;GO:0016021;GO:0006468	cytoplasm;phosphorylation;protein kinase activity;protein serine/threonine/tyrosine kinase activity;membrane;ATP binding;kinase activity;integral component of membrane;protein phosphorylation	-	-	-	-	-	-	Light-sensor	Light-sensor Protein kinase OS=Ceratodon purpureus GN=PHY1 PE=3 SV=3
AT1G01453	AT1G01453.1,AT1G01453.2	1358.00	1074.56	15.00	0.72	0.62	AT1G01453	OAP17994.1 hypothetical protein AXX17_AT1G00520 [Arabidopsis thaliana];late embryogenesis abundant hydroxyproline-rich glycoprotein family protein [Arabidopsis thaliana] &gt;Contains similarity to a photoreceptor from Ceratodon purpureus gb|Y10901 and contains an eukaryotic protein kinase PF|00069 domain. ESTs gb|N96753, gb|AI993724 come from this gene [Arabidopsis thaliana];AEE27288.1 late embry…	GO:0016021;GO:0006468;GO:0004672;GO:0003674;GO:0016020;GO:0008150;GO:0005524	integral component of membrane;protein phosphorylation;protein kinase activity;molecular_function;membrane;biological_process;ATP binding	-	-	-	-	-	-	-	-
AT1G01460	AT1G01460.1	1837.00	1553.56	0.00	0.00	0.00	AT1G01460	AltName: Full=1-phosphatidylinositol 4-phosphate kinase 10;Q9LMN1.2 RecName: Full=Phosphatidylinositol 4-phosphate 5-kinase 10;CAA73312.1 4,5 PIP kinase [Arabidopsis thaliana] &gt;AAY78600.1 phosphatidylinositol-4-phosphate 5-kinase family protein [Arabidopsis thaliana] &gt;Phosphatidylinositol-4-phosphate 5-kinase, core [Arabidopsis thaliana] &gt; Short=AtPIP5K10;AEE27290.1 Phosphatidylinositol-…	GO:0016308;GO:0046854;GO:0046488;GO:0016307;GO:0016301;GO:0005634;GO:0000166;GO:0005524;GO:0016740;GO:0016310	1-phosphatidylinositol-4-phosphate 5-kinase activity;phosphatidylinositol phosphorylation;phosphatidylinositol metabolic process;phosphatidylinositol phosphate kinase activity;kinase activity;nucleus;nucleotide binding;ATP binding;transferase activity;phosphorylation	K00889	PIP5K	http://www.genome.jp/dbget-bin/www_bget?ko:K00889	Endocytosis;Phosphatidylinositol signaling system;Inositol phosphate metabolism	ko04144,ko04070,ko00562	KOG0229(T)(Phosphatidylinositol-4-phosphate 5-kinase)	Phosphatidylinositol	Phosphatidylinositol 4-phosphate 5-kinase 10 OS=Arabidopsis thaliana GN=PIP5K10 PE=2 SV=2
AT1G01470	AT1G01470.1	1348.00	1064.56	1381.00	66.45	58.07	AT1G01470	OAP12008.1 LSR3 [Arabidopsis thaliana];AAF81307.1 Contains similarity to a late embryogenesis abundant protein LEA14-A from Gossypium hirsutum gi|1170745. ESTs gb|T88650, gb|AI994095, gb|Z37258, gb|R30106, gb|H76171 come from this gene [Arabidopsis thaliana] &gt;AEE27291.1 Late embryogenesis abundant protein [Arabidopsis thaliana] &gt;CAA71174.1 putative desication related protein LEA14 [Arabidop…	GO:0009793;GO:0003674;GO:0009611;GO:0050832;GO:0009644;GO:0005829;GO:0009269	embryo development ending in seed dormancy;molecular_function;response to wounding;defense response to fungus;response to high light intensity;cytosol;response to desiccation	-	-	-	-	-	-	Probable	Probable desiccation-related protein LEA14 OS=Arabidopsis thaliana GN=LEA14 PE=1 SV=1
AT1G01480	AT1G01480.1,AT1G01480.2	2002.00	1718.56	30.00	0.89	0.78	AT1G01480	Q06402.1 RecName: Full=1-aminocyclopropane-1-carboxylate synthase 2;CAA73310.1 ACC-synthase [Arabidopsis thaliana] &gt; Short=ACC synthase 2;CAA78260.1 1-aminocyclopropane 1-carboxylate synthase [Arabidopsis thaliana] &gt;AAB59298.1 1-aminocyclopropane-1-carboxylate synthase [Arabidopsis thaliana] &gt;1-amino-cyclopropane-1-carboxylate synthase 2 [Arabidopsis thaliana] &gt; AltName: Full=S-adenos…	GO:0005515;GO:0009693;GO:0009835;GO:0009058;GO:0030170;GO:0016829;GO:0005737;GO:0042218;GO:0016847;GO:0003824	protein binding;ethylene biosynthetic process;fruit ripening;biosynthetic process;pyridoxal phosphate binding;lyase activity;cytoplasm;1-aminocyclopropane-1-carboxylate biosynthetic process;1-aminocyclopropane-1-carboxylate synthase activity;catalytic activity	K01762	ACS	http://www.genome.jp/dbget-bin/www_bget?ko:K01762	Cysteine and methionine metabolism	ko00270	KOG0256(T)(1-aminocyclopropane-1-carboxylate synthase, and related proteins)	1-aminocyclopropane-1-carboxylate	1-aminocyclopropane-1-carboxylate synthase 2 OS=Arabidopsis thaliana GN=ACS2 PE=1 SV=1
AT1G01490	AT1G01490.1,AT1G01490.2,AT1G01490.3,AT1G01490.4	1566.96	1283.52	2149.00	85.77	74.95	AT1G01490	AEE27296.1 Heavy metal transport/detoxification superfamily protein [Arabidopsis thaliana];Heavy metal transport/detoxification superfamily protein [Arabidopsis thaliana] &gt;O03982.1 RecName: Full=Heavy metal-associated isoprenylated plant protein 39;NP_001030928.1 Heavy metal transport/detoxification superfamily protein [Arabidopsis thaliana] &gt;ANM59483.1 Heavy metal transport/detoxification …	GO:0030001;GO:0046916;GO:0005737;GO:0046914;GO:0005634;GO:0046872	metal ion transport;cellular transition metal ion homeostasis;cytoplasm;transition metal ion binding;nucleus;metal ion binding	-	-	-	-	-	-	Heavy	Heavy metal-associated isoprenylated plant protein 39 OS=Arabidopsis thaliana GN=HIPP39 PE=2 SV=1
AT1G01500	AT1G01500.1	1773.00	1489.56	707.00	24.31	21.25	AT1G01500	AAP42737.1 At1g01500 [Arabidopsis thaliana] &gt;BAE99186.1 hypothetical protein [Arabidopsis thaliana] &gt;OAP19236.1 hypothetical protein AXX17_AT1G00570 [Arabidopsis thaliana];AAO00871.1 expressed protein [Arabidopsis thaliana] &gt;Q8GUH2.1 RecName: Full=Uncharacterized protein At1g01500 &gt;Erythronate-4-phosphate dehydrogenase family protein [Arabidopsis thaliana] &gt;AEE27297.1 Erythronate-4…	GO:0016020;GO:0051287;GO:0008150;GO:0005829;GO:0030267;GO:0005634;GO:0016021;GO:0016618;GO:0003677;GO:0006355;GO:0006351;GO:0055114	membrane;NAD binding;biological_process;cytosol;glyoxylate reductase (NADP) activity;nucleus;integral component of membrane;hydroxypyruvate reductase activity;DNA binding;regulation of transcription, DNA-templated;transcription, DNA-templated;oxidation-reduction process	-	-	-	-	-	-	Uncharacterized	Uncharacterized protein At1g01500 OS=Arabidopsis thaliana GN=At1g01500 PE=2 SV=1
AT1G01510	AT1G01510.1	2637.00	2353.56	1187.00	25.84	22.58	AT1G01510	putative dehydrogenase, partial [Arabidopsis thaliana]	GO:0003714;GO:0008360;GO:0010482;GO:0055114;GO:0006355;GO:0003677;GO:0045604;GO:0006351;GO:0031129;GO:0005802;GO:0042814;GO:0009965;GO:0005794;GO:0005874;GO:0000226;GO:2000039;GO:0010091;GO:0048444;GO:0051287;GO:0005737;GO:0042803;GO:0042802;GO:0005829;GO:0048530;GO:0005515;GO:0007275;GO:0005634	transcription corepressor activity;regulation of cell shape;regulation of epidermal cell division;oxidation-reduction process;regulation of transcription, DNA-templated;DNA binding;regulation of epidermal cell differentiation;transcription, DNA-templated;inductive cell-cell signaling;trans-Golgi network;monopolar cell growth;leaf morphogenesis;Golgi apparatus;microtubule;microtubule cytoskeleton …	-	-	-	-	-	KOG0068(E)(D-3-phosphoglycerate dehydrogenase, D-isomer-specific 2-hydroxy acid dehydrogenase superfamily)	C-terminal	C-terminal binding protein AN OS=Arabidopsis thaliana GN=AN PE=1 SV=1
AT1G01520	AT1G01520.1,AT1G01520.2,AT1G01520.3,AT1G01520.4,AT1G01520.5	1360.39	1076.96	16.00	0.76	0.67	AT1G01520	Homeodomain-like superfamily protein [Arabidopsis thaliana] &gt;ANM57768.1 Homeodomain-like superfamily protein [Arabidopsis thaliana];ANM57766.1 Homeodomain-like superfamily protein [Arabidopsis thaliana];Contains similarity to a dehydrogenase from Arabidopsis thaliana gb|Y12776 and contains a D-isomer specific 2-hydroxyacid dehydrogenases PF|00389 and Myb-like DNA binding PF|00249 domains. ESTs…	GO:0006355;GO:0003677;GO:0006351;GO:0003700;GO:0009651;GO:0005634	regulation of transcription, DNA-templated;DNA binding;transcription, DNA-templated;transcription factor activity, sequence-specific DNA binding;response to salt stress;nucleus	-	-	-	-	-	-	Protein	Protein REVEILLE 3 OS=Arabidopsis thaliana GN=RVE3 PE=2 SV=1
AT1G01530	AT1G01530.1	758.00	474.57	8.00	0.86	0.75	AT1G01530	unknown, partial [Arabidopsis thaliana]	GO:0046983;GO:0000977;GO:0009553;GO:0003700;GO:0006351;GO:0006355;GO:0003677;GO:0009911;GO:0009658;GO:0005634;GO:0000165;GO:0045944	protein dimerization activity;RNA polymerase II regulatory region sequence-specific DNA binding;embryo sac development;transcription factor activity, sequence-specific DNA binding;transcription, DNA-templated;regulation of transcription, DNA-templated;DNA binding;positive regulation of flower development;chloroplast organization;nucleus;MAPK cascade;positive regulation of transcription from RNA p…	K09260	MEF2A	http://www.genome.jp/dbget-bin/www_bget?ko:K09260	-	-	-	Agamous-like	Agamous-like MADS-box protein AGL28 OS=Arabidopsis thaliana GN=AGL28 PE=2 SV=1
AT1G01540	AT1G01540.1,AT1G01540.2	2120.67	1837.24	1077.00	30.03	26.24	AT1G01540	OAP18299.1 hypothetical protein AXX17_AT1G00610 [Arabidopsis thaliana];AEE27302.1 Protein kinase superfamily protein [Arabidopsis thaliana] &gt;Protein kinase superfamily protein [Arabidopsis thaliana] &gt;Q3EDL4.2 RecName: Full=Probable serine/threonine-protein kinase At1g01540 &gt;CAA73303.1 putative kinase [Arabidopsis thaliana] &gt;AAG48792.1 putative protein serine/threonine kinase [Arabidop…	GO:0005886;GO:0004674;GO:0016740;GO:0016020;GO:0016310;GO:0004672;GO:0000166;GO:0005524;GO:0016301;GO:0006468;GO:0016021;GO:0046777	plasma membrane;protein serine/threonine kinase activity;transferase activity;membrane;phosphorylation;protein kinase activity;nucleotide binding;ATP binding;kinase activity;protein phosphorylation;integral component of membrane;protein autophosphorylation	-	-	-	-	-	-	Probable	Probable serine/threonine-protein kinase At1g01540 OS=Arabidopsis thaliana GN=At1g01540 PE=1 SV=2
AT1G01550	AT1G01550.1,AT1G01550.2	1575.23	1291.80	4365.00	173.09	151.26	AT1G01550	AAK15579.1 unknown protein [Arabidopsis thaliana] &gt;AAN60235.1 unknown [Arabidopsis thaliana] &gt;Q9LMM6.1 RecName: Full=Protein BPS1, chloroplastic;AAN15360.1 Unknown protein [Arabidopsis thaliana] &gt;AAL36262.1 unknown protein [Arabidopsis thaliana] &gt;AEE27303.1 BPS1-like protein (DUF793) [Arabidopsis thaliana] &gt; AltName: Full=Protein BYPASS 1;OAP17397.1 BPS1 [Arabidopsis thaliana];AAL2…	GO:0048364;GO:0009507;GO:0003674;GO:0009793;GO:0009536;GO:0005886;GO:0005634;GO:0048367	root development;chloroplast;molecular_function;embryo development ending in seed dormancy;plastid;plasma membrane;nucleus;shoot system development	-	-	-	-	-	-	Protein	Protein BPS1, chloroplastic OS=Arabidopsis thaliana GN=BPS1 PE=2 SV=1
AT1G01560	AT1G01560.1,AT1G01560.2,AT1G01560.3,AT1G01560.4	1598.24	1314.80	111.00	4.32	3.78	AT1G01560	AEE27306.1 MAP kinase 11 [Arabidopsis thaliana] &gt; Short=MAP kinase 11 &gt;OAP12299.1 MPK11 [Arabidopsis thaliana];ANM59778.1 MAP kinase 11 [Arabidopsis thaliana];NP_001322113.1 MAP kinase 11 [Arabidopsis thaliana] &gt;AEE27305.1 MAP kinase 11 [Arabidopsis thaliana] &gt; Short=AtMPK11;MAP kinase 11 [Arabidopsis thaliana] &gt;AAF81314.1 Contains similarity to MAP kinase from Medicago sativa gb|A…	GO:0004674;GO:0016740;GO:0016310;GO:0004672;GO:0000166;GO:0005634;GO:0007165;GO:0005515;GO:0005524;GO:0005829;GO:0009737;GO:0016301;GO:0006468;GO:0004707	protein serine/threonine kinase activity;transferase activity;phosphorylation;protein kinase activity;nucleotide binding;nucleus;signal transduction;protein binding;ATP binding;cytosol;response to abscisic acid;kinase activity;protein phosphorylation;MAP kinase activity	K04464	MAPK7	http://www.genome.jp/dbget-bin/www_bget?ko:K04464	-	-	KOG0660(T)(Mitogen-activated protein kinase)	Mitogen-activated	Mitogen-activated protein kinase 11 OS=Arabidopsis thaliana GN=MPK11 PE=1 SV=1
AT1G01570	AT1G01570.1,AT1G01570.2	1884.43	1600.99	18.00	0.58	0.50	AT1G01570	OAP17595.1 hypothetical protein AXX17_AT1G00640 [Arabidopsis thaliana] &gt;AHL38975.1 glycosyltransferase, partial [Arabidopsis thaliana];AEE27307.1 transferring glycosyl group transferase (DUF604) [Arabidopsis thaliana] &gt;AAF81315.1 Contains similarity to a hypothetical protein F16G20.190 gi|7485555 from Arabidopsis thaliana BAC F16G20 gb|T05387 [Arabidopsis thaliana] &gt;ANM59743.1 transferri…	GO:0016757;GO:0005783;GO:0016021;GO:0008150;GO:0016740;GO:0005794;GO:0016020	transferase activity, transferring glycosyl groups;endoplasmic reticulum;integral component of membrane;biological_process;transferase activity;Golgi apparatus;membrane	-	-	-	-	-	-	-	-
AT1G01580	AT1G01580.1,AT1G01580.2	2655.80	2372.36	114.00	2.46	2.15	AT1G01580	ferric reduction oxidase 2 [Arabidopsis thaliana] &gt;ANM60699.1 ferric reduction oxidase 2 [Arabidopsis thaliana]	GO:0046872;GO:0005634;GO:0005886;GO:0006811;GO:0015688;GO:0016020;GO:0016491;GO:0000293;GO:0009617;GO:0055114;GO:0055072;GO:0016021	metal ion binding;nucleus;plasma membrane;ion transport;iron chelate transport;membrane;oxidoreductase activity;ferric-chelate reductase activity;response to bacterium;oxidation-reduction process;iron ion homeostasis;integral component of membrane	-	-	-	-	-	KOG0039(PQ)(Ferric reductase, NADH/NADPH oxidase and related proteins)	Ferric	Ferric reduction oxidase 2 OS=Arabidopsis thaliana GN=FRO2 PE=1 SV=2
AT1G01590	AT1G01590.1	2624.00	2340.56	9.00	0.20	0.17	AT1G01590	AltName: Full=Ferric-chelate reductase 1 &gt;AAF81317.1 Identical to a FRO1 protein from Arabidopsis thaliana gb|Y09581 and contains a ferric reductase like transmembrane component PF|01794 [Arabidopsis thaliana] &gt;ferric reduction oxidase 1 [Arabidopsis thaliana] &gt; Short=AtFRO1;AEE27309.1 ferric reduction oxidase 1 [Arabidopsis thaliana] &gt;Q9LMM2.1 RecName: Full=Probable ferric reduction …	GO:0046872;GO:0006811;GO:0016020;GO:0016491;GO:0005886;GO:0055114;GO:0000293;GO:0016021	metal ion binding;ion transport;membrane;oxidoreductase activity;plasma membrane;oxidation-reduction process;ferric-chelate reductase activity;integral component of membrane	-	-	-	-	-	KOG0039(PQ)(Ferric reductase, NADH/NADPH oxidase and related proteins)	Probable	Probable ferric reduction oxidase 1 OS=Arabidopsis thaliana GN=FRO1 PE=2 SV=1
AT1G01600	AT1G01600.1	2323.00	2039.56	87.00	2.19	1.91	AT1G01600	cytochrome P450, family 86, subfamily A, polypeptide 4 [Arabidopsis thaliana] &gt;OAP16492.1 CYP86A4 [Arabidopsis thaliana];Q9LMM1.1 RecName: Full=Cytochrome P450 86A4 &gt;AAF81318.1 Contains a strong similarity to a cytochrome P450 86A2 from Arabidopsis thaliana gi|5915846 and contains a cytochrome P450 PF|00067 domain [Arabidopsis thaliana] &gt;AEE27310.1 cytochrome P450, family 86, subfamily A…	GO:0046872;GO:0016705;GO:0019825;GO:0070330;GO:0016491;GO:0016020;GO:0006631;GO:0020037;GO:0055114;GO:0004497;GO:0005506;GO:0016021;GO:0018685	metal ion binding;oxidoreductase activity, acting on paired donors, with incorporation or reduction of molecular oxygen;oxygen binding;aromatase activity;oxidoreductase activity;membrane;fatty acid metabolic process;heme binding;oxidation-reduction process;monooxygenase activity;iron ion binding;integral component of membrane;alkane 1-monooxygenase activity	K15398	CYP86A4S	http://www.genome.jp/dbget-bin/www_bget?ko:K15398	Cutin, suberine and wax biosynthesis	ko00073	-	Cytochrome	Cytochrome P450 86A4 OS=Arabidopsis thaliana GN=CYP86A4 PE=1 SV=1
AT1G01610	AT1G01610.1	1916.00	1632.56	734.00	23.03	20.13	AT1G01610	Short=AtGPAT4;OAP14988.1 GPAT4 [Arabidopsis thaliana];AEE27311.1 glycerol-3-phosphate acyltransferase 4 [Arabidopsis thaliana] &gt;Q9LMM0.1 RecName: Full=Glycerol-3-phosphate 2-O-acyltransferase 4;glycerol-3-phosphate acyltransferase 4 [Arabidopsis thaliana] &gt;AAF81319.1 Contains similarity to a hypothetical protein F16M14.4 gi|7485589 from Arabidopsis thaliana BAC F16M14 gb|T01243 [Arabidopsis…	GO:0008152;GO:0016746;GO:0016020;GO:0016740;GO:0010143;GO:0008654;GO:0009507;GO:0006629;GO:0090447;GO:0016021;GO:0016791	metabolic process;transferase activity, transferring acyl groups;membrane;transferase activity;cutin biosynthetic process;phospholipid biosynthetic process;chloroplast;lipid metabolic process;glycerol-3-phosphate 2-O-acyltransferase activity;integral component of membrane;phosphatase activity	K13508	GPAT	http://www.genome.jp/dbget-bin/www_bget?ko:K13508	Glycerolipid metabolism;Glycerophospholipid metabolism	ko00561,ko00564	-	Glycerol-3-phosphate	Glycerol-3-phosphate 2-O-acyltransferase 4 OS=Arabidopsis thaliana GN=GPAT4 PE=1 SV=1
AT1G01620	AT1G01620.1,AT1G01620.2	1549.00	1265.56	4051.00	163.97	143.29	AT1G01620	Short=PIP1c;AAF81320.1 Identical to a plasma membrane intrinsic protein 1C (transmembrane protein B) from Arabidopsis thaliana gi|1175012 and contains a major intrinsic protein PF|00230 domain. ESTs gb|AI993641, gb|AA597672, gb|H36675, gb|N65332, gb|N96473, gb|T43232, gb|H37074, gb|H36992, gb|N65343, gb|T44267, gb|T45734, gb|N97036, gb|H36897, gb|Z17730, gb|T22715, gb|T13917, gb|T14921 come from …	GO:0005773;GO:0009414;GO:0016021;GO:0009507;GO:0055085;GO:0009506;GO:0005215;GO:0034220;GO:0015254;GO:0005887;GO:0006810;GO:0009992;GO:0005886;GO:0016020;GO:0015250;GO:0006833;GO:0005515	vacuole;response to water deprivation;integral component of membrane;chloroplast;transmembrane transport;plasmodesma;transporter activity;ion transmembrane transport;glycerol channel activity;integral component of plasma membrane;transport;cellular water homeostasis;plasma membrane;membrane;water channel activity;water transport;protein binding	K09872	PIP	http://www.genome.jp/dbget-bin/www_bget?ko:K09872	-	-	KOG0223(G)(Aquaporin (major intrinsic protein family))	Aquaporin	Aquaporin PIP1-3 OS=Arabidopsis thaliana GN=PIP1-3 PE=1 SV=1
AT1G01630	AT1G01630.1	1479.00	1195.56	984.00	42.16	36.84	AT1G01630	Sec14p-like phosphatidylinositol transfer family protein [Arabidopsis thaliana] &gt;AAM63169.1 polyphosphoinositide binding protein, putative [Arabidopsis thaliana] &gt;AAN12987.1 putative polyphosphoinositide-binding protein [Arabidopsis thaliana] &gt;OAP12840.1 hypothetical protein AXX17_AT1G00700 [Arabidopsis thaliana];AEE27314.1 Sec14p-like phosphatidylinositol transfer family protein [Arabid…	GO:0005634;GO:0005215;GO:0006810	nucleus;transporter activity;transport	-	-	-	-	-	KOG1471(I)(Phosphatidylinositol transfer protein SEC14 and related proteins)	Random	Random slug protein 5 OS=Dictyostelium discoideum GN=rsc5 PE=2 SV=1
AT1G01640	AT1G01640.1,AT1G01640.2	1125.47	842.03	98.00	5.96	5.21	AT1G01640	Q9LQ95.1 RecName: Full=BTB/POZ domain-containing protein At1g01640 &gt;BTB/POZ domain-containing protein [Arabidopsis thaliana] &gt;AAF78396.1 Contains similarity to the speckle-type POZ protein from Homo sapiens gb|AJ000644. It contains a BTB/POZ domain PF|00651 [Arabidopsis thaliana] &gt;OAP17874.1 hypothetical protein AXX17_AT1G00710 [Arabidopsis thaliana];AEE27315.1 BTB/POZ domain-containing …	GO:0016567;GO:0009908;GO:0005737;GO:0005515	protein ubiquitination;flower development;cytoplasm;protein binding	K10523	SPOP	http://www.genome.jp/dbget-bin/www_bget?ko:K10523	-	-	KOG1987(DR)(Speckle-type POZ protein SPOP and related proteins with TRAF, MATH and BTB/POZ domains)	BTB/POZ	BTB/POZ domain-containing protein At1g01640 OS=Arabidopsis thaliana GN=At1g01640 PE=1 SV=1
AT1G01650	AT1G01650.1,AT1G01650.2,AT1G01650.3,AT1G01650.4,novel.68.5	2130.90	1847.46	1344.00	37.27	32.56	AT1G01650	ANM60845.1 SIGNAL PEPTIDE PEPTIDASE-LIKE 4 [Arabidopsis thaliana] &gt;AEE27317.1 SIGNAL PEPTIDE PEPTIDASE-LIKE 4 [Arabidopsis thaliana] &gt;ANM60846.1 SIGNAL PEPTIDE PEPTIDASE-LIKE 4 [Arabidopsis thaliana];Q0WMJ8.1 RecName: Full=Signal peptide peptidase-like 4;BAF01653.1 hypothetical protein [Arabidopsis thaliana] &gt; Short=AtSPPL4;SIGNAL PEPTIDE PEPTIDASE-LIKE 4 [Arabidopsis thaliana] &gt; Flag…	GO:0030660;GO:0071556;GO:0016020;GO:0008233;GO:0005886;GO:0006508;GO:0005765;GO:0004190;GO:0010008;GO:0005768;GO:0006465;GO:0016021;GO:0033619;GO:0016787;GO:0071458;GO:0042500	Golgi-associated vesicle membrane;integral component of lumenal side of endoplasmic reticulum membrane;membrane;peptidase activity;plasma membrane;proteolysis;lysosomal membrane;aspartic-type endopeptidase activity;endosome membrane;endosome;signal peptide processing;integral component of membrane;membrane protein proteolysis;hydrolase activity;integral component of cytoplasmic side of endoplasmi…	K09597	SPPL2B	http://www.genome.jp/dbget-bin/www_bget?ko:K09597	-	-	KOG3920(R)(Uncharacterized conserved protein, contains PA domain);KOG2442(R)(Uncharacterized conserved protein, contains PA domain);KOG2443(S)(Uncharacterized conserved protein)	Signal	Signal peptide peptidase-like 4 OS=Arabidopsis thaliana GN=SPPL4 PE=2 SV=1
AT1G01660	AT1G01660.1,AT1G01660.2	2021.00	1737.56	39.00	1.15	1.00	AT1G01660	P0C6E7.1 RecName: Full=Putative U-box domain-containing protein 55;AEE27319.1 RING/U-box superfamily protein [Arabidopsis thaliana];hypothetical protein AXX17_AT1G00730 [Arabidopsis thaliana];RING/U-box superfamily protein [Arabidopsis thaliana] &gt; AltName: Full=Plant U-box protein 55 &gt	GO:0005634;GO:0004842;GO:0016874;GO:0016567	nucleus;ubiquitin-protein transferase activity;ligase activity;protein ubiquitination	-	-	-	-	-	-	Putative	Putative U-box domain-containing protein 55 OS=Arabidopsis thaliana GN=PUB55 PE=3 SV=1
AT1G01670	AT1G01670.1,AT1G01670.2,AT1G01670.3	1572.30	1288.86	108.00	4.29	3.75	AT1G01670	NP_001321953.1 RING/U-box superfamily protein [Arabidopsis thaliana] &gt; AltName: Full=Plant U-box protein 56 &gt;AEE27320.1 RING/U-box superfamily protein [Arabidopsis thaliana] &gt;BAC42729.1 unknown protein [Arabidopsis thaliana] &gt;Q8GXQ7.1 RecName: Full=U-box domain-containing protein 56;ANM59608.1 RING/U-box superfamily protein [Arabidopsis thaliana];RING/U-box superfamily protein [Arabid…	GO:0016567;GO:0006950;GO:0004842;GO:0016874;GO:0005634	protein ubiquitination;response to stress;ubiquitin-protein transferase activity;ligase activity;nucleus	-	-	-	-	-	-	U-box	U-box domain-containing protein 56 OS=Arabidopsis thaliana GN=PUB56 PE=2 SV=1
AT1G01680	AT1G01680.1	1187.00	903.56	46.00	2.61	2.28	AT1G01680	AEE27321.1 plant U-box 54 [Arabidopsis thaliana] &gt;Q9LQ92.1 RecName: Full=U-box domain-containing protein 54;OAP17118.1 PUB54 [Arabidopsis thaliana];AAF78398.1 Contains similarity to a putative protein T2J13.100 gi|6522560 from Arabidopsis thaliana BAC T2J13 gb|AL132967 [Arabidopsis thaliana] &gt;plant U-box 54 [Arabidopsis thaliana] &gt; AltName: Full=Plant U-box protein 54 &gt	GO:0006950;GO:0016567;GO:0016874;GO:0004842;GO:0005634	response to stress;protein ubiquitination;ligase activity;ubiquitin-protein transferase activity;nucleus	-	-	-	-	-	-	U-box	U-box domain-containing protein 54 OS=Arabidopsis thaliana GN=PUB54 PE=2 SV=1
AT1G01690	AT1G01690.1,AT1G01690.2,AT1G01690.3	1776.38	1492.94	120.00	4.12	3.60	AT1G01690	ANM60353.1 putative recombination initiation defects 3 [Arabidopsis thaliana];OAP15283.1 PRD3 [Arabidopsis thaliana] &gt;putative recombination initiation defects 3 [Arabidopsis thaliana] &gt;AEE27322.2 putative recombination initiation defects 3 [Arabidopsis thaliana];OAP15282.1 PRD3 [Arabidopsis thaliana] &gt;ANM60354.1 putative recombination initiation defects 3 [Arabidopsis thaliana]	GO:0009555;GO:0051026;GO:0003674;GO:0009554;GO:0005634;GO:0042138;GO:0009556;GO:0009553	pollen development;chiasma assembly;molecular_function;megasporogenesis;nucleus;meiotic DNA double-strand break formation;microsporogenesis;embryo sac development	-	-	-	-	-	-	Protein	Protein PAIR1 OS=Oryza sativa subsp. japonica GN=PAIR1 PE=1 SV=1
AT1G01695	AT1G01695.1	1658.00	1374.56	4.00	0.15	0.13	AT1G01695	AEE27323.1 Phosphatidylinositol N-acetyglucosaminlytransferase subunit P-like protein [Arabidopsis thaliana] &gt;OAP14585.1 TRM33 [Arabidopsis thaliana];Phosphatidylinositol N-acetyglucosaminlytransferase subunit P-like protein [Arabidopsis thaliana] &gt	GO:0009554;GO:0008150;GO:0005634;GO:0016740;GO:0009556	megasporogenesis;biological_process;nucleus;transferase activity;microsporogenesis	-	-	-	-	-	-	-	-
AT1G01700	AT1G01700.1,AT1G01700.2,AT1G01700.3,AT1G01700.4,AT1G01700.5	1719.29	1435.85	61.00	2.18	1.90	AT1G01700	NP_001321886.1 RHO guanyl-nucleotide exchange factor 2 [Arabidopsis thaliana] &gt;AEE27324.1 RHO guanyl-nucleotide exchange factor 2 [Arabidopsis thaliana];ANM59536.1 RHO guanyl-nucleotide exchange factor 2 [Arabidopsis thaliana];Q9LQ89.2 RecName: Full=Rop guanine nucleotide exchange factor 2;ANM59534.1 RHO guanyl-nucleotide exchange factor 2 [Arabidopsis thaliana]; AltName: Full=Rho of plants gu…	GO:0005634;GO:0005089;GO:0005085	nucleus;Rho guanyl-nucleotide exchange factor activity;guanyl-nucleotide exchange factor activity	-	-	-	-	-	-	Rop	Rop guanine nucleotide exchange factor 2 OS=Arabidopsis thaliana GN=ROPGEF2 PE=1 SV=2
AT1G01710	AT1G01710.1,novel.78.1	1748.33	1464.90	985.50	34.46	30.11	AT1G01710	acyl-CoA thioesterase II [Arabidopsis thaliana] &gt;AEE27325.1 acyl-CoA thioesterase II [Arabidopsis thaliana] &gt;OAP13621.1 hypothetical protein AXX17_AT1G00800 [Arabidopsis thaliana]	GO:0005777;GO:0006637;GO:0030551;GO:0047617	peroxisome;acyl-CoA metabolic process;cyclic nucleotide binding;acyl-CoA hydrolase activity	K01068	ACOT1_2_4	http://www.genome.jp/dbget-bin/www_bget?ko:K01068	Biosynthesis of unsaturated fatty acids;Fatty acid elongation	ko01040,ko00062	KOG0614(T)(cGMP-dependent protein kinase)	Acyl-coenzyme	Acyl-coenzyme A thioesterase 8 OS=Mus musculus GN=Acot8 PE=1 SV=1
AT1G01715	AT1G01715.1,AT1G01715.2,novel.78.5	675.39	391.95	39.50	5.16	4.51	AT1G01715	NP_001320211.1 hypothetical protein AT1G01715 [Arabidopsis thaliana] &gt;ANM57726.1 hypothetical protein AT1G01715 [Arabidopsis thaliana] &gt;hypothetical protein AT1G01715 [Arabidopsis thaliana] &gt;T1N6.11 [Arabidopsis thaliana];ANM57727.1 hypothetical protein AT1G01715 [Arabidopsis thaliana]	-	-	-	-	-	-	-	-	-	-
AT1G01720	AT1G01720.1	1653.00	1369.56	973.00	36.39	31.80	AT1G01720	AEE27326.1 NAC (No Apical Meristem) domain transcriptional regulator superfamily protein [Arabidopsis thaliana] &gt;Q39013.2 RecName: Full=NAC domain-containing protein 2;NAC (No Apical Meristem) domain transcriptional regulator superfamily protein [Arabidopsis thaliana] &gt;OAP14514.1 ATAF1 [Arabidopsis thaliana];ABD19694.1 At1g01720 [Arabidopsis thaliana] &gt;AAK43936.1 OsNAC6 protein-like prot…	GO:0009788;GO:0006355;GO:0003677;GO:0003700;GO:0006351;GO:0007275;GO:0005634;GO:0009611	negative regulation of abscisic acid-activated signaling pathway;regulation of transcription, DNA-templated;DNA binding;transcription factor activity, sequence-specific DNA binding;transcription, DNA-templated;multicellular organism development;nucleus;response to wounding	-	-	-	-	-	-	NAC	NAC domain-containing protein 2 OS=Arabidopsis thaliana GN=NAC002 PE=2 SV=2
AT1G01725	AT1G01725.1	537.00	253.65	226.00	45.64	39.88	AT1G01725	AAG48803.1 unknown protein [Arabidopsis thaliana] &gt;AEE27327.1 adenylosuccinate synthetase [Arabidopsis thaliana] &gt;AAM65882.1 unknown [Arabidopsis thaliana] &gt;OAP17531.1 hypothetical protein AXX17_AT1G00840 [Arabidopsis thaliana];AAF78404.1 Contains similarity to an unknown protein F6N23.20 gi|7486554 from Arabidopsis thaliana BAC F6N23 gb|AF058919. EST gb|AI995757 comes from this gene [Ar…	GO:0003674;GO:0008150	molecular_function;biological_process	-	-	-	-	-	-	-	-
AT1G01730	AT1G01730.1	1197.00	913.56	911.00	51.08	44.64	AT1G01730	hypothetical protein AT1G01730 [Arabidopsis thaliana] &gt;AAF78406.1 ESTs gb|Z27282, gb|T44732, gb|Z29911, gb|AI997176 and gb|AI395420 come from this gene [Arabidopsis thaliana] &gt;AEE27328.1 hypothetical protein AT1G01730 [Arabidopsis thaliana];AAG50104.1 unknown protein [Arabidopsis thaliana] &gt	GO:0003674;GO:0005634;GO:0008150	molecular_function;nucleus;biological_process	-	-	-	-	-	-	-	-
AT1G01740	AT1G01740.1,AT1G01740.2,AT1G01740.3,AT1G01740.4,AT1G01740.5,novel.85.1	1801.21	1517.77	230.00	7.76	6.78	AT1G01740	NP_001184886.1 kinase with tetratricopeptide repeat domain-containing protein [Arabidopsis thaliana] &gt;OAP15424.1 BSK4 [Arabidopsis thaliana] &gt;AEE27329.1 kinase with tetratricopeptide repeat domain-containing protein [Arabidopsis thaliana] &gt;kinase with tetratricopeptide repeat domain-containing protein [Arabidopsis thaliana] &gt;OAP15423.1 BSK4 [Arabidopsis thaliana];ANM59848.1 kinase wit…	GO:0016301;GO:0004675;GO:0009742;GO:0006468;GO:0007166;GO:0005886;GO:0004672;GO:0016310;GO:0005524	kinase activity;transmembrane receptor protein serine/threonine kinase activity;brassinosteroid mediated signaling pathway;protein phosphorylation;cell surface receptor signaling pathway;plasma membrane;protein kinase activity;phosphorylation;ATP binding	K14500	BSK	http://www.genome.jp/dbget-bin/www_bget?ko:K14500	Plant hormone signal transduction	ko04075	-	Probable;Probable	Probable serine/threonine-protein kinase At5g41260 OS=Arabidopsis thaliana GN=At5g41260 PE=1 SV=1;Probable serine/threonine-protein kinase BSK3 OS=Oryza sativa subsp. japonica GN=BSK3 PE=1 SV=1
AT1G01750	AT1G01750.1,AT1G01750.2	831.84	548.41	3.37	0.31	0.28	AT1G01750	OAP18464.1 ADF11 [Arabidopsis thaliana];ANM57970.1 actin depolymerizing factor 11 [Arabidopsis thaliana];AAM65844.1 Actin-depolymerizing factor like At1g01750 (ADF-like) [Arabidopsis thaliana] &gt;AEE27331.1 actin depolymerizing factor 11 [Arabidopsis thaliana] &gt; Short=AtADF10 &gt; Short=ADF-10;Q9LQ81.1 RecName: Full=Actin-depolymerizing factor 10;AAF78408.1 Contains similarity to actin depoly…	GO:0005856;GO:0003779;GO:0005622;GO:0005737;GO:0030042;GO:0015629;GO:0005634	cytoskeleton;actin binding;intracellular;cytoplasm;actin filament depolymerization;actin cytoskeleton;nucleus	K05765	CFL	http://www.genome.jp/dbget-bin/www_bget?ko:K05765	-	-	KOG1735(Z)(Actin depolymerizing factor)	Actin-depolymerizing	Actin-depolymerizing factor 10 OS=Arabidopsis thaliana GN=ADF10 PE=2 SV=1
AT1G01760	AT1G01760.1,AT1G01760.2,AT1G01760.3,AT1G01760.4	1405.49	1122.05	58.00	2.65	2.31	AT1G01760	ANM59689.1 denosine deaminases acting on tRNA [Arabidopsis thaliana];ANM59691.1 denosine deaminases acting on tRNA [Arabidopsis thaliana];OAP13903.1 TAD1 [Arabidopsis thaliana] &gt;denosine deaminases acting on tRNA [Arabidopsis thaliana] &gt;ANM59690.1 denosine deaminases acting on tRNA [Arabidopsis thaliana];NP_001322031.1 denosine deaminases acting on tRNA [Arabidopsis thaliana] &gt;OAP13904.1…	GO:0006396;GO:0003723;GO:0005634;GO:0004000	RNA processing;RNA binding;nucleus;adenosine deaminase activity	K15440	TAD1,ADAT1	http://www.genome.jp/dbget-bin/www_bget?ko:K15440	-	-	KOG2777(A)(tRNA-specific adenosine deaminase 1)	Double-stranded;tRNA-specific	Double-stranded RNA-specific editase 1 OS=Rattus norvegicus GN=Adarb1 PE=1 SV=1;tRNA-specific adenosine deaminase 1 OS=Drosophila melanogaster GN=Adat1 PE=1 SV=1
AT1G01770	AT1G01770.1	2377.00	2093.56	466.00	11.40	9.96	AT1G01770	propionyl-CoA carboxylase [Arabidopsis thaliana] &gt;AEE27333.1 propionyl-CoA carboxylase [Arabidopsis thaliana];BAC41831.1 unknown protein [Arabidopsis thaliana] &gt	GO:0008150;GO:0005634	biological_process;nucleus	-	-	-	-	-	-	-	-
AT1G01780	AT1G01780.1	939.00	655.56	168.00	13.13	11.47	AT1G01780	Contains similarity to mRNA for transcription factor L2 from Arabidopsis thaliana gb|X91398. It contains LIM domain containing proteins PF|00412. ESTs gb|T13084 and gb|T42925 come from this gene [Arabidopsis thaliana]	GO:0005856;GO:0051017;GO:0003779;GO:0051015;GO:0005737;GO:0008270;GO:0046872	cytoskeleton;actin filament bundle assembly;actin binding;actin filament binding;cytoplasm;zinc ion binding;metal ion binding	K09377	CSRP	http://www.genome.jp/dbget-bin/www_bget?ko:K09377	-	-	KOG1700(TZ)(Regulatory protein MLP and related LIM proteins)	LIM	LIM domain-containing protein PLIM2b OS=Arabidopsis thaliana GN=PLIM2B PE=1 SV=1
AT1G01790	AT1G01790.1,AT1G01790.2,novel.89.2	4251.50	3968.06	2567.00	33.14	28.96	AT1G01790	Flags: Precursor &gt;ANM58176.1 K+ efflux antiporter 1 [Arabidopsis thaliana];K+ efflux antiporter 1 [Arabidopsis thaliana] &gt;AEE27335.1 K+ efflux antiporter 1 [Arabidopsis thaliana] &gt;Q9ZTZ7.2 RecName: Full=K(+) efflux antiporter 1, chloroplastic;NP_001320631.1 K+ efflux antiporter 1 [Arabidopsis thaliana] &gt; Short=AtKEA1	GO:0015386;GO:0031969;GO:0006812;GO:0009536;GO:0015297;GO:0006810;GO:0006813;GO:0008324;GO:0006811;GO:0016020;GO:0009507;GO:0009941;GO:0015299;GO:0055085;GO:0015079;GO:0016021	potassium:proton antiporter activity;chloroplast membrane;cation transport;plastid;antiporter activity;transport;potassium ion transport;cation transmembrane transporter activity;ion transport;membrane;chloroplast;chloroplast envelope;solute:proton antiporter activity;transmembrane transport;potassium ion transmembrane transporter activity;integral component of membrane	-	-	-	-	-	-	K(+)	K(+) efflux antiporter 1, chloroplastic OS=Arabidopsis thaliana GN=KEA1 PE=1 SV=2
AT1G01800	AT1G01800.1,AT1G01800.2	1235.75	952.31	1433.00	77.08	67.36	AT1G01800	AEE27336.1 NAD(P)-binding Rossmann-fold superfamily protein [Arabidopsis thaliana] &gt;AEE27337.1 NAD(P)-binding Rossmann-fold superfamily protein [Arabidopsis thaliana];NAD(P)-binding Rossmann-fold superfamily protein [Arabidopsis thaliana] &gt;AAM91730.1 putative carbonyl reductase [Arabidopsis thaliana] &gt;OAP18329.1 hypothetical protein AXX17_AT1G00930 [Arabidopsis thaliana];BAH19833.1 AT1G0…	GO:0016491;GO:0005737;GO:0009505	oxidoreductase activity;cytoplasm;plant-type cell wall	K15095	E1.1.1.208	http://www.genome.jp/dbget-bin/www_bget?ko:K15095	Monoterpenoid biosynthesis	ko00902	KOG0725(R)(Reductases with broad range of substrate specificities)	(+)-neomenthol	(+)-neomenthol dehydrogenase OS=Arabidopsis thaliana GN=SDR1 PE=1 SV=1
AT1G01810	AT1G01810.1	653.00	369.57	13.00	1.80	1.57	AT1G01810	hypothetical protein AT1G01810 [Arabidopsis thaliana] &gt;OAP15023.1 hypothetical protein AXX17_AT1G00940 [Arabidopsis thaliana];AAF78416.1 T1N6.23 [Arabidopsis thaliana] &gt;AEE27338.1 hypothetical protein AT1G01810 [Arabidopsis thaliana] &gt;AAU44370.1 hypothetical protein AT1G01810 [Arabidopsis thaliana] &gt;AAV63840.1 hypothetical protein At1g01810 [Arabidopsis thaliana] &gt	GO:0008150;GO:0005634;GO:0003674	biological_process;nucleus;molecular_function	-	-	-	-	-	-	-	-
AT1G01820	AT1G01820.1	1262.00	978.56	2172.00	113.70	99.36	AT1G01820	peroxin 11c [Arabidopsis thaliana] &gt; AltName: Full=Peroxin-11C;AEE27339.1 peroxin 11c [Arabidopsis thaliana] &gt;AAL36046.1 At1g01820/T1N6_18 [Arabidopsis thaliana] &gt;BAD83578.1 unnamed protein product [Arabidopsis thaliana] &gt;OAP12042.1 PEX11C [Arabidopsis thaliana];AAM63892.1 unknown [Arabidopsis thaliana] &gt;AAM19922.1 At1g01820/T1N6_18 [Arabidopsis thaliana] &gt;AAG48804.1 unknown pro…	GO:0016021;GO:0005778;GO:0005779;GO:0009506;GO:0005777;GO:0016020;GO:0044375;GO:0042802;GO:0005515;GO:0016559;GO:0007031	integral component of membrane;peroxisomal membrane;integral component of peroxisomal membrane;plasmodesma;peroxisome;membrane;regulation of peroxisome size;identical protein binding;protein binding;peroxisome fission;peroxisome organization	-	-	-	-	-	-	Peroxisomal	Peroxisomal membrane protein 11C OS=Arabidopsis thaliana GN=PEX11C PE=1 SV=1
AT1G01830	AT1G01830.1,AT1G01830.2,AT1G01830.3,novel.76.1	2408.73	2125.29	1045.00	25.19	22.01	AT1G01830	OAP17133.1 hypothetical protein AXX17_AT1G00960 [Arabidopsis thaliana];AAL24151.1 unknown protein [Arabidopsis thaliana] &gt;AAM14212.1 unknown protein [Arabidopsis thaliana] &gt;AEE27342.1 ARM repeat superfamily protein [Arabidopsis thaliana] &gt;NP_001077443.1 ARM repeat superfamily protein [Arabidopsis thaliana] &gt;NP_001077444.1 ARM repeat superfamily protein [Arabidopsis thaliana] &gt;AEE27…	GO:0005737;GO:0005634	cytoplasm;nucleus	-	-	-	-	-	-	-	-
AT1G01840	AT1G01840.1	822.00	538.57	11.38	1.08	0.95	AT1G01840	AAM19912.1 At1g01840/T1N6_19 [Arabidopsis thaliana] &gt;OAP14137.1 hypothetical protein AXX17_AT1G00970 [Arabidopsis thaliana];AEE27343.1 AP2-like ethylene-responsive transcription factor SNZ [Arabidopsis thaliana] &gt;AAF78413.1 T1N6.26 [Arabidopsis thaliana] &gt;AP2-like ethylene-responsive transcription factor SNZ [Arabidopsis thaliana] &gt;AAL25549.1 At1g01840/T1N6_19 [Arabidopsis thaliana] &…	GO:0009507;GO:0003674;GO:0008150	chloroplast;molecular_function;biological_process	-	-	-	-	-	-	-	-
AT1G01860	AT1G01860.1,AT1G01860.2,AT1G01860.3,AT1G01860.4,AT1G01860.5	1325.98	1042.54	262.00	12.87	11.25	AT1G01860	O65090.1 RecName: Full=Ribosomal RNA small subunit methyltransferase, chloroplastic;AAO50630.1 putative dimethyladenosine transferase [Arabidopsis thaliana] &gt;ANM59921.1 Ribosomal RNA adenine dimethylase family protein [Arabidopsis thaliana];Ribosomal RNA adenine dimethylase family protein [Arabidopsis thaliana] &gt;OAP19554.1 PFC1 [Arabidopsis thaliana] &gt; AltName: Full=Protein PALEFACE 1; A…	GO:0008168;GO:0003723;GO:0009409;GO:0009507;GO:0005737;GO:0016740;GO:0009536;GO:0008649;GO:0032259;GO:0000179;GO:0016422;GO:0006364;GO:0000154;GO:0080009	methyltransferase activity;RNA binding;response to cold;chloroplast;cytoplasm;transferase activity;plastid;rRNA methyltransferase activity;methylation;rRNA (adenine-N6,N6-)-dimethyltransferase activity;mRNA (2'-O-methyladenosine-N6-)-methyltransferase activity;rRNA processing;rRNA modification;mRNA methylation	-	-	-	-	-	KOG0820(A)(Ribosomal RNA adenine dimethylase)	Ribosomal	Ribosomal RNA small subunit methyltransferase, chloroplastic OS=Arabidopsis thaliana GN=PFC1 PE=2 SV=1
AT1G01880	AT1G01880.1,AT1G01880.2,AT1G01880.3,AT1G01880.4	1847.98	1564.54	58.00	1.90	1.66	AT1G01880	OAP16516.1 hypothetical protein AXX17_AT1G00990 [Arabidopsis thaliana] &gt;NP_001320987.1 5&apos;5&apos; exonuclease family protein [Arabidopsis thaliana] &gt;ANM58561.1 5&apos;AEE27345.1 5&apos;-3&apos;ANM58562.1 5&apos;AEE27346.1 5&apos; exonuclease family protein [Arabidopsis thaliana];Q9LPD2.3 RecName: Full=Flap endonuclease GEN-like 1 &gt	GO:0008821;GO:0006259;GO:0003690;GO:0046872;GO:0005634;GO:0004527;GO:0009555;GO:0003677;GO:0004518;GO:0090305;GO:0004519;GO:0006974;GO:0016787;GO:0003824;GO:0003697;GO:0006281;GO:0048256	crossover junction endodeoxyribonuclease activity;DNA metabolic process;double-stranded DNA binding;metal ion binding;nucleus;exonuclease activity;pollen development;DNA binding;nuclease activity;nucleic acid phosphodiester bond hydrolysis;endonuclease activity;cellular response to DNA damage stimulus;hydrolase activity;catalytic activity;single-stranded DNA binding;DNA repair;flap endonuclease a…	K15338	GEN1,GEN	http://www.genome.jp/dbget-bin/www_bget?ko:K15338	-	-	KOG2520(L)(5'-3' exonuclease);KOG2519(L)(5'-3' exonuclease)	Flap	Flap endonuclease GEN-like 1 OS=Arabidopsis thaliana GN=GEN1 PE=3 SV=3
AT1G01900	AT1G01900.1	2607.00	2323.56	158.23	3.49	3.05	AT1G01900	Flags: Precursor &gt;AEE27347.1 subtilase family protein [Arabidopsis thaliana] &gt;Q84WS0.1 RecName: Full=Subtilisin-like protease SBT1.1;AAO22659.1 putative subtilisin-like serine protease [Arabidopsis thaliana] &gt; Short=AtSBT1.1; AltName: Full=Subtilase subfamily 1 member 1;subtilase family protein [Arabidopsis thaliana] &gt;OAP14015.1 SBTI1.1 [Arabidopsis thaliana]	GO:0008236;GO:0005578;GO:0031012;GO:0006508;GO:0008233;GO:0005576;GO:0048046;GO:0005618;GO:0016787;GO:0004252	serine-type peptidase activity;proteinaceous extracellular matrix;extracellular matrix;proteolysis;peptidase activity;extracellular region;apoplast;cell wall;hydrolase activity;serine-type endopeptidase activity	-	-	-	-	-	-	Subtilisin-like	Subtilisin-like protease SBT1.1 OS=Arabidopsis thaliana GN=SBTI1.1 PE=1 SV=1
AT1G01910	AT1G01910.1,AT1G01910.2,AT1G01910.3,AT1G01910.4,AT1G01910.5	1593.94	1310.50	1274.00	49.80	43.52	AT1G01910	NP_001077445.1 P-loop containing nucleoside triphosphate hydrolases superfamily protein [Arabidopsis thaliana] &gt;AAK93681.1 putative arsA homolog hASNA-I [Arabidopsis thaliana] &gt;NP_849575.1 P-loop containing nucleoside triphosphate hydrolases superfamily protein [Arabidopsis thaliana] &gt;AEE27351.1 P-loop containing nucleoside triphosphate hydrolases superfamily protein [Arabidopsis thalian…	GO:0005524;GO:0005515;GO:0016887;GO:0046872;GO:0000166;GO:0045048;GO:0016020;GO:0006820;GO:0006810;GO:0005737;GO:0009507;GO:0016787;GO:0005783	ATP binding;protein binding;ATPase activity;metal ion binding;nucleotide binding;protein insertion into ER membrane;membrane;anion transport;transport;cytoplasm;chloroplast;hydrolase activity;endoplasmic reticulum	K01551	arsA,ASNA1	http://www.genome.jp/dbget-bin/www_bget?ko:K01551	-	-	KOG2825(P)(Putative arsenite-translocating ATPase)	ATPase;ATPase;ATPase	ATPase ASNA1 homolog OS=Culex quinquefasciatus GN=CPIJ005690 PE=3 SV=1;ATPase ASNA1 homolog OS=Aedes aegypti GN=AAEL011136 PE=3 SV=1;ATPase GET3 OS=Coprinopsis cinerea (strain Okayama-7 / 130 / ATCC MYA-4618 / FGSC 9003) GN=GET3 PE=3 SV=1
AT1G01920	AT1G01920.1,AT1G01920.2,AT1G01920.3,AT1G01920.4,AT1G01920.5	2016.08	1732.64	357.00	10.55	9.22	AT1G01920	ANM60064.1 SET domain-containing protein [Arabidopsis thaliana];SET domain-containing protein [Arabidopsis thaliana] &gt;AEE27354.1 SET domain-containing protein [Arabidopsis thaliana] &gt;AAY25446.1 At1g01920 [Arabidopsis thaliana] &gt;AEE27353.1 SET domain-containing protein [Arabidopsis thaliana];ANM60066.1 SET domain-containing protein [Arabidopsis thaliana];OAP11896.1 hypothetical protein AX…	GO:0016279;GO:0005634;GO:0018026	protein-lysine N-methyltransferase activity;nucleus;peptidyl-lysine monomethylation	-	-	-	-	-	KOG1337(R)(N-methyltransferase)	Ribosomal	Ribosomal lysine N-methyltransferase set10 OS=Schizosaccharomyces pombe (strain 972 / ATCC 24843) GN=set10 PE=3 SV=1
AT1G01930	AT1G01930.1	2101.00	1817.56	291.00	8.20	7.17	AT1G01930	zinc finger protein-like protein [Arabidopsis thaliana] &gt;BAC43309.1 unknown protein [Arabidopsis thaliana] &gt;AEE27355.1 zinc finger protein-like protein [Arabidopsis thaliana] &gt;OAP17004.1 hypothetical protein AXX17_AT1G01030 [Arabidopsis thaliana];AAF76471.1 Contains similarity to an unnamed protein from Homo sapiens gb|AK001277 and contains an Ank repeat PF|00023 domain [Arabidopsis thal…	GO:0005737;GO:0036266;GO:0004843;GO:0046872;GO:0072671;GO:0030433;GO:0071630	cytoplasm;Cdc48p-Npl4p-Vms1p AAA ATPase complex;thiol-dependent ubiquitin-specific protease activity;metal ion binding;mitochondria-associated ubiquitin-dependent protein catabolic process;ubiquitin-dependent ERAD pathway;ubiquitin-dependent catabolism of misfolded proteins by nucleus-associated proteasome	-	-	-	-	-	KOG2505(R)(Ankyrin repeat protein)	Ankyrin	Ankyrin repeat and zinc finger domain-containing protein 1 OS=Bos taurus GN=ANKZF1 PE=2 SV=2
AT1G01940	AT1G01940.1	877.00	593.57	379.00	32.71	28.58	AT1G01940	AAO42397.1 unknown protein [Arabidopsis thaliana] &gt; AltName: Full=Cyclophilin of 18 kDa 1;AEE27356.1 Cyclophilin-like peptidyl-prolyl cis-trans isomerase family protein [Arabidopsis thaliana]; Short=PPIase CYP18-1;Cyclophilin-like peptidyl-prolyl cis-trans isomerase family protein [Arabidopsis thaliana] &gt;AAF76472.1 Contains similarity to cyclophilin E from Dictyostelium discoideum gb|AF2158…	GO:0000413;GO:0005737;GO:0005634;GO:0016853;GO:0003755;GO:0006457;GO:0042277	protein peptidyl-prolyl isomerization;cytoplasm;nucleus;isomerase activity;peptidyl-prolyl cis-trans isomerase activity;protein folding;peptide binding	K12734	PPIL3	http://www.genome.jp/dbget-bin/www_bget?ko:K12734	-	-	KOG0883(O)(Cyclophilin type, U box-containing peptidyl-prolyl cis-trans isomerase)	Peptidyl-prolyl	Peptidyl-prolyl cis-trans isomerase CYP18-1 OS=Arabidopsis thaliana GN=CYP18-1 PE=2 SV=1
AT1G01950	AT1G01950.1,AT1G01950.2,AT1G01950.3,AT1G01950.4	3046.18	2762.74	421.00	7.81	6.82	AT1G01950	AEE27359.1 armadillo repeat kinesin 2 [Arabidopsis thaliana]; AltName: Full=Protein ARMADILLO REPEAT KINESIN2;AEE27358.1 armadillo repeat kinesin 2 [Arabidopsis thaliana];BAF95586.1 armadillo repeat kinesin2 [Arabidopsis thaliana] &gt;AEE27357.1 armadillo repeat kinesin 2 [Arabidopsis thaliana] &gt;armadillo repeat kinesin 2 [Arabidopsis thaliana] &gt;OAP14381.1 AtKINUb [Arabidopsis thaliana]; Al…	GO:0005856;GO:0007018;GO:0048364;GO:0030705;GO:0008104;GO:0008017;GO:0032886;GO:0005737;GO:0008574;GO:0005874;GO:0000166;GO:0005871;GO:0003777;GO:0005524	cytoskeleton;microtubule-based movement;root development;cytoskeleton-dependent intracellular transport;protein localization;microtubule binding;regulation of microtubule-based process;cytoplasm;ATP-dependent microtubule motor activity, plus-end-directed;microtubule;nucleotide binding;kinesin complex;microtubule motor activity;ATP binding	-	-	-	-	-	KOG4280(Z)(Kinesin-like protein);KOG0242(Z)(Kinesin-like protein);KOG0243(Z)(Kinesin-like protein)	Kinesin-like	Kinesin-like protein KIN-UB OS=Arabidopsis thaliana GN=KINUB PE=1 SV=2
AT1G01960	AT1G01960.1	5825.00	5541.56	3224.00	29.80	26.04	AT1G01960	Q9LPC5.1 RecName: Full=Brefeldin A-inhibited guanine nucleotide-exchange protein 3; AltName: Full=ARF guanine-nucleotide exchange factor BIG3; Short=BIG3;SEC7-like guanine nucleotide exchange family protein [Arabidopsis thaliana] &gt; AltName: Full=Protein EMBRYO SAC DEVELOPMENT ARREST 10 &gt;AEE27360.1 SEC7-like guanine nucleotide exchange family protein [Arabidopsis thaliana] &gt;OAP15818.1 EDA…	GO:0005829;GO:0005634;GO:0016020;GO:0015031;GO:0005737;GO:0050790;GO:0006810;GO:0009561;GO:0005085;GO:0032588;GO:0032012;GO:0016192;GO:0005086	cytosol;nucleus;membrane;protein transport;cytoplasm;regulation of catalytic activity;transport;megagametogenesis;guanyl-nucleotide exchange factor activity;trans-Golgi network membrane;regulation of ARF protein signal transduction;vesicle-mediated transport;ARF guanyl-nucleotide exchange factor activity	K18442	ARFGEF,BIG	http://www.genome.jp/dbget-bin/www_bget?ko:K18442	Endocytosis	ko04144	KOG0929(U)(Guanine nucleotide exchange factor)	Brefeldin	Brefeldin A-inhibited guanine nucleotide-exchange protein 3 OS=Arabidopsis thaliana GN=BIG3 PE=1 SV=1
AT1G01970	AT1G01970.1	1710.00	1426.56	782.00	28.08	24.54	AT1G01970	AAQ56795.1 At1g01970 [Arabidopsis thaliana] &gt;Q9LPC4.1 RecName: Full=Pentatricopeptide repeat-containing protein At1g01970 &gt;Tetratricopeptide repeat (TPR)-like superfamily protein [Arabidopsis thaliana] &gt;AAF76475.1 Contains similarity to an unknown protein gi|AAD26479 from Arabidopsis thaliana BAC gb|AC007169 and contains multiple PPR PF|01535 repeats [Arabidopsis thaliana] &gt;OAP12851.1…	GO:0005739;GO:0003674;GO:0008150	mitochondrion;molecular_function;biological_process	-	-	-	-	-	-	Pentatricopeptide	Pentatricopeptide repeat-containing protein At1g01970 OS=Arabidopsis thaliana GN=At1g01970 PE=2 SV=1
AT1G01980	AT1G01980.1	1933.00	1649.56	0.00	0.00	0.00	AT1G01980	Q9LPC3.1 RecName: Full=Berberine bridge enzyme-like 1; Flags: Precursor &gt;AAF76476.1 Contains similarity to berberine bridge enzyme from Berberis stolonifera gb|AF049347 and contains a FAD binding PF|01565 domain [Arabidopsis thaliana] &gt;FAD-binding Berberine family protein [Arabidopsis thaliana] &gt; AltName: Full=Protein SIMILAR TO ELECTRON CAREER 1A; Short=AtBBE-like 1;OAP18824.1 hypotheti…	GO:0009505;GO:0005886;GO:0050660;GO:0016491;GO:0005794;GO:0009507;GO:0055114;GO:0009055;GO:0005576;GO:0016614;GO:0003824	plant-type cell wall;plasma membrane;flavin adenine dinucleotide binding;oxidoreductase activity;Golgi apparatus;chloroplast;oxidation-reduction process;electron carrier activity;extracellular region;oxidoreductase activity, acting on CH-OH group of donors;catalytic activity	-	-	-	-	-	-	Berberine	Berberine bridge enzyme-like 1 OS=Arabidopsis thaliana GN=SEC1A PE=2 SV=1
AT1G01990	AT1G01990.1	1483.00	1199.56	555.00	23.70	20.71	AT1G01990	AAG48806.1 unknown protein [Arabidopsis thaliana] &gt;AAF76477.1 Contains similarity to an unknown protein gi|AAC98059 from Arabidopsis thaliana BAC gb|AC005896. ESTs gb|AI993547, gb|R65062 come from this gene [Arabidopsis thaliana] &gt;BAE99556.1 hypothetical protein [Arabidopsis thaliana] &gt;hypothetical protein AT1G01990 [Arabidopsis thaliana] &gt;AEE27363.1 hypothetical protein AT1G01990 [Ar…	GO:0008150;GO:0003674;GO:0016020;GO:0005575;GO:0016021	biological_process;molecular_function;membrane;cellular_component;integral component of membrane	-	-	-	-	-	-	-	-
AT1G02000	AT1G02000.1	2088.00	1804.56	215.00	6.10	5.33	AT1G02000	UDP-D-glucuronate 4-epimerase 2 [Arabidopsis thaliana] &gt;AAF76478.1 Contains similarity to CAPI protein from Staphylococcus aureus gi|P39858 and contains a NAD dependent epimerase/dehydratase PF|01370 domain. ESTs gb|N97076, gb|AI997010 come from this gene [Arabidopsis thaliana] &gt;OAP16494.1 GAE2 [Arabidopsis thaliana];AEE27364.1 UDP-D-glucuronate 4-epimerase 2 [Arabidopsis thaliana] &gt;Q9LP…	GO:0016020;GO:0005794;GO:0016853;GO:0050378;GO:0016857;GO:0009225;GO:0003824;GO:0016021;GO:0050662;GO:0005975;GO:0032580	membrane;Golgi apparatus;isomerase activity;UDP-glucuronate 4-epimerase activity;racemase and epimerase activity, acting on carbohydrates and derivatives;nucleotide-sugar metabolic process;catalytic activity;integral component of membrane;coenzyme binding;carbohydrate metabolic process;Golgi cisterna membrane	K08679	E5.1.3.6	http://www.genome.jp/dbget-bin/www_bget?ko:K08679	Amino sugar and nucleotide sugar metabolism	ko00520	KOG1371(M)(UDP-glucose 4-epimerase/UDP-sulfoquinovose synthase)	UDP-glucuronate	UDP-glucuronate 4-epimerase 2 OS=Arabidopsis thaliana GN=GAE2 PE=2 SV=1
AT1G02010	AT1G02010.1,AT1G02010.2,AT1G02010.3,AT1G02010.4,AT1G02010.5,AT1G02010.6	2512.15	2228.72	241.00	5.54	4.84	AT1G02010	AEE27365.1 secretory 1A [Arabidopsis thaliana] &gt;AEE27366.1 secretory 1A [Arabidopsis thaliana];OAP17598.1 SEC1A [Arabidopsis thaliana]; Short=AtSec1a &gt;secretory 1A [Arabidopsis thaliana] &gt;ANM57905.1 secretory 1A [Arabidopsis thaliana];Q9C5P7.3 RecName: Full=Protein transport Sec1a	GO:0016192;GO:0006904;GO:0009306;GO:0005634;GO:0008565;GO:0015031;GO:0006810	vesicle-mediated transport;vesicle docking involved in exocytosis;protein secretion;nucleus;protein transporter activity;protein transport;transport	K15292	STXBP1,MUNC18-1	http://www.genome.jp/dbget-bin/www_bget?ko:K15292	-	-	KOG1299(U)(Vacuolar sorting protein VPS45/Stt10 (Sec1 family));KOG1301(U)(Vesicle trafficking protein Sly1 (Sec1 family))	Protein	Protein transport Sec1a OS=Arabidopsis thaliana GN=SEC1A PE=2 SV=3
AT1G02020	AT1G02020.1,AT1G02020.2,AT1G02020.3	2382.31	2098.88	405.00	9.88	8.64	AT1G02020	AAM67520.1 unknown protein [Arabidopsis thaliana] &gt;OAP18625.1 hypothetical protein AXX17_AT1G01120 [Arabidopsis thaliana];nitroreductase family protein [Arabidopsis thaliana] &gt;AEE27367.1 nitroreductase family protein [Arabidopsis thaliana] &gt;AAL49814.1 unknown protein [Arabidopsis thaliana] &gt;AAC24366.1 hypothetical protein [Arabidopsis thaliana] &gt;ANM59914.1 nitroreductase family pro…	GO:0005634;GO:0046872;GO:0016491;GO:0009507;GO:0016657;GO:0005739	nucleus;metal ion binding;oxidoreductase activity;chloroplast;oxidoreductase activity, acting on NAD(P)H, nitrogenous group as acceptor;mitochondrion	-	-	-	-	-	-	-	-
AT1G02030	AT1G02030.1	2135.00	1851.56	10.00	0.28	0.24	AT1G02030	BAH30259.1 hypothetical protein, partial [Arabidopsis thaliana] &gt;AEE27369.1 C2H2-like zinc finger protein [Arabidopsis thaliana] &gt;OAP13488.1 hypothetical protein AXX17_AT1G01130 [Arabidopsis thaliana];C2H2-like zinc finger protein [Arabidopsis thaliana] &gt;AAC24367.1 C2H2 zinc finger protein [Arabidopsis thaliana] &gt;CAA67227.1 C2H2 zinc finger protein [Arabidopsis thaliana] &gt;Q39092.1 …	GO:0003700;GO:0006351;GO:0006355;GO:0043565;GO:0003676;GO:0005634;GO:0046872;GO:0008270;GO:0044212;GO:0016491	transcription factor activity, sequence-specific DNA binding;transcription, DNA-templated;regulation of transcription, DNA-templated;sequence-specific DNA binding;nucleic acid binding;nucleus;metal ion binding;zinc ion binding;transcription regulatory region DNA binding;oxidoreductase activity	-	-	-	-	-	-	Zinc	Zinc finger protein ZAT1 OS=Arabidopsis thaliana GN=ZAT1 PE=2 SV=1
AT1G02040	AT1G02040.1	1173.00	889.56	0.00	0.00	0.00	AT1G02040	ABN04778.1 At1g02040 [Arabidopsis thaliana] &gt;BAH30260.1 hypothetical protein, partial [Arabidopsis thaliana] &gt;AEE27370.1 C2H2-type zinc finger family protein [Arabidopsis thaliana];C2H2-type zinc finger family protein [Arabidopsis thaliana] &gt	GO:0003676;GO:0003824;GO:0006355;GO:0003700;GO:0043565;GO:0044212;GO:0008270;GO:0008152;GO:0046872;GO:0005634	nucleic acid binding;catalytic activity;regulation of transcription, DNA-templated;transcription factor activity, sequence-specific DNA binding;sequence-specific DNA binding;transcription regulatory region DNA binding;zinc ion binding;metabolic process;metal ion binding;nucleus	-	-	-	-	-	-	Zinc	Zinc finger protein ZAT3 OS=Arabidopsis thaliana GN=ZAT3 PE=1 SV=1
AT1G02050	AT1G02050.1	1540.00	1256.56	111.00	4.53	3.95	AT1G02050	Short=PKS-A;OAP18551.1 PSKA [Arabidopsis thaliana]; AltName: Full=Protein LESS ADHESIVE POLLEN 6 &gt;AEE27371.1 Chalcone and stilbene synthase family protein [Arabidopsis thaliana] &gt; AltName: Full=Hydroxyalkyl alpha-pyrone synthase PKS-A;AAC24368.1 Similar to rice chalcone synthase homolog, gp|U90341|2507617 and anther specific protein, gp|Y14507|2326772 [Arabidopsis thaliana] &gt;Chalcone and…	GO:0030639;GO:0090439;GO:0003824;GO:0005783;GO:0009813;GO:0009699;GO:0008152;GO:0009058;GO:0005515;GO:0016747;GO:0007275;GO:0016746;GO:0080110;GO:0005737;GO:0010584;GO:0016740	polyketide biosynthetic process;tetraketide alpha-pyrone synthase activity;catalytic activity;endoplasmic reticulum;flavonoid biosynthetic process;phenylpropanoid biosynthetic process;metabolic process;biosynthetic process;protein binding;transferase activity, transferring acyl groups other than amino-acyl groups;multicellular organism development;transferase activity, transferring acyl groups;sp…	-	-	-	-	-	-	Type	Type III polyketide synthase A OS=Arabidopsis thaliana GN=PKSA PE=1 SV=1
AT1G02060	AT1G02060.1	2225.00	1941.56	206.00	5.44	4.75	AT1G02060	AEE27372.1 Tetratricopeptide repeat (TPR)-like superfamily protein [Arabidopsis thaliana] &gt;Tetratricopeptide repeat (TPR)-like superfamily protein [Arabidopsis thaliana] &gt;O81908.2 RecName: Full=Pentatricopeptide repeat-containing protein At1g02060, chloroplastic;OAP13109.1 hypothetical protein AXX17_AT1G01160 [Arabidopsis thaliana]; Flags: Precursor &gt	GO:0009536;GO:0008150;GO:0005739;GO:0009507	plastid;biological_process;mitochondrion;chloroplast	-	-	-	-	-	-	Pentatricopeptide	Pentatricopeptide repeat-containing protein At1g02060, chloroplastic OS=Arabidopsis thaliana GN=At1g02060 PE=2 SV=2
AT1G02065	AT1G02065.1,AT1G02065.2	1756.09	1472.66	52.00	1.81	1.58	AT1G02065	Q8GXL3.2 RecName: Full=Squamosa promoter-binding-like protein 8 &gt;AEE27373.1 squamosa promoter binding protein-like 8 [Arabidopsis thaliana];OAP17680.1 SPL8 [Arabidopsis thaliana];squamosa promoter binding protein-like 8 [Arabidopsis thaliana] &gt;AEE27374.1 squamosa promoter binding protein-like 8 [Arabidopsis thaliana] &gt;CAB56594.1 squamosa promoter binding protein-like 8 [Arabidopsis thali…	GO:0006351;GO:0003677;GO:0006355;GO:0009908;GO:0009556;GO:0048653;GO:0007275;GO:0005634;GO:0046872;GO:0009554;GO:0030154;GO:0005737	transcription, DNA-templated;DNA binding;regulation of transcription, DNA-templated;flower development;microsporogenesis;anther development;multicellular organism development;nucleus;metal ion binding;megasporogenesis;cell differentiation;cytoplasm	-	-	-	-	-	-	Squamosa	Squamosa promoter-binding-like protein 8 OS=Arabidopsis thaliana GN=SPL8 PE=1 SV=2
AT1G02067	AT1G02067.1	222.00	5.51	0.00	0.00	0.00	AT1G02067	hypothetical protein AT1G02067 [Arabidopsis thaliana] &gt;ANM60137.1 hypothetical protein AT1G02067 [Arabidopsis thaliana]	GO:0003677;GO:0006355;GO:0006351;GO:0009908;GO:0048653;GO:0009556;GO:0046872;GO:0005634;GO:0007275;GO:0009554;GO:0005737;GO:0030154	DNA binding;regulation of transcription, DNA-templated;transcription, DNA-templated;flower development;anther development;microsporogenesis;metal ion binding;nucleus;multicellular organism development;megasporogenesis;cytoplasm;cell differentiation	-	-	-	-	-	-	Squamosa	Squamosa promoter-binding-like protein 8 OS=Arabidopsis thaliana GN=SPL8 PE=1 SV=2
AT1G02070	AT1G02070.1	789.00	505.57	38.00	3.85	3.36	AT1G02070	OAP16217.1 hypothetical protein AXX17_AT1G01180 [Arabidopsis thaliana];zinc ion-binding protein [Arabidopsis thaliana] &gt;AEE27375.1 zinc ion-binding protein [Arabidopsis thaliana] &gt;ABI49439.1 At1g02070 [Arabidopsis thaliana] &gt	GO:0005575	cellular_component	-	-	-	-	-	-	-	-
AT1G02080	AT1G02080.1,AT1G02080.2,AT1G02080.3	7548.39	7264.95	4126.00	29.09	25.42	AT1G02080	transcription regulator [Arabidopsis thaliana] &gt;AEE27377.1 transcription regulator [Arabidopsis thaliana]	GO:0005829;GO:0017148;GO:0016020;GO:0000932;GO:0000288;GO:0032947;GO:0030015	cytosol;negative regulation of translation;membrane;P-body;nuclear-transcribed mRNA catabolic process, deadenylation-dependent decay;protein complex scaffold activity;CCR4-NOT core complex	K12604	CNOT1,NOT1	http://www.genome.jp/dbget-bin/www_bget?ko:K12604	RNA degradation	ko03018	KOG1831(K)(Negative regulator of transcription)	CCR4-NOT	CCR4-NOT transcription complex subunit 1 OS=Danio rerio GN=cnot1 PE=2 SV=1
AT1G02090	AT1G02090.1,AT1G02090.2,AT1G02090.3	1251.16	967.73	834.00	44.15	38.58	AT1G02090	AAM65518.1 FUS5 [Arabidopsis thaliana] &gt;AEE27381.1 Proteasome component (PCI) domain protein [Arabidopsis thaliana] &gt; Short=CSN complex subunit 7;Q94JU3.1 RecName: Full=COP9 signalosome complex subunit 7; AltName: Full=Protein FUSCA 5 &gt;AAL58108.1 CSN complex subunit 7i [Arabidopsis thaliana] &gt;AAC25563.1 FUS5 [Arabidopsis thaliana] &gt;AAK50074.1 At1g02090/T7I23_24 [Arabidopsis thalian…	GO:0005737;GO:0010017;GO:0005515;GO:0005829;GO:0010387;GO:0005634;GO:0009585;GO:0007275;GO:0010388;GO:0008180;GO:0004708;GO:0009640	cytoplasm;red or far-red light signaling pathway;protein binding;cytosol;COP9 signalosome assembly;nucleus;red, far-red light phototransduction;multicellular organism development;protein deneddylation;COP9 signalosome;MAP kinase kinase activity;photomorphogenesis	K12180	COPS7,CSN7	http://www.genome.jp/dbget-bin/www_bget?ko:K12180	-	-	KOG2753(R)(Uncharacterized conserved protein, contains PCI domain);KOG3250(OT)(COP9 signalosome, subunit CSN7)	COP9	COP9 signalosome complex subunit 7 OS=Arabidopsis thaliana GN=CSN7 PE=1 SV=1
AT1G02100	AT1G02100.1,AT1G02100.2,AT1G02100.3,novel.117.3,novel.117.4,novel.117.5,novel.117.6	1375.71	1092.27	1009.00	47.32	41.35	AT1G02100	NP_973741.1 Leucine carboxyl methyltransferase [Arabidopsis thaliana] &gt;AAL66997.1 unknown protein [Arabidopsis thaliana] &gt;Leucine carboxyl methyltransferase [Arabidopsis thaliana] &gt;AEE27383.1 Leucine carboxyl methyltransferase [Arabidopsis thaliana] &gt;AEE27384.1 Leucine carboxyl methyltransferase [Arabidopsis thaliana];AEE27382.1 Leucine carboxyl methyltransferase [Arabidopsis thaliana…	GO:0016740;GO:0005634;GO:0005829;GO:0032259;GO:0008168;GO:0008757	transferase activity;nucleus;cytosol;methylation;methyltransferase activity;S-adenosylmethionine-dependent methyltransferase activity	K15451	PPM2,LCMT2,TYW4	http://www.genome.jp/dbget-bin/www_bget?ko:K15451	-	-	KOG2918(O)(Carboxymethyl transferase)	Leucine;tRNA	Leucine carboxyl methyltransferase 1 OS=Rattus norvegicus GN=Lcmt1 PE=2 SV=1;tRNA wybutosine-synthesizing protein 4 OS=Homo sapiens GN=LCMT2 PE=1 SV=3
AT1G02110	AT1G02110.1	2314.00	2030.56	491.00	12.39	10.82	AT1G02110	bZIP domain class transcription factor (DUF630 and DUF632) [Arabidopsis thaliana] &gt;BAD95352.1 bZIP-like protein [Arabidopsis thaliana] &gt;AEE27385.1 bZIP domain class transcription factor (DUF630 and DUF632) [Arabidopsis thaliana] &gt;OAP16223.1 hypothetical protein AXX17_AT1G01230 [Arabidopsis thaliana]	GO:0005634;GO:0003674;GO:0005886	nucleus;molecular_function;plasma membrane	-	-	-	-	-	-	-	-
AT1G02120	AT1G02120.1,AT1G02120.2,AT1G02120.3	2157.20	1873.76	2445.00	66.84	58.41	AT1G02120	ANM58752.1 GRAM domain family protein [Arabidopsis thaliana];F4HVW5.1 RecName: Full=Protein VASCULAR ASSOCIATED DEATH 1, chloroplastic; Flags: Precursor &gt;OAP12318.1 VAD1 [Arabidopsis thaliana];ANM58751.1 GRAM domain family protein [Arabidopsis thaliana];GRAM domain family protein [Arabidopsis thaliana] &gt;AEE27386.1 GRAM domain family protein [Arabidopsis thaliana] &gt	GO:0016020;GO:0042742;GO:0009873;GO:0009536;GO:0043069;GO:0009723;GO:0005634;GO:0016021;GO:0009751;GO:0005783;GO:0006952;GO:0009626;GO:0009507	membrane;defense response to bacterium;ethylene-activated signaling pathway;plastid;negative regulation of programmed cell death;response to ethylene;nucleus;integral component of membrane;response to salicylic acid;endoplasmic reticulum;defense response;plant-type hypersensitive response;chloroplast	-	-	-	-	-	KOG1032(S)(Uncharacterized conserved protein, contains GRAM domain)	Protein	Protein VASCULAR ASSOCIATED DEATH 1, chloroplastic OS=Arabidopsis thaliana GN=VAD1 PE=1 SV=1
AT1G02130	AT1G02130.1	1110.00	826.56	1009.00	62.53	54.64	AT1G02130	ARA-5 [Arabidopsis thaliana]	GO:0005886;GO:0007264;GO:0006810;GO:0015031;GO:0016020;GO:0005794;GO:0000166;GO:0046686;GO:0005773;GO:0016021;GO:0006888;GO:0016192;GO:0032588;GO:0005525;GO:0000139	plasma membrane;small GTPase mediated signal transduction;transport;protein transport;membrane;Golgi apparatus;nucleotide binding;response to cadmium ion;vacuole;integral component of membrane;ER to Golgi vesicle-mediated transport;vesicle-mediated transport;trans-Golgi network membrane;GTP binding;Golgi membrane	K07874	RAB1A	http://www.genome.jp/dbget-bin/www_bget?ko:K07874	-	-	KOG0078(TU)(GTP-binding protein SEC4, small G protein superfamily, and related Ras family GTP-binding proteins)	Ras-related	Ras-related protein RABD2a OS=Arabidopsis thaliana GN=RABD2A PE=1 SV=3
AT1G02140	AT1G02140.1	875.00	591.57	2591.00	224.37	196.06	AT1G02140	AAC24371.1 Mago Nashi-like protein [Arabidopsis thaliana] &gt;AEE27388.1 mago nashi family protein [Arabidopsis thaliana] &gt;AAM65009.1 Mago Nashi-like protein [Arabidopsis thaliana] &gt;mago nashi family protein [Arabidopsis thaliana] &gt;OAP15287.1 MEE63 [Arabidopsis thaliana];AAM47921.1 unknown protein [Arabidopsis thaliana] &gt;AHX83786.1 mago nashi protein [Arabidopsis thaliana] &gt;O23676.…	GO:0005515;GO:0007530;GO:0016607;GO:0005634;GO:0005654;GO:0009793;GO:0010183;GO:0008380;GO:0005730;GO:0010628;GO:0009507;GO:0035145	protein binding;sex determination;nuclear speck;nucleus;nucleoplasm;embryo development ending in seed dormancy;pollen tube guidance;RNA splicing;nucleolus;positive regulation of gene expression;chloroplast;exon-exon junction complex	K12877	MAGOH	http://www.genome.jp/dbget-bin/www_bget?ko:K12877	Spliceosome;RNA transport;mRNA surveillance pathway	ko03040,ko03013,ko03015	KOG3392(A)(Exon-exon junction complex, Magoh component)	Protein	Protein mago nashi homolog OS=Arabidopsis thaliana GN=At1g02140 PE=1 SV=1
AT1G02145	AT1G02145.1,AT1G02145.2,AT1G02145.3,AT1G02145.4,novel.123.1,novel.123.7	1906.90	1623.46	476.28	15.03	13.13	AT1G02145	Tetratricopeptide repeat (TPR)-like superfamily protein [Arabidopsis thaliana] &gt;AAC24372.1 Unknown protein [Arabidopsis thaliana] &gt;OAP12311.1 EBS4 [Arabidopsis thaliana];unknown protein [Arabidopsis thaliana];OAP17400.1 hypothetical protein AXX17_AT1G01280 [Arabidopsis thaliana];homolog of asparagine-linked glycosylation 12 [Arabidopsis thaliana] &gt;AEE27393.1 Tetratricopeptide repeat (TPR…	GO:0003729;GO:0030433;GO:0005783;GO:0006487;GO:0016021;GO:0009507;GO:0016757;GO:0005739;GO:0006486;GO:0052917;GO:0016740;GO:0016020;GO:0000009;GO:0005789	mRNA binding;ubiquitin-dependent ERAD pathway;endoplasmic reticulum;protein N-linked glycosylation;integral component of membrane;chloroplast;transferase activity, transferring glycosyl groups;mitochondrion;protein glycosylation;dol-P-Man:Man(7)GlcNAc(2)-PP-Dol alpha-1,6-mannosyltransferase activity;transferase activity;membrane;alpha-1,6-mannosyltransferase activity;endoplasmic reticulum membrane	K03847	ALG12	http://www.genome.jp/dbget-bin/www_bget?ko:K03847	N-Glycan biosynthesis	ko00510	KOG1771(MO)(GPI-alpha-mannosyltransferase III (GPI10/PIG-B) involved in glycosylphosphatidylinositol anchor biosynthesis);KOG2516(MU)(Protein involved in dolichol pathway for N-glycosylation (mannosyltransferase family))	Dol-P-Man:Man(7)GlcNAc(2)-PP-Dol;Pentatricopeptide	Dol-P-Man:Man(7)GlcNAc(2)-PP-Dol alpha-1,6-mannosyltransferase OS=Arabidopsis thaliana GN=ALG12 PE=1 SV=1;Pentatricopeptide repeat-containing protein At1g02150 OS=Arabidopsis thaliana GN=At1g02150 PE=2 SV=2
AT1G02150	AT1G02150.1	1979.00	1695.56	2720.72	82.20	71.83	AT1G02150	Q8LPS6.2 RecName: Full=Pentatricopeptide repeat-containing protein At1g02150 &gt;OAP17400.1 hypothetical protein AXX17_AT1G01280 [Arabidopsis thaliana];AEE27393.1 Tetratricopeptide repeat (TPR)-like superfamily protein [Arabidopsis thaliana] &gt;Tetratricopeptide repeat (TPR)-like superfamily protein [Arabidopsis thaliana] &gt;AAC24372.1 Unknown protein [Arabidopsis thaliana] &gt	GO:0003729;GO:0009507;GO:0005739	mRNA binding;chloroplast;mitochondrion	-	-	-	-	-	-	Pentatricopeptide	Pentatricopeptide repeat-containing protein At1g02150 OS=Arabidopsis thaliana GN=At1g02150 PE=2 SV=2
AT1G02160	AT1G02160.1,AT1G02160.2	526.90	243.58	332.00	69.82	61.01	AT1G02160	Cytochrome c oxidase-assembly factor COX23, mitochondrial, partial [Noccaea caerulescens];AEE27395.1 Cox19 family protein (CHCH motif) [Arabidopsis thaliana];Cox19 family protein (CHCH motif) [Arabidopsis thaliana] &gt	GO:0005739;GO:0008150;GO:0003674	mitochondrion;biological_process;molecular_function	K18185	COX23	http://www.genome.jp/dbget-bin/www_bget?ko:K18185	-	-	-	-	-
AT1G02170	AT1G02170.1	1451.00	1167.56	773.00	33.91	29.64	AT1G02170	OAP14384.1 MCP1b [Arabidopsis thaliana];AAP44514.1 metacaspase 1 [Arabidopsis thaliana] &gt; Short=AtMCP1b; AltName: Full=Metacaspase 1b;AAP84706.1 metacaspase 1 [Arabidopsis thaliana] &gt;metacaspase 1 [Arabidopsis thaliana] &gt; Short=AtMC1; AltName: Full=Protein LSD ONE LIKE 3 &gt;Q7XJE6.1 RecName: Full=Metacaspase-1;AEE27396.1 metacaspase 1 [Arabidopsis thaliana] &gt	GO:0008233;GO:0006508;GO:0004198;GO:0005515;GO:0016787;GO:0008234;GO:0006952;GO:0043068;GO:0004197	peptidase activity;proteolysis;calcium-dependent cysteine-type endopeptidase activity;protein binding;hydrolase activity;cysteine-type peptidase activity;defense response;positive regulation of programmed cell death;cysteine-type endopeptidase activity	-	-	-	-	-	KOG1546(DO)(Metacaspase involved in regulation of apoptosis)	Metacaspase-1	Metacaspase-1 OS=Arabidopsis thaliana GN=AMC1 PE=1 SV=1
AT1G02180	AT1G02180.1	922.00	638.56	97.00	7.78	6.80	AT1G02180	BAC42294.1 unknown protein [Arabidopsis thaliana] &gt;ferredoxin-like protein [Arabidopsis thaliana] &gt;OAP18311.1 hypothetical protein AXX17_AT1G01300 [Arabidopsis thaliana];AEE27397.1 ferredoxin-like protein [Arabidopsis thaliana] &gt	GO:0008150;GO:0003674;GO:0016020;GO:0016021	biological_process;molecular_function;membrane;integral component of membrane	-	-	-	-	-	-	-	-
AT1G02190	AT1G02190.1,AT1G02190.2	2195.00	1911.56	9.00	0.24	0.21	AT1G02190	AEE27399.1 Fatty acid hydroxylase superfamily [Arabidopsis thaliana];Fatty acid hydroxylase superfamily [Arabidopsis thaliana] &gt;AEE27398.1 Fatty acid hydroxylase superfamily [Arabidopsis thaliana] &gt;OAP14488.1 hypothetical protein AXX17_AT1G01310 [Arabidopsis thaliana];F4HVX7.1 RecName: Full=Protein CER1-like 1 &gt	GO:0003824;GO:0005506;GO:0016021;GO:0055114;GO:0016491;GO:0016020;GO:0006633	catalytic activity;iron ion binding;integral component of membrane;oxidation-reduction process;oxidoreductase activity;membrane;fatty acid biosynthetic process	K15404	K15404,CER1	http://www.genome.jp/dbget-bin/www_bget?ko:K15404	Cutin, suberine and wax biosynthesis	ko00073	-	Protein	Protein CER1-like 1 OS=Arabidopsis thaliana GN=At1g02190 PE=2 SV=1
AT1G02205	AT1G02205.1,AT1G02205.2,AT1G02205.3,AT1G02205.4,AT1G02205.5	2397.15	2113.72	1164.00	28.21	24.65	AT1G02205	AEE27402.1 Fatty acid hydroxylase superfamily [Arabidopsis thaliana];AEE27400.1 Fatty acid hydroxylase superfamily [Arabidopsis thaliana];OAP17507.1 CER22 [Arabidopsis thaliana];F4HVY0.1 RecName: Full=Protein ECERIFERUM 1 &gt;AEE27401.1 Fatty acid hydroxylase superfamily [Arabidopsis thaliana] &gt;Fatty acid hydroxylase superfamily [Arabidopsis thaliana] &gt;ANM58087.1 Fatty acid hydroxylase supe…	GO:0009414;GO:0046185;GO:0005783;GO:0010025;GO:0016021;GO:0005506;GO:0006629;GO:0055114;GO:0071771;GO:0043447;GO:0016491;GO:0016020;GO:0042742;GO:0050832;GO:0006633;GO:0005789;GO:0042335	response to water deprivation;aldehyde catabolic process;endoplasmic reticulum;wax biosynthetic process;integral component of membrane;iron ion binding;lipid metabolic process;oxidation-reduction process;aldehyde decarbonylase activity;alkane biosynthetic process;oxidoreductase activity;membrane;defense response to bacterium;defense response to fungus;fatty acid biosynthetic process;endoplasmic r…	K15404	K15404,CER1	http://www.genome.jp/dbget-bin/www_bget?ko:K15404	Cutin, suberine and wax biosynthesis	ko00073	-	Protein	Protein ECERIFERUM 1 OS=Arabidopsis thaliana GN=CER1 PE=1 SV=1
AT1G02210	AT1G02210.1	264.00	18.81	0.00	0.00	0.00	AT1G02210	AEE27403.1 NAC (No Apical Meristem) domain transcriptional regulator superfamily protein [Arabidopsis thaliana];ABK32168.1 At1g02210 [Arabidopsis thaliana] &gt;NAC (No Apical Meristem) domain transcriptional regulator superfamily protein [Arabidopsis thaliana] &gt	GO:0005886;GO:0007275;GO:0005634;GO:0003700;GO:0006351;GO:0006355;GO:0003677;GO:0010089	plasma membrane;multicellular organism development;nucleus;transcription factor activity, sequence-specific DNA binding;transcription, DNA-templated;regulation of transcription, DNA-templated;DNA binding;xylem development	-	-	-	-	-	-	NAC	NAC domain-containing protein 4 OS=Arabidopsis thaliana GN=NAC004 PE=2 SV=2
AT1G02220	AT1G02220.1	1590.00	1306.56	44.00	1.73	1.51	AT1G02220	Q5PP28.1 RecName: Full=NAC domain-containing protein 3;AAY25475.1 At1g02220 [Arabidopsis thaliana] &gt;AAV84490.1 At1g02220 [Arabidopsis thaliana] &gt;NAC domain containing protein 3 [Arabidopsis thaliana] &gt;AEE27404.1 NAC domain containing protein 3 [Arabidopsis thaliana] &gt;OAP15710.1 NAC003 [Arabidopsis thaliana]; Short=ANAC003 &gt;BAH30261.1 hypothetical protein, partial [Arabidopsis thali…	GO:0005634;GO:0007275;GO:0044212;GO:0006355;GO:0003677;GO:0003700;GO:0006351	nucleus;multicellular organism development;transcription regulatory region DNA binding;regulation of transcription, DNA-templated;DNA binding;transcription factor activity, sequence-specific DNA binding;transcription, DNA-templated	-	-	-	-	-	-	NAC	NAC domain-containing protein 3 OS=Arabidopsis thaliana GN=NAC003 PE=2 SV=1
AT1G02230	AT1G02230.1	1436.00	1152.56	23.00	1.02	0.89	AT1G02230	OAP18730.1 NAC004 [Arabidopsis thaliana];NAC domain containing protein 4 [Arabidopsis thaliana] &gt;O81913.2 RecName: Full=NAC domain-containing protein 4; Short=ANAC004 &gt;AEE27405.1 NAC domain containing protein 4 [Arabidopsis thaliana] &gt;BAH30262.1 hypothetical protein, partial [Arabidopsis thaliana] &gt	GO:0005886;GO:0005634;GO:0007275;GO:0010089;GO:0006355;GO:0003677;GO:0006351;GO:0003700	plasma membrane;nucleus;multicellular organism development;xylem development;regulation of transcription, DNA-templated;DNA binding;transcription, DNA-templated;transcription factor activity, sequence-specific DNA binding	-	-	-	-	-	-	NAC	NAC domain-containing protein 4 OS=Arabidopsis thaliana GN=NAC004 PE=2 SV=2
AT1G02250	AT1G02250.1	1180.00	896.56	0.00	0.00	0.00	AT1G02250	AEE27406.1 NAC domain containing protein 5 [Arabidopsis thaliana] &gt;BAH30263.1 hypothetical protein, partial [Arabidopsis thaliana] &gt; Short=ANAC005 &gt;O81914.2 RecName: Full=NAC domain-containing protein 5;NAC domain containing protein 5 [Arabidopsis thaliana] &gt;OAP13599.1 NAC005 [Arabidopsis thaliana]	GO:0003677;GO:0006355;GO:0006351;GO:0003700;GO:0010089;GO:0007275;GO:0005634;GO:0005886	DNA binding;regulation of transcription, DNA-templated;transcription, DNA-templated;transcription factor activity, sequence-specific DNA binding;xylem development;multicellular organism development;nucleus;plasma membrane	-	-	-	-	-	-	NAC	NAC domain-containing protein 5 OS=Arabidopsis thaliana GN=NAC005 PE=2 SV=2
AT1G02260	AT1G02260.1,AT1G02260.2,novel.131.2	2531.58	2248.15	672.00	15.31	13.38	AT1G02260	AAY56454.1 At1g02260 [Arabidopsis thaliana] &gt;Divalent ion symporter [Arabidopsis thaliana] &gt;OAP16608.1 hypothetical protein AXX17_AT1G01370 [Arabidopsis thaliana] &gt;AAC24385.1 Hypothetical protein [Arabidopsis thaliana] &gt;AEE27407.1 Divalent ion symporter [Arabidopsis thaliana] &gt;ANM58199.1 Divalent ion symporter [Arabidopsis thaliana];NP_001320653.1 Divalent ion symporter [Arabidopsi…	GO:0016021;GO:0055085;GO:0005215;GO:0016020;GO:0098656	integral component of membrane;transmembrane transport;transporter activity;membrane;anion transmembrane transport	-	-	-	-	-	-	Putative	Putative transporter arsB OS=Dictyostelium discoideum GN=arsB PE=2 SV=1
AT1G02270	AT1G02270.1,AT1G02270.2	1737.00	1453.56	672.00	23.68	20.69	AT1G02270	Calcium-binding endonuclease/exonuclease/phosphatase family [Arabidopsis thaliana] &gt;OAP11797.1 hypothetical protein AXX17_AT1G01380 [Arabidopsis thaliana];AAK96608.1 At1g02270/T6A9_9 [Arabidopsis thaliana] &gt;O81916.2 RecName: Full=Uncharacterized calcium-binding protein At1g02270 &gt;AEE27408.1 Calcium-binding endonuclease/exonuclease/phosphatase family [Arabidopsis thaliana] &gt;AAL36066.1 …	GO:0016020;GO:0005509;GO:0004527;GO:0005634;GO:0046872;GO:0003824;GO:0016021;GO:0004519;GO:0009409	membrane;calcium ion binding;exonuclease activity;nucleus;metal ion binding;catalytic activity;integral component of membrane;endonuclease activity;response to cold	-	-	-	-	-	-	Uncharacterized	Uncharacterized calcium-binding protein At1g02270 OS=Arabidopsis thaliana GN=At1g02270 PE=2 SV=2
AT1G02280	AT1G02280.1,AT1G02280.2	1206.63	923.19	1544.00	85.67	74.87	AT1G02280	CAC17698.1 atToc33 protein (chloroplast) [Arabidopsis thaliana] &gt; AltName: Full=Plastid protein import 1 &gt;ABF74715.1 At1g02280 [Arabidopsis thaliana] &gt;OAP14786.1 TOC33 [Arabidopsis thaliana];translocon at the outer envelope membrane of chloroplasts 33 [Arabidopsis thaliana] &gt; Short=AtToc33;NP_001117215.1 translocon at the outer envelope membrane of chloroplasts 33 [Arabidopsis thalian…	GO:0000166;GO:0046872;GO:0006886;GO:0042802;GO:0005515;GO:0015031;GO:0045036;GO:0009536;GO:0042803;GO:0009707;GO:0006810;GO:0016020;GO:0005622;GO:0009941;GO:0005525;GO:0009527;GO:0005623;GO:0009507;GO:0015450;GO:0003924;GO:0016021;GO:0016787	nucleotide binding;metal ion binding;intracellular protein transport;identical protein binding;protein binding;protein transport;protein targeting to chloroplast;plastid;protein homodimerization activity;chloroplast outer membrane;transport;membrane;intracellular;chloroplast envelope;GTP binding;plastid outer membrane;cell;chloroplast;P-P-bond-hydrolysis-driven protein transmembrane transporter a…	-	-	-	-	-	-	Translocase	Translocase of chloroplast 33, chloroplastic OS=Arabidopsis thaliana GN=TOC33 PE=1 SV=1
AT1G02290	AT1G02290.1	1767.00	1483.56	281.00	9.70	8.48	AT1G02290	AAU05518.1 At1g02290 [Arabidopsis thaliana] &gt;hypothetical protein AT1G02290 [Arabidopsis thaliana] &gt;AEE27411.1 hypothetical protein AT1G02290 [Arabidopsis thaliana] &gt;BAD94249.1 hypothetical protein [Arabidopsis thaliana] &gt;OAP14702.1 hypothetical protein AXX17_AT1G01400 [Arabidopsis thaliana];AAT47797.1 At1g02290 [Arabidopsis thaliana] &gt	GO:0008150;GO:0005634;GO:0031011;GO:0003674	biological_process;nucleus;Ino80 complex;molecular_function	-	-	-	-	-	-	Nuclear	Nuclear factor related to kappa-B-binding protein OS=Xenopus tropicalis GN=nfrkb PE=2 SV=1
AT1G02300	AT1G02300.1,novel.135.2,novel.135.3	1422.00	1138.57	778.00	35.00	30.59	AT1G02300	AEE27412.1 Cysteine proteinases superfamily protein [Arabidopsis thaliana];Cysteine proteinases superfamily protein [Arabidopsis thaliana] &gt	GO:0005829;GO:0008233;GO:0051603;GO:0006508;GO:0050790;GO:0005615;GO:0004197;GO:0005764;GO:0008234;GO:0005576;GO:0005773	cytosol;peptidase activity;proteolysis involved in cellular protein catabolic process;proteolysis;regulation of catalytic activity;extracellular space;cysteine-type endopeptidase activity;lysosome;cysteine-type peptidase activity;extracellular region;vacuole	K01363	CTSB	http://www.genome.jp/dbget-bin/www_bget?ko:K01363	-	-	KOG1543(O)(Cysteine proteinase Cathepsin L)	Cathepsin	Cathepsin B-like protease 1 OS=Arabidopsis thaliana GN=CATHB1 PE=2 SV=1
AT1G02305	AT1G02305.1,novel.136.1	1407.00	1123.56	2747.00	125.24	109.44	AT1G02305	Cysteine proteinases superfamily protein [Arabidopsis thaliana] &gt;AAK63991.1 At1g02300/T6A9_10 [Arabidopsis thaliana] &gt;AAL16267.1 At1g02300/T6A9_10 [Arabidopsis thaliana] &gt;AAN72238.1 At1g02300/T6A9_10 [Arabidopsis thaliana] &gt;OAP17709.1 hypothetical protein AXX17_AT1G01430 [Arabidopsis thaliana];AEE27413.1 Cysteine proteinases superfamily protein [Arabidopsis thaliana] &gt	GO:0005829;GO:0051603;GO:0008233;GO:0050790;GO:0006508;GO:0005615;GO:0004197;GO:0005764;GO:0008234;GO:0005576;GO:0005773	cytosol;proteolysis involved in cellular protein catabolic process;peptidase activity;regulation of catalytic activity;proteolysis;extracellular space;cysteine-type endopeptidase activity;lysosome;cysteine-type peptidase activity;extracellular region;vacuole	K01363	CTSB	http://www.genome.jp/dbget-bin/www_bget?ko:K01363	-	-	KOG1543(O)(Cysteine proteinase Cathepsin L)	Cathepsin	Cathepsin B-like protease 2 OS=Arabidopsis thaliana GN=CATHB2 PE=2 SV=1
AT1G02310	AT1G02310.1,AT1G02310.2	1390.00	1106.56	13.00	0.60	0.53	AT1G02310	Glycosyl hydrolase superfamily protein [Arabidopsis thaliana] &gt;OAP18946.1 MAN1 [Arabidopsis thaliana] &gt;ANM59069.1 Glycosyl hydrolase superfamily protein [Arabidopsis thaliana]	GO:0016985;GO:0008152;GO:0005576;GO:0004553;GO:0016787;GO:0005975;GO:0046355;GO:0016798	mannan endo-1,4-beta-mannosidase activity;metabolic process;extracellular region;hydrolase activity, hydrolyzing O-glycosyl compounds;hydrolase activity;carbohydrate metabolic process;mannan catabolic process;hydrolase activity, acting on glycosyl bonds	K19355	MAN	http://www.genome.jp/dbget-bin/www_bget?ko:K19355	Fructose and mannose metabolism	ko00051	-	Mannan	Mannan endo-1,4-beta-mannosidase 1 OS=Arabidopsis thaliana GN=MAN1 PE=2 SV=1
AT1G02320	AT1G02320.1	147.00	0.00	0.00	0.00	0.00	AT1G02320	hypothetical protein AT1G02320 [Arabidopsis thaliana] &gt;AEE27415.1 hypothetical protein AT1G02320 [Arabidopsis thaliana]	GO:0003674;GO:0008150;GO:0005739	molecular_function;biological_process;mitochondrion	-	-	-	-	-	-	Putative	Putative expansin-A17 OS=Arabidopsis thaliana GN=EXPA17 PE=2 SV=1
AT1G02330	AT1G02330.1	1193.00	909.56	488.00	27.48	24.02	AT1G02330	OAP15942.1 hypothetical protein AXX17_AT1G01450 [Arabidopsis thaliana];AEE27416.1 integrator complex subunit-like protein [Arabidopsis thaliana] &gt;integrator complex subunit-like protein [Arabidopsis thaliana] &gt	GO:0005515;GO:0008150;GO:0080022;GO:0005634;GO:1904667;GO:0016607;GO:0003674;GO:0010099;GO:0055121	protein binding;biological_process;primary root development;nucleus;negative regulation of ubiquitin protein ligase activity;nuclear speck;molecular_function;regulation of photomorphogenesis;response to high fluence blue light stimulus by blue high-fluence system	-	-	-	-	-	-	Uncharacterized	Uncharacterized protein C9orf78 OS=Homo sapiens GN=C9orf78 PE=1 SV=1
AT1G02335	AT1G02335.1	990.00	706.56	29.00	2.10	1.84	AT1G02335	germin-like protein subfamily 2 member 2 precursor [Arabidopsis thaliana] &gt;AEE27417.1 germin-like protein subfamily 2 member 2 precursor [Arabidopsis thaliana];BAD44168.1 germin like protein [Arabidopsis thaliana] &gt; Flags: Precursor &gt;AAG00885.1 Similar to germin proteins [Arabidopsis thaliana] &gt;Q9FZ27.1 RecName: Full=Germin-like protein subfamily 2 member 2	GO:2000280;GO:0033609;GO:0010497;GO:0046872;GO:0030145;GO:0045735;GO:0009506;GO:0046564;GO:0048046;GO:0005576;GO:0005618	regulation of root development;oxalate metabolic process;plasmodesmata-mediated intercellular transport;metal ion binding;manganese ion binding;nutrient reservoir activity;plasmodesma;oxalate decarboxylase activity;apoplast;extracellular region;cell wall	-	-	-	-	-	-	Germin-like	Germin-like protein subfamily 2 member 2 OS=Arabidopsis thaliana GN=At1g02335 PE=2 SV=1
AT1G02340	AT1G02340.1,AT1G02340.2	1391.00	1107.56	10.00	0.46	0.40	AT1G02340	AltName: Full=Protein LONG HYPOCOTYL IN FAR-RED 1;AEE27418.1 basic helix-loop-helix (bHLH) DNA-binding superfamily protein [Arabidopsis thaliana]; AltName: Full=Transcription factor EN 68; Short=AtbHLH26; AltName: Full=Reduced sensitivity to far-red light;basic helix-loop-helix (bHLH) DNA-binding superfamily protein [Arabidopsis thaliana] &gt;AAG45733.1 reduced phytochrome signaling 1 [Arabidopsi…	GO:0010218;GO:0006355;GO:0003677;GO:0003700;GO:0006351;GO:0003712;GO:0046983;GO:0009785;GO:0009738;GO:0005515;GO:0005829;GO:0009585;GO:0005634;GO:0007165;GO:0009642;GO:0010017	response to far red light;regulation of transcription, DNA-templated;DNA binding;transcription factor activity, sequence-specific DNA binding;transcription, DNA-templated;transcription cofactor activity;protein dimerization activity;blue light signaling pathway;abscisic acid-activated signaling pathway;protein binding;cytosol;red, far-red light phototransduction;nucleus;signal transduction;respon…	-	-	-	-	-	-	Transcription	Transcription factor HFR1 OS=Arabidopsis thaliana GN=HFR1 PE=1 SV=1
AT1G02350	AT1G02350.1,novel.144.1,novel.144.2	1199.40	915.97	61.00	3.41	2.98	AT1G02350	AEE27419.1 protoporphyrinogen oxidase-like protein [Arabidopsis thaliana];protoporphyrinogen oxidase-like protein [Arabidopsis thaliana] &gt	GO:0003674;GO:0005739	molecular_function;mitochondrion	-	-	-	-	-	-	-	-
AT1G02360	AT1G02360.1,AT1G02360.2,AT1G02360.3	1118.00	834.56	54.00	3.31	2.90	AT1G02360	Chitinase family protein [Arabidopsis thaliana] &gt;ANM61189.1 Chitinase family protein [Arabidopsis thaliana]	GO:0050832;GO:0005576;GO:0006032;GO:0016998;GO:0004568;GO:0005975	defense response to fungus;extracellular region;chitin catabolic process;cell wall macromolecule catabolic process;chitinase activity;carbohydrate metabolic process	-	-	-	-	-	KOG4742(R)(Predicted chitinase)	Chitinase	Chitinase 10 OS=Oryza sativa subsp. japonica GN=Cht10 PE=2 SV=1
AT1G02370	AT1G02370.1	1986.00	1702.56	280.00	8.42	7.36	AT1G02370	AAG00888.1 Hypothetical protein [Arabidopsis thaliana] &gt;OAP12121.1 hypothetical protein AXX17_AT1G01510 [Arabidopsis thaliana];Tetratricopeptide repeat (TPR)-like superfamily protein [Arabidopsis thaliana] &gt; Flags: Precursor &gt;Q9FZ24.1 RecName: Full=Pentatricopeptide repeat-containing protein At1g02370, mitochondrial;AEE27421.1 Tetratricopeptide repeat (TPR)-like superfamily protein [Arab…	GO:0003674;GO:0008150;GO:0005739	molecular_function;biological_process;mitochondrion	-	-	-	-	-	-	Pentatricopeptide	Pentatricopeptide repeat-containing protein At1g02370, mitochondrial OS=Arabidopsis thaliana GN=At1g02370 PE=2 SV=1
AT1G02380	AT1G02380.1	1317.00	1033.56	31.00	1.54	1.34	AT1G02380	AEE27422.1 transmembrane protein [Arabidopsis thaliana];transmembrane protein [Arabidopsis thaliana] &gt;AAG00889.1 Hypothetical protein [Arabidopsis thaliana] &gt	GO:0008150;GO:0005634;GO:0003674;GO:0016020;GO:0016021	biological_process;nucleus;molecular_function;membrane;integral component of membrane	-	-	-	-	-	-	-	-
AT1G02390	AT1G02390.1	2074.00	1790.56	46.00	1.32	1.15	AT1G02390	AAG00890.1 Unknown protein [Arabidopsis thaliana] &gt;glycerol-3-phosphate acyltransferase 2 [Arabidopsis thaliana] &gt;AAM19855.1 At1g02390/T6A9_17 [Arabidopsis thaliana] &gt; Short=AtGPAT2 &gt;AEE27423.1 glycerol-3-phosphate acyltransferase 2 [Arabidopsis thaliana] &gt;AAL31892.1 At1g02390/T6A9_17 [Arabidopsis thaliana] &gt;Q9FZ22.1 RecName: Full=Probable glycerol-3-phosphate acyltransferase 2;…	GO:0016024;GO:0016020;GO:0004366;GO:0016740;GO:0010143;GO:0008152;GO:0016746;GO:0016791;GO:0090447;GO:0016021;GO:0005739;GO:0016311;GO:0008654;GO:0006629	CDP-diacylglycerol biosynthetic process;membrane;glycerol-3-phosphate O-acyltransferase activity;transferase activity;cutin biosynthetic process;metabolic process;transferase activity, transferring acyl groups;phosphatase activity;glycerol-3-phosphate 2-O-acyltransferase activity;integral component of membrane;mitochondrion;dephosphorylation;phospholipid biosynthetic process;lipid metabolic proce…	K13508	GPAT	http://www.genome.jp/dbget-bin/www_bget?ko:K13508	Glycerolipid metabolism;Glycerophospholipid metabolism	ko00561,ko00564	-	Probable	Probable glycerol-3-phosphate acyltransferase 2 OS=Arabidopsis thaliana GN=GPAT2 PE=2 SV=1
AT1G02400	AT1G02400.1,AT1G02400.2	1418.98	1135.55	54.00	2.44	2.13	AT1G02400	AAG00891.1 Unknown protein [Arabidopsis thaliana] &gt;AAW56770.1 gibberellin 2-oxidase [Arabidopsis thaliana] &gt; AltName: Full=Gibberellin 2-oxidase 6 &gt;gibberellin 2-oxidase 6 [Arabidopsis thaliana] &gt;AEE27425.1 gibberellin 2-oxidase 6 [Arabidopsis thaliana];AAT42378.1 At1g02400 [Arabidopsis thaliana] &gt;Q9FZ21.1 RecName: Full=Gibberellin 2-beta-dioxygenase 6; AltName: Full=Gibberellin 2-…	GO:0009686;GO:0046872;GO:0016491;GO:0005737;GO:0055114;GO:0051213;GO:0009639;GO:0045487;GO:0052635;GO:0052634;GO:0045543	gibberellin biosynthetic process;metal ion binding;oxidoreductase activity;cytoplasm;oxidation-reduction process;dioxygenase activity;response to red or far red light;gibberellin catabolic process;C-20 gibberellin 2-beta-dioxygenase activity;C-19 gibberellin 2-beta-dioxygenase activity;gibberellin 2-beta-dioxygenase activity	K04125	E1.14.11.13	http://www.genome.jp/dbget-bin/www_bget?ko:K04125	Diterpenoid biosynthesis	ko00904	-	Gibberellin	Gibberellin 2-beta-dioxygenase 6 OS=Arabidopsis thaliana GN=GA2OX6 PE=2 SV=1
AT1G02405	AT1G02405.1	754.00	470.57	8.00	0.87	0.76	AT1G02405	OAP15097.1 hypothetical protein AXX17_AT1G01560 [Arabidopsis thaliana];BAD94170.1 putative protein [Arabidopsis thaliana] &gt;AAS49084.1 At1g02405 [Arabidopsis thaliana] &gt;proline-rich family protein [Arabidopsis thaliana] &gt;AEE27426.1 proline-rich family protein [Arabidopsis thaliana] &gt	GO:0016021;GO:0005739;GO:0003674;GO:0016020;GO:0005886;GO:0031225;GO:0008150	integral component of membrane;mitochondrion;molecular_function;membrane;plasma membrane;anchored component of membrane;biological_process	-	-	-	-	-	-	-	-
AT1G02410	AT1G02410.1,AT1G02410.2,AT1G02410.3	1279.38	995.94	418.00	21.50	18.79	AT1G02410	BAC43281.1 unknown protein [Arabidopsis thaliana] &gt;NP_001321510.1 cytochrome c oxidase assembly protein CtaG / Cox11 family [Arabidopsis thaliana] &gt; Flags: Precursor &gt;ANM59120.1 cytochrome c oxidase assembly protein CtaG / Cox11 family [Arabidopsis thaliana] &gt;ANM59121.1 cytochrome c oxidase assembly protein CtaG / Cox11 family [Arabidopsis thaliana];cytochrome c oxidase assembly prote…	GO:0009507;GO:0005507;GO:1904960;GO:0043621;GO:0005743;GO:0005739;GO:0008535;GO:0016021;GO:0032592;GO:0009846;GO:0009060;GO:0008150;GO:0010101;GO:0016020	chloroplast;copper ion binding;positive regulation of cytochrome-c oxidase activity;protein self-association;mitochondrial inner membrane;mitochondrion;respiratory chain complex IV assembly;integral component of membrane;integral component of mitochondrial membrane;pollen germination;aerobic respiration;biological_process;post-embryonic root morphogenesis;membrane	K02258	COX11	http://www.genome.jp/dbget-bin/www_bget?ko:K02258	Oxidative phosphorylation	ko00190	KOG2540(O)(Cytochrome oxidase assembly factor COX11)	Cytochrome	Cytochrome c oxidase assembly protein COX11, mitochondrial OS=Arabidopsis thaliana GN=COX11 PE=2 SV=1
AT1G02420	AT1G02420.1	1520.00	1236.56	39.90	1.65	1.44	AT1G02420	Q9FZ19.2 RecName: Full=Putative pentatricopeptide repeat-containing protein At1g02420 &gt;OAP17504.1 hypothetical protein AXX17_AT1G01580 [Arabidopsis thaliana];Pentatricopeptide repeat (PPR) superfamily protein [Arabidopsis thaliana] &gt;AEE27428.1 Pentatricopeptide repeat (PPR) superfamily protein [Arabidopsis thaliana] &gt	GO:0008150;GO:0003674;GO:0005739	biological_process;molecular_function;mitochondrion	-	-	-	-	-	-	Putative	Putative pentatricopeptide repeat-containing protein At1g02420 OS=Arabidopsis thaliana GN=At1g02420 PE=3 SV=2
AT1G02430	AT1G02430.1,AT1G02430.2	968.00	684.56	5.00	0.37	0.33	AT1G02430	ADP-ribosylation factor D1B [Arabidopsis thaliana] &gt;AEE27429.1 ADP-ribosylation factor D1B [Arabidopsis thaliana]	GO:0005794;GO:0005622;GO:0007264;GO:0000166;GO:0005525	Golgi apparatus;intracellular;small GTPase mediated signal transduction;nucleotide binding;GTP binding	K07977	ARF	http://www.genome.jp/dbget-bin/www_bget?ko:K07977	-	-	KOG0071(U)(GTP-binding ADP-ribosylation factor Arf6 (dArf3))	ADP-ribosylation	ADP-ribosylation factor 1 OS=Arabidopsis thaliana GN=ARF1 PE=1 SV=2
AT1G02440	AT1G02440.1,AT1G02440.2	659.19	375.76	10.00	1.36	1.19	AT1G02440	ADP-ribosylation factor D1A [Arabidopsis thaliana] &gt;ANM60763.1 ADP-ribosylation factor D1A [Arabidopsis thaliana];AEE27430.1 ADP-ribosylation factor D1A [Arabidopsis thaliana]	GO:0005525;GO:0007264;GO:0005622;GO:0005794;GO:0000166	GTP binding;small GTPase mediated signal transduction;intracellular;Golgi apparatus;nucleotide binding	K07977	ARF	http://www.genome.jp/dbget-bin/www_bget?ko:K07977	-	-	KOG0070(U)(GTP-binding ADP-ribosylation factor Arf1)	Putative;ADP-ribosylation	Putative pentatricopeptide repeat-containing protein At1g02420 OS=Arabidopsis thaliana GN=At1g02420 PE=3 SV=2;ADP-ribosylation factor 1 OS=Arabidopsis thaliana GN=ARF1 PE=1 SV=2
AT1G02450	AT1G02450.1	623.00	339.57	45.00	6.79	5.93	AT1G02450	AAO39890.1 At1g02450 [Arabidopsis thaliana] &gt;CAC19844.1 NIMIN-1 protein [Arabidopsis thaliana] &gt;AEE27431.1 NIM1-interacting 1 [Arabidopsis thaliana] &gt;NIM1-interacting 1 [Arabidopsis thaliana] &gt; Short=Protein NIMIN-1 &gt;BAC43719.1 unknown protein [Arabidopsis thaliana] &gt;Q9FNZ5.1 RecName: Full=Protein NIM1-INTERACTING 1;OAP16010.1 NIMIN1 [Arabidopsis thaliana]	GO:0010112;GO:0005515;GO:0005634;GO:0042742;GO:0045892	regulation of systemic acquired resistance;protein binding;nucleus;defense response to bacterium;negative regulation of transcription, DNA-templated	-	-	-	-	-	-	Protein	Protein NIM1-INTERACTING 1 OS=Arabidopsis thaliana GN=NIMIN-1 PE=1 SV=1
AT1G02460	AT1G02460.1	2079.00	1795.56	230.00	6.56	5.73	AT1G02460	AAG10640.1 Putative polygalacturonase [Arabidopsis thaliana] &gt;OAP13020.1 hypothetical protein AXX17_AT1G01620 [Arabidopsis thaliana];AEE27432.1 Pectin lyase-like superfamily protein [Arabidopsis thaliana] &gt;AAY56453.1 At1g02460 [Arabidopsis thaliana] &gt;Pectin lyase-like superfamily protein [Arabidopsis thaliana] &gt	GO:0016829;GO:0008152;GO:0005576;GO:0004650;GO:0016787;GO:0071555;GO:0005975;GO:0016798	lyase activity;metabolic process;extracellular region;polygalacturonase activity;hydrolase activity;cell wall organization;carbohydrate metabolic process;hydrolase activity, acting on glycosyl bonds	-	-	-	-	-	-	Polygalacturonase	Polygalacturonase At1g48100 OS=Arabidopsis thaliana GN=At1g48100 PE=2 SV=1
AT1G02470	AT1G02470.1,AT1G02470.2	962.00	678.56	176.00	13.29	11.61	AT1G02470	AEE27433.1 Polyketide cyclase/dehydrase and lipid transport superfamily protein [Arabidopsis thaliana] &gt;AEE27434.2 Polyketide cyclase/dehydrase and lipid transport superfamily protein [Arabidopsis thaliana];OAP18074.1 hypothetical protein AXX17_AT1G01630 [Arabidopsis thaliana];Polyketide cyclase/dehydrase and lipid transport superfamily protein [Arabidopsis thaliana] &gt	GO:0003674;GO:0008150;GO:0009507	molecular_function;biological_process;chloroplast	-	-	-	-	-	-	-	-
AT1G02475	AT1G02475.1	1091.00	807.56	849.00	53.85	47.06	AT1G02475	AEE27435.1 Polyketide cyclase/dehydrase and lipid transport superfamily protein [Arabidopsis thaliana];BAD43855.1 unknown protein [Arabidopsis thaliana] &gt;AAL34214.1 unknown protein [Arabidopsis thaliana] &gt;AAK44107.1 unknown protein [Arabidopsis thaliana] &gt;Polyketide cyclase/dehydrase and lipid transport superfamily protein [Arabidopsis thaliana] &gt	GO:0003674;GO:0008150;GO:0005634	molecular_function;biological_process;nucleus	-	-	-	-	-	-	-	-
AT1G02490	AT1G02490.1	298.00	36.97	1.00	1.39	1.21	AT1G02490	hypothetical protein AT1G02490 [Arabidopsis thaliana] &gt;AEE27436.1 hypothetical protein AT1G02490 [Arabidopsis thaliana]	GO:0005575;GO:0008150;GO:0003674	cellular_component;biological_process;molecular_function	-	-	-	-	-	-	-	-
AT1G02500	AT1G02500.1,AT1G02500.2	1681.69	1398.26	9961.00	364.93	318.89	AT1G02500	OAP16878.1 SAM1 [Arabidopsis thaliana];AAL16209.1 At1g02500/T14P4_22 [Arabidopsis thaliana] &gt;AEE27438.1 S-adenosylmethionine synthetase 1 [Arabidopsis thaliana] &gt;AAM12954.1 S-adenosylmethionine synthetase [Arabidopsis thaliana] &gt;AAM65240.1 s-adenosylmethionine synthetase [Arabidopsis thaliana] &gt; Short=MAT 1 &gt;P23686.2 RecName: Full=S-adenosylmethionine synthase 1;S-adenosylmethionin…	GO:0004478;GO:0005886;GO:0016740;GO:0005737;GO:0016020;GO:0000166;GO:0046872;GO:0009651;GO:0006556;GO:0005515;GO:0009693;GO:0005524;GO:0005829;GO:0071281;GO:0005618;GO:0046686;GO:0006730	methionine adenosyltransferase activity;plasma membrane;transferase activity;cytoplasm;membrane;nucleotide binding;metal ion binding;response to salt stress;S-adenosylmethionine biosynthetic process;protein binding;ethylene biosynthetic process;ATP binding;cytosol;cellular response to iron ion;cell wall;response to cadmium ion;one-carbon metabolic process	K00789	metK	http://www.genome.jp/dbget-bin/www_bget?ko:K00789	Cysteine and methionine metabolism;Biosynthesis of amino acids	ko00270,ko01230	KOG1506(H)(S-adenosylmethionine synthetase)	S-adenosylmethionine	S-adenosylmethionine synthase 1 OS=Arabidopsis thaliana GN=SAM1 PE=1 SV=2
AT1G02510	AT1G02510.1	1086.00	802.56	0.00	0.00	0.00	AT1G02510	AEE27439.1 Outward rectifying potassium channel protein [Arabidopsis thaliana] &gt; AltName: Full=Outward-rectifying potassium channel 4;Outward rectifying potassium channel protein [Arabidopsis thaliana] &gt; Short=AtTPK4; Short=AtKCO4 &gt;OAP13881.1 TPK4 [Arabidopsis thaliana];AAP82009.1 two-pore potassium channel 4 [Arabidopsis thaliana] &gt;Q9FWX6.2 RecName: Full=Two-pore potassium channel 4	GO:0005267;GO:0016021;GO:0015271;GO:0071805;GO:0006813;GO:0009705;GO:0005886;GO:0006810;GO:0016020;GO:0006811	potassium channel activity;integral component of membrane;outward rectifier potassium channel activity;potassium ion transmembrane transport;potassium ion transport;plant-type vacuole membrane;plasma membrane;transport;membrane;ion transport	K05389	KCNKF	http://www.genome.jp/dbget-bin/www_bget?ko:K05389	-	-	KOG1418(P)(Tandem pore domain K+ channel)	Two-pore	Two-pore potassium channel 4 OS=Arabidopsis thaliana GN=TPK4 PE=2 SV=2
AT1G02520	AT1G02520.1,AT1G02520.2,AT1G02520.3	4235.51	3952.08	258.00	3.34	2.92	AT1G02520	NP_001322407.1 P-glycoprotein 11 [Arabidopsis thaliana] &gt;ANM60099.1 P-glycoprotein 11 [Arabidopsis thaliana]; AltName: Full=Multidrug resistance protein 8;OAP18727.1 PGP11 [Arabidopsis thaliana] &gt;P-glycoprotein 11 [Arabidopsis thaliana] &gt;Q9FWX7.1 RecName: Full=ABC transporter B family member 11;ANM60098.1 P-glycoprotein 11 [Arabidopsis thaliana] &gt; Short=AtABCB11;AAG10628.1 Putative AB…	GO:0000166;GO:0005634;GO:0016887;GO:0005524;GO:0006810;GO:0005886;GO:0016020;GO:0010329;GO:0055085;GO:0009506;GO:0042626;GO:0010540;GO:0016021	nucleotide binding;nucleus;ATPase activity;ATP binding;transport;plasma membrane;membrane;auxin efflux transmembrane transporter activity;transmembrane transport;plasmodesma;ATPase activity, coupled to transmembrane movement of substances;basipetal auxin transport;integral component of membrane	K05658	ABCB1	http://www.genome.jp/dbget-bin/www_bget?ko:K05658	ABC transporters	ko02010	KOG0055(Q)(Multidrug/pheromone exporter, ABC superfamily)	ABC	ABC transporter B family member 11 OS=Arabidopsis thaliana GN=ABCB11 PE=2 SV=1
AT1G02530	AT1G02530.1,AT1G02530.2	4114.00	3830.56	12.00	0.16	0.14	AT1G02530	Q9FWX8.2 RecName: Full=ABC transporter B family member 12; Short=AtABCB12;AEE27441.1 P-glycoprotein 12 [Arabidopsis thaliana] &gt; Short=ABC transporter ABCB.12; AltName: Full=Multidrug resistance protein 16;P-glycoprotein 12 [Arabidopsis thaliana] &gt;OAP15706.1 PGP12 [Arabidopsis thaliana];ANM58307.1 P-glycoprotein 12 [Arabidopsis thaliana]; AltName: Full=P-glycoprotein 12 &gt	GO:0055085;GO:0009506;GO:0010540;GO:0016021;GO:0042626;GO:0016887;GO:0005524;GO:0000166;GO:0005634;GO:0016020;GO:0010329;GO:0005886;GO:0006810	transmembrane transport;plasmodesma;basipetal auxin transport;integral component of membrane;ATPase activity, coupled to transmembrane movement of substances;ATPase activity;ATP binding;nucleotide binding;nucleus;membrane;auxin efflux transmembrane transporter activity;plasma membrane;transport	K05658	ABCB1	http://www.genome.jp/dbget-bin/www_bget?ko:K05658	ABC transporters	ko02010	KOG0055(Q)(Multidrug/pheromone exporter, ABC superfamily)	ABC	ABC transporter B family member 12 OS=Arabidopsis thaliana GN=ABCB12 PE=2 SV=2
AT1G02540	AT1G02540.1	873.00	589.57	0.00	0.00	0.00	AT1G02540	AEE27442.1 hypothetical protein AT1G02540 [Arabidopsis thaliana] &gt;OAP13375.1 hypothetical protein AXX17_AT1G01700 [Arabidopsis thaliana];hypothetical protein AT1G02540 [Arabidopsis thaliana] &gt;AAG10629.1 Hypothetical protein [Arabidopsis thaliana] &gt	GO:0005737;GO:0003674;GO:0005634;GO:0008150;GO:0006351;GO:0003677;GO:0006355	cytoplasm;molecular_function;nucleus;biological_process;transcription, DNA-templated;DNA binding;regulation of transcription, DNA-templated	-	-	-	-	-	-	-	-
AT1G02550	AT1G02550.1	729.00	445.57	0.00	0.00	0.00	AT1G02550	AEE27443.1 Plant invertase/pectin methylesterase inhibitor superfamily protein [Arabidopsis thaliana] &gt;OAP16389.1 hypothetical protein AXX17_AT1G01710 [Arabidopsis thaliana];AAY78601.1 invertase [Arabidopsis thaliana] &gt;Plant invertase/pectin methylesterase inhibitor superfamily protein [Arabidopsis thaliana] &gt	GO:0009507;GO:0071944;GO:0004857;GO:0030599;GO:0043086;GO:0005737;GO:0046910	chloroplast;cell periphery;enzyme inhibitor activity;pectinesterase activity;negative regulation of catalytic activity;cytoplasm;pectinesterase inhibitor activity	-	-	-	-	-	-	-	-
AT1G02560	AT1G02560.1	1479.00	1195.56	8024.00	343.80	300.43	AT1G02560	AltName: Full=Endopeptidase ClpP5;nuclear encoded CLP protease 5 [Arabidopsis thaliana] &gt;CAB43488.1 ATP-dependent Clp protease subunit ClpP [Arabidopsis thaliana] &gt; Flags: Precursor &gt;OAP19426.1 NCLPP5 [Arabidopsis thaliana];AEE27444.1 nuclear encoded CLP protease 5 [Arabidopsis thaliana] &gt;BAA82065.1 nClpP1 [Arabidopsis thaliana] &gt;ABD65590.1 At1g02560 [Arabidopsis thaliana] &gt; Alt…	GO:0016787;GO:0004252;GO:0009534;GO:0009941;GO:0009507;GO:0009532;GO:0008233;GO:0009840;GO:0006508;GO:0009536;GO:0009579;GO:0009570;GO:0008236	hydrolase activity;serine-type endopeptidase activity;chloroplast thylakoid;chloroplast envelope;chloroplast;plastid stroma;peptidase activity;chloroplastic endopeptidase Clp complex;proteolysis;plastid;thylakoid;chloroplast stroma;serine-type peptidase activity	K01358	clpP,CLPP	http://www.genome.jp/dbget-bin/www_bget?ko:K01358	-	-	KOG0840(O)(ATP-dependent Clp protease, proteolytic subunit)	ATP-dependent	ATP-dependent Clp protease proteolytic subunit 5, chloroplastic OS=Arabidopsis thaliana GN=CLPP5 PE=1 SV=1
AT1G02570	AT1G02570.1	1010.00	726.56	0.00	0.00	0.00	AT1G02570	transmembrane protein [Arabidopsis thaliana] &gt;OAP14287.1 hypothetical protein AXX17_AT1G01730 [Arabidopsis thaliana];AEE27445.1 transmembrane protein [Arabidopsis thaliana] &gt;ABE65388.1 unknown [Arabidopsis thaliana] &gt	GO:0003674;GO:0016020;GO:0008150;GO:0016021	molecular_function;membrane;biological_process;integral component of membrane	-	-	-	-	-	-	-	-
AT1G02575	AT1G02575.1	1047.00	763.56	0.00	0.00	0.00	AT1G02575	AEE27446.1 transmembrane protein [Arabidopsis thaliana];transmembrane protein [Arabidopsis thaliana] &gt	GO:0003674;GO:0016020;GO:0008150;GO:0016021;GO:0005739	molecular_function;membrane;biological_process;integral component of membrane;mitochondrion	-	-	-	-	-	-	-	-
AT1G02580	AT1G02580.1,AT1G02580.2	2341.00	2057.56	1.00	0.02	0.02	AT1G02580	AltName: Full=Protein SET DOMAIN GROUP 5 &gt; AltName: Full=Maternal embryogenesis control protein;ANM60695.1 SET domain-containing protein [Arabidopsis thaliana];O65312.1 RecName: Full=Histone-lysine N-methyltransferase MEDEA;AAG10636.1 SET domain protein of the Polycomb-group [Arabidopsis thaliana] &gt;AAD09103.1 fertilization-independent seed 1 protein [Arabidopsis thaliana] &gt; AltName: Full…	GO:0005515;GO:0031519;GO:0048317;GO:0032259;GO:2000014;GO:0005634;GO:0007275;GO:0045892;GO:0018024;GO:0016740;GO:0006351;GO:0003700;GO:0006355;GO:0043565;GO:0006349;GO:0008168;GO:0009646	protein binding;PcG protein complex;seed morphogenesis;methylation;regulation of endosperm development;nucleus;multicellular organism development;negative regulation of transcription, DNA-templated;histone-lysine N-methyltransferase activity;transferase activity;transcription, DNA-templated;transcription factor activity, sequence-specific DNA binding;regulation of transcription, DNA-templated;seq…	K11430	EZH2	http://www.genome.jp/dbget-bin/www_bget?ko:K11430	Lysine degradation	ko00310	KOG1079(K)(Transcriptional repressor EZH1)	Histone-lysine	Histone-lysine N-methyltransferase MEDEA OS=Arabidopsis thaliana GN=MEA PE=1 SV=1
AT1G02590	AT1G02590.1	270.00	21.55	0.00	0.00	0.00	AT1G02590	AEE27448.1 Aldehyde oxidase/xanthine dehydrogenase, molybdopterin binding protein [Arabidopsis thaliana];Aldehyde oxidase/xanthine dehydrogenase, molybdopterin binding protein [Arabidopsis thaliana] &gt	GO:0009851;GO:0003824;GO:0016614;GO:0005506;GO:0051536;GO:0009055;GO:0004854;GO:0004031;GO:0055114;GO:0050302;GO:0016491;GO:0050660;GO:0005737;GO:0019760;GO:0051537;GO:0009115;GO:0009688;GO:0005829;GO:0046872;GO:0018479;GO:0018488;GO:0005634	auxin biosynthetic process;catalytic activity;oxidoreductase activity, acting on CH-OH group of donors;iron ion binding;iron-sulfur cluster binding;electron carrier activity;xanthine dehydrogenase activity;aldehyde oxidase activity;oxidation-reduction process;indole-3-acetaldehyde oxidase activity;oxidoreductase activity;flavin adenine dinucleotide binding;cytoplasm;glucosinolate metabolic proces…	K09842	AAO3	http://www.genome.jp/dbget-bin/www_bget?ko:K09842	Carotenoid biosynthesis	ko00906	KOG0430(F)(Xanthine dehydrogenase)	Benzaldehyde	Benzaldehyde dehydrogenase (NAD(+)) OS=Arabidopsis thaliana GN=AAO4 PE=1 SV=2
AT1G02610	AT1G02610.1,AT1G02610.2,AT1G02610.3	1141.56	858.13	191.00	11.40	9.96	AT1G02610	OAP12184.1 hypothetical protein AXX17_AT1G01750 [Arabidopsis thaliana];AEE27449.1 RING/FYVE/PHD zinc finger superfamily protein [Arabidopsis thaliana] &gt;ANM59512.1 RING/FYVE/PHD zinc finger superfamily protein [Arabidopsis thaliana];ANM59511.1 RING/FYVE/PHD zinc finger superfamily protein [Arabidopsis thaliana];RING/FYVE/PHD zinc finger superfamily protein [Arabidopsis thaliana] &gt	GO:0046872;GO:0016020;GO:0008270;GO:0005737;GO:0016021	metal ion binding;membrane;zinc ion binding;cytoplasm;integral component of membrane	-	-	-	-	-	KOG1609(A)(Protein involved in mRNA turnover and stability)	E3	E3 ubiquitin-protein ligase MARCH4 OS=Danio rerio GN=march4 PE=2 SV=1
AT1G02620	AT1G02620.1	1383.00	1099.56	14.00	0.65	0.57	AT1G02620	Ras-related small GTP-binding family protein [Arabidopsis thaliana] &gt;AEE27450.1 Ras-related small GTP-binding family protein [Arabidopsis thaliana]	GO:0005783;GO:0016192;GO:0005525;GO:0006810;GO:0015031;GO:0005622;GO:0005794;GO:0006886;GO:0000166	endoplasmic reticulum;vesicle-mediated transport;GTP binding;transport;protein transport;intracellular;Golgi apparatus;intracellular protein transport;nucleotide binding	K07953	SAR1	http://www.genome.jp/dbget-bin/www_bget?ko:K07953	Protein processing in endoplasmic reticulum	ko04141	KOG0077(U)(Vesicle coat complex COPII, GTPase subunit SAR1)	GTP-binding	GTP-binding protein SAR1A OS=Arabidopsis thaliana GN=SAR1A PE=2 SV=1
AT1G02630	AT1G02630.1,AT1G02630.2	1783.00	1499.56	65.00	2.22	1.94	AT1G02630	Q84XI3.1 RecName: Full=Equilibrative nucleotide transporter 8;AEE27452.1 Nucleoside transporter family protein [Arabidopsis thaliana];AAQ16125.1 equilibrative nucleoside transporter ENT8 splice variant [Arabidopsis thaliana] &gt;AEE27451.1 Nucleoside transporter family protein [Arabidopsis thaliana] &gt;AAO31974.1 putative equilibrative nucleoside transporter ENT8 [Arabidopsis thaliana] &gt;OAP13…	GO:0016021;GO:0005337;GO:0005886;GO:0006810;GO:0016020	integral component of membrane;nucleoside transmembrane transporter activity;plasma membrane;transport;membrane	K15014	SLC29A1_2_3,ENT1_2_3	http://www.genome.jp/dbget-bin/www_bget?ko:K15014	-	-	KOG1479(F)(Nucleoside transporter)	Equilibrative	Equilibrative nucleotide transporter 8 OS=Arabidopsis thaliana GN=ETN8 PE=2 SV=1
AT1G02640	AT1G02640.1	2773.00	2489.56	355.00	7.30	6.38	AT1G02640	AAN28891.1 At1g02640/T14P4_11 [Arabidopsis thaliana] &gt;AEE27453.1 beta-xylosidase 2 [Arabidopsis thaliana];beta-xylosidase 2 [Arabidopsis thaliana] &gt; Flags: Precursor &gt;AAK56255.1 At1g02640/T14P4_11 [Arabidopsis thaliana] &gt;Q94KD8.1 RecName: Full=Probable beta-D-xylosidase 2; Short=AtBXL2	GO:0046556;GO:0005578;GO:0008152;GO:0009505;GO:0009044;GO:0016787;GO:0005576;GO:0004553;GO:0031222;GO:0016798;GO:0045493;GO:0005975	alpha-L-arabinofuranosidase activity;proteinaceous extracellular matrix;metabolic process;plant-type cell wall;xylan 1,4-beta-xylosidase activity;hydrolase activity;extracellular region;hydrolase activity, hydrolyzing O-glycosyl compounds;arabinan catabolic process;hydrolase activity, acting on glycosyl bonds;xylan catabolic process;carbohydrate metabolic process	-	-	-	-	-	-	Probable	Probable beta-D-xylosidase 2 OS=Arabidopsis thaliana GN=BXL2 PE=2 SV=1
AT1G02650	AT1G02650.1,AT1G02650.2	1824.00	1540.56	11.00	0.37	0.32	AT1G02650	AEE27454.1 Tetratricopeptide repeat (TPR)-like superfamily protein [Arabidopsis thaliana];ANM59236.1 Tetratricopeptide repeat (TPR)-like superfamily protein [Arabidopsis thaliana];AAG10635.1 Hypothetical protein [Arabidopsis thaliana] &gt;Tetratricopeptide repeat (TPR)-like superfamily protein [Arabidopsis thaliana] &gt	GO:0006457;GO:0005634	protein folding;nucleus	-	-	-	-	-	-	-	-
AT1G02660	AT1G02660.1	2842.00	2558.56	314.00	6.29	5.49	AT1G02660	AEE27455.1 alpha/beta-Hydrolases superfamily protein [Arabidopsis thaliana];alpha/beta-Hydrolases superfamily protein [Arabidopsis thaliana] &gt	GO:0006629;GO:0005576;GO:0004806;GO:0016787;GO:0016021;GO:0016020	lipid metabolic process;extracellular region;triglyceride lipase activity;hydrolase activity;integral component of membrane;membrane	-	-	-	-	-	-	-	-
AT1G02670	AT1G02670.1,AT1G02670.2,AT1G02670.3,AT1G02670.4,AT1G02670.5,AT1G02670.6,AT1G02670.7	2372.93	2089.49	20.00	0.49	0.43	AT1G02670	ANM59554.1 P-loop containing nucleoside triphosphate hydrolases superfamily protein [Arabidopsis thaliana];ANM59557.1 P-loop containing nucleoside triphosphate hydrolases superfamily protein [Arabidopsis thaliana];ANM59555.1 P-loop containing nucleoside triphosphate hydrolases superfamily protein [Arabidopsis thaliana];AEE27456.1 P-loop containing nucleoside triphosphate hydrolases superfamily pr…	GO:0003677;GO:0016787;GO:0006281;GO:0004386;GO:0005524;GO:0005634	DNA binding;hydrolase activity;DNA repair;helicase activity;ATP binding;nucleus	K15083	RAD16	http://www.genome.jp/dbget-bin/www_bget?ko:K15083	-	-	KOG1001(KL)(Helicase-like transcription factor HLTF/DNA helicase RAD5, DEAD-box superfamily);KOG4439(KL)(RNA polymerase II transcription termination factor TTF2/lodestar, DEAD-box superfamily)	DNA	DNA repair protein RAD16 OS=Saccharomyces cerevisiae (strain ATCC 204508 / S288c) GN=RAD16 PE=1 SV=1
AT1G02680	AT1G02680.1	907.00	623.57	268.00	22.02	19.24	AT1G02680	BAD94327.1 transcription factor TFIID [Arabidopsis thaliana] &gt;BAH30264.1 hypothetical protein, partial [Arabidopsis thaliana] &gt; AltName: Full=TBP-associated factor 13;TBP-associated factor 13 [Arabidopsis thaliana] &gt;Q6NQH4.1 RecName: Full=Transcription initiation factor TFIID subunit 13;OAP19626.1 TAF13 [Arabidopsis thaliana];AAQ65105.1 At1g02680 [Arabidopsis thaliana] &gt;AEE27457.1 TBP…	GO:0048316;GO:0003743;GO:0003677;GO:0006355;GO:0006351;GO:0046982;GO:0005667;GO:0003712;GO:0006352;GO:0006413;GO:0016020;GO:0005669;GO:0005886;GO:0009793;GO:0006366;GO:0006357;GO:0005634;GO:0009960	seed development;translation initiation factor activity;DNA binding;regulation of transcription, DNA-templated;transcription, DNA-templated;protein heterodimerization activity;transcription factor complex;transcription cofactor activity;DNA-templated transcription, initiation;translational initiation;membrane;transcription factor TFIID complex;plasma membrane;embryo development ending in seed dor…	K03127	TAF13	http://www.genome.jp/dbget-bin/www_bget?ko:K03127	Basal transcription factors	ko03022	KOG3901(K)(Transcription initiation factor IID subunit)	Transcription	Transcription initiation factor TFIID subunit 13 OS=Arabidopsis thaliana GN=TAF13 PE=1 SV=1
AT1G02690	AT1G02690.1,AT1G02690.2	2171.00	1887.56	342.00	9.28	8.11	AT1G02690	AEE27458.1 importin alpha isoform 6 [Arabidopsis thaliana];AAL49825.1 putative importin alpha protein [Arabidopsis thaliana] &gt;Q9FWY7.1 RecName: Full=Importin subunit alpha-6;importin alpha isoform 6 [Arabidopsis thaliana] &gt;AAM20077.1 putative importin alpha protein [Arabidopsis thaliana] &gt;AAG10631.1 Putative importin alpha subunit [Arabidopsis thaliana] &gt;AEE27459.1 importin alpha isof…	GO:0006606;GO:0005643;GO:0008139;GO:0008565;GO:0005829;GO:0005634;GO:0006886;GO:0005654;GO:0015031;GO:0005635;GO:0006607;GO:0005737;GO:0006810	protein import into nucleus;nuclear pore;nuclear localization sequence binding;protein transporter activity;cytosol;nucleus;intracellular protein transport;nucleoplasm;protein transport;nuclear envelope;NLS-bearing protein import into nucleus;cytoplasm;transport	-	-	-	-	-	KOG0166(U)(Karyopherin (importin) alpha)	Importin	Importin subunit alpha-6 OS=Arabidopsis thaliana GN=IMPA6 PE=2 SV=1
AT1G02700	AT1G02700.1	1356.00	1072.56	13.00	0.62	0.54	AT1G02700	AAG10623.1 Unknown protein [Arabidopsis thaliana] &gt;GATA transcription factor-like protein [Arabidopsis thaliana] &gt;AEE27460.1 GATA transcription factor-like protein [Arabidopsis thaliana];AAM14131.1 unknown protein [Arabidopsis thaliana] &gt;AAL07177.1 unknown protein [Arabidopsis thaliana] &gt	GO:0003674;GO:0008150	molecular_function;biological_process	-	-	-	-	-	-	-	-
AT1G02705	AT1G02705.1	426.00	144.15	9.00	3.20	2.79	AT1G02705	ANM60539.1 hypothetical protein AT1G02705 [Arabidopsis thaliana];hypothetical protein AT1G02705 [Arabidopsis thaliana] &gt	GO:0003674;GO:0008150	molecular_function;biological_process	-	-	-	-	-	-	-	-
AT1G02710	AT1G02710.1	291.00	32.73	0.00	0.00	0.00	AT1G02710	unknown, partial [Arabidopsis thaliana]	GO:0008150;GO:0003674	biological_process;molecular_function	-	-	-	-	-	-	-	-
AT1G02720	AT1G02720.1,AT1G02720.2	1948.85	1665.41	209.00	6.43	5.62	AT1G02720	AHL38974.1 glycosyltransferase, partial [Arabidopsis thaliana];AAG10630.1 Unknown protein [Arabidopsis thaliana] &gt;BAC43184.1 unknown protein [Arabidopsis thaliana] &gt;AEE27463.1 galacturonosyltransferase 5 [Arabidopsis thaliana] &gt;AEE27462.1 galacturonosyltransferase 5 [Arabidopsis thaliana] &gt;Q9FWY9.1 RecName: Full=Probable galacturonosyltransferase-like 5 &gt;AAN72073.1 Unknown protein …	GO:0048363;GO:0047262;GO:0048354;GO:0071668;GO:0016758;GO:0016020;GO:0005794;GO:0045489;GO:0016051;GO:0016740;GO:0016757;GO:0000139;GO:0016021;GO:0071555;GO:0005783	mucilage pectin metabolic process;polygalacturonate 4-alpha-galacturonosyltransferase activity;mucilage biosynthetic process involved in seed coat development;plant-type cell wall assembly;transferase activity, transferring hexosyl groups;membrane;Golgi apparatus;pectin biosynthetic process;carbohydrate biosynthetic process;transferase activity;transferase activity, transferring glycosyl groups;G…	-	-	-	-	-	-	Probable	Probable galacturonosyltransferase-like 5 OS=Arabidopsis thaliana GN=GATL5 PE=2 SV=1
AT1G02730	AT1G02730.1	3925.00	3641.56	1457.00	20.50	17.91	AT1G02730	Short=AtCslD5 &gt;cellulose synthase-like D5 [Arabidopsis thaliana] &gt;Q9SRW9.1 RecName: Full=Cellulose synthase-like protein D5;OAP12955.1 SOS6 [Arabidopsis thaliana];AEE27464.1 cellulose synthase-like D5 [Arabidopsis thaliana] &gt;AHL38973.1 glycosyltransferase, partial [Arabidopsis thaliana] &gt;AAF02892.1 Very similar to cellulose synthase catalytic subunit [Arabidopsis thaliana] &gt	GO:0016740;GO:0016020;GO:0005794;GO:0009651;GO:0000271;GO:0048367;GO:0009832;GO:0016760;GO:0071669;GO:0042546;GO:0030244;GO:0006970;GO:0009414;GO:0016021;GO:0071555;GO:0046527;GO:0016757;GO:0000139;GO:0000919;GO:0000977;GO:0051753	transferase activity;membrane;Golgi apparatus;response to salt stress;polysaccharide biosynthetic process;shoot system development;plant-type cell wall biogenesis;cellulose synthase (UDP-forming) activity;plant-type cell wall organization or biogenesis;cell wall biogenesis;cellulose biosynthetic process;response to osmotic stress;response to water deprivation;integral component of membrane;cell w…	K00770	E2.4.2.24	http://www.genome.jp/dbget-bin/www_bget?ko:K00770	Amino sugar and nucleotide sugar metabolism	ko00520	-	Cellulose	Cellulose synthase-like protein D5 OS=Arabidopsis thaliana GN=CSLD5 PE=2 SV=1
AT1G02740	AT1G02740.1,novel.177.2,novel.177.3	1564.11	1280.68	305.00	12.20	10.66	AT1G02740	AEE27465.1 MRG family protein [Arabidopsis thaliana];Q4V3E2.1 RecName: Full=Protein MRG2;MRG family protein [Arabidopsis thaliana] &gt; AltName: Full=MRG family protein 2;AAY56405.1 At1g02740 [Arabidopsis thaliana] &gt; AltName: Full=Morf Related Gene 2 &gt	GO:0043967;GO:0005515;GO:0048510;GO:0006338;GO:0005634;GO:1990188;GO:0006355;GO:0006351;GO:0000123	histone H4 acetylation;protein binding;regulation of timing of transition from vegetative to reproductive phase;chromatin remodeling;nucleus;euchromatin binding;regulation of transcription, DNA-templated;transcription, DNA-templated;histone acetyltransferase complex	K11339	MORF4L1,MRG15,EAF3	http://www.genome.jp/dbget-bin/www_bget?ko:K11339	-	-	KOG3001(BK)(Dosage compensation regulatory complex/histone acetyltransferase complex, subunit MSL-3/MRG15/EAF3, and related CHROMO domain-containing proteins)	Protein	Protein MRG2 OS=Arabidopsis thaliana GN=MRG2 PE=1 SV=1
AT1G02750	AT1G02750.1,AT1G02750.2	1103.00	819.56	293.00	18.31	16.00	AT1G02750	Short=AtDi19-2 &gt;ABN04819.1 At1g02750 [Arabidopsis thaliana] &gt;AEE27467.1 Drought-responsive family protein [Arabidopsis thaliana];Drought-responsive family protein [Arabidopsis thaliana] &gt;BAC43381.1 unknown protein [Arabidopsis thaliana] &gt;Q8GWK1.1 RecName: Full=Protein DEHYDRATION-INDUCED 19 homolog 2;AEE27466.1 Drought-responsive family protein [Arabidopsis thaliana]	GO:0005737;GO:0005634;GO:0009414	cytoplasm;nucleus;response to water deprivation	-	-	-	-	-	-	Protein	Protein DEHYDRATION-INDUCED 19 homolog 2 OS=Arabidopsis thaliana GN=DI19-2 PE=1 SV=1
AT1G02770	AT1G02770.1	1233.00	949.56	30.00	1.62	1.41	AT1G02770	Q9SRX1.1 RecName: Full=UPF0725 protein At1g02770 &gt;BAD43656.1 hypothetical protein [Arabidopsis thaliana] &gt;AEE27468.1 hypothetical protein AT1G02770 [Arabidopsis thaliana];AAF02890.1 Hypothetical protein [Arabidopsis thaliana] &gt;hypothetical protein AT1G02770 [Arabidopsis thaliana] &gt;BAD43521.1 hypothetical protein [Arabidopsis thaliana] &gt;AAR24655.1 At1g02770 [Arabidopsis thaliana] &gt	GO:0003674;GO:0005634;GO:0008150	molecular_function;nucleus;biological_process	-	-	-	-	-	-	UPF0725	UPF0725 protein At1g02770 OS=Arabidopsis thaliana GN=At1g02770 PE=2 SV=1
AT1G02780	AT1G02780.1	1109.00	825.56	16490.00	1023.20	894.11	AT1G02780	ESQ36661.1 hypothetical protein EUTSA_v10008661mg [Eutrema salsugineum];hypothetical protein EUTSA_v10008661mg [Eutrema salsugineum] &gt	GO:0005886;GO:0005737;GO:0009793;GO:0005622;GO:0022626;GO:0016020;GO:0022625;GO:0003735;GO:0005840;GO:0005829;GO:0042254;GO:0003729;GO:0009506;GO:0006412;GO:0005730;GO:0030529	plasma membrane;cytoplasm;embryo development ending in seed dormancy;intracellular;cytosolic ribosome;membrane;cytosolic large ribosomal subunit;structural constituent of ribosome;ribosome;cytosol;ribosome biogenesis;mRNA binding;plasmodesma;translation;nucleolus;intracellular ribonucleoprotein complex	K02885	RP-L19e,RPL19	http://www.genome.jp/dbget-bin/www_bget?ko:K02885	Ribosome	ko03010	KOG1696(J)(60s ribosomal protein L19)	60S	60S ribosomal protein L19-1 OS=Arabidopsis thaliana GN=RPL19A PE=2 SV=1
AT1G02790	AT1G02790.1	1686.00	1402.56	5.00	0.18	0.16	AT1G02790	AEE27470.1 polygalacturonase 4 [Arabidopsis thaliana] &gt;CAA51032.1 exopolygalacturonase [Arabidopsis thaliana] &gt;AAM91746.1 putative polygalacturonase [Arabidopsis thaliana] &gt;AAF02888.1 exopolygalacturonase [Arabidopsis thaliana] &gt;AAL38686.1 putative polygalacturonase [Arabidopsis thaliana] &gt; Flags: Precursor &gt; Short=ExoPG; AltName: Full=Galacturan 1,4-alpha-galacturonidase;CAA761…	GO:0016787;GO:0071555;GO:0005618;GO:0004650;GO:0005576;GO:0016798;GO:0005975;GO:0047911;GO:0008152	hydrolase activity;cell wall organization;cell wall;polygalacturonase activity;extracellular region;hydrolase activity, acting on glycosyl bonds;carbohydrate metabolic process;galacturan 1,4-alpha-galacturonidase activity;metabolic process	K01213	E3.2.1.67	http://www.genome.jp/dbget-bin/www_bget?ko:K01213	Pentose and glucuronate interconversions	ko00040	-	Exopolygalacturonase	Exopolygalacturonase clone GBGE184 OS=Arabidopsis thaliana GN=PGA3 PE=2 SV=1
AT1G02800	AT1G02800.1	1823.00	1539.56	87.00	2.89	2.53	AT1G02800	Short=AtCEL2;AEE27471.1 cellulase 2 [Arabidopsis thaliana];BAF00867.1 putative endo-1,4-beta-glucanase precursor [Arabidopsis thaliana] &gt;Q9SRX3.1 RecName: Full=Endoglucanase 1;AAF02887.1 endo-1,4-beta glucanase [Arabidopsis thaliana] &gt; Flags: Precursor &gt; AltName: Full=Cellulase 2;cellulase 2 [Arabidopsis thaliana] &gt; AltName: Full=Endo-1,4-beta glucanase 1	GO:0008152;GO:0008810;GO:0000272;GO:0005975;GO:0007389;GO:0016798;GO:0030245;GO:0005576;GO:0004553;GO:0016787;GO:0071555;GO:0009624;GO:0003824	metabolic process;cellulase activity;polysaccharide catabolic process;carbohydrate metabolic process;pattern specification process;hydrolase activity, acting on glycosyl bonds;cellulose catabolic process;extracellular region;hydrolase activity, hydrolyzing O-glycosyl compounds;hydrolase activity;cell wall organization;response to nematode;catalytic activity	-	-	-	-	-	-	Endoglucanase	Endoglucanase 1 OS=Arabidopsis thaliana GN=CEL2 PE=2 SV=1
AT1G02810	AT1G02810.1	2132.00	1848.56	39.00	1.08	0.94	AT1G02810	Q9SRX4.1 RecName: Full=Probable pectinesterase/pectinesterase inhibitor 7; Short=AtPME1; AltName: Full=Pectin methylesterase inhibitor 7; Flags: Precursor &gt;ABO38784.1 At1g02810 [Arabidopsis thaliana] &gt;Plant invertase/pectin methylesterase inhibitor superfamily [Arabidopsis thaliana] &gt; Includes: RecName: Full=Pectinesterase 7;AEE27472.1 Plant invertase/pectin methylesterase inhibitor supe…	GO:0045330;GO:0004857;GO:0045490;GO:0071944;GO:0071555;GO:0016787;GO:0005618;GO:0030599;GO:0005576;GO:0042545;GO:0009505;GO:0046910	aspartyl esterase activity;enzyme inhibitor activity;pectin catabolic process;cell periphery;cell wall organization;hydrolase activity;cell wall;pectinesterase activity;extracellular region;cell wall modification;plant-type cell wall;pectinesterase inhibitor activity	K01051	E3.1.1.11	http://www.genome.jp/dbget-bin/www_bget?ko:K01051	Pentose and glucuronate interconversions	ko00040	-	Probable	Probable pectinesterase/pectinesterase inhibitor 7 OS=Arabidopsis thaliana GN=PME7 PE=2 SV=1
AT1G02813	AT1G02813.1	652.00	368.57	0.00	0.00	0.00	AT1G02813	AEE27473.1 pectinesterase (Protein of unknown function, DUF538) [Arabidopsis thaliana] &gt;pectinesterase (Protein of unknown function, DUF538) [Arabidopsis thaliana] &gt;OAP18234.1 hypothetical protein AXX17_AT1G01980 [Arabidopsis thaliana]	GO:0005576;GO:0008150	extracellular region;biological_process	-	-	-	-	-	-	-	-
AT1G02816	AT1G02816.1	1602.00	1318.56	146.00	5.67	4.96	AT1G02816	AAK62422.1 Unknown protein [Arabidopsis thaliana] &gt;AAF02885.1 Unknown protein [Arabidopsis thaliana] &gt;AAM63885.1 unknown [Arabidopsis thaliana] &gt;pectinesterase (Protein of unknown function, DUF538) [Arabidopsis thaliana] &gt;OAP13160.1 hypothetical protein AXX17_AT1G01990 [Arabidopsis thaliana];ABE65389.1 unknown [Arabidopsis thaliana] &gt;AEE27474.1 pectinesterase (Protein of unknown fu…	GO:0008150;GO:0003674;GO:0016020;GO:0005774;GO:0016021;GO:0005773;GO:0005576	biological_process;molecular_function;membrane;vacuolar membrane;integral component of membrane;vacuole;extracellular region	-	-	-	-	-	-	-	-
AT1G02820	AT1G02820.1	816.00	532.57	66.00	6.35	5.55	AT1G02820	Late embryogenesis abundant 3 (LEA3) family protein [Arabidopsis thaliana] &gt;AEE27475.1 Late embryogenesis abundant 3 (LEA3) family protein [Arabidopsis thaliana] &gt;BAD44510.1 unknown protein [Arabidopsis thaliana] &gt;OAP18439.1 LEA3 [Arabidopsis thaliana];ABD57466.1 At1g02820 [Arabidopsis thaliana] &gt;AAM67133.1 late embryogenis abundant protein, putative [Arabidopsis thaliana] &gt;AAF0288…	GO:0009793;GO:0003674;GO:0005829;GO:0006950;GO:0009507	embryo development ending in seed dormancy;molecular_function;cytosol;response to stress;chloroplast	-	-	-	-	-	-	Protein	Protein SENESCENCE-ASSOCIATED GENE 21, mitochondrial OS=Arabidopsis thaliana GN=SAG21 PE=2 SV=1
AT1G02830	AT1G02830.1	445.00	162.55	0.00	0.00	0.00	AT1G02830	Q9SRX7.1 RecName: Full=Putative 60S ribosomal protein L22-1 &gt;AAF02883.1 60S ribosomal protein L22 [Arabidopsis thaliana] &gt;Ribosomal L22e protein family [Arabidopsis thaliana] &gt;AEE27476.1 Ribosomal L22e protein family [Arabidopsis thaliana]	GO:0006412;GO:0030529;GO:0009507;GO:0005622;GO:0022625;GO:0002181;GO:0005840;GO:0003735	translation;intracellular ribonucleoprotein complex;chloroplast;intracellular;cytosolic large ribosomal subunit;cytoplasmic translation;ribosome;structural constituent of ribosome	K02891	RP-L22e,RPL22	http://www.genome.jp/dbget-bin/www_bget?ko:K02891	Ribosome	ko03010	KOG3434(J)(60S ribosomal protein L22)	Putative	Putative 60S ribosomal protein L22-1 OS=Arabidopsis thaliana GN=RPL22A PE=3 SV=1
AT1G02840	AT1G02840.1,AT1G02840.2,AT1G02840.3,AT1G02840.4,AT1G02840.5,novel.187.4,novel.187.6	1400.10	1116.66	3000.00	137.62	120.26	AT1G02840	RNA-binding (RRM/RBD/RNP motifs) family protein [Arabidopsis thaliana] &gt;AEE27477.1 RNA-binding (RRM/RBD/RNP motifs) family protein [Arabidopsis thaliana];AEE27478.1 RNA-binding (RRM/RBD/RNP motifs) family protein [Arabidopsis thaliana]; AltName: Full=SR1 protein &gt;O22315.1 RecName: Full=Serine/arginine-rich-splicing factor SR34;AAM91541.1 SF2/ASF-like splicing modulator Srp30, putative [Arab…	GO:0008380;GO:0003729;GO:0003723;GO:0003676;GO:0000166;GO:0016607;GO:0005634;GO:0005681;GO:0005515;GO:0006397;GO:0005654;GO:0035061	RNA splicing;mRNA binding;RNA binding;nucleic acid binding;nucleotide binding;nuclear speck;nucleus;spliceosomal complex;protein binding;mRNA processing;nucleoplasm;interchromatin granule	K12890	SFRS1_9	http://www.genome.jp/dbget-bin/www_bget?ko:K12890	Spliceosome	ko03040	KOG0105(A)(Alternative splicing factor ASF/SF2 (RRM superfamily));KOG0107(A)(Alternative splicing factor SRp20/9G8 (RRM superfamily));KOG0106(A)(Alternative splicing factor SRp55/B52/SRp75 (RRM superfamily))	Serine/arginine-rich-splicing	Serine/arginine-rich-splicing factor SR34 OS=Arabidopsis thaliana GN=SR34 PE=1 SV=1
AT1G02850	AT1G02850.1,AT1G02850.2,AT1G02850.3,AT1G02850.4,AT1G02850.5	2026.75	1743.32	1252.00	36.79	32.15	AT1G02850	AEE27484.1 beta glucosidase 11 [Arabidopsis thaliana];AAL32841.1 Similar to beta-glucosidases [Arabidopsis thaliana] &gt;AEE27483.1 beta glucosidase 11 [Arabidopsis thaliana]; Flags: Precursor &gt;AAK83616.1 At1g02850/F22D16_15 [Arabidopsis thaliana] &gt; Short=AtBGLU11;AEE27481.2 beta glucosidase 11 [Arabidopsis thaliana];AEE27480.1 beta glucosidase 11 [Arabidopsis thaliana];AEE27482.1 beta gluc…	GO:0004553;GO:0005576;GO:1901657;GO:0016787;GO:0005975;GO:0016798;GO:0008422;GO:0008152;GO:0102483	hydrolase activity, hydrolyzing O-glycosyl compounds;extracellular region;glycosyl compound metabolic process;hydrolase activity;carbohydrate metabolic process;hydrolase activity, acting on glycosyl bonds;beta-glucosidase activity;metabolic process;scopolin beta-glucosidase activity	K01188	E3.2.1.21	http://www.genome.jp/dbget-bin/www_bget?ko:K01188	Phenylpropanoid biosynthesis;Starch and sucrose metabolism;Cyanoamino acid metabolism	ko00940,ko00500,ko00460	-	Beta-glucosidase	Beta-glucosidase 11 OS=Arabidopsis thaliana GN=BGLU11 PE=2 SV=2
AT1G02860	AT1G02860.1,AT1G02860.2,AT1G02860.3	1479.99	1196.56	217.00	9.29	8.12	AT1G02860	ACI31316.1 At1g02860 [Arabidopsis thaliana] &gt; AltName: Full=Protein BENZOIC ACID HYPERSENSITIVE 1;ANM59054.1 SPX (SYG1/Pho81/XPR1) domain-containing protein [Arabidopsis thaliana]; AltName: Full=RING-type E3 ubiquitin transferase BAH1 &gt;AAF02879.1 Unknown protein [Arabidopsis thaliana] &gt;AAY57582.1 RING finger family protein [Arabidopsis thaliana] &gt;AEE27485.1 SPX (SYG1/Pho81/XPR1) domai…	GO:0016874;GO:0005886;GO:0004842;GO:0061630;GO:0043161;GO:0008270;GO:0042742;GO:0016607;GO:0046872;GO:0005634;GO:0005515;GO:0009697;GO:0009751;GO:0080021;GO:0016567;GO:0010337;GO:0009627;GO:0009626;GO:0010167	ligase activity;plasma membrane;ubiquitin-protein transferase activity;ubiquitin protein ligase activity;proteasome-mediated ubiquitin-dependent protein catabolic process;zinc ion binding;defense response to bacterium;nuclear speck;metal ion binding;nucleus;protein binding;salicylic acid biosynthetic process;response to salicylic acid;response to benzoic acid;protein ubiquitination;regulation of …	K16275	BAH,NLA	http://www.genome.jp/dbget-bin/www_bget?ko:K16275	-	-	-	E3	E3 ubiquitin-protein ligase BAH1 OS=Arabidopsis thaliana GN=BAH1 PE=1 SV=1
AT1G02870	AT1G02870.1	847.00	563.57	651.00	59.17	51.71	AT1G02870	nucleolar-like protein [Arabidopsis thaliana] &gt;AAM65856.1 unknown [Arabidopsis thaliana] &gt;AEE27487.1 nucleolar-like protein [Arabidopsis thaliana];AAP21378.1 At1g02870 [Arabidopsis thaliana] &gt;AAM13032.1 unknown protein [Arabidopsis thaliana] &gt	GO:0003674;GO:0005634;GO:0042273;GO:0005730	molecular_function;nucleus;ribosomal large subunit biogenesis;nucleolus	K14839	NOP16	http://www.genome.jp/dbget-bin/www_bget?ko:K14839	-	-	-	-	-
AT1G02880	AT1G02880.1,AT1G02880.2,AT1G02880.3,AT1G02880.4,AT1G02880.5,AT1G02880.6	1246.67	963.24	724.00	38.50	33.65	AT1G02880	BAH19964.1 AT1G02880 [Arabidopsis thaliana] &gt;AAF02878.1 Unknown protein [Arabidopsis thaliana] &gt; AltName: Full=Thiamine kinase 1 &gt;B9DGU7.1 RecName: Full=Thiamine pyrophosphokinase 1;thiamin pyrophosphokinase1 [Arabidopsis thaliana] &gt;AAM62805.1 thiamin pyrophosphokinase, putative [Arabidopsis thaliana] &gt;AEE27490.1 thiamin pyrophosphokinase1 [Arabidopsis thaliana] &gt;OAP18125.1 TPK1…	GO:0016301;GO:0004788;GO:0030975;GO:0009229;GO:0005737;GO:0016740;GO:0016310;GO:0000166;GO:0006772;GO:0005829;GO:0005524	kinase activity;thiamine diphosphokinase activity;thiamine binding;thiamine diphosphate biosynthetic process;cytoplasm;transferase activity;phosphorylation;nucleotide binding;thiamine metabolic process;cytosol;ATP binding	K00949	thiN,TPK1,THI80	http://www.genome.jp/dbget-bin/www_bget?ko:K00949	Thiamine metabolism	ko00730	KOG3153(H)(Thiamine pyrophosphokinase)	Thiamine	Thiamine pyrophosphokinase 1 OS=Arabidopsis thaliana GN=TPK1 PE=2 SV=1
AT1G02890	AT1G02890.1,AT1G02890.2	4232.13	3948.69	2456.00	31.86	27.84	AT1G02890	AAA-type ATPase family protein [Arabidopsis thaliana] &gt;AEE27492.1 AAA-type ATPase family protein [Arabidopsis thaliana];AEE27493.1 AAA-type ATPase family protein [Arabidopsis thaliana]	GO:0000166;GO:0005634;GO:0016887;GO:0005524;GO:0031122;GO:0008568	nucleotide binding;nucleus;ATPase activity;ATP binding;cytoplasmic microtubule organization;microtubule-severing ATPase activity	-	-	-	-	-	KOG0740(O)(AAA+-type ATPase)	Fidgetin-like;Spastin	Fidgetin-like protein 1 OS=Caenorhabditis briggsae GN=figl-1 PE=3 SV=1;Spastin OS=Drosophila ananassae GN=spas PE=3 SV=1
AT1G02900	AT1G02900.1	854.00	570.57	57.00	5.12	4.47	AT1G02900	AEE27494.1 rapid alkalinization factor 1 [Arabidopsis thaliana] &gt; Flags: Precursor &gt; Short=AtRALF1;OAP15955.1 RALFL1 [Arabidopsis thaliana]; AltName: Full=Rapid alkalinization factor 1;AAF02876.1 Unknown protein [Arabidopsis thaliana] &gt;Q9SRY3.1 RecName: Full=Protein RALF-like 1;AAQ22643.1 At1g02900 [Arabidopsis thaliana] &gt;rapid alkalinization factor 1 [Arabidopsis thaliana] &gt	GO:0030308;GO:0005515;GO:0007267;GO:0005179;GO:0004871;GO:0019722;GO:0048364;GO:0009506;GO:0048046;GO:0005576	negative regulation of cell growth;protein binding;cell-cell signaling;hormone activity;signal transducer activity;calcium-mediated signaling;root development;plasmodesma;apoplast;extracellular region	-	-	-	-	-	-	Protein	Protein RALF-like 1 OS=Arabidopsis thaliana GN=RALF1 PE=1 SV=1
AT1G02910	AT1G02910.1,AT1G02910.2,novel.197.1	1635.59	1352.16	1018.00	38.57	33.70	AT1G02910	ANM58167.1 tetratricopeptide repeat (TPR)-containing protein [Arabidopsis thaliana];AEE27495.1 tetratricopeptide repeat (TPR)-containing protein [Arabidopsis thaliana];tetratricopeptide repeat (TPR)-containing protein [Arabidopsis thaliana] &gt;AAF02875.1 Hypothetical protein [Arabidopsis thaliana] &gt;Q9SRY4.1 RecName: Full=Protein LOW PSII ACCUMULATION 1, chloroplastic; Flags: Precursor &gt	GO:0016021;GO:0009507;GO:0010270;GO:0016020;GO:0009536;GO:0009579;GO:0009535	integral component of membrane;chloroplast;photosystem II oxygen evolving complex assembly;membrane;plastid;thylakoid;chloroplast thylakoid membrane	-	-	-	-	-	-	Protein	Protein LOW PSII ACCUMULATION 1, chloroplastic OS=Arabidopsis thaliana GN=LPA1 PE=1 SV=1
AT1G02920	AT1G02920.1	1213.00	929.56	5508.14	303.54	265.25	AT1G02920	OAP13817.1 GSTF7 [Arabidopsis thaliana];AAM13280.1 glutathione S-transferase [Arabidopsis thaliana] &gt;AEE27496.1 glutathione S-transferase 7 [Arabidopsis thaliana] &gt;AAL32720.1 glutathione S-transferase [Arabidopsis thaliana] &gt; AltName: Full=GST class-phi member 7;glutathione S-transferase 7 [Arabidopsis thaliana] &gt; AltName: Full=AtGSTF8;AAF02874.1 glutathione S-transferase [Arabidopsis…	GO:0005634;GO:0009651;GO:0043295;GO:0005829;GO:0006749;GO:0009407;GO:0005737;GO:0004364;GO:0016740;GO:0042742;GO:0009636;GO:2001227;GO:0005507;GO:0006952;GO:0006979;GO:2001147;GO:0005739;GO:0009506;GO:0009414;GO:0005773;GO:0009817;GO:0046686;GO:0005618;GO:0050897	nucleus;response to salt stress;glutathione binding;cytosol;glutathione metabolic process;toxin catabolic process;cytoplasm;glutathione transferase activity;transferase activity;defense response to bacterium;response to toxic substance;quercitrin binding;copper ion binding;defense response;response to oxidative stress;camalexin binding;mitochondrion;plasmodesma;response to water deprivation;vacuo…	K00799	GST,gst	http://www.genome.jp/dbget-bin/www_bget?ko:K00799	Glutathione metabolism	ko00480	KOG0867(O)(Glutathione S-transferase)	Glutathione	Glutathione S-transferase F7 OS=Arabidopsis thaliana GN=GSTF7 PE=2 SV=3
AT1G02930	AT1G02930.1,AT1G02930.2,novel.195.6,novel.195.7	962.54	679.11	5994.86	452.20	395.15	AT1G02930	glutathione S-transferase 7 [Arabidopsis thaliana] &gt; AltName: Full=GST class-phi member 7;AAF02874.1 glutathione S-transferase [Arabidopsis thaliana] &gt; AltName: Full=AtGSTF8;Q9SRY5.3 RecName: Full=Glutathione S-transferase F7;P42760.2 RecName: Full=Glutathione S-transferase F6;AEE27498.1 glutathione S-transferase 6 [Arabidopsis thaliana] &gt;CAA72413.1 gluthatione S-transferase [Arabidopsis…	GO:0042742;GO:0005737;GO:0009407;GO:0004364;GO:0016740;GO:0006749;GO:0005829;GO:0043295;GO:0009651;GO:0005634;GO:0050897;GO:0009414;GO:0005773;GO:0005618;GO:0046686;GO:0009817;GO:0005739;GO:2001147;GO:0006979;GO:0006952;GO:0009506;GO:0009636;GO:0005507;GO:2001227	defense response to bacterium;cytoplasm;toxin catabolic process;glutathione transferase activity;transferase activity;glutathione metabolic process;cytosol;glutathione binding;response to salt stress;nucleus;cobalt ion binding;response to water deprivation;vacuole;cell wall;response to cadmium ion;defense response to fungus, incompatible interaction;mitochondrion;camalexin binding;response to oxi…	K00799	GST,gst	http://www.genome.jp/dbget-bin/www_bget?ko:K00799	Glutathione metabolism	ko00480	KOG0867(O)(Glutathione S-transferase)	Glutathione;Glutathione	Glutathione S-transferase F7 OS=Arabidopsis thaliana GN=GSTF7 PE=2 SV=3;Glutathione S-transferase F6 OS=Arabidopsis thaliana GN=GSTF6 PE=2 SV=2
AT1G02940	AT1G02940.1,AT1G02940.2,AT1G02940.3,AT1G02940.4	953.66	670.23	28.00	2.14	1.87	AT1G02940	glutathione S-transferase (class phi) 5 [Arabidopsis thaliana] &gt;AAF02872.1 Similar to glutathione S-transferases [Arabidopsis thaliana] &gt;ANM59678.1 glutathione S-transferase (class phi) 5 [Arabidopsis thaliana]	GO:0005829;GO:0006749;GO:0005737;GO:0016740;GO:0009407;GO:0004364;GO:0005739;GO:0009636	cytosol;glutathione metabolic process;cytoplasm;transferase activity;toxin catabolic process;glutathione transferase activity;mitochondrion;response to toxic substance	K00799	GST,gst	http://www.genome.jp/dbget-bin/www_bget?ko:K00799	Glutathione metabolism	ko00480	KOG0867(O)(Glutathione S-transferase)	Glutathione	Glutathione S-transferase F5 OS=Arabidopsis thaliana GN=GSTF5 PE=3 SV=2
AT1G02950	AT1G02950.1,AT1G02950.2,AT1G02950.3,AT1G02950.4,AT1G02950.5	952.45	669.02	124.00	9.49	8.30	AT1G02950	glutathione S-transferase F4 [Arabidopsis thaliana] &gt;ANM57969.1 glutathione S-transferase F4 [Arabidopsis thaliana];AEE27503.1 glutathione S-transferase F4 [Arabidopsis thaliana]	GO:0006749;GO:0009407;GO:0016740;GO:0004364;GO:0005737;GO:0005829;GO:0009636	glutathione metabolic process;toxin catabolic process;transferase activity;glutathione transferase activity;cytoplasm;cytosol;response to toxic substance	K00799	GST,gst	http://www.genome.jp/dbget-bin/www_bget?ko:K00799	Glutathione metabolism	ko00480	-	Glutathione	Glutathione S-transferase F4 OS=Arabidopsis thaliana GN=GSTF4 PE=2 SV=1
AT1G02952	AT1G02952.1,AT1G02952.2	339.00	77.90	0.00	0.00	0.00	AT1G02952	-	-	-	-	-	-	-	-	-	-	-
AT1G02960	AT1G02960.1,AT1G02960.2,AT1G02960.3,AT1G02960.4,AT1G02960.5,AT1G02960.6	1810.42	1526.99	419.00	14.06	12.28	AT1G02960	AEE27506.1 kinetochore protein [Arabidopsis thaliana];OAP18013.1 hypothetical protein AXX17_AT1G02160 [Arabidopsis thaliana] &gt;BAH57045.1 AT1G02960 [Arabidopsis thaliana] &gt;NP_001321864.1 kinetochore protein [Arabidopsis thaliana] &gt;ANM59508.1 kinetochore protein [Arabidopsis thaliana];ANM59509.1 kinetochore protein [Arabidopsis thaliana] &gt;kinetochore protein [Arabidopsis thaliana] &gt;A…	GO:0005634	nucleus	-	-	-	-	-	-	-	-
AT1G02965	AT1G02965.1	489.00	205.88	0.00	0.00	0.00	AT1G02965	hypothetical protein AT1G02965 [Arabidopsis thaliana] &gt;AEE27507.1 hypothetical protein AT1G02965 [Arabidopsis thaliana]	GO:0008150;GO:0005634;GO:0003674;GO:0009507	biological_process;nucleus;molecular_function;chloroplast	-	-	-	-	-	-	-	-
AT1G02970	AT1G02970.1	1897.00	1613.56	65.00	2.06	1.80	AT1G02970	Similar to Wee1 protein kinase [Arabidopsis thaliana]	GO:0007050;GO:0006468;GO:0016301;GO:0005524;GO:0005515;GO:0004713;GO:0000166;GO:0046872;GO:0051301;GO:0005634;GO:0007067;GO:0004672;GO:0000076;GO:0016310;GO:0004715;GO:0004674;GO:0016740;GO:0007049	cell cycle arrest;protein phosphorylation;kinase activity;ATP binding;protein binding;protein tyrosine kinase activity;nucleotide binding;metal ion binding;cell division;nucleus;mitotic cell cycle;protein kinase activity;DNA replication checkpoint;phosphorylation;non-membrane spanning protein tyrosine kinase activity;protein serine/threonine kinase activity;transferase activity;cell cycle	K06632	WEE1	http://www.genome.jp/dbget-bin/www_bget?ko:K06632	-	-	KOG0575(D)(Polo-like serine/threonine protein kinase)	Wee1-like	Wee1-like protein kinase OS=Arabidopsis thaliana GN=WEE1 PE=1 SV=1
AT1G02980	AT1G02980.1,AT1G02980.2	2395.00	2111.56	4.00	0.10	0.08	AT1G02980	NP_001318910.1 cullin 2 [Arabidopsis thaliana] &gt;cullin 2 [Arabidopsis thaliana] &gt;AEE27509.1 cullin 2 [Arabidopsis thaliana] &gt;AAF02868.1 Similar to cullin proteins [Arabidopsis thaliana] &gt;ANM59352.1 cullin 2 [Arabidopsis thaliana];Q9SRZ0.1 RecName: Full=Cullin-2; Short=AtCUL1 &gt	GO:0006511;GO:0009941;GO:0031625;GO:0061630;GO:0031461;GO:0042787;GO:0019005;GO:0005515	ubiquitin-dependent protein catabolic process;chloroplast envelope;ubiquitin protein ligase binding;ubiquitin protein ligase activity;cullin-RING ubiquitin ligase complex;protein ubiquitination involved in ubiquitin-dependent protein catabolic process;SCF ubiquitin ligase complex;protein binding	K03347	CUL1,CDC53	http://www.genome.jp/dbget-bin/www_bget?ko:K03347	Protein processing in endoplasmic reticulum;Ubiquitin mediated proteolysis	ko04141,ko04120	KOG2167(D)(Cullins);KOG2166(D)(Cullins)	Cullin-2	Cullin-2 OS=Arabidopsis thaliana GN=CUL2 PE=1 SV=1
AT1G02990	AT1G02990.1,AT1G02990.2,AT1G02990.3,AT1G02990.4,AT1G02990.5,AT1G02990.6	4503.19	4219.75	585.00	7.10	6.21	AT1G02990	AAL85028.1 unknown protein [Arabidopsis thaliana] &gt;NP_001320195.1 hypothetical protein AT1G02990 [Arabidopsis thaliana] &gt;NP_001320193.1 hypothetical protein AT1G02990 [Arabidopsis thaliana] &gt;ANM57708.1 hypothetical protein AT1G02990 [Arabidopsis thaliana] &gt;hypothetical protein AT1G02990 [Arabidopsis thaliana] &gt;AEE27512.1 hypothetical protein AT1G02990 [Arabidopsis thaliana] &gt;AEE…	GO:0003674;GO:0005634;GO:0008150	molecular_function;nucleus;biological_process	-	-	-	-	-	-	-	-
AT1G03000	AT1G03000.1,novel.205.2,novel.205.3,novel.205.4,novel.205.5	3127.86	2844.43	788.00	14.19	12.40	AT1G03000	AltName: Full=Peroxin-6;AAL84960.1 At1g03000/F22D16.27 [Arabidopsis thaliana] &gt; Short=AtPEX6 &gt;OAP16443.1 PEX6 [Arabidopsis thaliana];AAQ90161.1 AAA family ATPase peroxin 6 [Arabidopsis thaliana] &gt;AEE27513.1 peroxin 6 [Arabidopsis thaliana] &gt;peroxin 6 [Arabidopsis thaliana] &gt;AAN64542.1 At1g03000/F22D16.27 [Arabidopsis thaliana] &gt;Q8RY16.1 RecName: Full=Peroxisome biogenesis protei…	GO:0006810;GO:0005737;GO:0015031;GO:0006635;GO:0007031;GO:0000166;GO:0005524;GO:0005515;GO:0016887;GO:0016558;GO:0009507	transport;cytoplasm;protein transport;fatty acid beta-oxidation;peroxisome organization;nucleotide binding;ATP binding;protein binding;ATPase activity;protein import into peroxisome matrix;chloroplast	K13339	PEX6,PXAAA1	http://www.genome.jp/dbget-bin/www_bget?ko:K13339	Peroxisome	ko04146	KOG0733(O)(Nuclear AAA ATPase (VCP subfamily));KOG0736(O)(Peroxisome assembly factor 2 containing the AAA+-type ATPase domain);KOG0735(O)(AAA+-type ATPase);KOG0730(O)(AAA+-type ATPase)	Peroxisome	Peroxisome biogenesis protein 6 OS=Arabidopsis thaliana GN=PEX6 PE=1 SV=1
AT1G03010	AT1G03010.1,AT1G03010.2,AT1G03010.3	2221.95	1938.51	55.00	1.45	1.27	AT1G03010	ANM57689.1 Phototropic-responsive NPH3 family protein [Arabidopsis thaliana];AEE27514.1 Phototropic-responsive NPH3 family protein [Arabidopsis thaliana] &gt;ANM57688.1 Phototropic-responsive NPH3 family protein [Arabidopsis thaliana];AAD25808.1 F10O3.17 [Arabidopsis thaliana] &gt;Q9SA69.1 RecName: Full=BTB/POZ domain-containing protein At1g03010 &gt;OAP19478.1 hypothetical protein AXX17_AT1G0222…	GO:0016567;GO:0004871;GO:0005886;GO:0009416;GO:0009860	protein ubiquitination;signal transducer activity;plasma membrane;response to light stimulus;pollen tube growth	-	-	-	-	-	-	BTB/POZ	BTB/POZ domain-containing protein At1g03010 OS=Arabidopsis thaliana GN=At1g03010 PE=2 SV=1
AT1G03020	AT1G03020.1	673.00	389.57	3.00	0.39	0.34	AT1G03020	ACO50426.1 glutaredoxin [Arabidopsis thaliana] &gt; Short=AtGrxS1;Thioredoxin superfamily protein [Arabidopsis thaliana] &gt; AltName: Full=Protein ROXY 16 &gt;Q9SA68.1 RecName: Full=Monothiol glutaredoxin-S1;AEE27515.1 Thioredoxin superfamily protein [Arabidopsis thaliana] &gt;OAP14333.1 hypothetical protein AXX17_AT1G02230 [Arabidopsis thaliana];AAD25807.1 Strong similarity to gb|Z49699 glutare…	GO:0051537;GO:0005737;GO:0008794;GO:0046872;GO:0009055;GO:0051536;GO:0045454;GO:0015035	2 iron, 2 sulfur cluster binding;cytoplasm;arsenate reductase (glutaredoxin) activity;metal ion binding;electron carrier activity;iron-sulfur cluster binding;cell redox homeostasis;protein disulfide oxidoreductase activity	K03676	grxC,GLRX,GLRX2	http://www.genome.jp/dbget-bin/www_bget?ko:K03676	-	-	-	Monothiol	Monothiol glutaredoxin-S1 OS=Arabidopsis thaliana GN=GRXS1 PE=3 SV=1
AT1G03030	AT1G03030.1,AT1G03030.2	1465.88	1182.44	334.00	14.47	12.64	AT1G03030	AEE27517.1 P-loop containing nucleoside triphosphate hydrolases superfamily protein [Arabidopsis thaliana];BAF00628.1 hypothetical protein [Arabidopsis thaliana] &gt;ANM57825.1 P-loop containing nucleoside triphosphate hydrolases superfamily protein [Arabidopsis thaliana];P-loop containing nucleoside triphosphate hydrolases superfamily protein [Arabidopsis thaliana] &gt;AAY34179.1 At1g03030 [Arab…	GO:0000166;GO:0005829;GO:0005524;GO:0008152;GO:0009058;GO:0016740;GO:0005737;GO:0006206;GO:0043097;GO:0016310;GO:0009507;GO:0004849;GO:0016301	nucleotide binding;cytosol;ATP binding;metabolic process;biosynthetic process;transferase activity;cytoplasm;pyrimidine nucleobase metabolic process;pyrimidine nucleoside salvage;phosphorylation;chloroplast;uridine kinase activity;kinase activity	-	-	-	-	-	KOG2702(FH)(Predicted panthothenate kinase/uridine kinase-related protein)	Putative	Putative uridine kinase C227.14 OS=Schizosaccharomyces pombe (strain 972 / ATCC 24843) GN=SPAC227.14 PE=3 SV=1
AT1G03040	AT1G03040.1,AT1G03040.2,AT1G03040.3	1560.54	1277.10	1206.00	48.37	42.27	AT1G03040	AEE27518.1 basic helix-loop-helix (bHLH) DNA-binding superfamily protein [Arabidopsis thaliana] &gt;AEE27519.1 basic helix-loop-helix (bHLH) DNA-binding superfamily protein [Arabidopsis thaliana]; AltName: Full=Transcription factor EN 92;AAK96661.1 Unknown protein [Arabidopsis thaliana] &gt;AAD25805.1 Contains PF|00010 helix-loop-helix DNA-binding domain. ESTs gb|T45640 and gb|T22783 come from th…	GO:0046983;GO:0001046;GO:0001228;GO:0003700;GO:0006351;GO:0006355;GO:0003677;GO:0006366;GO:0005634	protein dimerization activity;core promoter sequence-specific DNA binding;transcriptional activator activity, RNA polymerase II transcription regulatory region sequence-specific binding;transcription factor activity, sequence-specific DNA binding;transcription, DNA-templated;regulation of transcription, DNA-templated;DNA binding;transcription from RNA polymerase II promoter;nucleus	-	-	-	-	-	-	Transcription	Transcription factor bHLH7 OS=Arabidopsis thaliana GN=BHLH7 PE=2 SV=1
AT1G03050	AT1G03050.1	2222.00	1938.56	1.00	0.03	0.02	AT1G03050	AEE27520.1 ENTH/ANTH/VHS superfamily protein [Arabidopsis thaliana];Q9SA65.1 RecName: Full=Putative clathrin assembly protein At1g03050 &gt;ABE65594.1 clathrin assembly protein-like [Arabidopsis thaliana] &gt;AAD25804.1 Similar to clathrin assembly protein gb|AF041374 (CALM) from Rattus norvegicus [Arabidopsis thaliana] &gt;ENTH/ANTH/VHS superfamily protein [Arabidopsis thaliana] &gt	GO:0005905;GO:0030276;GO:0005543;GO:0048268;GO:0030136;GO:0016020;GO:0005545;GO:0005794;GO:0005634;GO:0031410;GO:0006897	clathrin-coated pit;clathrin binding;phospholipid binding;clathrin coat assembly;clathrin-coated vesicle;membrane;1-phosphatidylinositol binding;Golgi apparatus;nucleus;cytoplasmic vesicle;endocytosis	-	-	-	-	-	-	Putative	Putative clathrin assembly protein At1g03050 OS=Arabidopsis thaliana GN=At1g03050 PE=2 SV=1
AT1G03055	AT1G03055.1,AT1G03055.2	973.00	689.56	20.00	1.49	1.30	AT1G03055	Short=AtD27;beta-carotene isomerase D27-like protein [Arabidopsis thaliana] &gt;Q7XA78.1 RecName: Full=Beta-carotene isomerase D27, chloroplastic; Flags: Precursor &gt; AltName: Full=Protein DWARF-27 homolog;AEE27521.1 beta-carotene isomerase D27-like protein [Arabidopsis thaliana];AAQ22624.1 At1g03051 [Arabidopsis thaliana] &gt	GO:0009507;GO:0010223;GO:0046872;GO:0005634;GO:0016853;GO:1901601;GO:0009536	chloroplast;secondary shoot formation;metal ion binding;nucleus;isomerase activity;strigolactone biosynthetic process;plastid	K17911	DWARF27	http://www.genome.jp/dbget-bin/www_bget?ko:K17911	Carotenoid biosynthesis	ko00906	-	Beta-carotene	Beta-carotene isomerase D27, chloroplastic OS=Arabidopsis thaliana GN=D27 PE=1 SV=1
AT1G03060	AT1G03060.1,AT1G03060.2,AT1G03060.3,AT1G03060.4	11470.17	11186.74	2292.00	10.50	9.17	AT1G03060	ANM59798.1 BEACH-DOMAIN HOMOLOG A1 [Arabidopsis thaliana];ANM59797.1 BEACH-DOMAIN HOMOLOG A1 [Arabidopsis thaliana];BEACH-DOMAIN HOMOLOG A1 [Arabidopsis thaliana] &gt;ANM59796.1 BEACH-DOMAIN HOMOLOG A1 [Arabidopsis thaliana];F4HZB2.1 RecName: Full=Protein SPIRRIG;AAD25803.1 Similar to gb|U70015 lysosomal trafficking regulator from Mus musculus and contains 2 PF|00400 WD40, G-beta repeats. ESTs gb…	GO:1904580;GO:0005737;GO:0009825;GO:0005515;GO:0007165;GO:0005634;GO:0071472;GO:0010090;GO:0007033;GO:0009737;GO:0033962;GO:0000932	regulation of intracellular mRNA localization;cytoplasm;multidimensional cell growth;protein binding;signal transduction;nucleus;cellular response to salt stress;trichome morphogenesis;vacuole organization;response to abscisic acid;cytoplasmic mRNA processing body assembly;P-body	-	-	-	-	-	KOG1786(TU)(Lysosomal trafficking regulator LYST and related BEACH and WD40 repeat proteins);KOG1787(U)(Kinase A-anchor protein Neurobeachin and related BEACH and WD40 repeat proteins)	Protein	Protein SPIRRIG OS=Arabidopsis thaliana GN=SPI PE=1 SV=1
AT1G03070	AT1G03070.1,AT1G03070.2,AT1G03070.3	1141.76	858.33	14.00	0.84	0.73	AT1G03070	Bax inhibitor-1 family protein [Arabidopsis thaliana] &gt;NP_001320512.1 Bax inhibitor-1 family protein [Arabidopsis thaliana] &gt;BAD43212.1 putative glutamate/aspartate-binding peptide [Arabidopsis thaliana] &gt;AAR24681.1 At1g03070 [Arabidopsis thaliana] &gt;AEE27524.1 Bax inhibitor-1 family protein [Arabidopsis thaliana] &gt;NP_001184896.1 Bax inhibitor-1 family protein [Arabidopsis thaliana]…	GO:0016020;GO:0008150;GO:0016021;GO:0016595	membrane;biological_process;integral component of membrane;glutamate binding	K06890	K06890	http://www.genome.jp/dbget-bin/www_bget?ko:K06890	-	-	KOG2322(T)(N-methyl-D-aspartate receptor glutamate-binding subunit)	BI1-like	BI1-like protein OS=Arabidopsis thaliana GN=At4g15470 PE=2 SV=1
AT1G03080	AT1G03080.1,AT1G03080.2,AT1G03080.3,novel.212.4	5807.98	5524.55	1740.00	16.13	14.10	AT1G03080	NP_001322259.1 kinase interacting (KIP1-like) family protein [Arabidopsis thaliana] &gt;ANM59942.1 kinase interacting (KIP1-like) family protein [Arabidopsis thaliana];F4HZB5.1 RecName: Full=Protein NETWORKED 1D &gt;ANM59941.1 kinase interacting (KIP1-like) family protein [Arabidopsis thaliana] &gt;kinase interacting (KIP1-like) family protein [Arabidopsis thaliana] &gt;NP_001322258.1 kinase inte…	GO:0003779;GO:0003677;GO:0016301;GO:0006310;GO:0006302;GO:0005886;GO:0016310	actin binding;DNA binding;kinase activity;DNA recombination;double-strand break repair;plasma membrane;phosphorylation	-	-	-	-	-	-	Protein	Protein NETWORKED 1D OS=Arabidopsis thaliana GN=NET1D PE=3 SV=1
AT1G03090	AT1G03090.1,AT1G03090.2	2730.18	2446.75	581.84	12.18	10.64	AT1G03090	AEE27527.1 methylcrotonyl-CoA carboxylase alpha chain [Arabidopsis thaliana]; Short=MCCase subunit alpha;methylcrotonyl-CoA carboxylase alpha chain [Arabidopsis thaliana] &gt;Q42523.2 RecName: Full=Methylcrotonoyl-CoA carboxylase subunit alpha, mitochondrial; AltName: Full=3-methylcrotonyl-CoA:carbon dioxide ligase subunit alpha;AEE27528.1 methylcrotonyl-CoA carboxylase alpha chain [Arabidopsis t…	GO:0006552;GO:0046872;GO:0000166;GO:0005524;GO:0004075;GO:0004485;GO:0016874;GO:0022626;GO:0005739;GO:0050897;GO:0005759;GO:0003824	leucine catabolic process;metal ion binding;nucleotide binding;ATP binding;biotin carboxylase activity;methylcrotonoyl-CoA carboxylase activity;ligase activity;cytosolic ribosome;mitochondrion;cobalt ion binding;mitochondrial matrix;catalytic activity	K01968	E6.4.1.4A	http://www.genome.jp/dbget-bin/www_bget?ko:K01968	Valine, leucine and isoleucine degradation	ko00280	KOG0368(I)(Acetyl-CoA carboxylase);KOG0369(C)(Pyruvate carboxylase)	Methylcrotonoyl-CoA	Methylcrotonoyl-CoA carboxylase subunit alpha, mitochondrial OS=Arabidopsis thaliana GN=MCCA PE=1 SV=2
AT1G03100	AT1G03100.1	2595.00	2311.56	105.16	2.33	2.04	AT1G03100	Q9SA60.1 RecName: Full=Pentatricopeptide repeat-containing protein At1g03100, mitochondrial; Flags: Precursor &gt;AAS49057.1 At1g03100 [Arabidopsis thaliana] &gt;AAD25799.1 Contains PF|00637 Clathrin 7-fold repeat. EST gb|AA721862 comes from this gene [Arabidopsis thaliana] &gt;AEE27529.1 Pentatricopeptide repeat (PPR) superfamily protein [Arabidopsis thaliana];Pentatricopeptide repeat (PPR) supe…	GO:0005739;GO:0003674;GO:0008150	mitochondrion;molecular_function;biological_process	-	-	-	-	-	-	Pentatricopeptide	Pentatricopeptide repeat-containing protein At1g03100, mitochondrial OS=Arabidopsis thaliana GN=At1g03100 PE=2 SV=1
AT1G03103	AT1G03103.1	640.00	356.57	0.00	0.00	0.00	AT1G03103	Bifunctional inhibitor/lipid-transfer protein/seed storage 2S albumin superfamily protein [Arabidopsis thaliana] &gt;AEE27530.1 Bifunctional inhibitor/lipid-transfer protein/seed storage 2S albumin superfamily protein [Arabidopsis thaliana] &gt;OAP18139.1 hypothetical protein AXX17_AT1G02330 [Arabidopsis thaliana]	GO:0008289;GO:0006869;GO:0005886;GO:0003674;GO:0016020	lipid binding;lipid transport;plasma membrane;molecular_function;membrane	-	-	-	-	-	-	Non-specific	Non-specific lipid transfer protein GPI-anchored 2 OS=Arabidopsis thaliana GN=LTPG2 PE=2 SV=1
AT1G03106	AT1G03106.1	934.00	650.56	3.00	0.24	0.21	AT1G03106	AAP21312.1 At1g03105 [Arabidopsis thaliana] &gt;AEE27531.1 hypothetical protein AT1G03106 [Arabidopsis thaliana];hypothetical protein AT1G03106 [Arabidopsis thaliana] &gt;AAM97133.1 unknown protein [Arabidopsis thaliana] &gt	GO:0003674;GO:0008150;GO:0005739	molecular_function;biological_process;mitochondrion	-	-	-	-	-	-	-	-
AT1G03110	AT1G03110.1	1577.00	1293.56	255.00	10.10	8.82	AT1G03110	AAL15226.1 unknown protein [Arabidopsis thaliana] &gt;AAK44043.1 unknown protein [Arabidopsis thaliana] &gt;Transducin/WD40 repeat-like superfamily protein [Arabidopsis thaliana] &gt;OAP11850.1 TRM82 [Arabidopsis thaliana];AEE27532.1 Transducin/WD40 repeat-like superfamily protein [Arabidopsis thaliana] &gt	GO:0005634;GO:0000166;GO:0005829;GO:0008618;GO:0008176;GO:0005737;GO:0043527;GO:0036265;GO:0006400;GO:0008033;GO:0030488	nucleus;nucleotide binding;cytosol;7-methylguanosine metabolic process;tRNA (guanine-N7-)-methyltransferase activity;cytoplasm;tRNA methyltransferase complex;RNA (guanine-N7)-methylation;tRNA modification;tRNA processing;tRNA methylation	K15443	TRM82,WDR4	http://www.genome.jp/dbget-bin/www_bget?ko:K15443	-	-	KOG0286(R)(G-protein beta subunit)	tRNA	tRNA (guanine-N(7)-)-methyltransferase non-catalytic subunit wdr4 OS=Dictyostelium discoideum GN=wdr4 PE=3 SV=1
AT1G03120	AT1G03120.1,AT1G03120.2	637.79	354.36	6.00	0.87	0.76	AT1G03120	Q9SA57.1 RecName: Full=Late embryogenesis abundant protein 3;AEE27533.1 responsive to abscisic acid 28 [Arabidopsis thaliana]; Short=LEA 3 &gt;responsive to abscisic acid 28 [Arabidopsis thaliana] &gt;AAD25796.1 Similar to rab28 protein gb|X59138 from Zea mays. EST gb|AA042774 comes from this gene [Arabidopsis thaliana] &gt;ANM60113.1 responsive to abscisic acid 28 [Arabidopsis thaliana]	GO:0005737;GO:0005634;GO:0007275;GO:0005829;GO:0009845;GO:0006873;GO:0010226;GO:0005730	cytoplasm;nucleus;multicellular organism development;cytosol;seed germination;cellular ion homeostasis;response to lithium ion;nucleolus	-	-	-	-	-	-	Late	Late embryogenesis abundant protein 3 OS=Arabidopsis thaliana GN=At1g03120 PE=3 SV=1
AT1G03130	AT1G03130.1	956.00	672.56	17308.64	1318.32	1152.00	AT1G03130	AAG48776.1 putative photosystem I reaction center subunit II precursor [Arabidopsis thaliana] &gt;AAG40059.1 At1g03130 [Arabidopsis thaliana] &gt;OAP13951.1 PSAD-2 [Arabidopsis thaliana];Q9SA56.1 RecName: Full=Photosystem I reaction center subunit II-2, chloroplastic;AAK62620.1 At1g03130/F10O3_4 [Arabidopsis thaliana] &gt;AAM63823.1 putative photosystem I reaction center subunit II precursor [Ara…	GO:0009536;GO:0016020;GO:0003674;GO:0009535;GO:0015979;GO:0009579;GO:0009534;GO:0010287;GO:0009507;GO:0009941;GO:0009538;GO:0009522	plastid;membrane;molecular_function;chloroplast thylakoid membrane;photosynthesis;thylakoid;chloroplast thylakoid;plastoglobule;chloroplast;chloroplast envelope;photosystem I reaction center;photosystem I	K02692	psaD	http://www.genome.jp/dbget-bin/www_bget?ko:K02692	Photosynthesis	ko00195	-	Photosystem	Photosystem I reaction center subunit II-2, chloroplastic OS=Arabidopsis thaliana GN=PSAD2 PE=1 SV=1
AT1G03140	AT1G03140.1,novel.220.3,novel.220.4,novel.220.5	1582.20	1298.77	1484.36	58.55	51.16	AT1G03140	OAP19368.1 hypothetical protein AXX17_AT1G02380 [Arabidopsis thaliana];AAK25940.1 unknown protein [Arabidopsis thaliana] &gt; Short=PSI-D2;AAK93697.1 unknown protein [Arabidopsis thaliana] &gt;AAD25795.1 Strong similarity to gb|X14017 photosystem I reaction centre subunit II precursor (psaD) from Spinacia oleracea. ESTs gb|R30423, gb|T42998, gb|Z18178, gb|T14133, gb|N65521, gb|T42498, gb|T41918, …	GO:0010287;GO:0009534;GO:0000386;GO:0005682;GO:0008380;GO:0009522;GO:0009941;GO:0009538;GO:0046540;GO:0009507;GO:0003674;GO:0071021;GO:0016020;GO:0000350;GO:0009536;GO:0005681;GO:0071048;GO:0015979;GO:0009579;GO:0005634;GO:0009535	plastoglobule;chloroplast thylakoid;second spliceosomal transesterification activity;U5 snRNP;RNA splicing;photosystem I;chloroplast envelope;photosystem I reaction center;U4/U6 x U5 tri-snRNP complex;chloroplast;molecular_function;U2-type post-spliceosomal complex;membrane;generation of catalytic spliceosome for second transesterification step;plastid;spliceosomal complex;nuclear retention of un…	K12817;K02692	PRPF18,PRP18;psaD	http://www.genome.jp/dbget-bin/www_bget?ko:K12817;http://www.genome.jp/dbget-bin/www_bget?ko:K02692	Spliceosome;Photosynthesis	ko03040,ko00195	KOG2808(A)(U5 snRNP-associated RNA splicing factor)	Photosystem;Pre-mRNA-splicing	Photosystem I reaction center subunit II-2, chloroplastic OS=Arabidopsis thaliana GN=PSAD2 PE=1 SV=1;Pre-mRNA-splicing factor 18 OS=Bos taurus GN=PRPF18 PE=2 SV=1
AT1G03150	AT1G03150.1	809.00	525.57	321.00	31.29	27.34	AT1G03150	EFH65698.1 hypothetical protein ARALYDRAFT_887467 [Arabidopsis lyrata subsp. lyrata] &gt;XP_006303362.1 hypothetical protein CARUB_v10010452mg [Capsella rubella] &gt;AEE27536.1 Acyl-CoA N-acyltransferases (NAT) superfamily protein [Arabidopsis thaliana] &gt;KFK42675.1 hypothetical protein AALP_AA1G025200 [Arabis alpina] &gt;XP_010474924.1 PREDICTED: N-alpha-acetyltransferase 20-like [Camelina sat…	GO:0004596;GO:0017196;GO:0008080;GO:0031416;GO:0016740	peptide alpha-N-acetyltransferase activity;N-terminal peptidyl-methionine acetylation;N-acetyltransferase activity;NatB complex;transferase activity	K17972	NAA20,NAT3	http://www.genome.jp/dbget-bin/www_bget?ko:K17972	-	-	KOG3234(R)(Acetyltransferase, (GNAT) family)	N-terminal	N-terminal acetyltransferase B complex catalytic subunit NAA20 OS=Arabidopsis thaliana GN=NAA20 PE=1 SV=1
AT1G03160	AT1G03160.1,AT1G03160.2,AT1G03160.3,AT1G03160.4,novel.223.1,novel.223.4,novel.223.5,novel.223.6	2955.01	2671.57	1669.00	32.00	27.96	AT1G03160	FZO-like protein [Arabidopsis thaliana] &gt;ABE96616.1 FZL [Arabidopsis thaliana] &gt;Q1KPV0.1 RecName: Full=Probable transmembrane GTPase FZO-like, chloroplastic;AEE27538.1 FZO-like protein [Arabidopsis thaliana];ANM60343.1 FZO-like protein [Arabidopsis thaliana];BAE99647.1 hypothetical protein [Arabidopsis thaliana] &gt;AEE27537.1 FZO-like protein [Arabidopsis thaliana];BAD44060.1 hypothetical …	GO:0009707;GO:0009536;GO:0010027;GO:0016020;GO:0009535;GO:0004789;GO:0007275;GO:0000166;GO:0009579;GO:0031969;GO:0034051;GO:0010228;GO:0009528;GO:0016021;GO:0016787;GO:0003824;GO:0009507;GO:0009228;GO:0005525;GO:0003924;GO:0009706;GO:1902478	chloroplast outer membrane;plastid;thylakoid membrane organization;membrane;chloroplast thylakoid membrane;thiamine-phosphate diphosphorylase activity;multicellular organism development;nucleotide binding;thylakoid;chloroplast membrane;negative regulation of plant-type hypersensitive response;vegetative to reproductive phase transition of meristem;plastid inner membrane;integral component of memb…	-	-	-	-	-	KOG0448(O)(Mitofusin 1 GTPase, involved in mitochondrila biogenesis)	Probable	Probable transmembrane GTPase FZO-like, chloroplastic OS=Arabidopsis thaliana GN=FZL PE=1 SV=1
AT1G03165	AT1G03165.1	228.00	6.81	0.00	0.00	0.00	AT1G03165	ANM60341.1 hypothetical protein AT1G03165 [Arabidopsis thaliana];hypothetical protein AT1G03165 [Arabidopsis thaliana] &gt	-	-	-	-	-	-	-	-	-	-
AT1G03170	AT1G03170.1	2309.00	2025.56	28.00	0.71	0.62	AT1G03170	FANTASTIC four-like protein (DUF3049) [Arabidopsis thaliana] &gt;AEE27539.1 FANTASTIC four-like protein (DUF3049) [Arabidopsis thaliana];Q8GXU9.1 RecName: Full=Protein FANTASTIC FOUR 2 &gt;BAC42659.1 unknown protein [Arabidopsis thaliana] &gt	GO:0003674;GO:0005634;GO:0010075	molecular_function;nucleus;regulation of meristem growth	-	-	-	-	-	-	Protein	Protein FANTASTIC FOUR 2 OS=Arabidopsis thaliana GN=FAF2 PE=2 SV=1
AT1G03180	AT1G03180.1,AT1G03180.2,AT1G03180.3,AT1G03180.4,AT1G03180.5,AT1G03180.6	1238.87	955.44	59.00	3.16	2.76	AT1G03180	AEE27541.1 non-structural protein [Arabidopsis thaliana];non-structural protein [Arabidopsis thaliana] &gt;OAP13547.1 hypothetical protein AXX17_AT1G02430 [Arabidopsis thaliana] &gt;AAX23724.1 hypothetical protein At1g03180 [Arabidopsis thaliana] &gt;NP_001322982.1 non-structural protein [Arabidopsis thaliana] &gt;AAV68794.1 hypothetical protein AT1G03180 [Arabidopsis thaliana] &gt;ANM60716.1 non…	GO:0005634;GO:0008150;GO:0003674;GO:0016020;GO:0005739;GO:0016021;GO:0007096	nucleus;biological_process;molecular_function;membrane;mitochondrion;integral component of membrane;regulation of exit from mitosis	-	-	-	-	-	-	-	-
AT1G03190	AT1G03190.1,AT1G03190.2,novel.227.1	2592.95	2309.51	270.00	5.99	5.23	AT1G03190	AAM10793.1 DNA repair/transcription factor protein [Arabidopsis thaliana] &gt;NP_849584.1 RAD3-like DNA-binding helicase protein [Arabidopsis thaliana] &gt; AltName: Full=XPD homolog;RAD3-like DNA-binding helicase protein [Arabidopsis thaliana] &gt; AltName: Full=RAD3 homolog; Short=AtUVH6;AEE27542.1 RAD3-like DNA-binding helicase protein [Arabidopsis thaliana] &gt;AAQ56787.1 At1g03190 [Arabidops…	GO:0006139;GO:0006289;GO:0046872;GO:0005634;GO:0000166;GO:0005524;GO:0005515;GO:0004386;GO:0004003;GO:0006281;GO:0051536;GO:0016787;GO:0006974;GO:0009411;GO:0003676;GO:0051539;GO:0009408;GO:0016818;GO:0006355;GO:0003677;GO:0006351;GO:0008026	nucleobase-containing compound metabolic process;nucleotide-excision repair;metal ion binding;nucleus;nucleotide binding;ATP binding;protein binding;helicase activity;ATP-dependent DNA helicase activity;DNA repair;iron-sulfur cluster binding;hydrolase activity;cellular response to DNA damage stimulus;response to UV;nucleic acid binding;4 iron, 4 sulfur cluster binding;response to heat;hydrolase a…	K10844	ERCC2,XPD	http://www.genome.jp/dbget-bin/www_bget?ko:K10844	Nucleotide excision repair;Basal transcription factors	ko03420,ko03022	KOG1132(L)(Helicase of the DEAD superfamily);KOG1133(L)(Helicase of the DEAD superfamily);KOG1131(KL)(RNA polymerase II transcription initiation/nucleotide excision repair factor TFIIH, 5'-3' helicase subunit RAD3)	DNA	DNA repair helicase XPD OS=Arabidopsis thaliana GN=XPD PE=1 SV=1
AT1G03200	AT1G03200.1	436.00	153.80	67.98	22.64	19.78	AT1G03200	hypothetical protein AT1G03200 [Arabidopsis thaliana] &gt;ACI88741.1 At1g03200 [Arabidopsis thaliana] &gt;AEE27544.1 hypothetical protein AT1G03200 [Arabidopsis thaliana]	GO:0005575;GO:0008150;GO:0003674	cellular_component;biological_process;molecular_function	-	-	-	-	-	-	-	-
AT1G03210	AT1G03210.1,AT1G03210.2,novel.228.1,novel.228.2,novel.228.5	1103.33	819.90	427.02	26.68	23.31	AT1G03210	AAG48775.1 unknown protein [Arabidopsis thaliana] &gt;AAC72124.1 ESTs gb|H37641 and gb|AA651422 come from this gene [Arabidopsis thaliana] &gt;AEE27545.1 Phenazine biosynthesis PhzC/PhzF protein [Arabidopsis thaliana];ANM59267.1 Phenazine biosynthesis PhzC/PhzF protein [Arabidopsis thaliana];Phenazine biosynthesis PhzC/PhzF protein [Arabidopsis thaliana] &gt	GO:0003824;GO:0005634;GO:0009058	catalytic activity;nucleus;biosynthetic process	-	-	-	-	-	KOG3033(R)(Predicted PhzC/PhzF-type epimerase)	Uncharacterized	Uncharacterized isomerase BH0283 OS=Bacillus halodurans (strain ATCC BAA-125 / DSM 18197 / FERM 7344 / JCM 9153 / C-125) GN=BH0283 PE=3 SV=1
AT1G03220	AT1G03220.1	1891.00	1607.56	440.00	14.02	12.25	AT1G03220	AAL15204.1 unknown protein [Arabidopsis thaliana] &gt;AEE27546.1 Eukaryotic aspartyl protease family protein [Arabidopsis thaliana] &gt;OAP14728.1 hypothetical protein AXX17_AT1G02460 [Arabidopsis thaliana];AAK17160.1 unknown protein [Arabidopsis thaliana] &gt;Eukaryotic aspartyl protease family protein [Arabidopsis thaliana] &gt;AAC72119.1 Strong similarity to gb|D14550 extracellular dermal glyc…	GO:0009506;GO:0005618;GO:0005576;GO:0005829;GO:0009651;GO:0009505;GO:0030163;GO:0008233;GO:0016020;GO:0005794;GO:0005886;GO:0006508;GO:0004190	plasmodesma;cell wall;extracellular region;cytosol;response to salt stress;plant-type cell wall;protein catabolic process;peptidase activity;membrane;Golgi apparatus;plasma membrane;proteolysis;aspartic-type endopeptidase activity	-	-	-	-	-	-	Basic	Basic 7S globulin OS=Glycine max GN=BG PE=1 SV=2
AT1G03230	AT1G03230.1	1870.00	1586.56	477.00	15.40	13.46	AT1G03230	AEE27547.1 Eukaryotic aspartyl protease family protein [Arabidopsis thaliana];Eukaryotic aspartyl protease family protein [Arabidopsis thaliana] &gt;AAC72120.1 Strong similarity to gb|D14550 extracellular dermal glycoprotein (EDGP) precursor from Daucus carota. ESTs gb|84105 and gb|AI100071 come from this gene [Arabidopsis thaliana] &gt;AAG48774.1 unknown protein [Arabidopsis thaliana] &gt	GO:0004190;GO:0005886;GO:0006508;GO:0008233;GO:0016020;GO:0005794;GO:0030163;GO:0009505;GO:0009651;GO:0005829;GO:0005576;GO:0005618;GO:0009506	aspartic-type endopeptidase activity;plasma membrane;proteolysis;peptidase activity;membrane;Golgi apparatus;protein catabolic process;plant-type cell wall;response to salt stress;cytosol;extracellular region;cell wall;plasmodesma	-	-	-	-	-	-	Basic	Basic 7S globulin OS=Glycine max GN=BG PE=1 SV=2
AT1G03240	AT1G03240.1	547.00	263.63	3.00	0.58	0.51	AT1G03240	hypothetical protein AT1G03240 [Arabidopsis thaliana] &gt;AEE27548.1 hypothetical protein AT1G03240 [Arabidopsis thaliana]	GO:0005575;GO:0003674;GO:0008150	cellular_component;molecular_function;biological_process	-	-	-	-	-	-	-	-
AT1G03250	AT1G03250.1,AT1G03250.2,AT1G03250.3,AT1G03250.4,novel.232.1	1233.17	949.73	563.00	30.37	26.54	AT1G03250	OAP19864.1 hypothetical protein AXX17_AT1G02490 [Arabidopsis thaliana];AEE27549.1 R3H domain protein [Arabidopsis thaliana] &gt;EST gb|N96383 comes from this gene [Arabidopsis thaliana];AAM83237.1 At1g03250/F15K9_13 [Arabidopsis thaliana] &gt;AEE27550.1 R3H domain protein [Arabidopsis thaliana];AAM65568.1 unknown [Arabidopsis thaliana] &gt;AAN18101.1 At1g03250/F15K9_13 [Arabidopsis thaliana] &gt;…	GO:0008150;GO:0005634;GO:0003676	biological_process;nucleus;nucleic acid binding	-	-	-	-	-	-	R3H	R3H domain-containing protein 4 OS=Bos taurus GN=R3HDM4 PE=2 SV=1
AT1G03260	AT1G03260.1,novel.233.2	1424.87	1141.43	160.00	7.18	6.27	AT1G03260	PREDICTED: uncharacterized protein LOC104778540, partial [Camelina sativa]	GO:0016021;GO:0016020;GO:0005886;GO:0005829	integral component of membrane;membrane;plasma membrane;cytosol	-	-	-	-	-	KOG3140(S)(Predicted membrane protein)	TVP38/TMEM64	TVP38/TMEM64 family membrane protein slr0305 OS=Synechocystis sp. (strain PCC 6803 / Kazusa) GN=slr0305 PE=3 SV=1
AT1G03270	AT1G03270.1	1765.00	1481.56	94.00	3.25	2.84	AT1G03270	CBS domain protein with a domain protein (DUF21) [Arabidopsis thaliana] &gt;OAP12211.1 hypothetical protein AXX17_AT1G02510 [Arabidopsis thaliana];Q9ZVS8.2 RecName: Full=Putative DUF21 domain-containing protein At1g03270;AEE27552.1 CBS domain protein with a domain protein (DUF21) [Arabidopsis thaliana] &gt; AltName: Full=CBS domain-containing protein CBSDUF4 &gt	GO:0016021;GO:0008150;GO:0016020;GO:0003674;GO:0005886	integral component of membrane;biological_process;membrane;molecular_function;plasma membrane	K16302	CNNM	http://www.genome.jp/dbget-bin/www_bget?ko:K16302	-	-	KOG2118(S)(Predicted membrane protein, contains two CBS domains)	Putative	Putative DUF21 domain-containing protein At1g03270 OS=Arabidopsis thaliana GN=CBSDUF4 PE=4 SV=2
AT1G03280	AT1G03280.1,AT1G03280.2,AT1G03280.3	1969.85	1686.41	937.00	28.46	24.87	AT1G03280	hypothetical protein AXX17_AT1G02520 [Arabidopsis thaliana]	GO:0006413;GO:0005634;GO:0003743;GO:0005673;GO:0043565;GO:0006367	translational initiation;nucleus;translation initiation factor activity;transcription factor TFIIE complex;sequence-specific DNA binding;transcription initiation from RNA polymerase II promoter	K03136	TFIIE1,GTF2E1,TFA1,tfe	http://www.genome.jp/dbget-bin/www_bget?ko:K03136	Basal transcription factors	ko03022	KOG2593(K)(Transcription initiation factor IIE, alpha subunit)	General	General transcription factor IIE subunit 1 OS=Dictyostelium discoideum GN=gtf2e1-1 PE=3 SV=1
AT1G03290	AT1G03290.1,AT1G03290.2,AT1G03290.3,AT1G03290.4,AT1G03290.5,AT1G03290.6,novel.236.4,novel.236.5	2310.19	2026.76	1398.00	35.33	30.88	AT1G03290	AAC72125.1 ESTs gb|H36966, gb|R65511, gb|T42324 and gb|T20569 come from this gene [Arabidopsis thaliana] &gt;ANM59853.1 ELKS/Rab6-interacting/CAST family protein [Arabidopsis thaliana];NP_001184898.1 ELKS/Rab6-interacting/CAST family protein [Arabidopsis thaliana] &gt;AEE27555.1 ELKS/Rab6-interacting/CAST family protein [Arabidopsis thaliana] &gt;ANM59852.1 ELKS/Rab6-interacting/CAST family prote…	GO:0005634;GO:0006810;GO:0006366;GO:0001046;GO:0040008;GO:0001228;GO:0005576	nucleus;transport;transcription from RNA polymerase II promoter;core promoter sequence-specific DNA binding;regulation of growth;transcriptional activator activity, RNA polymerase II transcription regulatory region sequence-specific binding;extracellular region	-	-	-	-	-	-	DUF724	DUF724 domain-containing protein 1 OS=Arabidopsis thaliana GN=DUF1 PE=2 SV=1
AT1G03300	AT1G03300.1	2013.00	1729.56	0.00	0.00	0.00	AT1G03300	Q9ZVT1.1 RecName: Full=DUF724 domain-containing protein 1;AAC72114.1 Strong similarity to T08I13.7 gi|2275201 unknown protein from Arabidopsis thaliana BAC gb|AC002337. EST gb|Z17450 comes from this gene [Arabidopsis thaliana] &gt; Short=AtDUF1 &gt;agenet domain protein (DOMAIN OF UNKNOWN FUNCTION 724 1) [Arabidopsis thaliana] &gt;AEE27556.1 agenet domain protein (DOMAIN OF UNKNOWN FUNCTION 724 1…	GO:0040008;GO:0006810;GO:0005634	regulation of growth;transport;nucleus	-	-	-	-	-	-	DUF724	DUF724 domain-containing protein 1 OS=Arabidopsis thaliana GN=DUF1 PE=2 SV=1
AT1G03310	AT1G03310.1,AT1G03310.2	3062.97	2779.53	1501.00	27.66	24.17	AT1G03310	AltName: Full=Protein DEBRANCHING ENZYME 1;AEE27558.1 debranching enzyme 1 [Arabidopsis thaliana] &gt;Q8L735.2 RecName: Full=Isoamylase 2, chloroplastic; Short=AtISA2;AEE27557.1 debranching enzyme 1 [Arabidopsis thaliana] &gt;AAC72113.1 Similar to gi|1652733 glycogen operon protein GlgX from Synechocystis sp. genome gb|D90908. ESTs gb|H36690, gb|AA712462, gb|AA651230 and gb|N95932 come from this …	GO:0009507;GO:0005975;GO:0004553;GO:0010021;GO:0003824;GO:0019156;GO:0005977;GO:0019252;GO:0004556;GO:0009536	chloroplast;carbohydrate metabolic process;hydrolase activity, hydrolyzing O-glycosyl compounds;amylopectin biosynthetic process;catalytic activity;isoamylase activity;glycogen metabolic process;starch biosynthetic process;alpha-amylase activity;plastid	-	-	-	-	-	-	Isoamylase	Isoamylase 2, chloroplastic OS=Arabidopsis thaliana GN=ISA2 PE=1 SV=2
AT1G03320	AT1G03320.1	701.00	417.57	2.00	0.25	0.21	AT1G03320	hypothetical protein AT1G03320 [Arabidopsis thaliana] &gt;OAP17013.1 hypothetical protein AXX17_AT1G02560 [Arabidopsis thaliana];AEE27559.1 hypothetical protein AT1G03320 [Arabidopsis thaliana] &gt;AAC72112.1 F15K9.8 [Arabidopsis thaliana] &gt	GO:0003674;GO:0005634;GO:0008150	molecular_function;nucleus;biological_process	-	-	-	-	-	-	-	-
AT1G03325	AT1G03325.1	126.00	0.00	0.00	0.00	0.00	AT1G03325	-	-	-	-	-	-	-	-	-	-	-
AT1G03330	AT1G03330.1	775.00	491.57	559.00	58.25	50.90	AT1G03330	OAP14026.1 LSM2 [Arabidopsis thaliana];XP_010481903.1 PREDICTED: sm-like protein LSM2 isoform X1 [Camelina sativa] &gt;ABF58987.1 At1g03330 [Arabidopsis thaliana] &gt;Small nuclear ribonucleoprotein family protein [Arabidopsis thaliana] &gt;EFH68415.1 hypothetical protein ARALYDRAFT_470311 [Arabidopsis lyrata subsp. lyrata] &gt;AEE27560.1 Small nuclear ribonucleoprotein family protein [Arabidopsi…	GO:0046540;GO:0030529;GO:0008380;GO:0000932;GO:0005688;GO:0003723;GO:0071011;GO:0005634;GO:0071013;GO:0005732;GO:0005681;GO:1990726;GO:0005829;GO:0006397;GO:0000398;GO:0005737	U4/U6 x U5 tri-snRNP complex;intracellular ribonucleoprotein complex;RNA splicing;P-body;U6 snRNP;RNA binding;precatalytic spliceosome;nucleus;catalytic step 2 spliceosome;small nucleolar ribonucleoprotein complex;spliceosomal complex;Lsm1-7-Pat1 complex;cytosol;mRNA processing;mRNA splicing, via spliceosome;cytoplasm	K12621	LSM2	http://www.genome.jp/dbget-bin/www_bget?ko:K12621	RNA degradation;Spliceosome	ko03018,ko03040	KOG3428(A)(Small nuclear ribonucleoprotein SMD1 and related snRNPs)	Sm-like	Sm-like protein LSM2 OS=Arabidopsis thaliana GN=LSM2 PE=1 SV=1
AT1G03340	AT1G03340.1	1507.00	1223.56	128.00	5.36	4.68	AT1G03340	OAP14901.1 hypothetical protein AXX17_AT1G02580 [Arabidopsis thaliana];AEE27561.1 hypothetical protein AT1G03340 [Arabidopsis thaliana] &gt;AAC72110.1 F15K9.6 [Arabidopsis thaliana] &gt;hypothetical protein AT1G03340 [Arabidopsis thaliana] &gt	GO:0005739;GO:0016021;GO:0008150;GO:0003674;GO:0016020	mitochondrion;integral component of membrane;biological_process;molecular_function;membrane	-	-	-	-	-	-	-	-
AT1G03350	AT1G03350.1	1829.00	1545.56	923.00	30.59	26.73	AT1G03350	AEE27562.1 BSD domain-containing protein [Arabidopsis thaliana] &gt;AAC72109.1 ESTs gb|T21276, gb|T45403, and gb|AA586113 come from this gene [Arabidopsis thaliana] &gt;AAK25838.1 unknown protein [Arabidopsis thaliana] &gt;OAP11909.1 hypothetical protein AXX17_AT1G02590 [Arabidopsis thaliana];AAK93706.1 unknown protein [Arabidopsis thaliana] &gt;BSD domain-containing protein [Arabidopsis thaliana…	GO:0003674;GO:0005737;GO:0008150	molecular_function;cytoplasm;biological_process	-	-	-	-	-	KOG2690(S)(Uncharacterized conserved protein, contains BSD domain)	BSD	BSD domain-containing protein 1 OS=Gallus gallus GN=BSDC1 PE=2 SV=1
AT1G03360	AT1G03360.1	1325.00	1041.56	207.00	10.18	8.90	AT1G03360	OAP12746.1 RRP4 [Arabidopsis thaliana];Q9ZVT7.1 RecName: Full=Exosome complex component RRP4 homolog;BAD43995.1 hypothetical protein [Arabidopsis thaliana] &gt; AltName: Full=Ribosomal RNA-processing protein 4; Short=AtRrp4p &gt;AAC72108.1 Similar to hypothetical protein SPAC2F7.14c gi|1052797 from Schizosaccharomyces pombe cosmid gb|Z50142 [Arabidopsis thaliana] &gt;AEE27563.1 ribosomal RNA proc…	GO:0005634;GO:0071049;GO:0000460;GO:0004527;GO:0071051;GO:0006364;GO:0034475;GO:0071034;GO:0060149;GO:0005737;GO:0071035;GO:0005654;GO:0071038;GO:0034427;GO:0000176;GO:0005730;GO:0000177;GO:0003723;GO:0000467;GO:0000178;GO:0043928;GO:0003676	nucleus;nuclear retention of pre-mRNA with aberrant 3'-ends at the site of transcription;maturation of 5.8S rRNA;exonuclease activity;polyadenylation-dependent snoRNA 3'-end processing;rRNA processing;U4 snRNA 3'-end processing;CUT catabolic process;negative regulation of posttranscriptional gene silencing;cytoplasm;nuclear polyadenylation-dependent rRNA catabolic process;nucleoplasm;nuclear poly…	K03679	RRP4,EXOSC2	http://www.genome.jp/dbget-bin/www_bget?ko:K03679	RNA degradation	ko03018	KOG3013(A)(Exosomal 3'-5' exoribonuclease complex, subunit Rrp4)	Exosome	Exosome complex component RRP4 homolog OS=Arabidopsis thaliana GN=RRP4 PE=1 SV=1
AT1G03365	AT1G03365.1,AT1G03365.2,novel.245.3	2787.69	2504.26	453.00	9.27	8.10	AT1G03365	AEE27564.1 RING/U-box superfamily protein [Arabidopsis thaliana] &gt; AltName: Full=RING finger protein 4 &gt;NP_001321053.1 RING/U-box superfamily protein [Arabidopsis thaliana] &gt;Q9ZVT8.1 RecName: Full=Putative E3 ubiquitin-protein ligase RF4;RING/U-box superfamily protein [Arabidopsis thaliana] &gt;ANM58631.1 RING/U-box superfamily protein [Arabidopsis thaliana];AAC72106.1 F15K9.3 [Arabidops…	GO:0009966;GO:0016567;GO:0008270;GO:0004842;GO:0016874;GO:0005737;GO:0046872;GO:0005634	regulation of signal transduction;protein ubiquitination;zinc ion binding;ubiquitin-protein transferase activity;ligase activity;cytoplasm;metal ion binding;nucleus	-	-	-	-	-	-	Putative	Putative E3 ubiquitin-protein ligase RF4 OS=Arabidopsis thaliana GN=RF4 PE=3 SV=1
AT1G03370	AT1G03370.1,AT1G03370.2	3927.55	3644.12	1540.00	21.65	18.92	AT1G03370	AEE27565.1 C2 calcium/lipid-binding and GRAM domain containing protein [Arabidopsis thaliana];AAM53329.1 unknown protein [Arabidopsis thaliana] &gt;Q9ZVT9.4 RecName: Full=C2 and GRAM domain-containing protein At1g03370 &gt;C2 calcium/lipid-binding and GRAM domain containing protein [Arabidopsis thaliana] &gt;AAC72128.2 Contains similarity to gb|AB011110 KIAA0538 protein from Homo sapiens brain an…	GO:0016020;GO:0008270;GO:0008150;GO:0005634;GO:0046872;GO:0016021	membrane;zinc ion binding;biological_process;nucleus;metal ion binding;integral component of membrane	-	-	-	-	-	-	C2	C2 and GRAM domain-containing protein At1g03370 OS=Arabidopsis thaliana GN=At1g03370 PE=2 SV=4
AT1G03380	AT1G03380.1	4183.00	3899.56	1390.00	18.26	15.96	AT1G03380	AAO00770.1 Unknown protein [Arabidopsis thaliana] &gt; Short=AtATG18g &gt;OAP13608.1 ATG18G [Arabidopsis thaliana];Q8GUL1.1 RecName: Full=Autophagy-related protein 18g;autophagy 18 G-like protein [Arabidopsis thaliana] &gt;AEE27566.1 autophagy 18 G-like protein [Arabidopsis thaliana] &gt	GO:0003674;GO:0016020;GO:0006810;GO:0005737;GO:0042594;GO:0015031;GO:0005774;GO:0016192;GO:0034045;GO:0005773;GO:0006914	molecular_function;membrane;transport;cytoplasm;response to starvation;protein transport;vacuolar membrane;vesicle-mediated transport;pre-autophagosomal structure membrane;vacuole;autophagy	-	-	-	-	-	KOG2110(S)(Uncharacterized conserved protein, contains WD40 repeats)	Autophagy-related	Autophagy-related protein 18g OS=Arabidopsis thaliana GN=ATG18G PE=2 SV=1
AT1G03390	AT1G03390.1	1386.00	1102.56	1.00	0.05	0.04	AT1G03390	AAF86541.1 F21B7.2 [Arabidopsis thaliana] &gt;OAP16893.1 hypothetical protein AXX17_AT1G02640 [Arabidopsis thaliana];AEE27567.1 HXXXD-type acyl-transferase family protein [Arabidopsis thaliana] &gt;AAY78602.1 transferase family protein [Arabidopsis thaliana] &gt;HXXXD-type acyl-transferase family protein [Arabidopsis thaliana] &gt	GO:0016747;GO:0005737;GO:0016740	transferase activity, transferring acyl groups other than amino-acyl groups;cytoplasm;transferase activity	-	-	-	-	-	-	Omega-hydroxypalmitate	Omega-hydroxypalmitate O-feruloyl transferase OS=Arabidopsis thaliana GN=HHT1 PE=1 SV=1
AT1G03395	AT1G03395.1	229.00	7.04	0.00	0.00	0.00	AT1G03395	hypothetical protein AT1G03395 [Arabidopsis thaliana] &gt;ANM59479.1 hypothetical protein AT1G03395 [Arabidopsis thaliana]	GO:0016740;GO:0005737;GO:0016747	transferase activity;cytoplasm;transferase activity, transferring acyl groups other than amino-acyl groups	-	-	-	-	-	-	-	-
AT1G03400	AT1G03400.1,AT1G03400.2	1386.33	1102.90	538.00	24.99	21.84	AT1G03400	ANM59043.1 2-oxoglutarate (2OG) and Fe(II)-dependent oxygenase superfamily protein [Arabidopsis thaliana];AAK83631.1 At1g03400/F21B7_31 [Arabidopsis thaliana] &gt;2-oxoglutarate (2OG) and Fe(II)-dependent oxygenase superfamily protein [Arabidopsis thaliana] &gt;AAM91389.1 At1g03400/F21B7_31 [Arabidopsis thaliana] &gt;AEE27568.1 2-oxoglutarate (2OG) and Fe(II)-dependent oxygenase superfamily prote…	GO:0046872;GO:0005737;GO:0016491;GO:0051213;GO:0009815;GO:0055114	metal ion binding;cytoplasm;oxidoreductase activity;dioxygenase activity;1-aminocyclopropane-1-carboxylate oxidase activity;oxidation-reduction process	-	-	-	-	-	-	1-aminocyclopropane-1-carboxylate	1-aminocyclopropane-1-carboxylate oxidase homolog 4 OS=Arabidopsis thaliana GN=At1g03400 PE=2 SV=1
AT1G03410	AT1G03410.1,AT1G03410.2	2652.00	2368.56	105.02	2.27	1.98	AT1G03410	AEE27569.1 2-oxoglutarate (2OG) and Fe(II)-dependent oxygenase superfamily protein [Arabidopsis thaliana];CAA58151.1 2A6 [Arabidopsis thaliana] &gt;2-oxoglutarate (2OG) and Fe(II)-dependent oxygenase superfamily protein [Arabidopsis thaliana] &gt;BAE98763.1 putative 1-aminocyclopropane-1-carboxylate oxidase [Arabidopsis thaliana] &gt;Q43383.2 RecName: Full=1-aminocyclopropane-1-carboxylate oxidas…	GO:0051213;GO:0055114;GO:0009815;GO:0046872;GO:0005737;GO:0016491	dioxygenase activity;oxidation-reduction process;1-aminocyclopropane-1-carboxylate oxidase activity;metal ion binding;cytoplasm;oxidoreductase activity	-	-	-	-	-	-	1-aminocyclopropane-1-carboxylate	1-aminocyclopropane-1-carboxylate oxidase homolog 5 OS=Arabidopsis thaliana GN=2A6 PE=2 SV=2
AT1G03430	AT1G03430.1,AT1G03430.2	1236.22	952.79	438.00	23.55	20.58	AT1G03430	ANM61054.1 histidine-containing phosphotransfer factor 5 [Arabidopsis thaliana];Q8L9T7.2 RecName: Full=Histidine-containing phosphotransfer protein 5 &gt;histidine-containing phosphotransfer factor 5 [Arabidopsis thaliana] &gt;BAA94764.1 HPt phosphotransmitter [Arabidopsis thaliana] &gt;BAD44019.1 HPt phosphotransmitter (AHP5) [Arabidopsis thaliana] &gt;OAP12429.1 AHP5 [Arabidopsis thaliana];BAD4…	GO:0009927;GO:0009736;GO:0016310;GO:0004871;GO:0005737;GO:0080036;GO:0005829;GO:0005515;GO:0000160;GO:0007165;GO:0005634;GO:0043424	histidine phosphotransfer kinase activity;cytokinin-activated signaling pathway;phosphorylation;signal transducer activity;cytoplasm;regulation of cytokinin-activated signaling pathway;cytosol;protein binding;phosphorelay signal transduction system;signal transduction;nucleus;protein histidine kinase binding	K14490	AHP	http://www.genome.jp/dbget-bin/www_bget?ko:K14490	Plant hormone signal transduction	ko04075	-	Histidine-containing	Histidine-containing phosphotransfer protein 5 OS=Arabidopsis thaliana GN=AHP5 PE=1 SV=2
AT1G03440	AT1G03440.1	2147.00	1863.56	230.00	6.32	5.52	AT1G03440	AEE27571.1 Leucine-rich repeat (LRR) family protein [Arabidopsis thaliana] &gt;OAP15411.1 hypothetical protein AXX17_AT1G02690 [Arabidopsis thaliana];Leucine-rich repeat (LRR) family protein [Arabidopsis thaliana] &gt	GO:0005739;GO:0007165	mitochondrion;signal transduction	-	-	-	-	-	-	Protein	Protein STRUBBELIG-RECEPTOR FAMILY 7 OS=Arabidopsis thaliana GN=SRF7 PE=1 SV=1
AT1G03445	AT1G03445.1,AT1G03445.2	2727.00	2443.56	1.00	0.02	0.02	AT1G03445	Q9LR78.2 RecName: Full=Serine/threonine-protein phosphatase BSU1;AEE27572.1 Serine/threonine protein phosphatase family protein [Arabidopsis thaliana] &gt;ANM58804.1 Serine/threonine protein phosphatase family protein [Arabidopsis thaliana];Serine/threonine protein phosphatase family protein [Arabidopsis thaliana] &gt; AltName: Full=Bri1 suppressor protein 1 &gt;OAP18320.1 BSU1 [Arabidopsis thali…	GO:0004722;GO:0016787;GO:0009742;GO:0005515;GO:0032880;GO:0046872;GO:0005634;GO:0004721	protein serine/threonine phosphatase activity;hydrolase activity;brassinosteroid mediated signaling pathway;protein binding;regulation of protein localization;metal ion binding;nucleus;phosphoprotein phosphatase activity	K14501	BSU1	http://www.genome.jp/dbget-bin/www_bget?ko:K14501	Plant hormone signal transduction	ko04075	KOG0374(TR)(Serine/threonine specific protein phosphatase PP1, catalytic subunit)	Serine/threonine-protein	Serine/threonine-protein phosphatase BSU1 OS=Arabidopsis thaliana GN=BSU1 PE=1 SV=2
AT1G03457	AT1G03457.1,AT1G03457.2,AT1G03457.3	1798.36	1514.92	83.00	2.81	2.45	AT1G03457	OAP15296.1 BRN2 [Arabidopsis thaliana];AAO63422.1 At1g03457 [Arabidopsis thaliana] &gt;Q8GZ26.1 RecName: Full=RNA-binding protein BRN2;RNA-binding (RRM/RBD/RNP motifs) family protein [Arabidopsis thaliana] &gt; Short=AtBRN2 &gt;BAC41921.1 putative ribonucleoprotein [Arabidopsis thaliana] &gt;AEE27573.1 RNA-binding (RRM/RBD/RNP motifs) family protein [Arabidopsis thaliana];AEE27574.1 RNA-binding (…	GO:0003676;GO:0003723;GO:0009908;GO:0003729;GO:0030529;GO:0006402;GO:2000028;GO:0005737;GO:0048573;GO:0000166	nucleic acid binding;RNA binding;flower development;mRNA binding;intracellular ribonucleoprotein complex;mRNA catabolic process;regulation of photoperiodism, flowering;cytoplasm;photoperiodism, flowering;nucleotide binding	K13207	CUGBP,BRUNOL,CELF	http://www.genome.jp/dbget-bin/www_bget?ko:K13207	-	-	KOG0146(A)(RNA-binding protein ETR-3 (RRM superfamily));KOG0144(A)(RNA-binding protein CUGBP1/BRUNO (RRM superfamily))	RNA-binding	RNA-binding protein BRN2 OS=Arabidopsis thaliana GN=BRN2 PE=2 SV=1
AT1G03470	AT1G03470.1,AT1G03470.2,AT1G03470.3,AT1G03470.4	1260.94	977.50	93.00	4.87	4.26	AT1G03470	ANM60841.1 Kinase interacting (KIP1-like) family protein [Arabidopsis thaliana] &gt;AAU45208.1 At1g03470 [Arabidopsis thaliana] &gt;ANM60842.1 Kinase interacting (KIP1-like) family protein [Arabidopsis thaliana];AEE27575.1 Kinase interacting (KIP1-like) family protein [Arabidopsis thaliana] &gt;Q66GR8.1 RecName: Full=Protein NETWORKED 3A &gt;Kinase interacting (KIP1-like) family protein [Arabidop…	GO:0016020;GO:0005737;GO:0005634;GO:0031965;GO:0005856;GO:0003779;GO:0005774	membrane;cytoplasm;nucleus;nuclear membrane;cytoskeleton;actin binding;vacuolar membrane	-	-	-	-	-	-	Protein	Protein NETWORKED 3A OS=Arabidopsis thaliana GN=NET3A PE=2 SV=1
AT1G03475	AT1G03475.1	1743.00	1459.56	3748.00	131.54	114.95	AT1G03475	Short=Coproporphyrinogenase;BAB61876.1 coproporphyrinogen III oxidase [Arabidopsis thaliana] &gt; Flags: Precursor &gt;AAF86536.1 F21B7.10 [Arabidopsis thaliana] &gt; Short=Coprogen oxidase; AltName: Full=Protein LESION INITIATION 2;AEE27577.1 Coproporphyrinogen III oxidase [Arabidopsis thaliana] &gt;Coproporphyrinogen III oxidase [Arabidopsis thaliana] &gt;CAD12661.1 coproporphyrinogen III oxida…	GO:0048046;GO:0006783;GO:0055114;GO:0009507;GO:0006782;GO:0004109;GO:0016491;GO:0033014;GO:0006779;GO:0009536;GO:0042803;GO:0009735;GO:0015995;GO:0009570	apoplast;heme biosynthetic process;oxidation-reduction process;chloroplast;protoporphyrinogen IX biosynthetic process;coproporphyrinogen oxidase activity;oxidoreductase activity;tetrapyrrole biosynthetic process;porphyrin-containing compound biosynthetic process;plastid;protein homodimerization activity;response to cytokinin;chlorophyll biosynthetic process;chloroplast stroma	K00228	CPOX,hemF	http://www.genome.jp/dbget-bin/www_bget?ko:K00228	Porphyrin and chlorophyll metabolism	ko00860	KOG1518(H)(Coproporphyrinogen III oxidase CPO/HEM13)	Coproporphyrinogen-III	Coproporphyrinogen-III oxidase 1, chloroplastic OS=Arabidopsis thaliana GN=CPX1 PE=2 SV=1
AT1G03490	AT1G03490.1	846.00	562.57	0.00	0.00	0.00	AT1G03490	Short=ANAC006 &gt;Q9LR74.1 RecName: Full=NAC domain-containing protein 6;AAF86512.1 F21B7.11 [Arabidopsis thaliana] &gt;AEE27578.1 NAC domain containing protein 6 [Arabidopsis thaliana];NAC domain containing protein 6 [Arabidopsis thaliana] &gt	GO:0006351;GO:0003700;GO:0003677;GO:0006355;GO:0007275;GO:0005634	transcription, DNA-templated;transcription factor activity, sequence-specific DNA binding;DNA binding;regulation of transcription, DNA-templated;multicellular organism development;nucleus	-	-	-	-	-	-	NAC	NAC domain-containing protein 6 OS=Arabidopsis thaliana GN=NAC006 PE=1 SV=1
AT1G03495	AT1G03495.1	1311.00	1027.56	290.36	14.48	12.65	AT1G03495	AEE27579.2 HXXXD-type acyl-transferase family protein [Arabidopsis thaliana];HXXXD-type acyl-transferase family protein [Arabidopsis thaliana] &gt	GO:0016747;GO:0016746;GO:0016740;GO:0005737	transferase activity, transferring acyl groups other than amino-acyl groups;transferase activity, transferring acyl groups;transferase activity;cytoplasm	-	-	-	-	-	-	Coumaroyl-CoA:anthocyanidin	Coumaroyl-CoA:anthocyanidin 3-O-glucoside-6&apos;&apos;-O-coumaroyltransferase 2 OS=Arabidopsis thaliana GN=3AT2 PE=1 SV=1
AT1G03510	AT1G03510.1	1470.00	1186.56	47.00	2.03	1.77	AT1G03510	OAP16510.1 hypothetical protein AXX17_AT1G02760 [Arabidopsis thaliana];Q9LR72.1 RecName: Full=Putative pentatricopeptide repeat-containing protein At1g03510 &gt;AEE27580.1 Tetratricopeptide repeat (TPR)-like superfamily protein [Arabidopsis thaliana] &gt;Tetratricopeptide repeat (TPR)-like superfamily protein [Arabidopsis thaliana] &gt;AAF86535.1 F21B7.13 [Arabidopsis thaliana] &gt	GO:0016021;GO:0005739;GO:0016020;GO:0008150	integral component of membrane;mitochondrion;membrane;biological_process	-	-	-	-	-	-	Putative	Putative pentatricopeptide repeat-containing protein At1g03510 OS=Arabidopsis thaliana GN=PCMP-E3 PE=3 SV=1
AT1G03520	AT1G03520.1,AT1G03520.2	2137.00	1853.56	212.00	5.86	5.12	AT1G03520	AAK92772.1 putative glycosylation enzyme [Arabidopsis thaliana] &gt;AAM20384.1 putative glycosylation enzyme [Arabidopsis thaliana] &gt;AAF86534.1 F21B7.14 [Arabidopsis thaliana] &gt;Core-2/I-branching beta-1,6-N-acetylglucosaminyltransferase family protein [Arabidopsis thaliana] &gt;AHL38972.1 glycosyltransferase, partial [Arabidopsis thaliana] &gt;OAP13504.1 hypothetical protein AXX17_AT1G02770…	GO:0005794;GO:0016020;GO:0016740;GO:0008375;GO:0016051;GO:0005634;GO:0016021;GO:0016757	Golgi apparatus;membrane;transferase activity;acetylglucosaminyltransferase activity;carbohydrate biosynthetic process;nucleus;integral component of membrane;transferase activity, transferring glycosyl groups	-	-	-	-	-	KOG0799(G)(Branching enzyme)	Beta-glucuronosyltransferase	Beta-glucuronosyltransferase GlcAT14A OS=Arabidopsis thaliana GN=GLCAT14A PE=2 SV=1
AT1G03530	AT1G03530.1	2921.00	2637.56	602.00	11.69	10.22	AT1G03530	OAP18019.1 NAF1 [Arabidopsis thaliana];nuclear assembly factor 1 [Arabidopsis thaliana] &gt;AEE27583.1 nuclear assembly factor 1 [Arabidopsis thaliana] &gt;AAF86533.1 F21B7.15 [Arabidopsis thaliana] &gt	GO:0009506;GO:0005634;GO:0001522;GO:0042254	plasmodesma;nucleus;pseudouridine synthesis;ribosome biogenesis	K14763	NAF1	http://www.genome.jp/dbget-bin/www_bget?ko:K14763	-	-	-	H/ACA	H/ACA ribonucleoprotein complex non-core subunit NAF1 OS=Mus musculus GN=Naf1 PE=1 SV=2
AT1G03540	AT1G03540.1	1929.00	1645.56	46.00	1.43	1.25	AT1G03540	ABE65596.1 pentatricopeptide repeat-containing protein [Arabidopsis thaliana] &gt;OAP15009.1 hypothetical protein AXX17_AT1G02790 [Arabidopsis thaliana];Q9LR69.1 RecName: Full=Pentatricopeptide repeat-containing protein At1g03540 &gt;AEE27584.1 Pentatricopeptide repeat (PPR-like) superfamily protein [Arabidopsis thaliana] &gt;Pentatricopeptide repeat (PPR-like) superfamily protein [Arabidopsis th…	GO:0005739;GO:0008150	mitochondrion;biological_process	-	-	-	-	-	-	Pentatricopeptide	Pentatricopeptide repeat-containing protein At1g03540 OS=Arabidopsis thaliana GN=PCMP-E4 PE=2 SV=1
AT1G03545	AT1G03545.1,AT1G03545.2	1810.00	1526.56	41.09	1.38	1.20	AT1G03545	-	-	-	-	-	-	-	-	-	-	-
AT1G03550	AT1G03550.1,AT1G03550.2,AT1G03550.3,AT1G03550.4,AT1G03550.5,AT1G03550.6,AT1G03550.7	1175.53	892.10	290.91	16.70	14.60	AT1G03550	ANM57844.1 Secretory carrier membrane protein (SCAMP) family protein [Arabidopsis thaliana];AAF86532.1 F21B7.17 [Arabidopsis thaliana] &gt;Q9LR68.1 RecName: Full=Secretory carrier-associated membrane protein 2;ABD19692.1 At1g03550 [Arabidopsis thaliana] &gt;AAM64529.1 putative secretory carrier-associated membrane protein [Arabidopsis thaliana] &gt;ANM57847.1 Secretory carrier membrane protein (S…	GO:0016021;GO:0030658;GO:0031410;GO:0022857;GO:0015031;GO:0005886;GO:0006810;GO:0016020	integral component of membrane;transport vesicle membrane;cytoplasmic vesicle;transmembrane transporter activity;protein transport;plasma membrane;transport;membrane	K19995	SCAMP	http://www.genome.jp/dbget-bin/www_bget?ko:K19995	-	-	KOG3088(U)(Secretory carrier membrane protein)	Secretory	Secretory carrier-associated membrane protein 2 OS=Arabidopsis thaliana GN=SCAMP2 PE=2 SV=1
AT1G03560	AT1G03560.1	2338.00	2054.56	238.00	5.93	5.19	AT1G03560	Pentatricopeptide repeat (PPR-like) superfamily protein [Arabidopsis thaliana] &gt;Q9LR67.1 RecName: Full=Pentatricopeptide repeat-containing protein At1g03560, mitochondrial;OAP19774.1 hypothetical protein AXX17_AT1G02840 [Arabidopsis thaliana]; Flags: Precursor &gt;AEE27586.1 Pentatricopeptide repeat (PPR-like) superfamily protein [Arabidopsis thaliana] &gt;AAF86531.1 F21B7.18 [Arabidopsis thal…	GO:0008150;GO:0005739	biological_process;mitochondrion	-	-	-	-	-	-	Pentatricopeptide	Pentatricopeptide repeat-containing protein At1g03560, mitochondrial OS=Arabidopsis thaliana GN=At1g03560 PE=2 SV=1
AT1G03590	AT1G03590.1	2219.00	1935.56	458.00	12.12	10.59	AT1G03590	OAP13717.1 hypothetical protein AXX17_AT1G02860 [Arabidopsis thaliana];AEE27587.1 Protein phosphatase 2C family protein [Arabidopsis thaliana] &gt;6 &gt; Short=AtPP2C01;AAF86530.1 F21B7.20 [Arabidopsis thaliana] &gt; AltName: Full=AtPPC6;Protein phosphatase 2C family protein [Arabidopsis thaliana] &gt;Q9LR65.1 RecName: Full=Probable protein phosphatase 2C 1	GO:0046872;GO:0006470;GO:0005886;GO:0004721;GO:0004722;GO:0016787;GO:0003824	metal ion binding;protein dephosphorylation;plasma membrane;phosphoprotein phosphatase activity;protein serine/threonine phosphatase activity;hydrolase activity;catalytic activity	-	-	-	-	-	KOG0698(T)(Serine/threonine protein phosphatase)	Probable	Probable protein phosphatase 2C 1 OS=Arabidopsis thaliana GN=PPC6-6 PE=1 SV=1
AT1G03600	AT1G03600.1	1315.00	1031.56	3201.00	158.96	138.90	AT1G03600	Q9LR64.1 RecName: Full=Photosystem II repair protein PSB27-H1, chloroplastic; AltName: Full=Thylakoid lumenal protein PSB27-H1;AAM61118.1 unknown [Arabidopsis thaliana] &gt; Flags: Precursor &gt;AAK73273.1 Unknown protein [Arabidopsis thaliana] &gt;AAK48966.1 Unknown protein [Arabidopsis thaliana] &gt;AAF86516.1 F21B7.21 [Arabidopsis thaliana] &gt;AEE27588.1 photosystem II family protein [Arabido…	GO:0010207;GO:0009507;GO:0010206;GO:0009534;GO:0009543;GO:0009579;GO:0009535;GO:0071484;GO:0016020;GO:0003674;GO:0030095;GO:0009536	photosystem II assembly;chloroplast;photosystem II repair;chloroplast thylakoid;chloroplast thylakoid lumen;thylakoid;chloroplast thylakoid membrane;cellular response to light intensity;membrane;molecular_function;chloroplast photosystem II;plastid	K08902	psb27	http://www.genome.jp/dbget-bin/www_bget?ko:K08902	Photosynthesis	ko00195	-	Photosystem	Photosystem II repair protein PSB27-H1, chloroplastic OS=Arabidopsis thaliana GN=PSB27-1 PE=1 SV=1
AT1G03610	AT1G03610.1,AT1G03610.2	1902.72	1619.28	789.00	24.96	21.81	AT1G03610	OAP16136.1 hypothetical protein AXX17_AT1G02880 [Arabidopsis thaliana];AEE27589.1 plant/protein (DUF789) [Arabidopsis thaliana] &gt;plant/protein (DUF789) [Arabidopsis thaliana] &gt;ANM60551.1 plant/protein (DUF789) [Arabidopsis thaliana];AAM61530.1 unknown [Arabidopsis thaliana] &gt	GO:0003674;GO:0008150;GO:0005634	molecular_function;biological_process;nucleus	-	-	-	-	-	-	-	-
AT1G03620	AT1G03620.1,AT1G03620.10,AT1G03620.11,AT1G03620.12,AT1G03620.13,AT1G03620.2,AT1G03620.3,AT1G03620.4,AT1G03620.5,AT1G03620.6,AT1G03620.7,AT1G03620.8,AT1G03620.9,novel.270.1,novel.270.13	1626.05	1342.62	135.00	5.15	4.50	AT1G03620	ANM58599.1 ELMO/CED-12 family protein [Arabidopsis thaliana];AEE27590.1 ELMO/CED-12 family protein [Arabidopsis thaliana] &gt;ANM58596.1 ELMO/CED-12 family protein [Arabidopsis thaliana] &gt;ANM58592.1 ELMO/CED-12 family protein [Arabidopsis thaliana] &gt;ANM58593.1 ELMO/CED-12 family protein [Arabidopsis thaliana] &gt;NP_001321023.1 ELMO/CED-12 family protein [Arabidopsis thaliana] &gt;ABN04737.…	GO:0005737;GO:0003674	cytoplasm;molecular_function	-	-	-	-	-	KOG2998(S)(Uncharacterized conserved protein)	ELMO	ELMO domain-containing protein A OS=Dictyostelium discoideum GN=elmoA PE=1 SV=1
AT1G03630	AT1G03630.1,AT1G03630.2	1705.93	1422.50	3134.00	112.86	98.62	AT1G03630	protochlorophyllide oxidoreductase C [Arabidopsis thaliana] &gt;O48741.1 RecName: Full=Protochlorophyllide reductase C, chloroplastic;AAM66062.1 putative protochlorophyllide reductase [Arabidopsis thaliana] &gt; Short=PCR C;BAE98738.1 protochlorophyllide reductase like protein [Arabidopsis thaliana] &gt;AEE27592.1 protochlorophyllide oxidoreductase C [Arabidopsis thaliana];AEE27591.1 protochlorop…	GO:0009534;GO:0016630;GO:0009507;GO:0009941;GO:0055114;GO:0009536;GO:0003959;GO:0016491;GO:0016020;GO:0009535;GO:0015979;GO:0031969;GO:0015995	chloroplast thylakoid;protochlorophyllide reductase activity;chloroplast;chloroplast envelope;oxidation-reduction process;plastid;NADPH dehydrogenase activity;oxidoreductase activity;membrane;chloroplast thylakoid membrane;photosynthesis;chloroplast membrane;chlorophyll biosynthetic process	K00218	E1.3.1.33,por	http://www.genome.jp/dbget-bin/www_bget?ko:K00218	Porphyrin and chlorophyll metabolism	ko00860	KOG1208(Q)(Dehydrogenases with different specificities (related to short-chain alcohol dehydrogenases))	Protochlorophyllide	Protochlorophyllide reductase C, chloroplastic OS=Arabidopsis thaliana GN=PORC PE=1 SV=1
AT1G03650	AT1G03650.1	892.00	608.57	94.00	7.91	6.91	AT1G03650	AAO50486.1 unknown protein [Arabidopsis thaliana] &gt;Acyl-CoA N-acyltransferases (NAT) superfamily protein [Arabidopsis thaliana] &gt;AEE27593.1 Acyl-CoA N-acyltransferases (NAT) superfamily protein [Arabidopsis thaliana] &gt;BAC43342.1 unknown protein [Arabidopsis thaliana] &gt;OAP18450.1 hypothetical protein AXX17_AT1G02910 [Arabidopsis thaliana]	GO:0016746;GO:0031248;GO:0008080;GO:0016740;GO:0005737;GO:0006474;GO:0004596	transferase activity, transferring acyl groups;protein acetyltransferase complex;N-acetyltransferase activity;transferase activity;cytoplasm;N-terminal protein amino acid acetylation;peptide alpha-N-acetyltransferase activity	-	-	-	-	-	-	Putative	Putative ribosomal-protein-alanine acetyltransferase OS=Bacillus subtilis (strain 168) GN=rimI PE=3 SV=1
AT1G03660	AT1G03660.1,AT1G03660.2	896.53	613.09	16.00	1.34	1.17	AT1G03660	F21B7.26 [Arabidopsis thaliana]	GO:0008150;GO:0003674;GO:0016020;GO:0016021	biological_process;molecular_function;membrane;integral component of membrane	-	-	-	-	-	-	-	-
AT1G03670	AT1G03670.1	1851.00	1567.56	2.00	0.07	0.06	AT1G03670	ankyrin repeat family protein [Arabidopsis thaliana] &gt;OAP16340.1 hypothetical protein AXX17_AT1G02930 [Arabidopsis thaliana];AEE27595.1 ankyrin repeat family protein [Arabidopsis thaliana] &gt	GO:0016021;GO:0071446;GO:2000031;GO:0031347;GO:0007165;GO:0003674;GO:0016020	integral component of membrane;cellular response to salicylic acid stimulus;regulation of salicylic acid mediated signaling pathway;regulation of defense response;signal transduction;molecular_function;membrane	-	-	-	-	-	-	Protein	Protein ACCELERATED CELL DEATH 6 OS=Arabidopsis thaliana GN=ACD6 PE=1 SV=1
AT1G03680	AT1G03680.1	957.00	673.56	4805.00	365.43	319.33	AT1G03680	AAO63945.1 putative thioredoxin-m [Arabidopsis thaliana] &gt; Short=AtTrxm1;AAF15948.1 thioredoxin m1 [Arabidopsis thaliana] &gt;AAF86525.1 F21B7.28 [Arabidopsis thaliana] &gt;O48737.1 RecName: Full=Thioredoxin M1, chloroplastic;AAO42293.1 putative thioredoxin-m [Arabidopsis thaliana] &gt;OAP13928.1 TRX-M1 [Arabidopsis thaliana];thioredoxin M-type 1 [Arabidopsis thaliana] &gt;AEE27596.1 thioredox…	GO:0009534;GO:0048046;GO:0047134;GO:0034599;GO:0008047;GO:0016021;GO:0045454;GO:0043086;GO:0009507;GO:0006109;GO:0009941;GO:0009409;GO:0015035;GO:0004857;GO:0006979;GO:0006457;GO:0055114;GO:0009536;GO:0006662;GO:0016671;GO:0043085;GO:0004791;GO:0016020;GO:0009570;GO:0009579;GO:0000103;GO:0010319	chloroplast thylakoid;apoplast;protein-disulfide reductase activity;cellular response to oxidative stress;enzyme activator activity;integral component of membrane;cell redox homeostasis;negative regulation of catalytic activity;chloroplast;regulation of carbohydrate metabolic process;chloroplast envelope;response to cold;protein disulfide oxidoreductase activity;enzyme inhibitor activity;response…	K03671	trxA	http://www.genome.jp/dbget-bin/www_bget?ko:K03671	-	-	KOG0910(O)(Thioredoxin-like protein)	Thioredoxin	Thioredoxin M1, chloroplastic OS=Arabidopsis thaliana GN=At1g03680 PE=2 SV=1
AT1G03687	AT1G03687.1,AT1G03687.2	1454.00	1170.57	275.00	12.03	10.52	AT1G03687	DTW domain-containing protein [Arabidopsis thaliana] &gt;OAP12115.1 hypothetical protein AXX17_AT1G02950 [Arabidopsis thaliana];AEE27597.1 DTW domain-containing protein [Arabidopsis thaliana] &gt	GO:0003674;GO:0008150	molecular_function;biological_process	-	-	-	-	-	-	-	-
AT1G03700	AT1G03700.1	837.00	553.57	1.00	0.09	0.08	AT1G03700	XP_002889467.1 integral membrane family protein [Arabidopsis lyrata subsp. lyrata] &gt;EFH65726.1 integral membrane family protein [Arabidopsis lyrata subsp. lyrata] &gt;Q9LR57.1 RecName: Full=CASP-like protein 1C2;AAF86520.1 F21B7.30 [Arabidopsis thaliana] &gt;AEE27599.1 Uncharacterized protein family (UPF0497) [Arabidopsis thaliana] &gt;Uncharacterized protein family (UPF0497) [Arabidopsis thal…	GO:0016021;GO:0016020;GO:0005886	integral component of membrane;membrane;plasma membrane	-	-	-	-	-	-	CASP-like	CASP-like protein 1C2 OS=Arabidopsis thaliana GN=At1g03700 PE=2 SV=1
AT1G03710	AT1G03710.1,AT1G03710.2	822.11	538.68	7.00	0.67	0.58	AT1G03710	AEE27600.1 Cystatin/monellin superfamily protein [Arabidopsis thaliana] &gt;Cystatin/monellin superfamily protein [Arabidopsis thaliana] &gt;AAX55078.1 hypothetical protein At1g03710 [Arabidopsis thaliana] &gt;AEE27601.1 Cystatin/monellin superfamily protein [Arabidopsis thaliana] &gt;NP_001117223.1 Cystatin/monellin superfamily protein [Arabidopsis thaliana] &gt;OAP12439.1 hypothetical protein A…	GO:0005634;GO:0004869	nucleus;cysteine-type endopeptidase inhibitor activity	-	-	-	-	-	-	-	-
AT1G03720	AT1G03720.1,AT1G03720.2	863.00	579.57	0.00	0.00	0.00	AT1G03720	OAP14761.1 hypothetical protein AXX17_AT1G02980 [Arabidopsis thaliana];Cysteine proteinases superfamily protein [Arabidopsis thaliana] &gt;AAF86524.1 F21B7.32 [Arabidopsis thaliana] &gt;ANM59694.1 Cysteine proteinases superfamily protein [Arabidopsis thaliana];AEE27602.1 Cysteine proteinases superfamily protein [Arabidopsis thaliana] &gt	GO:0006508;GO:0051603;GO:0016020;GO:0016021;GO:0005764;GO:0008234;GO:0005575;GO:0004197;GO:0005615	proteolysis;proteolysis involved in cellular protein catabolic process;membrane;integral component of membrane;lysosome;cysteine-type peptidase activity;cellular_component;cysteine-type endopeptidase activity;extracellular space	-	-	-	-	-	KOG1543(O)(Cysteine proteinase Cathepsin L)	Cathepsin	Cathepsin L1 OS=Ovis aries GN=CTSL PE=1 SV=1
AT1G03730	AT1G03730.1	1271.00	987.56	160.00	8.30	7.25	AT1G03730	pyrroline-5-carboxylate reductase [Arabidopsis thaliana] &gt;ABF83624.1 At1g03730 [Arabidopsis thaliana] &gt;AEE27603.1 pyrroline-5-carboxylate reductase [Arabidopsis thaliana] &gt;OAP13042.1 hypothetical protein AXX17_AT1G02990 [Arabidopsis thaliana]	GO:0009507;GO:0016021;GO:0008150;GO:0016020;GO:0003674	chloroplast;integral component of membrane;biological_process;membrane;molecular_function	-	-	-	-	-	-	-	-
AT1G03740	AT1G03740.1,AT1G03740.2	3096.83	2813.40	3342.00	60.85	53.17	AT1G03740	AEE27604.1 Protein kinase superfamily protein [Arabidopsis thaliana];Protein kinase superfamily protein [Arabidopsis thaliana] &gt;AAK25848.1 putative protein kinase [Arabidopsis thaliana] &gt;AAK64069.1 putative protein kinase [Arabidopsis thaliana] &gt;AAF86522.1 F21B7.34 [Arabidopsis thaliana] &gt;AEE27605.1 Protein kinase superfamily protein [Arabidopsis thaliana]	GO:0006468;GO:0016301;GO:0005524;GO:0005634;GO:0000166;GO:0004672;GO:0016310;GO:0004674	protein phosphorylation;kinase activity;ATP binding;nucleus;nucleotide binding;protein kinase activity;phosphorylation;protein serine/threonine kinase activity	-	-	-	-	-	KOG0600(D)(Cdc2-related protein kinase)	Probable	Probable serine/threonine-protein kinase At1g54610 OS=Arabidopsis thaliana GN=At1g54610 PE=1 SV=1
AT1G03750	AT1G03750.1	2777.00	2493.56	232.00	4.77	4.16	AT1G03750	F4I2H2.1 RecName: Full=Switch 2; Short=AtCHR9 &gt;AEE27606.1 switch 2 [Arabidopsis thaliana] &gt;OAP17236.1 CHR9 [Arabidopsis thaliana];switch 2 [Arabidopsis thaliana] &gt; AltName: Full=Protein CHROMATIN REMODELING 9	GO:0016020;GO:0005634;GO:0000166;GO:0005524;GO:0004386;GO:0006281;GO:0006974;GO:0016787;GO:0003677	membrane;nucleus;nucleotide binding;ATP binding;helicase activity;DNA repair;cellular response to DNA damage stimulus;hydrolase activity;DNA binding	K20098	ERCC6L2	http://www.genome.jp/dbget-bin/www_bget?ko:K20098	-	-	KOG0385(K)(Chromatin remodeling complex WSTF-ISWI, small subunit)	Switch	Switch 2 OS=Arabidopsis thaliana GN=SWI2 PE=3 SV=1
AT1G03760	AT1G03760.1	1382.00	1098.56	226.00	10.54	9.21	AT1G03760	OAP14240.1 hypothetical protein AXX17_AT1G03020 [Arabidopsis thaliana];AAO64054.1 unknown protein [Arabidopsis thaliana] &gt;AEE27607.1 Prefoldin chaperone subunit family protein [Arabidopsis thaliana] &gt;BAC43320.1 unknown protein [Arabidopsis thaliana] &gt;Prefoldin chaperone subunit family protein [Arabidopsis thaliana] &gt	GO:0006457;GO:0016272;GO:0003682;GO:0019212;GO:0005634;GO:0005665;GO:0010923;GO:0001106	protein folding;prefoldin complex;chromatin binding;phosphatase inhibitor activity;nucleus;DNA-directed RNA polymerase II, core complex;negative regulation of phosphatase activity;RNA polymerase II transcription corepressor activity	K17560	URI1	http://www.genome.jp/dbget-bin/www_bget?ko:K17560	-	-	-	RNA	RNA polymerase II subunit 5-mediating protein homolog OS=Dictyostelium discoideum GN=rmp PE=3 SV=2
AT1G03770	AT1G03770.1,AT1G03770.2,AT1G03770.3,AT1G03770.4,AT1G03770.5,AT1G03770.6	1802.63	1519.20	135.00	4.55	3.98	AT1G03770	BAE98348.1 hypothetical protein [Arabidopsis thaliana] &gt;OAP19378.1 RING1B [Arabidopsis thaliana] &gt;AEE27610.1 RING 1B [Arabidopsis thaliana];AEE27608.1 RING 1B [Arabidopsis thaliana] &gt;RING 1B [Arabidopsis thaliana] &gt; Short=AtRING1b; AltName: Full=Protein RING1b; AltName: Full=Polycomb complex protein RING1b;Q0WX00.1 RecName: Full=Putative E3 ubiquitin-protein ligase RING1b; AltName: Fu…	GO:0016874;GO:0016569;GO:0008270;GO:0045892;GO:0001709;GO:0046872;GO:0005634;GO:0005515;GO:0016567;GO:0045814;GO:0035102;GO:0010076;GO:0010077;GO:0006355;GO:0006351;GO:0010492	ligase activity;covalent chromatin modification;zinc ion binding;negative regulation of transcription, DNA-templated;cell fate determination;metal ion binding;nucleus;protein binding;protein ubiquitination;negative regulation of gene expression, epigenetic;PRC1 complex;maintenance of floral meristem identity;maintenance of inflorescence meristem identity;regulation of transcription, DNA-templated…	K10695	RNF1_2	http://www.genome.jp/dbget-bin/www_bget?ko:K10695	-	-	KOG0311(O)(Predicted E3 ubiquitin ligase)	Putative	Putative E3 ubiquitin-protein ligase RING1b OS=Arabidopsis thaliana GN=RING1B PE=1 SV=1
AT1G03780	AT1G03780.1,AT1G03780.2,AT1G03780.3	2641.94	2358.50	272.00	5.91	5.16	AT1G03780	AEE27611.1 targeting protein for XKLP2 [Arabidopsis thaliana] &gt;Hypothetical protein [Arabidopsis thaliana];F4I2H7.1 RecName: Full=Protein TPX2;targeting protein for XKLP2 [Arabidopsis thaliana] &gt; Short=AtTPX2;OAP16071.1 TPX2 [Arabidopsis thaliana];BAD95139.1 hypothetical protein [Arabidopsis thaliana] &gt; AltName: Full=Targeting protein for XKLP2 &gt;AEE27613.1 targeting protein for XKLP2 …	GO:0090307;GO:0005515;GO:0005634;GO:0051301;GO:0005654;GO:0007067;GO:0005874;GO:0051225;GO:0009524;GO:0008017;GO:0005737;GO:0007049;GO:0005819;GO:0009941;GO:0032147;GO:0005856;GO:0060236	mitotic spindle assembly;protein binding;nucleus;cell division;nucleoplasm;mitotic cell cycle;microtubule;spindle assembly;phragmoplast;microtubule binding;cytoplasm;cell cycle;spindle;chloroplast envelope;activation of protein kinase activity;cytoskeleton;regulation of mitotic spindle organization	K16812	TPX2	http://www.genome.jp/dbget-bin/www_bget?ko:K16812	-	-	-	Protein	Protein TPX2 OS=Arabidopsis thaliana GN=TPX2 PE=1 SV=1
AT1G03790	AT1G03790.1	1855.00	1571.56	1.00	0.03	0.03	AT1G03790	AAD10689.1 Hypothetical protein [Arabidopsis thaliana] &gt;Q9ZWA1.1 RecName: Full=Zinc finger CCCH domain-containing protein 2; Short=AtC3H2;OAP13084.1 TZF4 [Arabidopsis thaliana]; Short=SOM &gt; AltName: Full=Protein SOMNUS;AEE27614.1 Zinc finger C-x8-C-x5-C-x3-H type family protein [Arabidopsis thaliana] &gt;Zinc finger C-x8-C-x5-C-x3-H type family protein [Arabidopsis thaliana] &gt	GO:0003677;GO:0006355;GO:0003700;GO:0006351;GO:0003676;GO:0010187;GO:0005515;GO:0046872;GO:0005634	DNA binding;regulation of transcription, DNA-templated;transcription factor activity, sequence-specific DNA binding;transcription, DNA-templated;nucleic acid binding;negative regulation of seed germination;protein binding;metal ion binding;nucleus	-	-	-	-	-	-	Zinc	Zinc finger CCCH domain-containing protein 2 OS=Arabidopsis thaliana GN=At1g03790 PE=2 SV=1
AT1G03800	AT1G03800.1	1280.00	996.56	7.00	0.36	0.31	AT1G03800	BAB18561.1 ERF domain protein 10 [Arabidopsis thaliana] &gt;AAD10688.1 Hypothetical protein [Arabidopsis thaliana] &gt;Q9ZWA2.1 RecName: Full=Ethylene-responsive transcription factor 10;AEE27615.1 ERF domain protein 10 [Arabidopsis thaliana] &gt;AAT44946.1 putative AP2/EREBP transcription factor [Arabidopsis thaliana] &gt; AltName: Full=Ethylene-responsive element-binding factor 10;ABI93929.1 At1…	GO:0005634;GO:0009873;GO:0005622;GO:0003677;GO:0006355;GO:0006351;GO:0003700	nucleus;ethylene-activated signaling pathway;intracellular;DNA binding;regulation of transcription, DNA-templated;transcription, DNA-templated;transcription factor activity, sequence-specific DNA binding	K09286	EREBP	http://www.genome.jp/dbget-bin/www_bget?ko:K09286	-	-	-	Ethylene-responsive	Ethylene-responsive transcription factor 10 OS=Arabidopsis thaliana GN=ERF10 PE=2 SV=1
AT1G03810	AT1G03810.1	432.00	149.93	0.00	0.00	0.00	AT1G03810	Nucleic acid-binding, OB-fold-like protein [Arabidopsis thaliana] &gt;OAP15121.1 hypothetical protein AXX17_AT1G03070 [Arabidopsis thaliana];AEE27616.1 Nucleic acid-binding, OB-fold-like protein [Arabidopsis thaliana] &gt;AAD10687.1 Hypothetical protein [Arabidopsis thaliana] &gt	GO:0005634;GO:0008150;GO:0003674	nucleus;biological_process;molecular_function	K07466	RFA1,RPA1,rpa	http://www.genome.jp/dbget-bin/www_bget?ko:K07466	DNA replication;Homologous recombination;Mismatch repair;Nucleotide excision repair	ko03030,ko03440,ko03430,ko03420	-	Uncharacterized	Uncharacterized protein At4g28440 OS=Arabidopsis thaliana GN=At4g28440 PE=1 SV=1
AT1G03820	AT1G03820.1	1127.00	843.56	218.00	13.24	11.57	AT1G03820	OAP12440.1 hypothetical protein AXX17_AT1G03080 [Arabidopsis thaliana];BAD44021.1 hypothetical protein [Arabidopsis thaliana] &gt;BAD43933.1 hypothetical protein [Arabidopsis thaliana] &gt;E6-like protein [Arabidopsis thaliana] &gt;AAQ89666.1 At1g03820 [Arabidopsis thaliana] &gt;AAD10686.1 Hypothetical protein [Arabidopsis thaliana] &gt;AEE27617.1 E6-like protein [Arabidopsis thaliana] &gt	GO:0009507;GO:0008150;GO:0003674	chloroplast;biological_process;molecular_function	-	-	-	-	-	-	-	-
AT1G03830	AT1G03830.1,AT1G03830.2	3654.00	3370.56	319.00	4.85	4.24	AT1G03830	AEE27619.1 guanylate-binding family protein [Arabidopsis thaliana] &gt;OAP17527.1 hypothetical protein AXX17_AT1G03090 [Arabidopsis thaliana];guanylate-binding family protein [Arabidopsis thaliana] &gt;AEE27618.1 guanylate-binding family protein [Arabidopsis thaliana];AAD10695.1 Hypothetical protein [Arabidopsis thaliana] &gt	GO:0003924;GO:0005525;GO:0005634;GO:0006955	GTPase activity;GTP binding;nucleus;immune response	-	-	-	-	-	-	Guanylate-binding;Guanylate-binding	Guanylate-binding protein 1 OS=Chlorocebus aethiops GN=GBP1 PE=2 SV=1;Guanylate-binding protein 2 OS=Mus musculus GN=Gbp2 PE=1 SV=1
AT1G03840	AT1G03840.1,AT1G03840.2	1923.00	1639.56	82.00	2.56	2.24	AT1G03840	AAS79538.1 At1g03840 [Arabidopsis thaliana] &gt;CAG25849.1 hypothetical protein [Arabidopsis thaliana] &gt;BAE99815.1 putative DNA-binding protein [Arabidopsis thaliana] &gt; AltName: Full=Protein indeterminate-domain 3 &gt;OAP14616.1 MGP [Arabidopsis thaliana];AAD10684.1 putative zinc-finger protein [Arabidopsis thaliana] &gt;BAH30266.1 hypothetical protein, partial [Arabidopsis thaliana] &gt;AE…	GO:0003676;GO:0048364;GO:0003677;GO:0006355;GO:0006351;GO:0003700;GO:0044212;GO:0046872;GO:0005634;GO:0005515;GO:0008356	nucleic acid binding;root development;DNA binding;regulation of transcription, DNA-templated;transcription, DNA-templated;transcription factor activity, sequence-specific DNA binding;transcription regulatory region DNA binding;metal ion binding;nucleus;protein binding;asymmetric cell division	-	-	-	-	-	-	Zinc	Zinc finger protein MAGPIE OS=Arabidopsis thaliana GN=MGP PE=1 SV=1
AT1G03850	AT1G03850.1,AT1G03850.2,AT1G03850.3	760.58	477.15	119.00	12.78	11.16	AT1G03850	ACO50422.1 glutaredoxin [Arabidopsis thaliana] &gt;AAM63783.1 unknown [Arabidopsis thaliana] &gt;Q84TF4.2 RecName: Full=Monothiol glutaredoxin-S13;OAP12548.1 GRXS13 [Arabidopsis thaliana];AAL34226.1 unknown protein [Arabidopsis thaliana] &gt;AAO64780.1 At1g03849 [Arabidopsis thaliana] &gt;AEE27622.1 Glutaredoxin family protein [Arabidopsis thaliana];BAF00376.1 hypothetical protein [Arabidopsis th…	GO:0045454;GO:0051536;GO:0080183;GO:0009055;GO:0005739;GO:0015035;GO:0051537;GO:0005737;GO:0009735;GO:0005634;GO:0046872;GO:0050832	cell redox homeostasis;iron-sulfur cluster binding;response to photooxidative stress;electron carrier activity;mitochondrion;protein disulfide oxidoreductase activity;2 iron, 2 sulfur cluster binding;cytoplasm;response to cytokinin;nucleus;metal ion binding;defense response to fungus	-	-	-	-	-	-	Monothiol	Monothiol glutaredoxin-S13 OS=Arabidopsis thaliana GN=GRXS13 PE=2 SV=2
AT1G03860	AT1G03860.1,AT1G03860.2,AT1G03860.3	1396.55	1113.11	1652.00	76.03	66.43	AT1G03860	AAD10682.1 prohibitin 2 [Arabidopsis thaliana] &gt;Q9ZNT7.1 RecName: Full=Prohibitin-2, mitochondrial;NP_973756.1 prohibitin 2 [Arabidopsis thaliana] &gt; Short=Atphb2 &gt;AEE27625.1 prohibitin 2 [Arabidopsis thaliana] &gt;AAL34276.1 putative prohibitin 2 protein [Arabidopsis thaliana] &gt;OAP15536.1 PHB2 [Arabidopsis thaliana];AEE27626.1 prohibitin 2 [Arabidopsis thaliana] &gt;prohibitin 2 [Arab…	GO:0009507;GO:0005774;GO:0005743;GO:0005739;GO:0005618;GO:0005773;GO:0005747;GO:0016021;GO:0008150;GO:0009536;GO:0016020	chloroplast;vacuolar membrane;mitochondrial inner membrane;mitochondrion;cell wall;vacuole;mitochondrial respiratory chain complex I;integral component of membrane;biological_process;plastid;membrane	K17081	PHB2	http://www.genome.jp/dbget-bin/www_bget?ko:K17081	-	-	KOG3090(O)(Prohibitin-like protein)	Prohibitin-2,	Prohibitin-2, mitochondrial OS=Arabidopsis thaliana GN=PHB2 PE=1 SV=1
AT1G03870	AT1G03870.1	1164.00	880.56	354.00	20.59	18.00	AT1G03870	BAE99074.1 predicted GPI-anchored protein [Arabidopsis thaliana] &gt; Flags: Precursor &gt;AAK20861.1 fasciclin-like arabinogalactan-protein 9 [Arabidopsis thaliana] &gt;ACE95181.1 At1g03870 [Arabidopsis thaliana] &gt;AAD10681.1 Unknown protein [Arabidopsis thaliana] &gt;AEE27627.1 FASCICLIN-like arabinoogalactan 9 [Arabidopsis thaliana] &gt;AAM65486.1 putative surface protein [Arabidopsis thalia…	GO:0016020;GO:0046658;GO:0031225;GO:0005886	membrane;anchored component of plasma membrane;anchored component of membrane;plasma membrane	-	-	-	-	-	-	Fasciclin-like	Fasciclin-like arabinogalactan protein 9 OS=Arabidopsis thaliana GN=FLA9 PE=1 SV=1
AT1G03880	AT1G03880.1	1633.00	1349.56	0.00	0.00	0.00	AT1G03880	Flags: Precursor &gt;cruciferin 2 [Arabidopsis thaliana] &gt; AltName: Full=12S seed storage protein CRB basic chain; AltName: Full=Cruciferin B;OAP13436.1 CRU2 [Arabidopsis thaliana]; AltName: Full=Legumin-type globulin storage protein CRU2; AltName: Full=12S seed storage protein CRB acidic chain; Short=AtCRU2; AltName: Full=Cruciferin 2;AAD10680.1 12S seed storage protein [Arabidopsis thaliana]…	GO:0010431;GO:0071215;GO:0000326;GO:0045735;GO:0009737;GO:0005773;GO:0009845	seed maturation;cellular response to abscisic acid stimulus;protein storage vacuole;nutrient reservoir activity;response to abscisic acid;vacuole;seed germination	-	-	-	-	-	-	12S	12S seed storage protein CRB OS=Arabidopsis thaliana GN=CRB PE=1 SV=2
AT1G03890	AT1G03890.1	1520.00	1236.56	0.00	0.00	0.00	AT1G03890	OAP16444.1 hypothetical protein AXX17_AT1G03160 [Arabidopsis thaliana];AEE27629.1 RmlC-like cupins superfamily protein [Arabidopsis thaliana] &gt;RmlC-like cupins superfamily protein [Arabidopsis thaliana] &gt; AltName: Full=12S seed storage protein CRD basic chain;AAD10679.1 Putative seed storage protein [Arabidopsis thaliana] &gt;AAM51303.1 putative cruciferin 12S seed storage protein [Arabidop…	GO:0000326;GO:0010431;GO:0005576;GO:0005773;GO:0045735	protein storage vacuole;seed maturation;extracellular region;vacuole;nutrient reservoir activity	-	-	-	-	-	-	12S	12S seed storage protein CRD OS=Arabidopsis thaliana GN=CRD PE=1 SV=1
AT1G03900	AT1G03900.1	1239.00	955.56	2082.00	111.61	97.53	AT1G03900	BAD44175.1 unknown protein [Arabidopsis thaliana] &gt;AEE27630.1 non-intrinsic ABC protein 4 [Arabidopsis thaliana] &gt;Q681Q7.1 RecName: Full=Uncharacterized protein At1g03900 &gt;OAP19484.1 NAP4 [Arabidopsis thaliana];BAD43323.1 unknown protein [Arabidopsis thaliana] &gt;BAD42925.1 unknown protein [Arabidopsis thaliana] &gt;non-intrinsic ABC protein 4 [Arabidopsis thaliana] &gt	GO:0055085;GO:0042626;GO:0006858;GO:0006897;GO:0005215;GO:0005737;GO:0016020	transmembrane transport;ATPase activity, coupled to transmembrane movement of substances;extracellular transport;endocytosis;transporter activity;cytoplasm;membrane	K20069	NECAP1_2	http://www.genome.jp/dbget-bin/www_bget?ko:K20069	-	-	-	Uncharacterized	Uncharacterized protein At1g03900 OS=Arabidopsis thaliana GN=At1g03900 PE=2 SV=1
AT1G03905	AT1G03905.1,AT1G03905.2,AT1G03905.3,AT1G03905.4	1408.49	1125.05	69.00	3.14	2.75	AT1G03905	Short=ABC transporter ABCI.19; AltName: Full=GCN-related protein 2;Q3EDJ0.1 RecName: Full=ABC transporter I family member 19; Short=AtABCI19;AEE27631.1 P-loop containing nucleoside triphosphate hydrolases superfamily protein [Arabidopsis thaliana] &gt; AltName: Full=Non-intrinsic ABC protein 4 &gt;OAP14905.1 ABCI19 [Arabidopsis thaliana];P-loop containing nucleoside triphosphate hydrolases superf…	GO:0005524;GO:0006897;GO:0016887;GO:0000166;GO:0016020;GO:0006810;GO:0005737;GO:0005886	ATP binding;endocytosis;ATPase activity;nucleotide binding;membrane;transport;cytoplasm;plasma membrane	K12608	CAF16	http://www.genome.jp/dbget-bin/www_bget?ko:K12608	RNA degradation	ko03018	KOG0059(IR)(Lipid exporter ABCA1 and related proteins, ABC superfamily);KOG2355(RK)(Predicted ABC-type transport, ATPase component/CCR4 associated factor)	ABC	ABC transporter I family member 19 OS=Arabidopsis thaliana GN=ABCI19 PE=2 SV=1
AT1G03910	AT1G03910.1,AT1G03910.2	2565.00	2281.56	1578.00	35.43	30.96	AT1G03910	AEE27632.1 cactus-binding carboxy-terminal, cactin [Arabidopsis thaliana] &gt;AAD10685.1 Hypothetical protein [Arabidopsis thaliana] &gt;cactus-binding carboxy-terminal, cactin [Arabidopsis thaliana] &gt;OAP17900.1 CTN [Arabidopsis thaliana];AEE27633.1 cactus-binding carboxy-terminal, cactin [Arabidopsis thaliana];F4I2J8.1 RecName: Full=Cactin &gt	GO:0008380;GO:0006397;GO:0009793;GO:0005515;GO:0005681;GO:0005634;GO:0016607	RNA splicing;mRNA processing;embryo development ending in seed dormancy;protein binding;spliceosomal complex;nucleus;nuclear speck	-	-	-	-	-	KOG2370(T)(Cactin)	Cactin	Cactin OS=Arabidopsis thaliana GN=CTN PE=1 SV=1
AT1G03920	AT1G03920.1,AT1G03920.2,AT1G03920.3	2103.00	1819.56	18.00	0.51	0.44	AT1G03920	AEE27634.1 Protein kinase family protein [Arabidopsis thaliana] &gt;ANM61053.1 Protein kinase family protein [Arabidopsis thaliana];Protein kinase family protein [Arabidopsis thaliana] &gt;OAP17125.1 hypothetical protein AXX17_AT1G03200 [Arabidopsis thaliana] &gt;NP_001323295.1 Protein kinase family protein [Arabidopsis thaliana] &gt	GO:0018105;GO:0016301;GO:0035556;GO:0006468;GO:0000166;GO:0005634;GO:0005829;GO:0005524;GO:0004674;GO:0016740;GO:0005886;GO:0004672;GO:0005622;GO:0016310	peptidyl-serine phosphorylation;kinase activity;intracellular signal transduction;protein phosphorylation;nucleotide binding;nucleus;cytosol;ATP binding;protein serine/threonine kinase activity;transferase activity;plasma membrane;protein kinase activity;intracellular;phosphorylation	K08790	STK38,NDR	http://www.genome.jp/dbget-bin/www_bget?ko:K08790	-	-	KOG0605(R)(NDR and related serine/threonine kinases)	Serine/threonine-protein	Serine/threonine-protein kinase 38-like OS=Homo sapiens GN=STK38L PE=1 SV=3
AT1G03930	AT1G03930.1	2419.00	2135.56	1010.00	24.23	21.17	AT1G03930	AAD10678.1 ADK1 [Arabidopsis thaliana] &gt; AltName: Full=Protein CASEIN KINASE I-LIKE 9; AltName: Full=Dual specificity kinase 1;AAY24538.1 casein kinase 1-like protein 9b [Arabidopsis thaliana] &gt;AAL38850.1 putative protein kinase ADK1 [Arabidopsis thaliana] &gt;AEE27635.1 dual specificity kinase 1 [Arabidopsis thaliana] &gt;OAP14132.1 CKL9BETA [Arabidopsis thaliana];Q9ZWB3.1 RecName: Full=Ca…	GO:0006897;GO:0005524;GO:0000166;GO:0007165;GO:0005634;GO:0004712;GO:0016310;GO:0004672;GO:0016055;GO:0005737;GO:0004674;GO:0018105;GO:0006468;GO:0008360;GO:0016301	endocytosis;ATP binding;nucleotide binding;signal transduction;nucleus;protein serine/threonine/tyrosine kinase activity;phosphorylation;protein kinase activity;Wnt signaling pathway;cytoplasm;protein serine/threonine kinase activity;peptidyl-serine phosphorylation;protein phosphorylation;regulation of cell shape;kinase activity	K08960	CSNK1E	http://www.genome.jp/dbget-bin/www_bget?ko:K08960	-	-	KOG1164(T)(Casein kinase (serine/threonine/tyrosine protein kinase))	Casein	Casein kinase 1-like protein 9 OS=Arabidopsis thaliana GN=CKL9 PE=1 SV=1
AT1G03940	AT1G03940.1	1918.00	1634.56	856.64	26.85	23.46	AT1G03940	-O-coumaroyltransferase 1 &gt;Q9ZWB4.1 RecName: Full=Coumaroyl-CoA:anthocyanidin 3-O-glucoside-6&apos;AEE27636.1 HXXXD-type acyl-transferase family protein [Arabidopsis thaliana];HXXXD-type acyl-transferase family protein [Arabidopsis thaliana] &gt;AAD10676.1 Hypothetical protein [Arabidopsis thaliana] &gt;&apos	GO:0016740;GO:0005737;GO:0016746;GO:0016747	transferase activity;cytoplasm;transferase activity, transferring acyl groups;transferase activity, transferring acyl groups other than amino-acyl groups	-	-	-	-	-	-	Coumaroyl-CoA:anthocyanidin	Coumaroyl-CoA:anthocyanidin 3-O-glucoside-6&apos;&apos;-O-coumaroyltransferase 1 OS=Arabidopsis thaliana GN=3AT1 PE=1 SV=1
AT1G03950	AT1G03950.1	1023.00	739.56	299.00	20.71	18.10	AT1G03950	AEE27637.1 vacuolar protein sorting-associated protein 2.3 [Arabidopsis thaliana] &gt;OAP12033.1 VPS2.3 [Arabidopsis thaliana];AAK97708.1 At1g03950/F21M11_12 [Arabidopsis thaliana] &gt;AAL31114.1 At1g03950/F21M11_12 [Arabidopsis thaliana] &gt; Short=AtVPS2-3; AltName: Full=ESCRT-III complex subunit VPS2 homolog 3 &gt;vacuolar protein sorting-associated protein 2.3 [Arabidopsis thaliana] &gt; AltN…	GO:0000815;GO:0016192;GO:0007034;GO:0006810;GO:0015031;GO:0005768	ESCRT III complex;vesicle-mediated transport;vacuolar transport;transport;protein transport;endosome	K12192	CHMP2B	http://www.genome.jp/dbget-bin/www_bget?ko:K12192	Endocytosis	ko04144	KOG3230(U)(Vacuolar assembly/sorting protein DID4)	Vacuolar	Vacuolar protein sorting-associated protein 2 homolog 3 OS=Arabidopsis thaliana GN=VPS2.3 PE=2 SV=1
AT1G03960	AT1G03960.1,AT1G03960.2,AT1G03960.3,AT1G03960.4,AT1G03960.5,AT1G03960.6,AT1G03960.7,novel.299.5	2214.70	1931.27	365.00	9.68	8.46	AT1G03960	AAO50478.1 putative protein phosphatase 2A [Arabidopsis thaliana] &gt;Calcium-binding EF hand family protein [Arabidopsis thaliana] &gt;AAO42077.1 putative protein phosphatase 2A [Arabidopsis thaliana] &gt;&apos;Highly similar to protein phosphatase 2A regulatory subunit [Arabidopsis thaliana];epsilon &gt;epsilon;Q84JI6.1 RecName: Full=Probable serine/threonine protein phosphatase 2A regulatory s…	GO:0008150;GO:0005509;GO:0005634;GO:0046872	biological_process;calcium ion binding;nucleus;metal ion binding	K11583	PPP2R3	http://www.genome.jp/dbget-bin/www_bget?ko:K11583	mRNA surveillance pathway	ko03015	-	Probable	Probable serine/threonine protein phosphatase 2A regulatory subunit B&apos;&apos;epsilon OS=Arabidopsis thaliana GN=B&apos;&apos;EPSILON PE=2 SV=1
AT1G03970	AT1G03970.1	1148.00	864.56	801.96	47.52	41.52	AT1G03970	P42777.1 RecName: Full=G-box-binding factor 4;AAM65145.1 G-box binding factor, GBF4 [Arabidopsis thaliana] &gt;G-box binding factor 4 [Arabidopsis thaliana] &gt;AAD10673.1 GBF4 [Arabidopsis thaliana] &gt;ABD19676.1 At1g03970 [Arabidopsis thaliana] &gt; Short=AtbZIP40 &gt; AltName: Full=bZIP transcription factor 40;AEE27640.1 G-box binding factor 4 [Arabidopsis thaliana] &gt;OAP18321.1 GBF4 [Arabi…	GO:0005515;GO:0005634;GO:0006355;GO:0003677;GO:0006351;GO:0003700;GO:0009507;GO:0043565	protein binding;nucleus;regulation of transcription, DNA-templated;DNA binding;transcription, DNA-templated;transcription factor activity, sequence-specific DNA binding;chloroplast;sequence-specific DNA binding	K14432	ABF	http://www.genome.jp/dbget-bin/www_bget?ko:K14432	Plant hormone signal transduction	ko04075	-	G-box-binding	G-box-binding factor 4 OS=Arabidopsis thaliana GN=GBF4 PE=1 SV=1
AT1G03980	AT1G03980.1,AT1G03980.2,AT1G03980.3,AT1G03980.4	1411.67	1128.24	5.00	0.23	0.20	AT1G03980	AAD10671.1 Hypothetical protein [Arabidopsis thaliana] &gt;ANM60703.1 phytochelatin synthase 2 [Arabidopsis thaliana];ANM60702.1 phytochelatin synthase 2 [Arabidopsis thaliana];Q9ZWB7.1 RecName: Full=Glutathione gamma-glutamylcysteinyltransferase 2;AAK94671.1 phytochelatin synthase [Arabidopsis thaliana] &gt; Short=AtPCS2 &gt; AltName: Full=Phytochelatin synthase 2;OAP19257.1 PCS2 [Arabidopsis th…	GO:0046938;GO:0009507;GO:0016740;GO:0046872;GO:0010038;GO:0016746;GO:0016756	phytochelatin biosynthetic process;chloroplast;transferase activity;metal ion binding;response to metal ion;transferase activity, transferring acyl groups;glutathione gamma-glutamylcysteinyltransferase activity	K05941	E2.3.2.15	http://www.genome.jp/dbget-bin/www_bget?ko:K05941	-	-	KOG0632(P)(Phytochelatin synthase)	Glutathione	Glutathione gamma-glutamylcysteinyltransferase 2 OS=Arabidopsis thaliana GN=PCS2 PE=2 SV=1
AT1G03982	AT1G03982.1	1290.00	1006.56	0.00	0.00	0.00	AT1G03982	ABF59176.1 unknown protein [Arabidopsis thaliana] &gt;AEE27642.1 PAK-box/P21-Rho-binding family protein [Arabidopsis thaliana] &gt;Q9ZWB8.1 RecName: Full=CRIB domain-containing protein RIC8;OAP16239.1 hypothetical protein AXX17_AT1G03270 [Arabidopsis thaliana]; AltName: Full=ROP-interactive CRIB motif-containing protein 8;PAK-box/P21-Rho-binding family protein [Arabidopsis thaliana] &gt;AAD10672.…	GO:0005634;GO:0008150;GO:0003674	nucleus;biological_process;molecular_function	-	-	-	-	-	-	CRIB	CRIB domain-containing protein RIC8 OS=Arabidopsis thaliana GN=RIC8 PE=2 SV=1
AT1G03987	AT1G03987.1	272.00	22.51	0.00	0.00	0.00	AT1G03987	-	-	-	-	-	-	-	-	-	-	-
AT1G03990	AT1G03990.1	2384.00	2100.56	53.00	1.29	1.13	AT1G03990	Long-chain fatty alcohol dehydrogenase family protein [Arabidopsis thaliana] &gt;Q9ZWB9.2 RecName: Full=Long-chain-alcohol oxidase FAO1;AEE27643.1 Long-chain fatty alcohol dehydrogenase family protein [Arabidopsis thaliana]; AltName: Full=Long-chain fatty alcohol oxidase 1 &gt	GO:0055114;GO:0016614;GO:0016021;GO:0046577;GO:0050660;GO:0016020;GO:0016491	oxidation-reduction process;oxidoreductase activity, acting on CH-OH group of donors;integral component of membrane;long-chain-alcohol oxidase activity;flavin adenine dinucleotide binding;membrane;oxidoreductase activity	K17756	FAO3	http://www.genome.jp/dbget-bin/www_bget?ko:K17756	-	-	-	Long-chain-alcohol	Long-chain-alcohol oxidase FAO1 OS=Arabidopsis thaliana GN=FAO1 PE=3 SV=2
AT1G03993	AT1G03993.1	788.00	504.57	0.00	0.00	0.00	AT1G03993	-	-	-	-	-	-	-	-	-	-	-
AT1G03997	AT1G03997.1	283.00	28.18	0.00	0.00	0.00	AT1G03997	-	-	-	-	-	-	-	-	-	-	-
AT1G04000	AT1G04000.1,novel.304.1,novel.304.2,novel.304.3	1126.00	842.56	127.00	7.72	6.75	AT1G04000	OAP19650.1 hypothetical protein AXX17_AT1G03300 [Arabidopsis thaliana];AEE27644.1 hypothetical protein AT1G04000 [Arabidopsis thaliana] &gt;AAD10670.1 Unknown protein [Arabidopsis thaliana] &gt;hypothetical protein AT1G04000 [Arabidopsis thaliana] &gt;AAO41961.1 unknown protein [Arabidopsis thaliana] &gt;AAO50513.1 unknown protein [Arabidopsis thaliana] &gt	GO:0003674;GO:0005634;GO:0008150	molecular_function;nucleus;biological_process	-	-	-	-	-	-	Long-chain-alcohol	Long-chain-alcohol oxidase FAO1 OS=Arabidopsis thaliana GN=FAO1 PE=3 SV=2
AT1G04003	AT1G04003.1	209.00	3.28	0.00	0.00	0.00	AT1G04003	-	-	-	-	-	-	-	-	-	-	-
AT1G04007	AT1G04007.1	463.00	180.19	16.00	4.55	3.97	AT1G04007	-	-	-	-	-	-	-	-	-	-	-
AT1G04010	AT1G04010.1,novel.305.1	2654.73	2371.30	250.00	5.40	4.72	AT1G04010	phospholipid sterol acyl transferase 1 [Arabidopsis thaliana] &gt;OAP14501.1 PSAT1 [Arabidopsis thaliana]; AltName: Full=Lecithin-cholesterol acyltransferase-like 2 &gt;Q4VCM1.2 RecName: Full=Phospholipid--sterol O-acyltransferase;PSAT1 [Arabidopsis thaliana];AEE27645.1 phospholipid sterol acyl transferase 1 [Arabidopsis thaliana] &gt	GO:0010150;GO:0043231;GO:0008374;GO:0006629;GO:0031090;GO:0016127;GO:0080096;GO:0016021;GO:0008202;GO:0005783;GO:0004607;GO:0080095;GO:0016746;GO:0034434;GO:0016020;GO:0016740	leaf senescence;intracellular membrane-bounded organelle;O-acyltransferase activity;lipid metabolic process;organelle membrane;sterol catabolic process;phosphatidate-sterol O-acyltransferase activity;integral component of membrane;steroid metabolic process;endoplasmic reticulum;phosphatidylcholine-sterol O-acyltransferase activity;phosphatidylethanolamine-sterol O-acyltransferase activity;transfe…	-	-	-	-	-	KOG2369(I)(Lecithin:cholesterol acyltransferase (LCAT)/Acyl-ceramide synthase)	Phospholipid--sterol	Phospholipid--sterol O-acyltransferase OS=Arabidopsis thaliana GN=PSAT PE=2 SV=2
AT1G04013	AT1G04013.1	249.00	12.89	3.00	11.92	10.42	AT1G04013	-	-	-	-	-	-	-	-	-	-	-
AT1G04017	AT1G04017.1	233.00	8.03	0.00	0.00	0.00	AT1G04017	-	-	-	-	-	-	-	-	-	-	-
AT1G04020	AT1G04020.1,AT1G04020.2	2476.00	2192.56	149.00	3.48	3.04	AT1G04020	OAP13610.1 ROW1 [Arabidopsis thaliana] &gt;breast cancer associated RING 1 [Arabidopsis thaliana] &gt;AEE27647.2 breast cancer associated RING 1 [Arabidopsis thaliana];AEE27646.1 breast cancer associated RING 1 [Arabidopsis thaliana]	GO:0005634;GO:0046872;GO:0010078;GO:0045944;GO:0005515;GO:0035067;GO:0004842;GO:0003713;GO:0005886;GO:0045717;GO:0045892;GO:0009934;GO:0005622;GO:0008270;GO:0042127;GO:0071158;GO:0065004;GO:0010492;GO:0000724;GO:0006351;GO:0006355;GO:0003677;GO:0006281;GO:0080182;GO:0070531;GO:0031436;GO:0035066;GO:0048366;GO:0006974	nucleus;metal ion binding;maintenance of root meristem identity;positive regulation of transcription from RNA polymerase II promoter;protein binding;negative regulation of histone acetylation;ubiquitin-protein transferase activity;transcription coactivator activity;plasma membrane;negative regulation of fatty acid biosynthetic process;negative regulation of transcription, DNA-templated;regulation…	K10683	BARD1	http://www.genome.jp/dbget-bin/www_bget?ko:K10683	Homologous recombination	ko03440	KOG4362(LK)(Transcriptional regulator BRCA1)	BRCA1-associated	BRCA1-associated RING domain protein 1 OS=Arabidopsis thaliana GN=BARD1 PE=1 SV=1
AT1G04023	AT1G04023.1	330.00	59.25	0.00	0.00	0.00	AT1G04023	-	-	-	-	-	-	-	-	-	-	-
AT1G04030	AT1G04030.1,AT1G04030.2	1820.40	1536.97	97.04	3.23	2.83	AT1G04030	eisosome protein [Arabidopsis thaliana] &gt;NP_001320872.1 eisosome protein [Arabidopsis thaliana] &gt;OAP16622.1 hypothetical protein AXX17_AT1G03330 [Arabidopsis thaliana] &gt;AEE27648.1 eisosome protein [Arabidopsis thaliana] &gt;ANM58438.1 eisosome protein [Arabidopsis thaliana]	GO:0003674;GO:0008150;GO:0005634	molecular_function;biological_process;nucleus	-	-	-	-	-	-	Protein;Acid	Protein JASON OS=Arabidopsis thaliana GN=JASON PE=2 SV=1;Acid phosphatase 1 OS=Solanum lycopersicum GN=APS1 PE=2 SV=1
AT1G04033	AT1G04033.1	363.00	86.16	0.00	0.00	0.00	AT1G04033	-	-	-	-	-	-	-	-	-	-	-
AT1G04037	AT1G04037.1	247.00	12.20	0.00	0.00	0.00	AT1G04037	-	-	-	-	-	-	-	-	-	-	-
AT1G04040	AT1G04040.1	1086.00	802.56	1047.96	66.89	58.45	AT1G04040	AAL16234.1 At1g04040/F21M11_2 [Arabidopsis thaliana] &gt;AEE27649.1 HAD superfamily, subfamily IIIB acid phosphatase [Arabidopsis thaliana] &gt;HAD superfamily, subfamily IIIB acid phosphatase [Arabidopsis thaliana] &gt;AAK49578.1 Similar to acid phosphatase [Arabidopsis thaliana] &gt;OAP15412.1 hypothetical protein AXX17_AT1G03340 [Arabidopsis thaliana];AAD10666.1 Similar to acid phosphatase [Ar…	GO:0009505;GO:0005774;GO:0003993;GO:0009506;GO:0005773;GO:0005618	plant-type cell wall;vacuolar membrane;acid phosphatase activity;plasmodesma;vacuole;cell wall	-	-	-	-	-	-	Acid	Acid phosphatase 1 OS=Solanum lycopersicum GN=APS1 PE=2 SV=1
AT1G04043	AT1G04043.1	344.00	70.26	0.00	0.00	0.00	AT1G04043	-	-	-	-	-	-	-	-	-	-	-
AT1G04047	AT1G04047.1	451.00	168.41	1.00	0.30	0.27	AT1G04047	-	-	-	-	-	-	-	-	-	-	-
AT1G04050	AT1G04050.1,AT1G04050.2,AT1G04050.3	2785.21	2501.78	113.00	2.31	2.02	AT1G04050	OAP18444.1 SUVR1 [Arabidopsis thaliana] &gt; AltName: Full=Suppressor of variegation 3-9-related protein 1; Short=Su(var)3-9-related protein 1 &gt;AAD10665.1 Hypothetical protein [Arabidopsis thaliana] &gt;histone-lysine N-methyltransferase SUVR2-like protein [Arabidopsis thaliana] &gt;Q946J2.2 RecName: Full=Probable inactive histone-lysine N-methyltransferase SUVR1;ANM58277.1 histone-lysine N-me…	GO:0016740;GO:0018024;GO:0008270;GO:0046872;GO:0005634;GO:0034968;GO:0005515;GO:0042802;GO:0032259;GO:0008168;GO:0005694;GO:0005730;GO:0031047	transferase activity;histone-lysine N-methyltransferase activity;zinc ion binding;metal ion binding;nucleus;histone lysine methylation;protein binding;identical protein binding;methylation;methyltransferase activity;chromosome;nucleolus;gene silencing by RNA	-	-	-	-	-	KOG1082(BK)(Histone H3 (Lys9) methyltransferase SUV39H1/Clr4, required for transcriptional silencing)	Probable	Probable inactive histone-lysine N-methyltransferase SUVR1 OS=Arabidopsis thaliana GN=SUVR1 PE=1 SV=2
AT1G04053	AT1G04053.1	578.00	294.59	6.63	1.15	1.01	AT1G04053	-	-	-	-	-	-	-	-	-	-	-
AT1G04063	AT1G04063.1	468.00	185.11	0.00	0.00	0.00	AT1G04063	-	-	-	-	-	-	-	-	-	-	-
AT1G04067	AT1G04067.1	515.00	231.72	2.62	0.58	0.51	AT1G04067	-	-	-	-	-	-	-	-	-	-	-
AT1G04070	AT1G04070.1	690.00	406.57	122.00	15.37	13.43	AT1G04070	OAP17522.1 TOM22-I [Arabidopsis thaliana]; AltName: Full=Translocase of outer membrane 22 kDa subunit homolog 1;AAM64333.1 unknown [Arabidopsis thaliana] &gt;BAD43304.1 unknown protein [Arabidopsis thaliana] &gt;translocase of outer membrane 22-I [Arabidopsis thaliana] &gt;ABF58988.1 At1g04070 [Arabidopsis thaliana] &gt; AltName: Full=Mitochondrial import receptor subunit TOM22 homolog 1;O64497.1…	GO:0006810;GO:0030150;GO:0015031;GO:0015266;GO:0016020;GO:0006886;GO:0005742;GO:0045040;GO:0031307;GO:0016021;GO:0005741;GO:0006626;GO:0015450;GO:0005739	transport;protein import into mitochondrial matrix;protein transport;protein channel activity;membrane;intracellular protein transport;mitochondrial outer membrane translocase complex;protein import into mitochondrial outer membrane;integral component of mitochondrial outer membrane;integral component of membrane;mitochondrial outer membrane;protein targeting to mitochondrion;P-P-bond-hydrolysis-…	K17769	TOM22	http://www.genome.jp/dbget-bin/www_bget?ko:K17769	-	-	-	Mitochondrial	Mitochondrial import receptor subunit TOM9-1 OS=Arabidopsis thaliana GN=TOM9-1 PE=2 SV=1
AT1G04073	AT1G04073.1	233.00	8.03	0.00	0.00	0.00	AT1G04073	-	-	-	-	-	-	-	-	-	-	-
AT1G04077	AT1G04077.1	1057.00	773.56	26.77	1.77	1.55	AT1G04077	-	-	-	-	-	-	-	-	-	-	-
AT1G04080	AT1G04080.1,AT1G04080.2,AT1G04080.3,AT1G04080.4,AT1G04080.5,novel.311.5,novel.311.6	2648.00	2364.56	2952.00	63.95	55.88	AT1G04080	AAM65430.1 unknown [Arabidopsis thaliana] &gt;AAM14126.1 unknown protein [Arabidopsis thaliana] &gt;AEE27652.1 Tetratricopeptide repeat (TPR)-like superfamily protein [Arabidopsis thaliana] &gt;ANM59954.1 Tetratricopeptide repeat (TPR)-like superfamily protein [Arabidopsis thaliana];AEE27654.1 Tetratricopeptide repeat (TPR)-like superfamily protein [Arabidopsis thaliana];NP_001322270.1 Tetratrico…	GO:0071004;GO:0005685;GO:0006396;GO:0048510;GO:0005634;GO:0005829;GO:0030627;GO:0000395;GO:0000243	U2-type prespliceosome;U1 snRNP;RNA processing;regulation of timing of transition from vegetative to reproductive phase;nucleus;cytosol;pre-mRNA 5'-splice site binding;mRNA 5'-splice site recognition;commitment complex	K13217	PRPF39,PRP39	http://www.genome.jp/dbget-bin/www_bget?ko:K13217	-	-	KOG1258(A)(mRNA processing protein)	Pre-mRNA-processing;Pre-mRNA-processing	Pre-mRNA-processing factor 39 OS=Homo sapiens GN=PRPF39 PE=1 SV=3;Pre-mRNA-processing factor 39 OS=Xenopus laevis GN=prpf39 PE=2 SV=1
AT1G04083	AT1G04083.1	275.00	23.99	0.00	0.00	0.00	AT1G04083	-	-	-	-	-	-	-	-	-	-	-
AT1G04087	AT1G04087.1	209.00	3.28	0.00	0.00	0.00	AT1G04087	-	-	-	-	-	-	-	-	-	-	-
AT1G04090	AT1G04090.1	2110.00	1826.56	10.00	0.28	0.25	AT1G04090	Contains similarity to pre-mRNA processing protein PRP39 gb|L29224 from S. cerevisiae. ESTs gb|R64908 and gb|T88158, gb|N38703 and gb|AA651043 come from this gene [Arabidopsis thaliana]	GO:0008150;GO:0003674;GO:0006396	biological_process;molecular_function;RNA processing	K13217	PRPF39,PRP39	http://www.genome.jp/dbget-bin/www_bget?ko:K13217	-	-	-	-	-
AT1G04093	AT1G04093.1	499.00	215.80	1.00	0.24	0.21	AT1G04093	-	-	-	-	-	-	-	-	-	-	-
AT1G04097	AT1G04097.1	319.00	51.11	1.00	1.00	0.88	AT1G04097	-	-	-	-	-	-	-	-	-	-	-
AT1G04100	AT1G04100.1	1308.00	1024.56	100.00	5.00	4.37	AT1G04100	AltName: Full=Indoleacetic acid-induced protein 10 &gt;AAC16750.1 Match to IAA10 protein gb|U18412 from A. thaliana [Arabidopsis thaliana] &gt;indoleacetic acid-induced protein 10 [Arabidopsis thaliana] &gt;AAC49051.1 IAA10 [Arabidopsis thaliana] &gt;Q38828.1 RecName: Full=Auxin-responsive protein IAA10;AAG48760.1 IAA10 [Arabidopsis thaliana] &gt;AEE27656.1 indoleacetic acid-induced protein 10 [A…	GO:0006355;GO:0003700;GO:0006351;GO:0010200;GO:0009734;GO:0005634;GO:0009733	regulation of transcription, DNA-templated;transcription factor activity, sequence-specific DNA binding;transcription, DNA-templated;response to chitin;auxin-activated signaling pathway;nucleus;response to auxin	K14484	IAA	http://www.genome.jp/dbget-bin/www_bget?ko:K14484	Plant hormone signal transduction	ko04075	-	Auxin-responsive	Auxin-responsive protein IAA10 OS=Arabidopsis thaliana GN=IAA10 PE=1 SV=1
AT1G04103	AT1G04103.1,AT1G04103.2	662.50	379.38	0.00	0.00	0.00	AT1G04103	-	-	-	-	-	-	-	-	-	-	-
AT1G04105	AT1G04105.1	402.00	121.37	0.00	0.00	0.00	AT1G04105	hypothetical protein AT1G04105, partial [Arabidopsis thaliana] &gt;ANM59596.1 hypothetical protein AT1G04105, partial [Arabidopsis thaliana]	GO:0006351;GO:0003700;GO:0006355;GO:0010200;GO:0009733;GO:0005634;GO:0009734	transcription, DNA-templated;transcription factor activity, sequence-specific DNA binding;regulation of transcription, DNA-templated;response to chitin;response to auxin;nucleus;auxin-activated signaling pathway	K14484	IAA	http://www.genome.jp/dbget-bin/www_bget?ko:K14484	Plant hormone signal transduction	ko04075	-	Auxin-responsive	Auxin-responsive protein IAA10 OS=Arabidopsis thaliana GN=IAA10 PE=1 SV=1
AT1G04110	AT1G04110.1	2513.00	2229.56	89.00	2.04	1.79	AT1G04110	AltName: Full=Cucumisin-like serine protease SDD1;O64495.1 RecName: Full=Subtilisin-like protease SBT1.2;AAC16749.1 Strong similarity to protein SBT1 gb|X98929 from Lycopersicum esculentum [Arabidopsis thaliana] &gt;AEE27657.1 Subtilase family protein [Arabidopsis thaliana] &gt;OAP19545.1 SDD1 [Arabidopsis thaliana]; AltName: Full=Protein STOMATAL DENSITY AND DISTRIBUTION 1; AltName: Full=Subtili…	GO:0005618;GO:0010103;GO:0048046;GO:0005576;GO:0016787;GO:0004252;GO:0042127;GO:0009897;GO:0006508;GO:0005886;GO:0008233;GO:0016020;GO:0008236;GO:0008152	cell wall;stomatal complex morphogenesis;apoplast;extracellular region;hydrolase activity;serine-type endopeptidase activity;regulation of cell proliferation;external side of plasma membrane;proteolysis;plasma membrane;peptidase activity;membrane;serine-type peptidase activity;metabolic process	-	-	-	-	-	-	Subtilisin-like	Subtilisin-like protease SBT1.2 OS=Arabidopsis thaliana GN=SBT1.2 PE=2 SV=1
AT1G04117	AT1G04117.1	1541.00	1257.56	86.10	3.51	3.06	AT1G04117	-	-	-	-	-	-	-	-	-	-	-
AT1G04120	AT1G04120.1,AT1G04120.2,AT1G04120.3	5569.83	5286.40	2218.00	21.49	18.78	AT1G04120	AltName: Full=Multidrug resistance-associated protein 5 &gt;multidrug resistance-associated protein 5 [Arabidopsis thaliana] &gt; Short=ABC transporter ABCC.5; Short=AtABCC5;CAA72120.1 multi resistance protein [Arabidopsis thaliana] &gt;AEE27658.1 multidrug resistance-associated protein 5 [Arabidopsis thaliana] &gt;AAG14965.1 sulfonylurea receptor-like protein [Arabidopsis thaliana] &gt;AEE27659.…	GO:0016020;GO:0005886;GO:0006810;GO:0030007;GO:0016887;GO:0005524;GO:0000166;GO:0009651;GO:0008281;GO:0016021;GO:0008559;GO:0016787;GO:0005773;GO:1990069;GO:0042626;GO:0055085;GO:1901527;GO:0005774;GO:0000325	membrane;plasma membrane;transport;cellular potassium ion homeostasis;ATPase activity;ATP binding;nucleotide binding;response to salt stress;sulfonylurea receptor activity;integral component of membrane;xenobiotic-transporting ATPase activity;hydrolase activity;vacuole;stomatal opening;ATPase activity, coupled to transmembrane movement of substances;transmembrane transport;abscisic acid-activated…	-	-	-	-	-	KOG0054(Q)(Multidrug resistance-associated protein/mitoxantrone resistance protein, ABC superfamily)	ABC	ABC transporter C family member 5 OS=Arabidopsis thaliana GN=ABCC5 PE=2 SV=2
AT1G04123	AT1G04123.1	304.00	40.80	0.00	0.00	0.00	AT1G04123	-	-	-	-	-	-	-	-	-	-	-
AT1G04127	AT1G04127.1	241.00	10.28	0.00	0.00	0.00	AT1G04127	-	-	-	-	-	-	-	-	-	-	-
AT1G04130	AT1G04130.1,AT1G04130.2	1430.53	1147.09	159.00	7.10	6.20	AT1G04130	AEE27660.1 Tetratricopeptide repeat (TPR)-like superfamily protein [Arabidopsis thaliana];Tetratricopeptide repeat (TPR)-like superfamily protein [Arabidopsis thaliana] &gt	GO:0051879;GO:0005737	Hsp90 protein binding;cytoplasm	-	-	-	-	-	KOG0551(O)(Hsp90 co-chaperone CNS1 (contains TPR repeats))	Tetratricopeptide	Tetratricopeptide repeat protein 4 homolog OS=Dictyostelium discoideum GN=ttc4 PE=3 SV=1
AT1G04133	AT1G04133.1,novel.165.1	378.00	101.32	0.00	0.00	0.00	AT1G04133	EFH68482.1 hypothetical protein ARALYDRAFT_887622 [Arabidopsis lyrata subsp. lyrata];hypothetical protein ARALYDRAFT_887622 [Arabidopsis lyrata subsp. lyrata] &gt	GO:0016020;GO:0016021;GO:0005777;GO:0010468	membrane;integral component of membrane;peroxisome;regulation of gene expression	-	-	-	-	-	-	-	-
AT1G04137	AT1G04137.1	517.00	233.71	0.00	0.00	0.00	AT1G04137	-	-	-	-	-	-	-	-	-	-	-
AT1G04140	AT1G04140.1,AT1G04140.2	3124.61	2841.17	2900.00	52.29	45.69	AT1G04140	AAM91799.1 unknown protein [Arabidopsis thaliana] &gt;AAK59556.1 unknown protein [Arabidopsis thaliana] &gt;AEE27661.1 Transducin family protein / WD-40 repeat family protein [Arabidopsis thaliana];Contains similarity to neural cell adhesion molecule 2, large isoform precursor gb|M76710 from Xenopus laevis, and beta transducin from S. cerevisiae gb|Q05946. ESTs gb|N65081 gb|Z30910, gb|Z34190, gb|…	GO:0043231;GO:0006914;GO:0000166	intracellular membrane-bounded organelle;autophagy;nucleotide binding	K17985	AMBRA1	http://www.genome.jp/dbget-bin/www_bget?ko:K17985	-	-	-	Activating	Activating molecule in BECN1-regulated autophagy protein 1 OS=Mus musculus GN=Ambra1 PE=1 SV=1
AT1G04143	AT1G04143.1	390.00	110.25	0.00	0.00	0.00	AT1G04143	-	-	-	-	-	-	-	-	-	-	-
AT1G04147	AT1G04147.1	278.00	25.52	0.00	0.00	0.00	AT1G04147	-	-	-	-	-	-	-	-	-	-	-
AT1G04150	AT1G04150.1	3408.00	3124.56	4.00	0.07	0.06	AT1G04150	AEE27663.1 C2 calcium/lipid-binding plant phosphoribosyltransferase family protein [Arabidopsis thaliana];C2 calcium/lipid-binding plant phosphoribosyltransferase family protein [Arabidopsis thaliana] &gt;AAC16746.1 Strong similarity to phosphoribosylanthranilate transferase gb|D86180 from Pisum sativum [Arabidopsis thaliana] &gt	GO:0016021;GO:0016757;GO:0016020;GO:0016740;GO:0005886;GO:0008150;GO:0005509;GO:0005544	integral component of membrane;transferase activity, transferring glycosyl groups;membrane;transferase activity;plasma membrane;biological_process;calcium ion binding;calcium-dependent phospholipid binding	-	-	-	-	-	-	FT-interacting	FT-interacting protein 1 OS=Arabidopsis thaliana GN=FTIP1 PE=1 SV=1
AT1G04153	AT1G04153.1	460.00	177.24	4.00	1.16	1.01	AT1G04153	-	-	-	-	-	-	-	-	-	-	-
AT1G04157	AT1G04157.1	225.00	6.13	0.00	0.00	0.00	AT1G04157	-	-	-	-	-	-	-	-	-	-	-
AT1G04160	AT1G04160.1,AT1G04160.2	5199.05	4915.62	267.00	2.78	2.43	AT1G04160	Short=AtXIB &gt;AEE27664.1 myosin XI B [Arabidopsis thaliana]; AltName: Full=Myosin XI B;myosin XI B [Arabidopsis thaliana] &gt;F4I460.1 RecName: Full=Myosin-8	GO:0005737;GO:0005524;GO:0016459;GO:0000166;GO:0005634;GO:0030048;GO:0005516;GO:0003774;GO:0003779;GO:0048767	cytoplasm;ATP binding;myosin complex;nucleotide binding;nucleus;actin filament-based movement;calmodulin binding;motor activity;actin binding;root hair elongation	K10357	MYO5	http://www.genome.jp/dbget-bin/www_bget?ko:K10357	-	-	KOG0160(Z)(Myosin class V heavy chain)	Myosin-8	Myosin-8 OS=Arabidopsis thaliana GN=XI-B PE=3 SV=1
AT1G04163	AT1G04163.1	1424.00	1140.56	0.00	0.00	0.00	AT1G04163	-	-	-	-	-	-	-	-	-	-	-
AT1G04167	AT1G04167.1	216.00	4.38	0.00	0.00	0.00	AT1G04167	-	-	-	-	-	-	-	-	-	-	-
AT1G04170	AT1G04170.1,AT1G04170.2	1860.39	1576.96	2364.00	76.79	67.10	AT1G04170	EOA40138.1 hypothetical protein CARUB_v10008849mg, partial [Capsella rubella];hypothetical protein CARUB_v10008849mg, partial [Capsella rubella] &gt	GO:0008135;GO:0005829;GO:0000166;GO:0006413;GO:0005737;GO:0003924;GO:0005525;GO:0001731;GO:0003743	translation factor activity, RNA binding;cytosol;nucleotide binding;translational initiation;cytoplasm;GTPase activity;GTP binding;formation of translation preinitiation complex;translation initiation factor activity	K03242	EIF2S3	http://www.genome.jp/dbget-bin/www_bget?ko:K03242	RNA transport	ko03013	GTPase));KOG0466(J)(Translation initiation factor 2, gamma subunit (eIF-2gamma;KOG0460(J)(Mitochondrial translation elongation factor Tu)	Eukaryotic	Eukaryotic translation initiation factor 2 subunit 3 OS=Homo sapiens GN=EIF2S3 PE=1 SV=3
AT1G04173	AT1G04173.1	204.00	2.62	0.00	0.00	0.00	AT1G04173	-	-	-	-	-	-	-	-	-	-	-
AT1G04177	AT1G04177.1	303.00	40.15	0.00	0.00	0.00	AT1G04177	-	-	-	-	-	-	-	-	-	-	-
AT1G04180	AT1G04180.1	1649.00	1365.56	0.00	0.00	0.00	AT1G04180	AAC16744.1 Contains similarity to myosin IB heavy chain gb|X70400 from Gallus gallus [Arabidopsis thaliana] &gt;OAP14695.1 YUC9 [Arabidopsis thaliana];O64489.1 RecName: Full=Probable indole-3-pyruvate monooxygenase YUCCA9;AEE27667.1 YUCCA 9 [Arabidopsis thaliana] &gt;YUCCA 9 [Arabidopsis thaliana] &gt; AltName: Full=Flavin-containing monooxygenase YUCCA9 &gt	GO:0004497;GO:0055114;GO:0103075;GO:0050661;GO:0009851;GO:0004499;GO:0050660;GO:0016491	monooxygenase activity;oxidation-reduction process;indole-3-pyruvate monooxygenase activity;NADP binding;auxin biosynthetic process;N,N-dimethylaniline monooxygenase activity;flavin adenine dinucleotide binding;oxidoreductase activity	K11816	YUCCA	http://www.genome.jp/dbget-bin/www_bget?ko:K11816	Tryptophan metabolism	ko00380	KOG1399(Q)(Flavin-containing monooxygenase)	Probable	Probable indole-3-pyruvate monooxygenase YUCCA9 OS=Arabidopsis thaliana GN=YUC9 PE=2 SV=1
AT1G04183	AT1G04183.1	2007.00	1723.56	463.98	13.79	12.05	AT1G04183	-	-	-	-	-	-	-	-	-	-	-
AT1G04190	AT1G04190.1	1418.00	1134.56	712.00	32.15	28.09	AT1G04190	AEE27668.1 Tetratricopeptide repeat (TPR)-like superfamily protein [Arabidopsis thaliana] &gt;Tetratricopeptide repeat (TPR)-like superfamily protein [Arabidopsis thaliana] &gt;AAM45091.1 unknown protein [Arabidopsis thaliana] &gt;AAL87273.1 unknown protein [Arabidopsis thaliana] &gt;OAP19259.1 TPR3 [Arabidopsis thaliana]	GO:0005829;GO:0008150;GO:0005634	cytosol;biological_process;nucleus	-	-	-	-	-	KOG0548(O)(Molecular co-chaperone STI1)	Outer	Outer envelope protein 64, chloroplastic OS=Arabidopsis thaliana GN=OEP64 PE=1 SV=1
AT1G04200	AT1G04200.1,AT1G04200.2,AT1G04200.3	2778.33	2494.89	664.00	13.63	11.91	AT1G04200	AAM67565.1 unknown protein [Arabidopsis thaliana] &gt;OAP16244.1 hypothetical protein AXX17_AT1G03490 [Arabidopsis thaliana];dyggve-melchior-clausen syndrome protein [Arabidopsis thaliana] &gt;ANM60076.1 dyggve-melchior-clausen syndrome protein [Arabidopsis thaliana];AEE27669.1 dyggve-melchior-clausen syndrome protein [Arabidopsis thaliana] &gt;AAM14043.1 unknown protein [Arabidopsis thaliana] &g…	GO:0003674;GO:0005794;GO:0005634;GO:0007030	molecular_function;Golgi apparatus;nucleus;Golgi organization	-	-	-	-	-	-	Dymeclin;Dymeclin	Dymeclin OS=Rattus norvegicus GN=Dym PE=2 SV=1;Dymeclin OS=Mus musculus GN=Dym PE=1 SV=1
AT1G04203	AT1G04203.1	206.00	2.87	0.00	0.00	0.00	AT1G04203	-	-	-	-	-	-	-	-	-	-	-
AT1G04207	AT1G04207.1	212.00	3.73	0.00	0.00	0.00	AT1G04207	-	-	-	-	-	-	-	-	-	-	-
AT1G04210	AT1G04210.1	4016.00	3732.56	1334.00	18.31	16.00	AT1G04210	Leucine-rich repeat protein kinase family protein [Arabidopsis thaliana] &gt;AAQ65084.1 At1g04210 [Arabidopsis thaliana] &gt;AAC16742.1 Contains similarity to adenylate cyclase gb|AF012921 from Magnaporthe grisae. EST gb|Z24512 comes from this gene [Arabidopsis thaliana] &gt;AAM20583.1 unknown protein [Arabidopsis thaliana] &gt;OAP13908.1 hypothetical protein AXX17_AT1G03500 [Arabidopsis thaliana…	GO:0006468;GO:0016301;GO:0016310;GO:0004672;GO:0005524;GO:0005634	protein phosphorylation;kinase activity;phosphorylation;protein kinase activity;ATP binding;nucleus	-	-	-	-	-	KOG0578(T)(p21-activated serine/threonine protein kinase)	Mitogen-activated	Mitogen-activated protein kinase kinase kinase A OS=Dictyostelium discoideum GN=mkkA PE=1 SV=2
AT1G04220	AT1G04220.1	2044.00	1760.56	108.42	3.15	2.76	AT1G04220	Short=KCS-2;AEE27671.1 3-ketoacyl-CoA synthase 2 [Arabidopsis thaliana] &gt;Q5XEP9.2 RecName: Full=3-ketoacyl-CoA synthase 2;OAP16896.1 KCS2 [Arabidopsis thaliana]; Short=VLCFA condensing enzyme 2 &gt;3-ketoacyl-CoA synthase 2 [Arabidopsis thaliana] &gt; AltName: Full=Docosanoic acid synthase;AAC16740.1 Strong similarity to beta-keto-Coa synthase gb|U37088 from Simmondsia chinensis [Arabidopsis t…	GO:0003824;GO:0016021;GO:0006970;GO:0009922;GO:0102338;GO:0016020;GO:0102337;GO:0010345;GO:0016740;GO:0008152;GO:0016747;GO:0006633;GO:0009611;GO:0016746;GO:0005634;GO:0102336	catalytic activity;integral component of membrane;response to osmotic stress;fatty acid elongase activity;3-oxo-lignoceronyl-CoA synthase activity;membrane;3-oxo-cerotoyl-CoA synthase activity;suberin biosynthetic process;transferase activity;metabolic process;transferase activity, transferring acyl groups other than amino-acyl groups;fatty acid biosynthetic process;response to wounding;transfera…	K15397	KCS	http://www.genome.jp/dbget-bin/www_bget?ko:K15397	Fatty acid elongation	ko00062	-	3-ketoacyl-CoA	3-ketoacyl-CoA synthase 2 OS=Arabidopsis thaliana GN=KCS2 PE=2 SV=2
AT1G04230	AT1G04230.1,AT1G04230.2	1808.62	1525.19	335.82	11.28	9.86	AT1G04230	OAP11806.1 hypothetical protein AXX17_AT1G03520 [Arabidopsis thaliana];AEE27672.1 rRNA-processing EFG1-like protein (DUF2361) [Arabidopsis thaliana] &gt;AAK43860.1 Unknown protein [Arabidopsis thaliana] &gt;AAP68257.1 At1g04230 [Arabidopsis thaliana] &gt;rRNA-processing EFG1-like protein (DUF2361) [Arabidopsis thaliana] &gt;ANM58290.1 rRNA-processing EFG1-like protein (DUF2361) [Arabidopsis thali…	GO:0005634;GO:0003674	nucleus;molecular_function	-	-	-	-	-	-	rRNA-processing	rRNA-processing protein EFG1 OS=Scheffersomyces stipitis (strain ATCC 58785 / CBS 6054 / NBRC 10063 / NRRL Y-11545) GN=EFG1 PE=3 SV=1
AT1G04233	AT1G04233.1	392.00	112.09	28.04	12.81	11.20	AT1G04233	-	-	-	-	-	-	-	-	-	-	-
AT1G04237	AT1G04237.1	298.00	36.97	0.00	0.00	0.00	AT1G04237	-	-	-	-	-	-	-	-	-	-	-
AT1G04240	AT1G04240.1,AT1G04240.2	1191.59	908.16	351.18	19.81	17.31	AT1G04240	AUX/IAA transcriptional regulator family protein [Arabidopsis thaliana] &gt;ANM59833.1 AUX/IAA transcriptional regulator family protein [Arabidopsis thaliana]	GO:0006355;GO:0006351;GO:0003700;GO:0044212;GO:0009734;GO:0005634;GO:0009733;GO:0005515	regulation of transcription, DNA-templated;transcription, DNA-templated;transcription factor activity, sequence-specific DNA binding;transcription regulatory region DNA binding;auxin-activated signaling pathway;nucleus;response to auxin;protein binding	K14484	IAA	http://www.genome.jp/dbget-bin/www_bget?ko:K14484	Plant hormone signal transduction	ko04075	-	Auxin-responsive	Auxin-responsive protein IAA3 OS=Arabidopsis thaliana GN=IAA3 PE=1 SV=1
AT1G04243	AT1G04243.1	207.00	3.00	0.00	0.00	0.00	AT1G04243	-	-	-	-	-	-	-	-	-	-	-
AT1G04247	AT1G04247.1	2302.00	2018.56	21.58	0.55	0.48	AT1G04247	-	-	-	-	-	-	-	-	-	-	-
AT1G04250	AT1G04250.1	1317.00	1033.56	129.00	6.39	5.59	AT1G04250	Auxin-responsive protein IAA17, partial [Noccaea caerulescens]	GO:0005515;GO:0009733;GO:0042802;GO:0009734;GO:0005634;GO:1900057;GO:0003700;GO:0006351;GO:0006355	protein binding;response to auxin;identical protein binding;auxin-activated signaling pathway;nucleus;positive regulation of leaf senescence;transcription factor activity, sequence-specific DNA binding;transcription, DNA-templated;regulation of transcription, DNA-templated	K14484	IAA	http://www.genome.jp/dbget-bin/www_bget?ko:K14484	Plant hormone signal transduction	ko04075	-	Auxin-responsive	Auxin-responsive protein IAA17 OS=Arabidopsis thaliana GN=IAA17 PE=1 SV=2
AT1G04253	AT1G04253.1	690.00	406.57	0.00	0.00	0.00	AT1G04253	-	-	-	-	-	-	-	-	-	-	-
AT1G04257	AT1G04257.1	252.00	13.97	0.00	0.00	0.00	AT1G04257	-	-	-	-	-	-	-	-	-	-	-
AT1G04260	AT1G04260.1	1287.00	1003.56	309.00	15.77	13.78	AT1G04260	Short=AtPRA1.D; AltName: Full=Prenylated Rab acceptor 5 &gt;AAB70450.1 ESTs gb|N65789,gb|T04628 come from this gene [Arabidopsis thaliana] &gt;CAC80648.1 prenylated Rab receptor 5 [Arabidopsis thaliana] &gt;AEE27675.1 CAMV movement protein interacting protein 7 [Arabidopsis thaliana];AAK44098.1 unknown protein [Arabidopsis thaliana] &gt;P93829.1 RecName: Full=PRA1 family protein D;AAL34223.1 unkn…	GO:0005515;GO:0010008;GO:0005768;GO:0016020;GO:0006810;GO:0005737;GO:0046739;GO:0016192;GO:0016021;GO:0005783;GO:0016032	protein binding;endosome membrane;endosome;membrane;transport;cytoplasm;transport of virus in multicellular host;vesicle-mediated transport;integral component of membrane;endoplasmic reticulum;viral process	K20359	RABAC1,PRAF1	http://www.genome.jp/dbget-bin/www_bget?ko:K20359	-	-	-	PRA1	PRA1 family protein D OS=Arabidopsis thaliana GN=PRA1D PE=1 SV=1
AT1G04270	AT1G04270.1,AT1G04270.2	922.97	639.54	8058.00	645.44	564.01	AT1G04270	hypothetical protein CARUB_v10010394mg, partial [Capsella rubella] &gt;EOA36082.1 hypothetical protein CARUB_v10010394mg, partial [Capsella rubella]	GO:0005774;GO:0030529;GO:0006412;GO:0009506;GO:0000028;GO:0022627;GO:0003723;GO:0003735;GO:0005840;GO:0005829;GO:0015935;GO:0005886;GO:0005737;GO:0022626;GO:0005794	vacuolar membrane;intracellular ribonucleoprotein complex;translation;plasmodesma;ribosomal small subunit assembly;cytosolic small ribosomal subunit;RNA binding;structural constituent of ribosome;ribosome;cytosol;small ribosomal subunit;plasma membrane;cytoplasm;cytosolic ribosome;Golgi apparatus	K02958	RP-S15e,RPS15	http://www.genome.jp/dbget-bin/www_bget?ko:K02958	Ribosome	ko03010	KOG0898(J)(40S ribosomal protein S15);KOG0899(J)(Mitochondrial/chloroplast ribosomal protein S19)	40S	40S ribosomal protein S15-1 OS=Arabidopsis thaliana GN=RPS15A PE=2 SV=1
AT1G04280	AT1G04280.1,AT1G04280.2	2456.63	2173.19	853.00	20.11	17.57	AT1G04280	P-loop containing nucleoside triphosphate hydrolases superfamily protein [Arabidopsis thaliana] &gt;BAE99067.1 hypothetical protein [Arabidopsis thaliana] &gt;AEE27678.1 P-loop containing nucleoside triphosphate hydrolases superfamily protein [Arabidopsis thaliana]	GO:0016301;GO:0016787;GO:0016020;GO:0005634;GO:0005524	kinase activity;hydrolase activity;membrane;nucleus;ATP binding	-	-	-	-	-	-	-	-
AT1G04283	AT1G04283.1	244.00	11.22	0.00	0.00	0.00	AT1G04283	-	-	-	-	-	-	-	-	-	-	-
AT1G04287	AT1G04287.1	317.00	49.68	0.00	0.00	0.00	AT1G04287	-	-	-	-	-	-	-	-	-	-	-
AT1G04290	AT1G04290.1,AT1G04290.2	1073.00	789.56	275.89	17.90	15.64	AT1G04290	AAB70447.1 EST gb|T45093 comes from this gene [Arabidopsis thaliana] &gt;AEE27679.1 Thioesterase superfamily protein [Arabidopsis thaliana] &gt;ANM58665.1 Thioesterase superfamily protein [Arabidopsis thaliana];OAP13615.1 hypothetical protein AXX17_AT1G03580 [Arabidopsis thaliana];Thioesterase superfamily protein [Arabidopsis thaliana] &gt;AAM66935.1 unknown [Arabidopsis thaliana] &gt	GO:0047617;GO:0005777;GO:0016788;GO:0008150	acyl-CoA hydrolase activity;peroxisome;hydrolase activity, acting on ester bonds;biological_process	K17362	ACOT13	http://www.genome.jp/dbget-bin/www_bget?ko:K17362	-	-	KOG3328(R)(HGG motif-containing thioesterase)	Acyl-coenzyme	Acyl-coenzyme A thioesterase 13 OS=Pongo abelii GN=ACOT13 PE=2 SV=1
AT1G04293	AT1G04293.1	270.00	21.55	0.00	0.00	0.00	AT1G04293	-	-	-	-	-	-	-	-	-	-	-
AT1G04295	AT1G04295.1	552.00	268.62	9.11	1.74	1.52	AT1G04295	-	-	-	-	-	-	-	-	-	-	-
AT1G04297	AT1G04297.1	655.00	371.57	4.00	0.55	0.48	AT1G04297	-	-	-	-	-	-	-	-	-	-	-
AT1G04300	AT1G04300.1,AT1G04300.2,AT1G04300.3,AT1G04300.4,AT1G04300.5,AT1G04300.6	3495.16	3211.73	2109.00	33.64	29.39	AT1G04300	ANM59184.1 TRAF-like superfamily protein [Arabidopsis thaliana];AEE27683.1 TRAF-like superfamily protein [Arabidopsis thaliana];TRAF-like superfamily protein [Arabidopsis thaliana] &gt;AEE27680.1 TRAF-like superfamily protein [Arabidopsis thaliana];AEE27681.1 TRAF-like superfamily protein [Arabidopsis thaliana];AEE27682.1 TRAF-like superfamily protein [Arabidopsis thaliana]	GO:0005886;GO:0005634	plasma membrane;nucleus	-	-	-	-	-	-	MATH	MATH domain-containing protein At5g43560 OS=Arabidopsis thaliana GN=At5g43560 PE=1 SV=1
AT1G04303	AT1G04303.1	238.00	9.39	0.00	0.00	0.00	AT1G04303	-	-	-	-	-	-	-	-	-	-	-
AT1G04307	AT1G04307.1	448.00	165.48	0.00	0.00	0.00	AT1G04307	-	-	-	-	-	-	-	-	-	-	-
AT1G04310	AT1G04310.1,AT1G04310.2	2530.30	2246.86	205.00	4.67	4.08	AT1G04310	NP_001323287.1 ethylene response sensor 2 [Arabidopsis thaliana] &gt;AAC62209.1 putative ethylene receptor [Arabidopsis thaliana] &gt; Short=AtERS2;AAB70445.1 Arabidopsis thaliana putative ethylene receptor (ERS2) gene (gb|AF047976). EST gb|W43451 comes from this gene [Arabidopsis thaliana] &gt;P93825.2 RecName: Full=Ethylene response sensor 2;ethylene response sensor 2 [Arabidopsis thaliana] &gt…	GO:0010105;GO:0004673;GO:0000155;GO:0005576;GO:0016301;GO:0005783;GO:0016021;GO:0051740;GO:0000166;GO:0007165;GO:0046872;GO:0005789;GO:0000160;GO:0005515;GO:0005524;GO:0009873;GO:0004674;GO:0016740;GO:0016020;GO:0004872;GO:0016310	negative regulation of ethylene-activated signaling pathway;protein histidine kinase activity;phosphorelay sensor kinase activity;extracellular region;kinase activity;endoplasmic reticulum;integral component of membrane;ethylene binding;nucleotide binding;signal transduction;metal ion binding;endoplasmic reticulum membrane;phosphorelay signal transduction system;protein binding;ATP binding;ethyle…	K14509	ETR,ERS	http://www.genome.jp/dbget-bin/www_bget?ko:K14509	MAPK signaling pathway - plant;Plant hormone signal transduction	ko04016,ko04075	-	Ethylene	Ethylene response sensor 2 OS=Arabidopsis thaliana GN=ERS2 PE=1 SV=2
AT1G04313	AT1G04313.1	348.00	73.52	0.00	0.00	0.00	AT1G04313	-	-	-	-	-	-	-	-	-	-	-
AT1G04323	AT1G04323.1	239.00	9.68	0.00	0.00	0.00	AT1G04323	-	-	-	-	-	-	-	-	-	-	-
AT1G04327	AT1G04327.1	224.00	5.92	0.00	0.00	0.00	AT1G04327	-	-	-	-	-	-	-	-	-	-	-
AT1G04330	AT1G04330.1	694.00	410.57	18.00	2.25	1.96	AT1G04330	AAR20720.1 At1g04330 [Arabidopsis thaliana] &gt;AAB70444.1 EST gb|H76414 comes from this gene [Arabidopsis thaliana] &gt;hypothetical protein AT1G04330 [Arabidopsis thaliana] &gt;AEE27685.1 hypothetical protein AT1G04330 [Arabidopsis thaliana] &gt;AAR24732.1 At1g04330 [Arabidopsis thaliana] &gt;OAP13396.1 hypothetical protein AXX17_AT1G03610 [Arabidopsis thaliana]	GO:0009507;GO:0003674;GO:0008150	chloroplast;molecular_function;biological_process	-	-	-	-	-	-	Uncharacterized	Uncharacterized protein At4g14450, chloroplastic OS=Arabidopsis thaliana GN=At4g14450 PE=2 SV=1
AT1G04333	AT1G04333.1	298.00	36.97	0.00	0.00	0.00	AT1G04333	-	-	-	-	-	-	-	-	-	-	-
AT1G04337	AT1G04337.1	368.00	90.50	0.00	0.00	0.00	AT1G04337	-	-	-	-	-	-	-	-	-	-	-
AT1G04340	AT1G04340.1	1044.00	760.56	432.00	29.10	25.43	AT1G04340	AAM10362.1 At1g04340/F19P19_23 [Arabidopsis thaliana] &gt;AAB70443.1 Similar to Nicotiana lesion-inducing ORF (gb|U66269) [Arabidopsis thaliana] &gt;OAP14302.1 hypothetical protein AXX17_AT1G03620 [Arabidopsis thaliana];AEE27686.1 HR-like lesion-inducing protein-like protein [Arabidopsis thaliana] &gt;AAL50090.1 At1g04340/F19P19_23 [Arabidopsis thaliana] &gt;HR-like lesion-inducing protein-like p…	GO:0003674;GO:0016020;GO:0008150;GO:0016021;GO:0009507	molecular_function;membrane;biological_process;integral component of membrane;chloroplast	-	-	-	-	-	-	-	-
AT1G04343	AT1G04343.1	370.00	92.26	38.51	21.38	18.69	AT1G04343	-	-	-	-	-	-	-	-	-	-	-
AT1G04347	AT1G04347.1	411.00	129.84	2.00	0.79	0.69	AT1G04347	-	-	-	-	-	-	-	-	-	-	-
AT1G04350	AT1G04350.1	2066.00	1782.56	728.00	20.92	18.28	AT1G04350	AAN31842.1 putative 1-aminocyclopropane-1-carboxylate oxidase [Arabidopsis thaliana] &gt;AAB70442.1 Similar to Arabidopsis 2A6 (gb|X83096). EST gb|T76913 comes from this gene [Arabidopsis thaliana] &gt;2-oxoglutarate (2OG) and Fe(II)-dependent oxygenase superfamily protein [Arabidopsis thaliana] &gt;BAE98490.1 putative 1-aminocyclopropane-1-carboxylate oxidase [Arabidopsis thaliana] &gt;OAP19445.…	GO:0055114;GO:0051213;GO:0016706;GO:0016491;GO:0005737;GO:0046872	oxidation-reduction process;dioxygenase activity;oxidoreductase activity, acting on paired donors, with incorporation or reduction of molecular oxygen, 2-oxoglutarate as one donor, and incorporation of one atom each of oxygen into both donors;oxidoreductase activity;cytoplasm;metal ion binding	-	-	-	-	-	-	1-aminocyclopropane-1-carboxylate	1-aminocyclopropane-1-carboxylate oxidase homolog 6 OS=Arabidopsis thaliana GN=At1g04350 PE=2 SV=1
AT1G04353	AT1G04353.1,novel.443.3	1008.38	725.20	9.76	0.69	0.60	AT1G04353	ANM60385.1 homeodomain GLABROUS 2 [Arabidopsis thaliana] &gt;ANM60388.1 homeodomain GLABROUS 2 [Arabidopsis thaliana];NP_001322677.1 homeodomain GLABROUS 2 [Arabidopsis thaliana] &gt;AEE27812.1 homeodomain GLABROUS 2 [Arabidopsis thaliana] &gt;BAH19495.1 AT1G05230 [Arabidopsis thaliana] &gt;AEE27810.1 homeodomain GLABROUS 2 [Arabidopsis thaliana] &gt;ANM60381.1 homeodomain GLABROUS 2 [Arabidopsis…	GO:0043565;GO:0006355;GO:0003677;GO:0006351;GO:0003700;GO:0010090;GO:0008289;GO:0048497;GO:0005634	sequence-specific DNA binding;regulation of transcription, DNA-templated;DNA binding;transcription, DNA-templated;transcription factor activity, sequence-specific DNA binding;trichome morphogenesis;lipid binding;maintenance of floral organ identity;nucleus	K09338	HD-ZIP	http://www.genome.jp/dbget-bin/www_bget?ko:K09338	-	-	-	Homeobox-leucine	Homeobox-leucine zipper protein HDG2 OS=Arabidopsis thaliana GN=HDG2 PE=2 SV=1
AT1G04357	AT1G04357.1	509.00	225.75	3.00	0.68	0.59	AT1G04357	-	-	-	-	-	-	-	-	-	-	-
AT1G04360	AT1G04360.1	1747.00	1463.56	23.00	0.81	0.70	AT1G04360	AAP04123.1 unknown protein [Arabidopsis thaliana] &gt; AltName: Full=RING-type E3 ubiquitin transferase ATL1 &gt;RING/U-box superfamily protein [Arabidopsis thaliana] &gt;AEE27688.1 RING/U-box superfamily protein [Arabidopsis thaliana];AAB70441.1 F19P19.21 [Arabidopsis thaliana] &gt;AAO42287.1 unknown protein [Arabidopsis thaliana] &gt;P93823.1 RecName: Full=RING-H2 finger protein ATL1	GO:0046872;GO:0005634;GO:0008270;GO:0016020;GO:0016740;GO:0016021;GO:0016567	metal ion binding;nucleus;zinc ion binding;membrane;transferase activity;integral component of membrane;protein ubiquitination	-	-	-	-	-	-	RING-H2	RING-H2 finger protein ATL1 OS=Arabidopsis thaliana GN=ATL1 PE=2 SV=1
AT1G04363	AT1G04363.1	282.00	27.64	0.00	0.00	0.00	AT1G04363	-	-	-	-	-	-	-	-	-	-	-
AT1G04367	AT1G04367.1	671.00	387.57	0.00	0.00	0.00	AT1G04367	-	-	-	-	-	-	-	-	-	-	-
AT1G04370	AT1G04370.1	736.00	452.57	4.00	0.45	0.40	AT1G04370	BAH30267.1 hypothetical protein, partial [Arabidopsis thaliana] &gt;AAB70439.1 Similar to Nicotiana EREBP-3 (gb|D38124) [Arabidopsis thaliana] &gt; AltName: Full=Ethylene-responsive element-binding factor 14;Ethylene-responsive element binding factor 14 [Arabidopsis thaliana] &gt; Short=AtERF14;AAT44947.1 putative AP2/EREBP transcription factor [Arabidopsis thaliana] &gt;P93822.1 RecName: Full=Et…	GO:0006952;GO:0003677;GO:0006355;GO:0003700;GO:0006351;GO:0005634;GO:0005622;GO:0009873	defense response;DNA binding;regulation of transcription, DNA-templated;transcription factor activity, sequence-specific DNA binding;transcription, DNA-templated;nucleus;intracellular;ethylene-activated signaling pathway	-	-	-	-	-	-	Ethylene-responsive	Ethylene-responsive transcription factor 14 OS=Arabidopsis thaliana GN=ERF14 PE=2 SV=1
AT1G04373	AT1G04373.1	212.00	3.73	0.00	0.00	0.00	AT1G04373	-	-	-	-	-	-	-	-	-	-	-
AT1G04377	AT1G04377.1	319.00	51.11	0.00	0.00	0.00	AT1G04377	-	-	-	-	-	-	-	-	-	-	-
AT1G04380	AT1G04380.1,AT1G04380.2	1628.07	1344.63	8.00	0.30	0.27	AT1G04380	AEE27690.1 2-oxoglutarate (2OG) and Fe(II)-dependent oxygenase superfamily protein [Arabidopsis thaliana];2-oxoglutarate (2OG) and Fe(II)-dependent oxygenase superfamily protein [Arabidopsis thaliana] &gt;P93821.1 RecName: Full=1-aminocyclopropane-1-carboxylate oxidase homolog 7 &gt;AAB70438.1 Strong similarity to Arabidopsis 2A6 (gb|X83096) [Arabidopsis thaliana] &gt	GO:0016706;GO:0051213;GO:0055114;GO:0046872;GO:0005737;GO:0016491	oxidoreductase activity, acting on paired donors, with incorporation or reduction of molecular oxygen, 2-oxoglutarate as one donor, and incorporation of one atom each of oxygen into both donors;dioxygenase activity;oxidation-reduction process;metal ion binding;cytoplasm;oxidoreductase activity	-	-	-	-	-	-	1-aminocyclopropane-1-carboxylate	1-aminocyclopropane-1-carboxylate oxidase homolog 7 OS=Arabidopsis thaliana GN=At1g04380 PE=1 SV=1
AT1G04383	AT1G04383.1	238.00	9.39	0.00	0.00	0.00	AT1G04383	-	-	-	-	-	-	-	-	-	-	-
AT1G04387	AT1G04387.1	451.00	168.41	0.00	0.00	0.00	AT1G04387	-	-	-	-	-	-	-	-	-	-	-
AT1G04390	AT1G04390.1,novel.344.2,novel.344.3	3419.94	3136.50	373.00	6.09	5.32	AT1G04390	BTB/POZ domain-containing protein [Arabidopsis thaliana] &gt;P93820.3 RecName: Full=BTB/POZ domain-containing protein At1g04390 &gt;AEE27691.2 BTB/POZ domain-containing protein [Arabidopsis thaliana];OAP15189.1 hypothetical protein AXX17_AT1G03670 [Arabidopsis thaliana] &gt	GO:0008150;GO:0016567;GO:0009507	biological_process;protein ubiquitination;chloroplast	-	-	-	-	-	-	BTB/POZ	BTB/POZ domain-containing protein At1g04390 OS=Arabidopsis thaliana GN=At1g04390 PE=2 SV=3
AT1G04397	AT1G04397.1	207.00	3.00	0.00	0.00	0.00	AT1G04397	-	-	-	-	-	-	-	-	-	-	-
AT1G04400	AT1G04400.1,AT1G04400.2	2603.32	2319.88	5624.00	124.19	108.52	AT1G04400	ABY77616.1 At1g04400 [Arabidopsis thaliana] &gt;ABY77632.1 At1g04400 [Arabidopsis thaliana] &gt;ABY77622.1 At1g04400 [Arabidopsis thaliana] &gt;AEM06565.1 cryptochrome 2 [Arabidopsis thaliana] &gt;ABY77621.1 At1g04400 [Arabidopsis thaliana] &gt;ABY77615.1 At1g04400 [Arabidopsis thaliana] &gt;AEM06627.1 cryptochrome 2 [Arabidopsis thaliana] &gt;ABY77626.1 At1g04400 [Arabidopsis thaliana] &gt;ABY77…	GO:0009911;GO:0018298;GO:0016605;GO:0016569;GO:0010118;GO:0010244;GO:0009638;GO:2000028;GO:0042803;GO:0005737;GO:0048574;GO:0042802;GO:0009416;GO:0071949;GO:0010617;GO:0005515;GO:0005524;GO:0007623;GO:0006338;GO:0000166;GO:0046872;GO:0005634;GO:1901371;GO:0006325;GO:0009881;GO:1902347;GO:0009909;GO:0051607;GO:0005773;GO:0010075;GO:0009414;GO:0016604;GO:0016301;GO:0009646;GO:0009785;GO:0009637;GO:…	positive regulation of flower development;protein-chromophore linkage;PML body;covalent chromatin modification;stomatal movement;response to low fluence blue light stimulus by blue low-fluence system;phototropism;regulation of photoperiodism, flowering;protein homodimerization activity;cytoplasm;long-day photoperiodism, flowering;identical protein binding;response to light stimulus;FAD binding;ci…	K12119	CRY2	http://www.genome.jp/dbget-bin/www_bget?ko:K12119	Circadian rhythm - plant	ko04712	KOG0133(LT)(Deoxyribodipyrimidine photolyase/cryptochrome)	Cryptochrome-2	Cryptochrome-2 OS=Arabidopsis thaliana GN=CRY2 PE=1 SV=2
AT1G04403	AT1G04403.1	329.00	58.49	0.00	0.00	0.00	AT1G04403	-	-	-	-	-	-	-	-	-	-	-
AT1G04407	AT1G04407.1	262.00	17.94	0.00	0.00	0.00	AT1G04407	-	-	-	-	-	-	-	-	-	-	-
AT1G04410	AT1G04410.1,novel.329.1	1444.34	1160.90	14386.00	634.80	554.71	AT1G04410	P93819.2 RecName: Full=Malate dehydrogenase 1, cytoplasmic;AAM91485.1 At1g04410/F19P19_13 [Arabidopsis thaliana] &gt;AAL38310.1 unknown protein [Arabidopsis thaliana] &gt;AAK91392.1 At1g04410/F19P19_13 [Arabidopsis thaliana] &gt; AltName: Full=Cytosolic NAD-dependent malate dehydrogenase 1;AAM10125.1 unknown protein [Arabidopsis thaliana] &gt;OAP13148.1 c-NAD-MDH1 [Arabidopsis thaliana]; Short=Cy…	GO:0016491;GO:0005794;GO:0016020;GO:0005737;GO:0016616;GO:0005886;GO:0005829;GO:0005515;GO:0009735;GO:0006108;GO:0009570;GO:0005634;GO:0009651;GO:0030060;GO:0003824;GO:0019752;GO:0046686;GO:0006099;GO:0006734;GO:0005773;GO:0048046;GO:0006107;GO:0009506;GO:0016615;GO:0055114;GO:0009507;GO:0005774;GO:0005975;GO:0010043	oxidoreductase activity;Golgi apparatus;membrane;cytoplasm;oxidoreductase activity, acting on the CH-OH group of donors, NAD or NADP as acceptor;plasma membrane;cytosol;protein binding;response to cytokinin;malate metabolic process;chloroplast stroma;nucleus;response to salt stress;L-malate dehydrogenase activity;catalytic activity;carboxylic acid metabolic process;response to cadmium ion;tricarb…	K00025	MDH1	http://www.genome.jp/dbget-bin/www_bget?ko:K00025	Cysteine and methionine metabolism;Citrate cycle (TCA cycle);Glyoxylate and dicarboxylate metabolism;Pyruvate metabolism;Carbon fixation in photosynthetic organisms;Carbon metabolism	ko00270,ko00020,ko00630,ko00620,ko00710,ko01200	-	Malate	Malate dehydrogenase 1, cytoplasmic OS=Arabidopsis thaliana GN=MDH1 PE=1 SV=2
AT1G04413	AT1G04413.1	360.00	83.58	0.00	0.00	0.00	AT1G04413	-	-	-	-	-	-	-	-	-	-	-
AT1G04417	AT1G04417.1	360.00	83.58	0.00	0.00	0.00	AT1G04417	-	-	-	-	-	-	-	-	-	-	-
AT1G04420	AT1G04420.1,novel.346.2	1531.42	1247.98	1581.00	64.90	56.71	AT1G04420	AAM67473.1 unknown protein [Arabidopsis thaliana] &gt;AAL38802.1 unknown protein [Arabidopsis thaliana] &gt;NAD(P)-linked oxidoreductase superfamily protein [Arabidopsis thaliana] &gt;OAP17733.1 hypothetical protein AXX17_AT1G03700 [Arabidopsis thaliana];AEE27695.1 NAD(P)-linked oxidoreductase superfamily protein [Arabidopsis thaliana] &gt	GO:0009941;GO:0009507;GO:0004033;GO:0009570	chloroplast envelope;chloroplast;aldo-keto reductase (NADP) activity;chloroplast stroma	-	-	-	-	-	KOG1575(C)(Voltage-gated shaker-like K+ channel, subunit beta/KCNAB)	Protein;Aldo-keto	Protein tas OS=Shigella flexneri GN=tas PE=3 SV=1;Aldo-keto reductase (Fragment) OS=Babesia bovis PE=2 SV=1
AT1G04427	AT1G04427.1	304.00	40.80	2.04	2.56	2.23	AT1G04427	-	-	-	-	-	-	-	-	-	-	-
AT1G04430	AT1G04430.1,AT1G04430.2,AT1G04430.3	2586.24	2302.81	2313.00	51.45	44.96	AT1G04430	AEE27697.1 S-adenosyl-L-methionine-dependent methyltransferases superfamily protein [Arabidopsis thaliana] &gt;OAP12669.1 hypothetical protein AXX17_AT1G03710 [Arabidopsis thaliana] &gt;AEE27696.1 S-adenosyl-L-methionine-dependent methyltransferases superfamily protein [Arabidopsis thaliana] &gt;AAL47337.1 unknown protein [Arabidopsis thaliana] &gt;Q940J9.1 RecName: Full=Probable methyltransferas…	GO:0016740;GO:0005794;GO:0016020;GO:0005768;GO:0032259;GO:0008168;GO:0016021;GO:0000139;GO:0005774;GO:0008757;GO:0005802	transferase activity;Golgi apparatus;membrane;endosome;methylation;methyltransferase activity;integral component of membrane;Golgi membrane;vacuolar membrane;S-adenosylmethionine-dependent methyltransferase activity;trans-Golgi network	-	-	-	-	-	-	Probable	Probable methyltransferase PMT8 OS=Arabidopsis thaliana GN=At1g04430 PE=2 SV=1
AT1G04433	AT1G04433.1	331.00	60.02	39.21	33.47	29.24	AT1G04433	-	-	-	-	-	-	-	-	-	-	-
AT1G04437	AT1G04437.1	257.00	15.88	0.00	0.00	0.00	AT1G04437	-	-	-	-	-	-	-	-	-	-	-
AT1G04440	AT1G04440.1	2407.00	2123.56	1096.00	26.44	23.10	AT1G04440	OAP19866.1 CKL13 [Arabidopsis thaliana];AAU90082.1 At1g04440 [Arabidopsis thaliana] &gt;Q5XF24.1 RecName: Full=Casein kinase 1-like protein 13; AltName: Full=Protein CASEIN KINASE I-LIKE 13 &gt;AEE27698.1 casein kinase like 13 [Arabidopsis thaliana] &gt;AAY25409.1 At1g04440 [Arabidopsis thaliana] &gt;AAY24541.1 casein kinase 1-like protein 13 [Arabidopsis thaliana] &gt;casein kinase like 13 [Arab…	GO:0009506;GO:0018105;GO:0008360;GO:0006468;GO:0016301;GO:0005524;GO:0006897;GO:0005634;GO:0000166;GO:0004672;GO:0016310;GO:0005737;GO:0004674;GO:0016055	plasmodesma;peptidyl-serine phosphorylation;regulation of cell shape;protein phosphorylation;kinase activity;ATP binding;endocytosis;nucleus;nucleotide binding;protein kinase activity;phosphorylation;cytoplasm;protein serine/threonine kinase activity;Wnt signaling pathway	K00924	E2.7.1.-	http://www.genome.jp/dbget-bin/www_bget?ko:K00924	-	-	KOG1163(T)(Casein kinase (serine/threonine/tyrosine protein kinase))	Casein	Casein kinase 1-like protein 13 OS=Arabidopsis thaliana GN=CKL13 PE=2 SV=1
AT1G04443	AT1G04443.1	247.00	12.20	0.00	0.00	0.00	AT1G04443	-	-	-	-	-	-	-	-	-	-	-
AT1G04445	AT1G04445.1,AT1G04445.2	596.00	312.58	1.00	0.16	0.14	AT1G04445	BAH30268.1 hypothetical protein, partial [Arabidopsis thaliana] &gt;C2H2-like zinc finger protein [Arabidopsis thaliana] &gt;AEE27699.1 C2H2-like zinc finger protein [Arabidopsis thaliana];ANM60940.1 C2H2-like zinc finger protein [Arabidopsis thaliana];AAB70430.1 F19P19.9 [Arabidopsis thaliana] &gt	GO:0008270;GO:0008150;GO:0046872;GO:0003676	zinc ion binding;biological_process;metal ion binding;nucleic acid binding	-	-	-	-	-	-	-	-
AT1G04447	AT1G04447.1	325.00	55.49	0.00	0.00	0.00	AT1G04447	-	-	-	-	-	-	-	-	-	-	-
AT1G04450	AT1G04450.1	1057.00	773.56	0.00	0.00	0.00	AT1G04450	AltName: Full=Target of ROP protein RIC3 &gt; AltName: Full=ROP-interactive CRIB motif-containing protein 3;F4I5N6.1 RecName: Full=CRIB domain-containing protein RIC3;ROP-interactive CRIB motif-containing protein 3 [Arabidopsis thaliana] &gt;AEE27700.1 ROP-interactive CRIB motif-containing protein 3 [Arabidopsis thaliana]	GO:0007204;GO:0017157;GO:0005737;GO:0005515;GO:0009860;GO:0005634;GO:0050850;GO:0050848;GO:0051650;GO:0040008;GO:0005623;GO:0030834	positive regulation of cytosolic calcium ion concentration;regulation of exocytosis;cytoplasm;protein binding;pollen tube growth;nucleus;positive regulation of calcium-mediated signaling;regulation of calcium-mediated signaling;establishment of vesicle localization;regulation of growth;cell;regulation of actin filament depolymerization	-	-	-	-	-	-	CRIB	CRIB domain-containing protein RIC3 OS=Arabidopsis thaliana GN=RIC3 PE=1 SV=1
AT1G04453	AT1G04453.1	459.00	176.25	0.00	0.00	0.00	AT1G04453	-	-	-	-	-	-	-	-	-	-	-
AT1G04455	AT1G04455.1	354.00	78.50	0.00	0.00	0.00	AT1G04455	hypothetical protein AT1G04455 [Arabidopsis thaliana] &gt;ANM59033.1 hypothetical protein AT1G04455 [Arabidopsis thaliana]	GO:0005840;GO:0009570;GO:0003735;GO:0005622;GO:0016020;GO:0009536;GO:0006412;GO:0030529;GO:0009507;GO:0009941	ribosome;chloroplast stroma;structural constituent of ribosome;intracellular;membrane;plastid;translation;intracellular ribonucleoprotein complex;chloroplast;chloroplast envelope	K02902	RP-L28,MRPL28,rpmB	http://www.genome.jp/dbget-bin/www_bget?ko:K02902	Ribosome	ko03010	-	50S	50S ribosomal protein L28, chloroplastic OS=Arabidopsis thaliana GN=RPL28 PE=2 SV=2
AT1G04463	AT1G04463.1	921.00	637.56	0.82	0.07	0.06	AT1G04463	-	-	-	-	-	-	-	-	-	-	-
AT1G04467	AT1G04467.1	472.00	189.06	10.00	2.71	2.37	AT1G04467	-	-	-	-	-	-	-	-	-	-	-
AT1G04470	AT1G04470.1	3611.00	3327.56	0.00	0.00	0.00	AT1G04470	hypothetical protein (DUF810) [Arabidopsis thaliana] &gt;AAB70427.1 EST gb|ATTS5672 comes from this gene [Arabidopsis thaliana] &gt;AEE27701.1 hypothetical protein (DUF810) [Arabidopsis thaliana]	GO:0003674;GO:0008150	molecular_function;biological_process	-	-	-	-	-	-	-	-
AT1G04473	AT1G04473.1	477.00	194.00	4.00	1.06	0.92	AT1G04473	-	-	-	-	-	-	-	-	-	-	-
AT1G04477	AT1G04477.1	384.00	104.77	2.00	0.98	0.85	AT1G04477	-	-	-	-	-	-	-	-	-	-	-
AT1G04480	AT1G04480.1	822.00	538.57	2297.00	218.48	190.92	AT1G04480	BnaC08g50110D [Brassica napus]	GO:0003735;GO:0005840;GO:0009793;GO:0022625;GO:0009507;GO:0006412;GO:0005730;GO:0030529;GO:0070180	structural constituent of ribosome;ribosome;embryo development ending in seed dormancy;cytosolic large ribosomal subunit;chloroplast;translation;nucleolus;intracellular ribonucleoprotein complex;large ribosomal subunit rRNA binding	K02894	RP-L23e,RPL23	http://www.genome.jp/dbget-bin/www_bget?ko:K02894	Ribosome	ko03010	KOG0901(J)(60S ribosomal protein L14/L17/L23)	60S	60S ribosomal protein L23 OS=Arabidopsis thaliana GN=RPL23A PE=2 SV=3
AT1G04483	AT1G04483.1	227.00	6.58	0.00	0.00	0.00	AT1G04483	-	-	-	-	-	-	-	-	-	-	-
AT1G04487	AT1G04487.1,novel.594.1	540.00	256.64	131.37	26.22	22.91	AT1G04487	Q9C5K7.1 RecName: Full=1-aminocyclopropane-1-carboxylate oxidase homolog 2 &gt;AEE28015.1 2-oxoglutarate (2OG) and Fe(II)-dependent oxygenase superfamily protein [Arabidopsis thaliana];AAK64077.1 putative oxidoreductase [Arabidopsis thaliana] &gt;AAK25895.1 putative oxidoreductase [Arabidopsis thaliana] &gt;BAE98542.1 putative Iron/Ascorbate oxidoreductase family protein [Arabidopsis thaliana] &g…	GO:0046872;GO:0005829;GO:0005737;GO:0016491;GO:0051213;GO:0016706;GO:0055114	metal ion binding;cytosol;cytoplasm;oxidoreductase activity;dioxygenase activity;oxidoreductase activity, acting on paired donors, with incorporation or reduction of molecular oxygen, 2-oxoglutarate as one donor, and incorporation of one atom each of oxygen into both donors;oxidation-reduction process	-	-	-	-	-	-	1-aminocyclopropane-1-carboxylate	1-aminocyclopropane-1-carboxylate oxidase homolog 2 OS=Arabidopsis thaliana GN=At1g06640 PE=2 SV=1
AT1G04490	AT1G04490.1,AT1G04490.2,AT1G04490.3,AT1G04490.4,AT1G04490.5,AT1G04490.6,AT1G04490.7,AT1G04490.8,AT1G04490.9	1608.00	1324.56	2.00	0.08	0.07	AT1G04490	NP_001318919.1 hypothetical protein (DUF3527) [Arabidopsis thaliana] &gt;NP_001077456.1 hypothetical protein (DUF3527) [Arabidopsis thaliana] &gt;ABH04537.1 At1g04490 [Arabidopsis thaliana] &gt;AEE27703.1 hypothetical protein (DUF3527) [Arabidopsis thaliana] &gt;NP_001321669.1 hypothetical protein (DUF3527) [Arabidopsis thaliana] &gt;ANM59298.1 hypothetical protein (DUF3527) [Arabidopsis thaliana…	GO:0003674;GO:0005634;GO:0008150	molecular_function;nucleus;biological_process	-	-	-	-	-	-	-	-
AT1G04493	AT1G04493.1	314.00	47.56	0.00	0.00	0.00	AT1G04493	-	-	-	-	-	-	-	-	-	-	-
AT1G04497	AT1G04497.1	308.00	43.45	0.24	0.28	0.24	AT1G04497	-	-	-	-	-	-	-	-	-	-	-
AT1G04500	AT1G04500.1,AT1G04500.2,AT1G04500.3,AT1G04500.4	1718.52	1435.09	25.00	0.89	0.78	AT1G04500	BAH30269.1 hypothetical protein, partial [Arabidopsis thaliana] &gt;ANM59918.1 CCT motif family protein [Arabidopsis thaliana];NP_001318920.1 CCT motif family protein [Arabidopsis thaliana] &gt;ANM59917.1 CCT motif family protein [Arabidopsis thaliana];ANM59916.1 CCT motif family protein [Arabidopsis thaliana];ABE65597.1 zinc finger CONSTANS-like protein [Arabidopsis thaliana] &gt;CCT motif famil…	GO:0008150;GO:0005634;GO:0003674	biological_process;nucleus;molecular_function	-	-	-	-	-	-	Zinc	Zinc finger protein CONSTANS-LIKE 4 OS=Arabidopsis thaliana GN=COL4 PE=2 SV=2
AT1G04503	AT1G04503.1	484.00	200.92	0.00	0.00	0.00	AT1G04503	-	-	-	-	-	-	-	-	-	-	-
AT1G04507	AT1G04507.1	248.00	12.55	0.00	0.00	0.00	AT1G04507	-	-	-	-	-	-	-	-	-	-	-
AT1G04510	AT1G04510.1,AT1G04510.2	2193.00	1909.56	1489.00	39.94	34.90	AT1G04510	AltName: Full=Plant U-box protein 59;Q94BR4.1 RecName: Full=Pre-mRNA-processing factor 19 homolog 1;AEE27707.1 MOS4-associated complex 3A [Arabidopsis thaliana];AAN13133.1 putative pre-mRNA splicing factor PRP19 [Arabidopsis thaliana] &gt;AEE27708.1 MOS4-associated complex 3A [Arabidopsis thaliana];AAK64044.1 putative pre-mRNA splicing factor PRP19 [Arabidopsis thaliana] &gt; AltName: Full=MOS4-a…	GO:0005681;GO:0000166;GO:0005634;GO:0042742;GO:0000974;GO:0002376;GO:0006397;GO:0061630;GO:0004842;GO:0016874;GO:0006952;GO:0045087;GO:0008380;GO:0005730;GO:0080008;GO:0016567;GO:0006974;GO:0000349;GO:0006281;GO:0071006;GO:0046686	spliceosomal complex;nucleotide binding;nucleus;defense response to bacterium;Prp19 complex;immune system process;mRNA processing;ubiquitin protein ligase activity;ubiquitin-protein transferase activity;ligase activity;defense response;innate immune response;RNA splicing;nucleolus;Cul4-RING E3 ubiquitin ligase complex;protein ubiquitination;cellular response to DNA damage stimulus;generation of c…	K10599	PRPF19,PRP19	http://www.genome.jp/dbget-bin/www_bget?ko:K10599	Ubiquitin mediated proteolysis;Spliceosome	ko04120,ko03040	KOG1539(R)(WD repeat protein)	Pre-mRNA-processing	Pre-mRNA-processing factor 19 homolog 1 OS=Arabidopsis thaliana GN=PRP19A PE=1 SV=1
AT1G04513	AT1G04513.1	1101.00	817.56	7.31	0.46	0.40	AT1G04513	-	-	-	-	-	-	-	-	-	-	-
AT1G04520	AT1G04520.1	1569.00	1285.56	220.00	8.77	7.66	AT1G04520	Short=PDLP2;OAP18816.1 PDLP2 [Arabidopsis thaliana];AAR24233.1 At1g04520 [Arabidopsis thaliana] &gt;plasmodesmata-located protein 2 [Arabidopsis thaliana] &gt;Q6NM73.1 RecName: Full=Cysteine-rich repeat secretory protein 3;AAS68113.1 At1g04520 [Arabidopsis thaliana] &gt;AEE27709.1 plasmodesmata-located protein 2 [Arabidopsis thaliana] &gt; AltName: Full=Plasmodesmata-located protein 2; Flags: Pre…	GO:0010497;GO:0016020;GO:0003674;GO:0030054;GO:0006810;GO:0009506;GO:0046739;GO:0016021;GO:0016032;GO:0005576	plasmodesmata-mediated intercellular transport;membrane;molecular_function;cell junction;transport;plasmodesma;transport of virus in multicellular host;integral component of membrane;viral process;extracellular region	-	-	-	-	-	-	Cysteine-rich	Cysteine-rich repeat secretory protein 3 OS=Arabidopsis thaliana GN=CRRSP3 PE=1 SV=1
AT1G04523	AT1G04523.1	249.00	12.89	0.00	0.00	0.00	AT1G04523	-	-	-	-	-	-	-	-	-	-	-
AT1G04530	AT1G04530.1,novel.354.1,novel.354.2	1442.18	1158.75	823.00	36.38	31.79	AT1G04530	unknown [Arabidopsis thaliana] &gt;OAP15793.1 TPR4 [Arabidopsis thaliana]	GO:0006396;GO:0005634	RNA processing;nucleus	-	-	-	-	-	-	-	-
AT1G04533	AT1G04533.1	560.00	276.61	0.00	0.00	0.00	AT1G04533	-	-	-	-	-	-	-	-	-	-	-
AT1G04537	AT1G04537.1	410.00	128.89	0.00	0.00	0.00	AT1G04537	-	-	-	-	-	-	-	-	-	-	-
AT1G04540	AT1G04540.1	2446.00	2162.56	69.00	1.63	1.43	AT1G04540	Calcium-dependent lipid-binding (CaLB domain) family protein [Arabidopsis thaliana] &gt;AEE27711.1 Calcium-dependent lipid-binding (CaLB domain) family protein [Arabidopsis thaliana]	GO:0008150;GO:0016020	biological_process;membrane	-	-	-	-	-	-	-	-
AT1G04550	AT1G04550.1,AT1G04550.2	1355.57	1072.14	434.00	20.74	18.12	AT1G04550	AAC49053.1 IAA12 [Arabidopsis thaliana] &gt;AEE27713.1 AUX/IAA transcriptional regulator family protein [Arabidopsis thaliana];AAM20185.1 auxin-induced protein IAA12 [Arabidopsis thaliana] &gt;AAL38716.1 auxin-induced protein IAA12 [Arabidopsis thaliana] &gt;AAB80631.1 Match to Arabidopsis IAA12 (gb|U18414) [Arabidopsis thaliana] &gt; AltName: Full=Protein BODENLOS &gt;Q38830.1 RecName: Full=Auxi…	GO:0048364;GO:0006351;GO:0003700;GO:0006355;GO:0009880;GO:0005634;GO:0009734;GO:0005515;GO:0009733;GO:0010051;GO:0045892	root development;transcription, DNA-templated;transcription factor activity, sequence-specific DNA binding;regulation of transcription, DNA-templated;embryonic pattern specification;nucleus;auxin-activated signaling pathway;protein binding;response to auxin;xylem and phloem pattern formation;negative regulation of transcription, DNA-templated	K14484	IAA	http://www.genome.jp/dbget-bin/www_bget?ko:K14484	Plant hormone signal transduction	ko04075	-	Auxin-responsive	Auxin-responsive protein IAA12 OS=Arabidopsis thaliana GN=IAA12 PE=1 SV=1
AT1G04555	AT1G04555.1	991.00	707.56	212.00	15.35	13.41	AT1G04555	transmembrane protein [Arabidopsis thaliana] &gt;ABF59255.1 unknown protein [Arabidopsis thaliana] &gt;OAP14568.1 hypothetical protein AXX17_AT1G03840 [Arabidopsis thaliana];AEE27714.1 transmembrane protein [Arabidopsis thaliana] &gt	GO:0016021;GO:0005739;GO:0003674;GO:0016020;GO:0008150	integral component of membrane;mitochondrion;molecular_function;membrane;biological_process	-	-	-	-	-	-	-	-
AT1G04557	AT1G04557.1	206.00	2.87	0.00	0.00	0.00	AT1G04557	-	-	-	-	-	-	-	-	-	-	-
AT1G04560	AT1G04560.1	855.00	571.57	0.00	0.00	0.00	AT1G04560	AAB80630.1 Strong similarity to Triticum ABA induced membrane protein (gb|U80037). EST gb|Z27032 comes from this gene [Arabidopsis thaliana] &gt;AAK93757.1 unknown protein [Arabidopsis thaliana] &gt;AAK28640.1 unknown protein [Arabidopsis thaliana] &gt;AEE27715.1 AWPM-19-like family protein [Arabidopsis thaliana] &gt;AWPM-19-like family protein [Arabidopsis thaliana] &gt;OAP19733.1 hypothetical p…	GO:0016021;GO:0005576;GO:0016020;GO:0003674;GO:0008150	integral component of membrane;extracellular region;membrane;molecular_function;biological_process	-	-	-	-	-	-	-	-
AT1G04563	AT1G04563.1	249.00	12.89	0.00	0.00	0.00	AT1G04563	-	-	-	-	-	-	-	-	-	-	-
AT1G04567	AT1G04567.1	396.00	115.78	1.00	0.44	0.39	AT1G04567	-	-	-	-	-	-	-	-	-	-	-
AT1G04570	AT1G04570.1,AT1G04570.2	2163.00	1879.56	33.00	0.90	0.79	AT1G04570	Flags: Precursor &gt;ANM58510.1 Major facilitator superfamily protein [Arabidopsis thaliana];OAP16700.1 hypothetical protein AXX17_AT1G03860 [Arabidopsis thaliana];F4I5Q2.1 RecName: Full=Probable folate-biopterin transporter 8, chloroplastic;Major facilitator superfamily protein [Arabidopsis thaliana] &gt;AEE27716.1 Major facilitator superfamily protein [Arabidopsis thaliana] &gt	GO:0031969;GO:0016020;GO:0005215;GO:0009536;GO:0006810;GO:0009507;GO:0016021	chloroplast membrane;membrane;transporter activity;plastid;transport;chloroplast;integral component of membrane	-	-	-	-	-	-	Probable	Probable folate-biopterin transporter 8, chloroplastic OS=Arabidopsis thaliana GN=At1g04570 PE=2 SV=1
AT1G04573	AT1G04573.1	234.00	8.29	0.00	0.00	0.00	AT1G04573	-	-	-	-	-	-	-	-	-	-	-
AT1G04577	AT1G04577.1	238.00	9.39	0.00	0.00	0.00	AT1G04577	-	-	-	-	-	-	-	-	-	-	-
AT1G04580	AT1G04580.1	4604.00	4320.56	4.00	0.05	0.04	AT1G04580	Short=AtAO2;BAA90299.1 aldehyde oxidase [Arabidopsis thaliana] &gt;AEE27717.1 aldehyde oxidase 4 [Arabidopsis thaliana] &gt; Short=AO-4; Short=IAA oxidase &gt;Q7G191.2 RecName: Full=Benzaldehyde dehydrogenase (NAD(+)); Short=AtAO-4; AltName: Full=Aldehyde oxidase 4;aldehyde oxidase 4 [Arabidopsis thaliana] &gt;OAP18543.1 ATAO2 [Arabidopsis thaliana]; AltName: Full=Indole-3-acetaldehyde oxidase	GO:0050302;GO:0004854;GO:0004031;GO:0055114;GO:0051536;GO:0009055;GO:0009851;GO:0003824;GO:0016614;GO:0005506;GO:0018479;GO:0046872;GO:0018488;GO:0005634;GO:0009688;GO:0005829;GO:0005737;GO:0051537;GO:0019760;GO:0009115;GO:0016491;GO:0050660	indole-3-acetaldehyde oxidase activity;xanthine dehydrogenase activity;aldehyde oxidase activity;oxidation-reduction process;iron-sulfur cluster binding;electron carrier activity;auxin biosynthetic process;catalytic activity;oxidoreductase activity, acting on CH-OH group of donors;iron ion binding;benzaldehyde dehydrogenase (NAD+) activity;metal ion binding;aryl-aldehyde oxidase activity;nucleus;…	K09842	AAO3	http://www.genome.jp/dbget-bin/www_bget?ko:K09842	Carotenoid biosynthesis	ko00906	KOG0430(F)(Xanthine dehydrogenase)	Benzaldehyde	Benzaldehyde dehydrogenase (NAD(+)) OS=Arabidopsis thaliana GN=AAO4 PE=1 SV=2
AT1G04583	AT1G04583.1	600.00	316.58	0.00	0.00	0.00	AT1G04583	-	-	-	-	-	-	-	-	-	-	-
AT1G04587	AT1G04587.1	291.00	32.73	4.00	6.26	5.47	AT1G04587	-	-	-	-	-	-	-	-	-	-	-
AT1G04590	AT1G04590.1,AT1G04590.2	1405.73	1122.29	409.00	18.67	16.31	AT1G04590	AEE27718.1 PPR containing-like protein [Arabidopsis thaliana] &gt;AEE27719.1 PPR containing-like protein [Arabidopsis thaliana];OAP15499.1 hypothetical protein AXX17_AT1G03890 [Arabidopsis thaliana];PPR containing-like protein [Arabidopsis thaliana] &gt;AAK25945.1 unknown protein [Arabidopsis thaliana] &gt;AAK64092.1 unknown protein [Arabidopsis thaliana] &gt	GO:0003674;GO:0009507	molecular_function;chloroplast	-	-	-	-	-	-	Pentatricopeptide	Pentatricopeptide repeat-containing protein At4g18975, chloroplastic OS=Arabidopsis thaliana GN=At4g18975 PE=2 SV=2
AT1G04593	AT1G04593.1	457.00	174.29	0.00	0.00	0.00	AT1G04593	-	-	-	-	-	-	-	-	-	-	-
AT1G04597	AT1G04597.1	206.00	2.87	0.00	0.00	0.00	AT1G04597	-	-	-	-	-	-	-	-	-	-	-
AT1G04600	AT1G04600.1	5766.00	5482.56	73.00	0.68	0.60	AT1G04600	myosin XI A [Arabidopsis thaliana] &gt;F4I5Q6.1 RecName: Full=Myosin-7;AEE27720.1 myosin XI A [Arabidopsis thaliana]; AltName: Full=Myosin XI A; Short=AtXIA &gt	GO:0005516;GO:0030048;GO:0003774;GO:0003779;GO:0005794;GO:0005524;GO:0016459;GO:0000166	calmodulin binding;actin filament-based movement;motor activity;actin binding;Golgi apparatus;ATP binding;myosin complex;nucleotide binding	K10357	MYO5	http://www.genome.jp/dbget-bin/www_bget?ko:K10357	-	-	KOG0160(Z)(Myosin class V heavy chain)	Myosin-7	Myosin-7 OS=Arabidopsis thaliana GN=XI-A PE=3 SV=1
AT1G04603	AT1G04603.1	472.00	189.06	0.00	0.00	0.00	AT1G04603	-	-	-	-	-	-	-	-	-	-	-
AT1G04607	AT1G04607.1	421.00	139.36	0.00	0.00	0.00	AT1G04607	-	-	-	-	-	-	-	-	-	-	-
AT1G04610	AT1G04610.1	1774.00	1490.56	2.00	0.07	0.06	AT1G04610	AltName: Full=Flavin-containing monooxygenase YUCCA3 &gt;BAF00666.1 putative dimethylaniline monooxygenase [Arabidopsis thaliana] &gt;AAB80641.1 Contains similarity to human dimethylaniline monooxygenase (gb|M64082) [Arabidopsis thaliana] &gt;OAP19213.1 YUC3 [Arabidopsis thaliana];AAR92277.1 At1g04610 [Arabidopsis thaliana] &gt;AEE27721.1 YUCCA 3 [Arabidopsis thaliana] &gt;YUCCA 3 [Arabidopsis th…	GO:0103075;GO:0055114;GO:0004497;GO:0050661;GO:0009851;GO:0004499;GO:0005634;GO:0050660;GO:0016491	indole-3-pyruvate monooxygenase activity;oxidation-reduction process;monooxygenase activity;NADP binding;auxin biosynthetic process;N,N-dimethylaniline monooxygenase activity;nucleus;flavin adenine dinucleotide binding;oxidoreductase activity	K11816	YUCCA	http://www.genome.jp/dbget-bin/www_bget?ko:K11816	Tryptophan metabolism	ko00380	KOG1399(Q)(Flavin-containing monooxygenase)	Probable	Probable indole-3-pyruvate monooxygenase YUCCA3 OS=Arabidopsis thaliana GN=YUC3 PE=2 SV=1
AT1G04620	AT1G04620.1,novel.361.1,novel.361.3	2177.51	1894.08	970.00	26.23	22.92	AT1G04620	Flags: Precursor &gt;coenzyme F420 hydrogenase family / dehydrogenase, beta subunit family [Arabidopsis thaliana] &gt;AEE27722.1 coenzyme F420 hydrogenase family / dehydrogenase, beta subunit family [Arabidopsis thaliana];AAN72040.1 unknown protein [Arabidopsis thaliana] &gt;Q8GS60.1 RecName: Full=7-hydroxymethyl chlorophyll a reductase, chloroplastic;AAP31947.1 At1g04620 [Arabidopsis thaliana] &…	GO:0009536;GO:0015994;GO:0016491;GO:0046872;GO:0051536;GO:0050454;GO:0003824;GO:0009507;GO:0090415;GO:0033354;GO:0055114	plastid;chlorophyll metabolic process;oxidoreductase activity;metal ion binding;iron-sulfur cluster binding;coenzyme F420 hydrogenase activity;catalytic activity;chloroplast;7-hydroxymethyl chlorophyll a reductase activity;chlorophyll cycle;oxidation-reduction process	K18010	HCAR	http://www.genome.jp/dbget-bin/www_bget?ko:K18010	Porphyrin and chlorophyll metabolism	ko00860	-	7-hydroxymethyl	7-hydroxymethyl chlorophyll a reductase, chloroplastic OS=Arabidopsis thaliana GN=HCAR PE=1 SV=1
AT1G04623	AT1G04623.1	239.00	9.68	0.00	0.00	0.00	AT1G04623	-	-	-	-	-	-	-	-	-	-	-
AT1G04625	AT1G04625.1	774.00	490.57	0.00	0.00	0.00	AT1G04625	AEE27723.1 Polynucleotidyl transferase, ribonuclease H-like superfamily protein [Arabidopsis thaliana];Polynucleotidyl transferase, ribonuclease H-like superfamily protein [Arabidopsis thaliana] &gt	GO:0008150;GO:0005634;GO:0016740;GO:0005575;GO:0003676;GO:0003964	biological_process;nucleus;transferase activity;cellular_component;nucleic acid binding;RNA-directed DNA polymerase activity	-	-	-	-	-	-	-	-
AT1G04630	AT1G04630.1	745.00	461.57	409.00	45.39	39.67	AT1G04630	XP_010484001.1 PREDICTED: NADH dehydrogenase [ubiquinone] 1 alpha subcomplex subunit 13-A [Camelina sativa] &gt;OAP11996.1 MEE4 [Arabidopsis thaliana];AAN72127.1 unknown protein [Arabidopsis thaliana] &gt;Q8RWA7.1 RecName: Full=NADH dehydrogenase [ubiquinone] 1 alpha subcomplex subunit 13-A;AEE27724.1 GRIM-19 protein [Arabidopsis thaliana] &gt;XP_010457518.1 PREDICTED: NADH dehydrogenase [ubiquin…	GO:0016021;GO:0005747;GO:0005739;GO:0055114;GO:0005743;GO:0009507;GO:0003674;GO:0016020;GO:0009793;GO:0031966;GO:0009853;GO:0045271;GO:0070469	integral component of membrane;mitochondrial respiratory chain complex I;mitochondrion;oxidation-reduction process;mitochondrial inner membrane;chloroplast;molecular_function;membrane;embryo development ending in seed dormancy;mitochondrial membrane;photorespiration;respiratory chain complex I;respiratory chain	K11353	NDUFA13	http://www.genome.jp/dbget-bin/www_bget?ko:K11353	Oxidative phosphorylation	ko00190	KOG3300(CD)(NADH:ubiquinone oxidoreductase, B16.6 subunit/cell death-regulatory protein)	NADH	NADH dehydrogenase [ubiquinone] 1 alpha subcomplex subunit 13-A OS=Arabidopsis thaliana GN=MEE4 PE=2 SV=1
AT1G04635	AT1G04635.1	725.00	441.57	41.00	4.76	4.16	AT1G04635	OAP14980.1 POP5 [Arabidopsis thaliana];AAT85743.1 At1g04635 [Arabidopsis thaliana] &gt;Q6AWV1.1 RecName: Full=Probable ribonuclease P/MRP protein subunit POP5; AltName: Full=Protein EMBRYO DEFECTIVE 1687 &gt;AEE27725.1 ribonuclease P family protein / Rpp14 family protein [Arabidopsis thaliana] &gt;ribonuclease P family protein / Rpp14 family protein [Arabidopsis thaliana] &gt;AAU95432.1 At1g04635…	GO:0008033;GO:0005773;GO:0009249;GO:0004526;GO:0016787;GO:0016070;GO:0005730;GO:0009793;GO:0005634;GO:0004540	tRNA processing;vacuole;protein lipoylation;ribonuclease P activity;hydrolase activity;RNA metabolic process;nucleolus;embryo development ending in seed dormancy;nucleus;ribonuclease activity	K03537	POP5	http://www.genome.jp/dbget-bin/www_bget?ko:K03537	RNA transport;Ribosome biogenesis in eukaryotes	ko03013,ko03008	-	Probable	Probable ribonuclease P/MRP protein subunit POP5 OS=Arabidopsis thaliana GN=EMB1687 PE=2 SV=1
AT1G04640	AT1G04640.1,AT1G04640.2	1006.58	723.15	688.00	48.74	42.59	AT1G04640	Contains similarity to Mycobacterium LIPB gene (gb|Q104041) [Arabidopsis thaliana]	GO:0033819;GO:0016740;GO:0005737;GO:0016415;GO:0009106;GO:0004540;GO:0016746;GO:0009249;GO:0008033;GO:0017118;GO:0005739;GO:0009107;GO:0006464	lipoyl(octanoyl) transferase activity;transferase activity;cytoplasm;octanoyltransferase activity;lipoate metabolic process;ribonuclease activity;transferase activity, transferring acyl groups;protein lipoylation;tRNA processing;lipoyltransferase activity;mitochondrion;lipoate biosynthetic process;cellular protein modification process	K03801	lipB	http://www.genome.jp/dbget-bin/www_bget?ko:K03801	Lipoic acid metabolism	ko00785	KOG0325(CH)(Lipoyltransferase)	Octanoyltransferase	Octanoyltransferase OS=Arabidopsis thaliana GN=LIP2 PE=2 SV=1
AT1G04643	AT1G04643.1,AT1G04643.2	861.00	577.57	0.00	0.00	0.00	AT1G04643	-	-	-	-	-	-	-	-	-	-	-
AT1G04645	AT1G04645.1	494.00	210.84	0.00	0.00	0.00	AT1G04645	unknown, partial [Arabidopsis thaliana]	GO:0003674;GO:0008150	molecular_function;biological_process	-	-	-	-	-	-	S-protein	S-protein homolog 5 OS=Arabidopsis thaliana GN=SPH5 PE=2 SV=1
AT1G04647	AT1G04647.1	1108.00	824.56	159.09	9.88	8.64	AT1G04647	-	-	-	-	-	-	-	-	-	-	-
AT1G04650	AT1G04650.1,AT1G04650.2	3208.58	2925.14	40.00	0.70	0.61	AT1G04650	AEE27729.1 holliday junction resolvase [Arabidopsis thaliana] &gt;holliday junction resolvase [Arabidopsis thaliana] &gt;OAP15925.1 hypothetical protein AXX17_AT1G03990 [Arabidopsis thaliana]	GO:0005575	cellular_component	-	-	-	-	-	-	-	-
AT1G04653	AT1G04653.1	207.00	3.00	0.00	0.00	0.00	AT1G04653	-	-	-	-	-	-	-	-	-	-	-
AT1G04657	AT1G04657.1	233.00	8.03	0.00	0.00	0.00	AT1G04657	-	-	-	-	-	-	-	-	-	-	-
AT1G04660	AT1G04660.1	1406.00	1122.56	27.00	1.23	1.08	AT1G04660	unknown [Arabidopsis thaliana]	GO:0003674;GO:0008150	molecular_function;biological_process	-	-	-	-	-	-	-	-
AT1G04667	AT1G04667.1	352.00	76.82	0.00	0.00	0.00	AT1G04667	-	-	-	-	-	-	-	-	-	-	-
AT1G04670	AT1G04670.1	763.00	479.57	0.00	0.00	0.00	AT1G04670	hypothetical protein AT1G04670 [Arabidopsis thaliana] &gt;OAP18100.1 hypothetical protein AXX17_AT1G04010 [Arabidopsis thaliana];AAV68798.1 hypothetical protein AT1G04670 [Arabidopsis thaliana] &gt;AAX23725.1 hypothetical protein At1g04670 [Arabidopsis thaliana] &gt;AEE27731.1 hypothetical protein AT1G04670 [Arabidopsis thaliana] &gt	GO:0008150;GO:0003674	biological_process;molecular_function	-	-	-	-	-	-	-	-
AT1G04673	AT1G04673.1	209.00	3.28	0.00	0.00	0.00	AT1G04673	-	-	-	-	-	-	-	-	-	-	-
AT1G04677	AT1G04677.1	429.00	147.04	0.00	0.00	0.00	AT1G04677	-	-	-	-	-	-	-	-	-	-	-
AT1G04680	AT1G04680.1	2074.00	1790.56	2472.00	70.72	61.80	AT1G04680	Q940Q1.2 RecName: Full=Probable pectate lyase 1;AAB80622.1 Strong similarity to Musa pectate lyase (gb|X92943). ESTs gb|AA042458, gb|ATTS4502, gb|N38552 come from this gene [Arabidopsis thaliana] &gt; Flags: Precursor &gt;OAP13048.1 hypothetical protein AXX17_AT1G04020 [Arabidopsis thaliana];AAL57671.1 At1g04680/T1G11_6 [Arabidopsis thaliana] &gt;AEE27732.1 Pectin lyase-like superfamily protein […	GO:0045490;GO:0005576;GO:0030570;GO:0046872;GO:0016020;GO:0016829	pectin catabolic process;extracellular region;pectate lyase activity;metal ion binding;membrane;lyase activity	K01728	pel	http://www.genome.jp/dbget-bin/www_bget?ko:K01728	Pentose and glucuronate interconversions	ko00040	-	Probable	Probable pectate lyase 1 OS=Arabidopsis thaliana GN=At1g04680 PE=2 SV=2
AT1G04683	AT1G04683.1	275.00	23.99	0.00	0.00	0.00	AT1G04683	-	-	-	-	-	-	-	-	-	-	-
AT1G04687	AT1G04687.1	270.00	21.55	0.00	0.00	0.00	AT1G04687	-	-	-	-	-	-	-	-	-	-	-
AT1G04690	AT1G04690.1	1609.00	1325.56	2221.00	85.83	75.00	AT1G04690	AAM14363.1 putative potassium channel beta subunit [Arabidopsis thaliana] &gt; AltName: Full=Potassium voltage beta 1;AAC15999.1 potassium channel beta subunit homolog [Arabidopsis thaliana] &gt;AEE27734.1 potassium channel beta subunit 1 [Arabidopsis thaliana] &gt;O23016.1 RecName: Full=Probable voltage-gated potassium channel subunit beta;AAB80621.1 Match to Arabidopsis ATHKCP (gb|L40948). ESTs…	GO:0005267;GO:0005249;GO:0005244;GO:0009506;GO:0006813;GO:0005886;GO:0006810;GO:0005737;GO:0016020;GO:0006811;GO:0034765;GO:0005829	potassium channel activity;voltage-gated potassium channel activity;voltage-gated ion channel activity;plasmodesma;potassium ion transport;plasma membrane;transport;cytoplasm;membrane;ion transport;regulation of ion transmembrane transport;cytosol	-	-	-	-	-	KOG1575(C)(Voltage-gated shaker-like K+ channel, subunit beta/KCNAB)	Probable	Probable voltage-gated potassium channel subunit beta OS=Arabidopsis thaliana GN=KAB1 PE=1 SV=1
AT1G04693	AT1G04693.1	429.00	147.04	0.00	0.00	0.00	AT1G04693	-	-	-	-	-	-	-	-	-	-	-
AT1G04697	AT1G04697.1	643.00	359.57	0.00	0.00	0.00	AT1G04697	-	-	-	-	-	-	-	-	-	-	-
AT1G04700	AT1G04700.1,AT1G04700.2,AT1G04700.3	3556.52	3273.08	44.00	0.69	0.60	AT1G04700	ANM57958.1 PB1 domain-containing protein tyrosine kinase [Arabidopsis thaliana];AEE27735.1 PB1 domain-containing protein tyrosine kinase [Arabidopsis thaliana] &gt;PB1 domain-containing protein tyrosine kinase [Arabidopsis thaliana] &gt;OAP19335.1 hypothetical protein AXX17_AT1G04040 [Arabidopsis thaliana] &gt;NP_001320433.1 PB1 domain-containing protein tyrosine kinase [Arabidopsis thaliana] &gt…	GO:0016301;GO:0006468;GO:0005829;GO:0005524;GO:0005886;GO:0016310;GO:0004672;GO:0004712	kinase activity;protein phosphorylation;cytosol;ATP binding;plasma membrane;phosphorylation;protein kinase activity;protein serine/threonine/tyrosine kinase activity	-	-	-	-	-	-	Serine/threonine-protein	Serine/threonine-protein kinase EDR1 OS=Arabidopsis thaliana GN=EDR1 PE=1 SV=1
AT1G04703	AT1G04703.1	403.00	122.30	0.00	0.00	0.00	AT1G04703	-	-	-	-	-	-	-	-	-	-	-
AT1G04707	AT1G04707.1	874.00	590.57	6.46	0.56	0.49	AT1G04707	-	-	-	-	-	-	-	-	-	-	-
AT1G04710	AT1G04710.1	1672.00	1388.56	397.00	14.65	12.80	AT1G04710	AAM20592.1 putative acetyl-CoA acyltransferase [Arabidopsis thaliana] &gt;Q8LF48.2 RecName: Full=3-ketoacyl-CoA thiolase 1, peroxisomal;peroxisomal 3-ketoacyl-CoA thiolase 4 [Arabidopsis thaliana] &gt;AEE27736.1 peroxisomal 3-ketoacyl-CoA thiolase 4 [Arabidopsis thaliana] &gt; Flags: Precursor &gt; AltName: Full=Peroxisomal 3-oxoacyl-CoA thiolase 1; AltName: Full=Beta-ketothiolase 1; AltName: Ful…	GO:0016740;GO:0031408;GO:0006631;GO:0006633;GO:0016746;GO:0008152;GO:0016747;GO:0005773;GO:0003824;GO:0003988;GO:0006629;GO:0005739;GO:0005777	transferase activity;oxylipin biosynthetic process;fatty acid metabolic process;fatty acid biosynthetic process;transferase activity, transferring acyl groups;metabolic process;transferase activity, transferring acyl groups other than amino-acyl groups;vacuole;catalytic activity;acetyl-CoA C-acyltransferase activity;lipid metabolic process;mitochondrion;peroxisome	K07513	ACAA1	http://www.genome.jp/dbget-bin/www_bget?ko:K07513	Peroxisome;Valine, leucine and isoleucine degradation;Biosynthesis of unsaturated fatty acids;Fatty acid degradation;alpha-Linolenic acid metabolism;Fatty acid metabolism	ko04146,ko00280,ko01040,ko00071,ko00592,ko01212	KOG1391(I)(Acetyl-CoA acetyltransferase)	3-ketoacyl-CoA	3-ketoacyl-CoA thiolase 1, peroxisomal OS=Arabidopsis thaliana GN=KAT1 PE=2 SV=2
AT1G04713	AT1G04713.1	303.00	40.15	0.00	0.00	0.00	AT1G04713	-	-	-	-	-	-	-	-	-	-	-
AT1G04717	AT1G04717.1	264.00	18.81	0.00	0.00	0.00	AT1G04717	-	-	-	-	-	-	-	-	-	-	-
AT1G04723	AT1G04723.1	557.00	273.61	0.00	0.00	0.00	AT1G04723	-	-	-	-	-	-	-	-	-	-	-
AT1G04730	AT1G04730.1,AT1G04730.2,AT1G04730.3,AT1G04730.4	3043.79	2760.36	131.00	2.43	2.12	AT1G04730	P-loop containing nucleoside triphosphate hydrolases superfamily protein [Arabidopsis thaliana] &gt;OAP17209.1 CTF18 [Arabidopsis thaliana];AEE27737.1 P-loop containing nucleoside triphosphate hydrolases superfamily protein [Arabidopsis thaliana] &gt	GO:0007062;GO:0000166;GO:0005634;GO:0005657;GO:0016887;GO:0005524	sister chromatid cohesion;nucleotide binding;nucleus;replication fork;ATPase activity;ATP binding	K11269	CTF18,CHL12	http://www.genome.jp/dbget-bin/www_bget?ko:K11269	-	-	KOG0989(L)(Replication factor C, subunit RFC4);KOG1968(L)(Replication factor C, subunit RFC1 (large subunit));KOG1969(DL)(DNA replication checkpoint protein CHL12/CTF18)	Chromosome	Chromosome transmission fidelity protein 18 homolog OS=Xenopus laevis GN=chtf18 PE=2 SV=1
AT1G04737	AT1G04737.1	501.00	217.79	1.00	0.24	0.21	AT1G04737	-	-	-	-	-	-	-	-	-	-	-
AT1G04743	AT1G04743.1	961.00	677.56	0.00	0.00	0.00	AT1G04743	-	-	-	-	-	-	-	-	-	-	-
AT1G04747	AT1G04747.1	200.00	2.16	0.00	0.00	0.00	AT1G04747	-	-	-	-	-	-	-	-	-	-	-
AT1G04750	AT1G04750.1,AT1G04750.2,AT1G04750.3,AT1G04750.4	1275.73	992.29	2571.00	132.73	115.98	AT1G04750	BAD43437.1 putative vesicle-associated membrane protein, synaptobrevin 7B [Arabidopsis thaliana] &gt; Short=AtVAMP721;vesicle-associated membrane protein 721 [Arabidopsis thaliana] &gt;Strong similarity to Arabidopsis ATHSAR1 (gb|M90418). ESTs gb|T44122,gb|N65276,gb|AA041135 come from this gene [Arabidopsis thaliana]; Short=AtVAMP7B &gt;BAD43374.1 putative vesicle-associated membrane protein, syn…	GO:0005515;GO:0009504;GO:0005768;GO:0006887;GO:0072661;GO:0005622;GO:0000149;GO:0016020;GO:0031901;GO:0005886;GO:0006810;GO:0015031;GO:0009920;GO:0031201;GO:0005484;GO:0009506;GO:0006906;GO:0016192;GO:0005623;GO:0016021	protein binding;cell plate;endosome;exocytosis;protein targeting to plasma membrane;intracellular;SNARE binding;membrane;early endosome membrane;plasma membrane;transport;protein transport;cell plate formation involved in plant-type cell wall biogenesis;SNARE complex;SNAP receptor activity;plasmodesma;vesicle fusion;vesicle-mediated transport;cell;integral component of membrane	K08511	ATVAMP72	http://www.genome.jp/dbget-bin/www_bget?ko:K08511	-	-	KOG0860(U)(Synaptobrevin/VAMP-like protein);KOG0859(U)(Synaptobrevin/VAMP-like protein)	Vesicle-associated	Vesicle-associated membrane protein 721 OS=Arabidopsis thaliana GN=VAMP721 PE=2 SV=1
AT1G04753	AT1G04753.1	280.00	26.57	0.00	0.00	0.00	AT1G04753	-	-	-	-	-	-	-	-	-	-	-
AT1G04760	AT1G04760.1,AT1G04760.2	1184.61	901.18	86.00	4.89	4.27	AT1G04760	vesicle-associated membrane protein 726 [Arabidopsis thaliana] &gt;ANM61115.1 vesicle-associated membrane protein 726 [Arabidopsis thaliana];AEE27740.1 vesicle-associated membrane protein 726 [Arabidopsis thaliana] &gt;Q9MAS5.2 RecName: Full=Putative vesicle-associated membrane protein 726;NP_001323352.1 vesicle-associated membrane protein 726 [Arabidopsis thaliana] &gt; Short=AtVAMP726 &gt	GO:0006906;GO:0016192;GO:0009507;GO:0016021;GO:0006887;GO:0005768;GO:0000149;GO:0016020;GO:0031901;GO:0005886;GO:0006810;GO:0015031;GO:0005484;GO:0031201	vesicle fusion;vesicle-mediated transport;chloroplast;integral component of membrane;exocytosis;endosome;SNARE binding;membrane;early endosome membrane;plasma membrane;transport;protein transport;SNAP receptor activity;SNARE complex	K08511	ATVAMP72	http://www.genome.jp/dbget-bin/www_bget?ko:K08511	-	-	KOG0860(U)(Synaptobrevin/VAMP-like protein)	Putative	Putative vesicle-associated membrane protein 726 OS=Arabidopsis thaliana GN=VAMP726 PE=2 SV=2
AT1G04763	AT1G04763.1	267.00	20.15	0.00	0.00	0.00	AT1G04763	-	-	-	-	-	-	-	-	-	-	-
AT1G04767	AT1G04767.1	1041.00	757.56	10.23	0.69	0.60	AT1G04767	-	-	-	-	-	-	-	-	-	-	-
AT1G04770	AT1G04770.1	1284.00	1000.56	1124.01	57.55	50.29	AT1G04770	Strong similarity to the beta-9 tubulin gene (178 gene product) gb|AF060248 [Arabidopsis thaliana]	GO:0005634;GO:0009658;GO:0010438	nucleus;chloroplast organization;cellular response to sulfur starvation	-	-	-	-	-	-	Protein	Protein SULFUR DEFICIENCY-INDUCED 2 OS=Arabidopsis thaliana GN=At1g04770 PE=2 SV=1
AT1G04773	AT1G04773.1	741.00	457.57	0.00	0.00	0.00	AT1G04773	-	-	-	-	-	-	-	-	-	-	-
AT1G04778	AT1G04778.1	848.00	564.57	9.00	0.82	0.71	AT1G04778	unknown protein [Arabidopsis thaliana]	GO:0005634;GO:0008150;GO:0003674	nucleus;biological_process;molecular_function	-	-	-	-	-	-	-	-
AT1G04780	AT1G04780.1	3161.00	2877.56	1800.00	32.04	28.00	AT1G04780	AEE27743.1 Ankyrin repeat family protein [Arabidopsis thaliana] &gt;Ankyrin repeat family protein [Arabidopsis thaliana] &gt;OAP17703.1 hypothetical protein AXX17_AT1G04110 [Arabidopsis thaliana];BAC42631.1 unknown protein [Arabidopsis thaliana] &gt	GO:0003674;GO:0005886;GO:0008150;GO:0005634	molecular_function;plasma membrane;biological_process;nucleus	-	-	-	-	-	KOG0522(R)(Ankyrin repeat protein)	Ankyrin	Ankyrin repeat domain-containing protein 13C-B OS=Xenopus laevis GN=ankrd13c-b PE=2 SV=1
AT1G04783	AT1G04783.1	603.00	319.58	0.00	0.00	0.00	AT1G04783	-	-	-	-	-	-	-	-	-	-	-
AT1G04787	AT1G04787.1	414.00	132.68	0.00	0.00	0.00	AT1G04787	-	-	-	-	-	-	-	-	-	-	-
AT1G04790	AT1G04790.1,novel.385.1	2751.17	2467.73	774.50	16.08	14.05	AT1G04790	OAP14696.1 hypothetical protein AXX17_AT1G04120 [Arabidopsis thaliana];AAK96689.1 Unknown protein [Arabidopsis thaliana] &gt;AAP37763.1 At1g04790 [Arabidopsis thaliana] &gt;RING/U-box superfamily protein [Arabidopsis thaliana] &gt;Contains similarity to the regulatory protein (G1) gb|M97204 goliath from D. melanogaster. EST gb|T76547 comes from this gene [Arabidopsis thaliana];AEE27744.1 RING/U-b…	GO:0005634;GO:0046872;GO:0042787;GO:0008270;GO:0043161;GO:0061630;GO:0000209	nucleus;metal ion binding;protein ubiquitination involved in ubiquitin-dependent protein catabolic process;zinc ion binding;proteasome-mediated ubiquitin-dependent protein catabolic process;ubiquitin protein ligase activity;protein polyubiquitination	-	-	-	-	-	KOG4628(O)(Predicted E3 ubiquitin ligase)	E3;E3	E3 ubiquitin-protein ligase SDIR1 OS=Arabidopsis thaliana GN=SDIR1 PE=1 SV=1;E3 ubiquitin-protein ligase RNF130 OS=Homo sapiens GN=RNF130 PE=1 SV=1
AT1G04793	AT1G04793.1	339.00	66.25	0.00	0.00	0.00	AT1G04793	-	-	-	-	-	-	-	-	-	-	-
AT1G04797	AT1G04797.1	468.00	185.11	5.00	1.38	1.21	AT1G04797	-	-	-	-	-	-	-	-	-	-	-
AT1G04800	AT1G04800.1	1027.00	743.56	638.50	43.99	38.44	AT1G04800	AAR92247.1 At1g04800 [Arabidopsis thaliana] &gt;glycine-rich protein [Arabidopsis thaliana] &gt;AEE27745.1 glycine-rich protein [Arabidopsis thaliana] &gt;AAF40456.1 EST gb|T13860 comes from this gene [Arabidopsis thaliana] &gt;OAP19842.1 hypothetical protein AXX17_AT1G04130 [Arabidopsis thaliana]	GO:0003674	molecular_function	-	-	-	-	-	-	-	-
AT1G04803	AT1G04803.1	432.00	149.93	0.00	0.00	0.00	AT1G04803	-	-	-	-	-	-	-	-	-	-	-
AT1G04807	AT1G04807.1	577.00	293.59	0.00	0.00	0.00	AT1G04807	-	-	-	-	-	-	-	-	-	-	-
AT1G04810	AT1G04810.1	3435.00	3151.56	1631.00	26.51	23.17	AT1G04810	AltName: Full=26S proteasome regulatory subunit RPN2b; Short=AtRPN2b;Q9MAT0.1 RecName: Full=26S proteasome non-ATPase regulatory subunit 1 homolog B;OAP16799.1 hypothetical protein AXX17_AT1G04140 [Arabidopsis thaliana];AEE27746.1 26S proteasome regulatory complex, non-ATPase subcomplex, Rpn2/Psmd1 subunit [Arabidopsis thaliana] &gt; AltName: Full=26S proteasome regulatory subunit S1 homolog B &g…	GO:0016020;GO:0030163;GO:0034515;GO:0043161;GO:0030234;GO:0005886;GO:0042176;GO:0005829;GO:0004175;GO:0005634;GO:0006511;GO:0016021;GO:0000502;GO:0008540;GO:0009507	membrane;protein catabolic process;proteasome storage granule;proteasome-mediated ubiquitin-dependent protein catabolic process;enzyme regulator activity;plasma membrane;regulation of protein catabolic process;cytosol;endopeptidase activity;nucleus;ubiquitin-dependent protein catabolic process;integral component of membrane;proteasome complex;proteasome regulatory particle, base subcomplex;chloro…	K03032	PSMD1,RPN2	http://www.genome.jp/dbget-bin/www_bget?ko:K03032	Proteasome	ko03050	KOG2062(O)(26S proteasome regulatory complex, subunit RPN2/PSMD1)	26S	26S proteasome non-ATPase regulatory subunit 1 homolog B OS=Arabidopsis thaliana GN=RPN2B PE=1 SV=1
AT1G04813	AT1G04813.1	246.00	11.87	0.00	0.00	0.00	AT1G04813	-	-	-	-	-	-	-	-	-	-	-
AT1G04817	AT1G04817.1	438.00	155.74	0.00	0.00	0.00	AT1G04817	-	-	-	-	-	-	-	-	-	-	-
AT1G04820	AT1G04820.1	1971.00	1687.56	8105.01	246.03	214.99	AT1G04820	XP_002891551.1 tubulin alpha-2/alpha-4 chain [Arabidopsis lyrata subsp. lyrata] &gt;JAU78389.1 Tubulin alpha-4 chain [Noccaea caerulescens];JAU30410.1 Tubulin alpha-4 chain [Noccaea caerulescens] &gt;KFK35954.1 hypothetical protein AALP_AA4G059800 [Arabis alpina] &gt;OAP15749.1 hypothetical protein AXX17_AT1G44270 [Arabidopsis thaliana] &gt;XP_006393188.1 hypothetical protein EUTSA_v10011471mg [E…	GO:0016020;GO:0000226;GO:0005874;GO:0007017;GO:0005886;GO:0005737;GO:0005515;GO:0005829;GO:0000166;GO:0009651;GO:0009570;GO:0005200;GO:0003729;GO:0005773;GO:0005856;GO:0045298;GO:0046686;GO:0005618;GO:0009506;GO:0003924;GO:0005730;GO:0005525;GO:0071258;GO:0009507;GO:0005774	membrane;microtubule cytoskeleton organization;microtubule;microtubule-based process;plasma membrane;cytoplasm;protein binding;cytosol;nucleotide binding;response to salt stress;chloroplast stroma;structural constituent of cytoskeleton;mRNA binding;vacuole;cytoskeleton;tubulin complex;response to cadmium ion;cell wall;plasmodesma;GTPase activity;nucleolus;GTP binding;cellular response to gravity;…	K07374	TUBA	http://www.genome.jp/dbget-bin/www_bget?ko:K07374	Phagosome	ko04145	KOG1376(Z)(Alpha tubulin)	Tubulin	Tubulin alpha-4 chain OS=Arabidopsis thaliana GN=TUBA4 PE=2 SV=2
AT1G04823	AT1G04823.1	766.00	482.57	0.00	0.00	0.00	AT1G04823	-	-	-	-	-	-	-	-	-	-	-
AT1G04827	AT1G04827.1	800.00	516.57	3.00	0.30	0.26	AT1G04827	-	-	-	-	-	-	-	-	-	-	-
AT1G04830	AT1G04830.1,AT1G04830.2,AT1G04830.3,novel.389.3,novel.389.5	1666.40	1382.96	397.00	14.71	12.85	AT1G04830	AEE27748.1 Ypt/Rab-GAP domain of gyp1p superfamily protein [Arabidopsis thaliana] &gt;AEE27749.1 Ypt/Rab-GAP domain of gyp1p superfamily protein [Arabidopsis thaliana];ANM60993.1 Ypt/Rab-GAP domain of gyp1p superfamily protein [Arabidopsis thaliana];OAP18934.1 hypothetical protein AXX17_AT1G04160 [Arabidopsis thaliana];Ypt/Rab-GAP domain of gyp1p superfamily protein [Arabidopsis thaliana] &gt;AAO…	GO:0005096;GO:0031338;GO:0090630;GO:0005622;GO:0012505;GO:0005737;GO:0017137;GO:0006886	GTPase activator activity;regulation of vesicle fusion;activation of GTPase activity;intracellular;endomembrane system;cytoplasm;Rab GTPase binding;intracellular protein transport	-	-	-	-	-	KOG1092(U)(Ypt/Rab-specific GTPase-activating protein GYP1);KOG1091(U)(Ypt/Rab-specific GTPase-activating protein GYP6)	TBC1	TBC1 domain family member 13 OS=Homo sapiens GN=TBC1D13 PE=1 SV=3
AT1G04833	AT1G04833.1	2348.00	2064.56	871.00	21.61	18.88	AT1G04833	-	-	-	-	-	-	-	-	-	-	-
AT1G04837	AT1G04837.1	1243.00	959.56	66.99	3.58	3.12	AT1G04837	-	-	-	-	-	-	-	-	-	-	-
AT1G04840	AT1G04840.1	2703.00	2419.56	35.00	0.74	0.65	AT1G04840	OAP15934.1 hypothetical protein AXX17_AT1G04170 [Arabidopsis thaliana];Tetratricopeptide repeat (TPR)-like superfamily protein [Arabidopsis thaliana] &gt;AAF40466.1 F13M7.17 [Arabidopsis thaliana] &gt;AEE27750.1 Tetratricopeptide repeat (TPR)-like superfamily protein [Arabidopsis thaliana] &gt;Q9MAT2.1 RecName: Full=Pentatricopeptide repeat-containing protein At1g04840 &gt	GO:0009507;GO:0008150;GO:0008270	chloroplast;biological_process;zinc ion binding	-	-	-	-	-	-	Pentatricopeptide	Pentatricopeptide repeat-containing protein At1g04840 OS=Arabidopsis thaliana GN=PCMP-H64 PE=2 SV=1
AT1G04847	AT1G04847.1	339.00	66.25	0.00	0.00	0.00	AT1G04847	-	-	-	-	-	-	-	-	-	-	-
AT1G04850	AT1G04850.1,AT1G04850.2	1668.98	1385.54	2154.00	79.64	69.59	AT1G04850	AAN15466.1 Unknown protein [Arabidopsis thaliana] &gt;ubiquitin-associated (UBA)/TS-N domain-containing protein [Arabidopsis thaliana] &gt;AAF40452.1 ESTs gb|N65605, gb|N38087, gb|T20485, gb|T13726, gb|N38339, gb|F15440 and gb|N97201 come from this gene [Arabidopsis thaliana] &gt;AEE27751.1 ubiquitin-associated (UBA)/TS-N domain-containing protein [Arabidopsis thaliana] &gt;OAP12336.1 hypothetica…	GO:0005737;GO:0046872;GO:0005829;GO:0008150	cytoplasm;metal ion binding;cytosol;biological_process	-	-	-	-	-	KOG0944(O)(Ubiquitin-specific protease UBP14)	UBX	UBX domain-containing protein 1 OS=Bos taurus GN=UBXN1 PE=2 SV=1
AT1G04853	AT1G04853.1	358.00	81.87	1.00	0.63	0.55	AT1G04853	-	-	-	-	-	-	-	-	-	-	-
AT1G04857	AT1G04857.1	203.00	2.50	0.00	0.00	0.00	AT1G04857	-	-	-	-	-	-	-	-	-	-	-
AT1G04860	AT1G04860.1	3438.00	3154.56	873.00	14.18	12.39	AT1G04860	AltName: Full=Ubiquitin thioesterase 2;ubiquitin-specific protease 2 [Arabidopsis thaliana] &gt; Short=AtUBP2;AAF40451.1 Strong similarity to the putative ubiquitin-specific protease F24L7.8 from A. thaliana gi|2914695 on BAC gb|AC003974 and to ubiquitin carboxyl-terminal hydrolase family PF|00442 and PF|00443. ESTs gb|Z17750 and gb|Z17572 come from this gene [Arabidopsis thaliana] &gt;AEE27752.1…	GO:0008270;GO:0016579;GO:0008233;GO:0006508;GO:0004843;GO:0046872;GO:0005634;GO:0016787;GO:0006511;GO:0008234;GO:0000502;GO:0009507;GO:0036459	zinc ion binding;protein deubiquitination;peptidase activity;proteolysis;thiol-dependent ubiquitin-specific protease activity;metal ion binding;nucleus;hydrolase activity;ubiquitin-dependent protein catabolic process;cysteine-type peptidase activity;proteasome complex;chloroplast;thiol-dependent ubiquitinyl hydrolase activity	K11844	USP16_45	http://www.genome.jp/dbget-bin/www_bget?ko:K11844	-	-	KOG1870(O)(Ubiquitin C-terminal hydrolase)	Ubiquitin	Ubiquitin carboxyl-terminal hydrolase 2 OS=Arabidopsis thaliana GN=UBP2 PE=1 SV=2
AT1G04863	AT1G04863.1	473.00	190.04	0.00	0.00	0.00	AT1G04863	-	-	-	-	-	-	-	-	-	-	-
AT1G04870	AT1G04870.1,AT1G04870.2	1626.00	1342.56	825.00	31.48	27.51	AT1G04870	AAM91044.1 At1g04870/F13M7_12 [Arabidopsis thaliana] &gt;3R0Q_E Chain E, A Uniquely Open Conformation Revealed In The Crystal Structure Of Arabidopsis Thaliana Protein Arginine Methyltransferase 10;AAF40450.1 Similar to protein arginine N-methyltransferase from Rattus norvegicus gb|U60882. ESTs gb|Z30908 and gb|Z29205 come from this gene [Arabidopsis thaliana] &gt;3R0Q_G Chain G, A Uniquely Open …	GO:0035241;GO:0019919;GO:0010228;GO:0008168;GO:0008469;GO:0006355;GO:0016277;GO:0016740;GO:0032259;GO:0006479;GO:0035242;GO:0005829;GO:0005634	protein-arginine omega-N monomethyltransferase activity;peptidyl-arginine methylation, to asymmetrical-dimethyl arginine;vegetative to reproductive phase transition of meristem;methyltransferase activity;histone-arginine N-methyltransferase activity;regulation of transcription, DNA-templated;[myelin basic protein]-arginine N-methyltransferase activity;transferase activity;methylation;protein meth…	K11434	PRMT1	http://www.genome.jp/dbget-bin/www_bget?ko:K11434	-	-	KOG1499(OKT)(Protein arginine N-methyltransferase PRMT1 and related enzymes)	Protein	Protein arginine N-methyltransferase PRMT10 OS=Arabidopsis thaliana GN=PRMT10 PE=1 SV=1
AT1G04873	AT1G04873.1	240.00	9.98	14.03	72.04	62.95	AT1G04873	-	-	-	-	-	-	-	-	-	-	-
AT1G04877	AT1G04877.1	302.00	39.51	1.00	1.30	1.13	AT1G04877	-	-	-	-	-	-	-	-	-	-	-
AT1G04880	AT1G04880.1	1767.00	1483.56	6.00	0.21	0.18	AT1G04880	AltName: Full=Nucleosome/chromatin assembly factor group D 15 &gt;BAH30271.1 hypothetical protein, partial [Arabidopsis thaliana] &gt;AAV84476.1 At1g04880 [Arabidopsis thaliana] &gt;AEE27755.1 HMG (high mobility group) box protein with ARID/BRIGHT DNA-binding domain-containing protein [Arabidopsis thaliana] &gt;AAW30021.1 At1g04880 [Arabidopsis thaliana] &gt;OAP13834.1 hypothetical protein AXX17_…	GO:0008134;GO:0009860;GO:0005634;GO:0090406;GO:0044212;GO:0019760;GO:0006355;GO:0003677;GO:0006351;GO:0003700;GO:0043565;GO:0009846;GO:0000400	transcription factor binding;pollen tube growth;nucleus;pollen tube;transcription regulatory region DNA binding;glucosinolate metabolic process;regulation of transcription, DNA-templated;DNA binding;transcription, DNA-templated;transcription factor activity, sequence-specific DNA binding;sequence-specific DNA binding;pollen germination;four-way junction DNA binding	-	-	-	-	-	KOG2744(K)(DNA-binding proteins Bright/BRCAA1/RBP1 and related proteins containing BRIGHT domain)	High	High mobility group B protein 15 OS=Arabidopsis thaliana GN=HMGB15 PE=2 SV=1
AT1G04883	AT1G04883.1	280.00	26.57	0.00	0.00	0.00	AT1G04883	-	-	-	-	-	-	-	-	-	-	-
AT1G04887	AT1G04887.1	1309.00	1025.56	0.00	0.00	0.00	AT1G04887	-	-	-	-	-	-	-	-	-	-	-
AT1G04890	AT1G04890.1	2023.00	1739.56	0.00	0.00	0.00	AT1G04890	hypothetical protein AXX17_AT1G04220 [Arabidopsis thaliana]	GO:0016021;GO:0008150;GO:0005737;GO:0016020;GO:0003674	integral component of membrane;biological_process;cytoplasm;membrane;molecular_function	-	-	-	-	-	-	Probable	Probable myosin-binding protein 5 OS=Arabidopsis thaliana GN=MYOB5 PE=2 SV=1
AT1G04893	AT1G04893.1	346.00	71.88	2.00	1.43	1.25	AT1G04893	-	-	-	-	-	-	-	-	-	-	-
AT1G04895	AT1G04895.1	246.00	11.87	0.00	0.00	0.00	AT1G04895	ANM58056.1 hypothetical protein AT1G04895 [Arabidopsis thaliana];hypothetical protein AT1G04895 [Arabidopsis thaliana] &gt	-	-	-	-	-	-	-	-	-	-
AT1G04900	AT1G04900.1	1734.00	1450.56	253.00	8.93	7.81	AT1G04900	AEE27757.1 NADH dehydrogenase ubiquinone complex I, assembly factor-like protein (DUF185) [Arabidopsis thaliana] &gt;AAM67196.1 unknown [Arabidopsis thaliana] &gt;OAP15963.1 hypothetical protein AXX17_AT1G04230 [Arabidopsis thaliana];NADH dehydrogenase ubiquinone complex I, assembly factor-like protein (DUF185) [Arabidopsis thaliana] &gt;AAK59566.1 unknown protein [Arabidopsis thaliana] &gt;AAM44…	GO:0005739;GO:0008150;GO:0003674	mitochondrion;biological_process;molecular_function	-	-	-	-	-	-	Protein	Protein arginine methyltransferase NDUFAF7 homolog, mitochondrial OS=Schizosaccharomyces pombe (strain 972 / ATCC 24843) GN=SPAC25A8.03c PE=3 SV=2
AT1G04910	AT1G04910.1,novel.399.1	2021.88	1738.45	856.00	25.22	22.04	AT1G04910	Q8W486.1 RecName: Full=Uncharacterized protein At1g04910 &gt;AAP68319.1 At1g04910 [Arabidopsis thaliana] &gt;OAP15016.1 hypothetical protein AXX17_AT1G04240 [Arabidopsis thaliana];AEE27758.1 O-fucosyltransferase family protein [Arabidopsis thaliana] &gt;O-fucosyltransferase family protein [Arabidopsis thaliana] &gt;AAL32840.1 Similar to auxin-independent growth promoter (axi 1) [Arabidopsis thali…	GO:0016021;GO:0005739;GO:0005802;GO:0016757;GO:0000139;GO:0016020;GO:0005794;GO:0005737;GO:0008150;GO:0005768	integral component of membrane;mitochondrion;trans-Golgi network;transferase activity, transferring glycosyl groups;Golgi membrane;membrane;Golgi apparatus;cytoplasm;biological_process;endosome	-	-	-	-	-	-	Uncharacterized	Uncharacterized protein At1g04910 OS=Arabidopsis thaliana GN=At1g04910 PE=2 SV=1
AT1G04913	AT1G04913.1	434.00	151.87	0.00	0.00	0.00	AT1G04913	-	-	-	-	-	-	-	-	-	-	-
AT1G04917	AT1G04917.1	724.00	440.57	0.00	0.00	0.00	AT1G04917	-	-	-	-	-	-	-	-	-	-	-
AT1G04920	AT1G04920.1	3626.00	3342.56	68.00	1.04	0.91	AT1G04920	AltName: Full=Sucrose phosphate synthase 3F; AltName: Full=UDP-glucose-fructose-phosphate glucosyltransferase &gt;AHL38971.1 glycosyltransferase, partial [Arabidopsis thaliana] &gt;sucrose phosphate synthase 3F [Arabidopsis thaliana] &gt;AAL84949.1 At1g04920/F13M7_7 [Arabidopsis thaliana] &gt;Q8RY24.1 RecName: Full=Probable sucrose-phosphate synthase 3;OAP18025.1 SPS3F [Arabidopsis thaliana];AAN7…	GO:0046524;GO:0016157;GO:0005634;GO:0005985;GO:0005986;GO:0005794;GO:0016740;GO:0016757	sucrose-phosphate synthase activity;sucrose synthase activity;nucleus;sucrose metabolic process;sucrose biosynthetic process;Golgi apparatus;transferase activity;transferase activity, transferring glycosyl groups	K00696	E2.4.1.14	http://www.genome.jp/dbget-bin/www_bget?ko:K00696	Starch and sucrose metabolism	ko00500	-	Probable	Probable sucrose-phosphate synthase 3 OS=Arabidopsis thaliana GN=SPS3 PE=2 SV=1
AT1G04923	AT1G04923.1	593.00	309.58	0.00	0.00	0.00	AT1G04923	-	-	-	-	-	-	-	-	-	-	-
AT1G04927	AT1G04927.1	409.00	127.95	1.00	0.40	0.35	AT1G04927	-	-	-	-	-	-	-	-	-	-	-
AT1G04930	AT1G04930.1,AT1G04930.2,AT1G04930.3	1406.00	1122.56	106.00	4.84	4.23	AT1G04930	hydroxyproline-rich glycoprotein family protein [Arabidopsis thaliana] &gt;OAP17134.1 hypothetical protein AXX17_AT1G04260 [Arabidopsis thaliana];AEE27760.1 hydroxyproline-rich glycoprotein family protein [Arabidopsis thaliana] &gt;AAM62716.1 unknown [Arabidopsis thaliana] &gt;AAF40444.1 Contains similarity to the CREB-binding protein (CBP) from Mus sp gb|S66385 [Arabidopsis thaliana] &gt;AEE2776…	GO:0017053;GO:0005634;GO:0007049	transcriptional repressor complex;nucleus;cell cycle	-	-	-	-	-	-	-	-
AT1G04933	AT1G04933.1,AT1G04933.2	736.42	455.48	13.58	1.53	1.33	AT1G04933	-	-	-	-	-	-	-	-	-	-	-
AT1G04937	AT1G04937.1	203.00	2.50	0.00	0.00	0.00	AT1G04937	-	-	-	-	-	-	-	-	-	-	-
AT1G04940	AT1G04940.1	1198.00	914.56	1235.99	69.23	60.50	AT1G04940	BAC41843.1 unknown protein [Arabidopsis thaliana] &gt;Q8GZ79.1 RecName: Full=Protein TIC 20-I, chloroplastic; AltName: Full=Translocon at the inner envelope membrane of chloroplasts 20-I;OAP12043.1 hypothetical protein AXX17_AT1G04270 [Arabidopsis thaliana];translocon at the inner envelope membrane of chloroplasts 20 [Arabidopsis thaliana] &gt; Short=AtTIC20-I; Flags: Precursor &gt;AEE27765.1 tra…	GO:0009528;GO:0016021;GO:0009507;GO:0005623;GO:0009706;GO:0006810;GO:0009536;GO:0015031;GO:0005622;GO:0003674;GO:0016020;GO:0005634;GO:0008150;GO:0005515;GO:0008565;GO:0045037	plastid inner membrane;integral component of membrane;chloroplast;cell;chloroplast inner membrane;transport;plastid;protein transport;intracellular;molecular_function;membrane;nucleus;biological_process;protein binding;protein transporter activity;protein import into chloroplast stroma	-	-	-	-	-	-	Protein	Protein TIC 20-I, chloroplastic OS=Arabidopsis thaliana GN=TIC20-I PE=1 SV=1
AT1G04943	AT1G04943.1	206.00	2.87	0.00	0.00	0.00	AT1G04943	-	-	-	-	-	-	-	-	-	-	-
AT1G04945	AT1G04945.1,AT1G04945.2,AT1G04945.3,AT1G04945.4	1711.63	1428.19	268.01	9.61	8.40	AT1G04945	AEE27764.1 HIT-type Zinc finger family protein [Arabidopsis thaliana];AEE27762.1 HIT-type Zinc finger family protein [Arabidopsis thaliana];OAP19263.1 hypothetical protein AXX17_AT1G04280 [Arabidopsis thaliana];HIT-type Zinc finger family protein [Arabidopsis thaliana] &gt;BAE99404.1 hypothetical protein [Arabidopsis thaliana] &gt;ANM58291.1 HIT-type Zinc finger family protein [Arabidopsis thalia…	GO:0016021;GO:0009507;GO:0016020;GO:0003674;GO:0005634;GO:0008150	integral component of membrane;chloroplast;membrane;molecular_function;nucleus;biological_process	-	-	-	-	-	KOG2858(R)(Uncharacterized conserved protein)	Box;Protein	Box C/D snoRNA protein 1 OS=Pongo abelii GN=ZNHIT6 PE=2 SV=1;Protein TIC 20-I, chloroplastic OS=Arabidopsis thaliana GN=TIC20-I PE=1 SV=1
AT1G04947	AT1G04947.1	310.00	44.80	0.00	0.00	0.00	AT1G04947	-	-	-	-	-	-	-	-	-	-	-
AT1G04950	AT1G04950.1,AT1G04950.2,AT1G04950.3	2163.01	1879.58	680.00	18.53	16.19	AT1G04950	AEE27767.1 TATA BOX ASSOCIATED FACTOR II 59 [Arabidopsis thaliana] &gt; AltName: Full=Transcription initiation factor TFIID subunit D5 &gt;AAR28023.1 TAF6, partial [Arabidopsis thaliana] &gt;AAM14231.1 putative TATA binding protein-associated factor [Arabidopsis thaliana] &gt; AltName: Full=Protein EMBRYO DEFECTIVE 2781;NP_849592.1 TATA BOX ASSOCIATED FACTOR II 59 [Arabidopsis thaliana] &gt;AAK93…	GO:0051090;GO:0006355;GO:0006351;GO:0046982;GO:0006352;GO:0009860;GO:0005634	regulation of sequence-specific DNA binding transcription factor activity;regulation of transcription, DNA-templated;transcription, DNA-templated;protein heterodimerization activity;DNA-templated transcription, initiation;pollen tube growth;nucleus	K03131	TAF6	http://www.genome.jp/dbget-bin/www_bget?ko:K03131	Basal transcription factors	ko03022	KOG2549(K)(Transcription initiation factor TFIID, subunit TAF6 (also component of histone acetyltransferase SAGA))	Transcription	Transcription initiation factor TFIID subunit 6 OS=Arabidopsis thaliana GN=TAF6 PE=1 SV=1
AT1G04953	AT1G04953.1	683.00	399.57	0.00	0.00	0.00	AT1G04953	-	-	-	-	-	-	-	-	-	-	-
AT1G04957	AT1G04957.1	442.00	159.63	0.00	0.00	0.00	AT1G04957	-	-	-	-	-	-	-	-	-	-	-
AT1G04960	AT1G04960.1,AT1G04960.2	1456.84	1173.40	462.00	20.17	17.62	AT1G04960	unknown, partial [Arabidopsis thaliana];golgin family A protein (DUF1664) [Arabidopsis thaliana] &gt;AEE27770.1 golgin family A protein (DUF1664) [Arabidopsis thaliana]	GO:0003674;GO:0008150;GO:0005576	molecular_function;biological_process;extracellular region	-	-	-	-	-	-	-	-
AT1G04963	AT1G04963.1	257.00	15.88	0.00	0.00	0.00	AT1G04963	-	-	-	-	-	-	-	-	-	-	-
AT1G04967	AT1G04967.1	382.00	102.96	0.00	0.00	0.00	AT1G04967	-	-	-	-	-	-	-	-	-	-	-
AT1G04970	AT1G04970.1,AT1G04970.2,AT1G04970.3	1823.74	1540.30	699.00	23.25	20.31	AT1G04970	NP_849593.2 lipid-binding serum glycoprotein family protein [Arabidopsis thaliana] &gt;AEE27772.2 lipid-binding serum glycoprotein family protein [Arabidopsis thaliana] &gt;lipid-binding serum glycoprotein family protein [Arabidopsis thaliana] &gt;AAO64007.1 unknown protein [Arabidopsis thaliana] &gt; Flags: Precursor &gt;Q9MAU5.1 RecName: Full=Putative BPI/LBP family protein At1g04970;AAF40464.1…	GO:0010468;GO:0005615;GO:0001530;GO:0005774;GO:1903409;GO:0005576;GO:0005773;GO:0008289	regulation of gene expression;extracellular space;lipopolysaccharide binding;vacuolar membrane;reactive oxygen species biosynthetic process;extracellular region;vacuole;lipid binding	-	-	-	-	-	-	Putative	Putative BPI/LBP family protein At1g04970 OS=Arabidopsis thaliana GN=At1g04970 PE=2 SV=1
AT1G04973	AT1G04973.1	726.00	442.57	18.00	2.08	1.82	AT1G04973	-	-	-	-	-	-	-	-	-	-	-
AT1G04977	AT1G04977.1	638.00	354.57	231.26	33.41	29.20	AT1G04977	-	-	-	-	-	-	-	-	-	-	-
AT1G04980	AT1G04980.1	1667.00	1383.56	347.00	12.85	11.23	AT1G04980	Short=AtPDIL2-2; Short=AtPDIL5-1; AltName: Full=Protein disulfide-isomerase 10; Short=PDI10;Q9MAU6.2 RecName: Full=Protein disulfide-isomerase like 2-2;AEE27773.1 PDI-like 2-2 [Arabidopsis thaliana];PDI-like 2-2 [Arabidopsis thaliana] &gt; Flags: Precursor &gt; AltName: Full=Protein disulfide-isomerase like 5-1	GO:0016853;GO:0009505;GO:0034976;GO:0045454;GO:0005783;GO:0006457;GO:0005788;GO:0009507;GO:0003756	isomerase activity;plant-type cell wall;response to endoplasmic reticulum stress;cell redox homeostasis;endoplasmic reticulum;protein folding;endoplasmic reticulum lumen;chloroplast;protein disulfide isomerase activity	K09584	PDIA6,TXNDC7	http://www.genome.jp/dbget-bin/www_bget?ko:K09584	Protein processing in endoplasmic reticulum	ko04141	KOG0191(O)(Thioredoxin/protein disulfide isomerase)	Protein	Protein disulfide-isomerase like 2-2 OS=Arabidopsis thaliana GN=PDIL2-2 PE=2 SV=2
AT1G04983	AT1G04983.1	238.00	9.39	0.00	0.00	0.00	AT1G04983	-	-	-	-	-	-	-	-	-	-	-
AT1G04985	AT1G04985.1,AT1G04985.2,novel.408.1	1481.71	1198.28	587.00	25.09	21.93	AT1G04985	ANM59016.1 triacylglycerol lipase-like protein [Arabidopsis thaliana];triacylglycerol lipase-like protein [Arabidopsis thaliana] &gt;OAP13401.1 hypothetical protein AXX17_AT1G04340 [Arabidopsis thaliana] &gt;AAO22782.1 unknown protein [Arabidopsis thaliana] &gt;AEE27774.1 triacylglycerol lipase-like protein [Arabidopsis thaliana] &gt;AAO42407.1 unknown protein [Arabidopsis thaliana] &gt;OAP13400.…	GO:0016021;GO:0005739;GO:0003674;GO:0016020;GO:0008150	integral component of membrane;mitochondrion;molecular_function;membrane;biological_process	-	-	-	-	-	-	-	-
AT1G04987	AT1G04987.1	243.00	10.90	0.00	0.00	0.00	AT1G04987	-	-	-	-	-	-	-	-	-	-	-
AT1G04990	AT1G04990.1,AT1G04990.2,AT1G04990.3,AT1G04990.4,AT1G04990.5,AT1G04990.6	1698.24	1414.81	839.00	30.38	26.55	AT1G04990	OAP18546.1 hypothetical protein AXX17_AT1G04350 [Arabidopsis thaliana] &gt;BAH30272.1 hypothetical protein, partial [Arabidopsis thaliana] &gt;AEE27776.1 Zinc finger C-x8-C-x5-C-x3-H type family protein [Arabidopsis thaliana] &gt;NP_001318923.1 Zinc finger C-x8-C-x5-C-x3-H type family protein [Arabidopsis thaliana] &gt; Short=AtC3H3;ANM60931.1 Zinc finger C-x8-C-x5-C-x3-H type family protein [Ara…	GO:0003677;GO:0004518;GO:0003723;GO:0003729;GO:0016787;GO:0003676;GO:0005634;GO:0046872;GO:0008150	DNA binding;nuclease activity;RNA binding;mRNA binding;hydrolase activity;nucleic acid binding;nucleus;metal ion binding;biological_process	-	-	-	-	-	-	Zinc	Zinc finger CCCH domain-containing protein 3 OS=Arabidopsis thaliana GN=At1g04990 PE=2 SV=1
AT1G04997	AT1G04997.1	405.00	124.18	0.00	0.00	0.00	AT1G04997	-	-	-	-	-	-	-	-	-	-	-
AT1G05000	AT1G05000.1,AT1G05000.2,AT1G05000.3	1309.38	1025.94	28.00	1.40	1.22	AT1G05000	ACU43461.1 PTP135 [Arabidopsis thaliana] &gt;BAF00029.1 hypothetical protein [Arabidopsis thaliana] &gt;AEE27777.1 Phosphotyrosine protein phosphatases superfamily protein [Arabidopsis thaliana];AEE27778.1 Phosphotyrosine protein phosphatases superfamily protein [Arabidopsis thaliana];Phosphotyrosine protein phosphatases superfamily protein [Arabidopsis thaliana] &gt;AAC97999.1 ESTs gb|H36249, gb…	GO:0005737;GO:0004725;GO:0004721;GO:0016311;GO:0016791;GO:0016787	cytoplasm;protein tyrosine phosphatase activity;phosphoprotein phosphatase activity;dephosphorylation;phosphatase activity;hydrolase activity	K18045	SIW14,OCA3	http://www.genome.jp/dbget-bin/www_bget?ko:K18045	-	-	KOG1572(V)(Predicted protein tyrosine phosphatase)	Probable	Probable tyrosine-protein phosphatase At1g05000 OS=Arabidopsis thaliana GN=At1g05000 PE=1 SV=1
AT1G05003	AT1G05003.1	258.00	16.28	0.00	0.00	0.00	AT1G05003	-	-	-	-	-	-	-	-	-	-	-
AT1G05005	AT1G05005.1	684.00	400.57	0.00	0.00	0.00	AT1G05005	PPR containing protein [Arabidopsis thaliana] &gt;ANM57814.1 PPR containing protein [Arabidopsis thaliana]	GO:0016021;GO:0016020	integral component of membrane;membrane	-	-	-	-	-	-	Putative	Putative pentatricopeptide repeat-containing protein At1g28020 OS=Arabidopsis thaliana GN=At1g28020 PE=3 SV=2
AT1G05007	AT1G05007.1	285.00	29.29	0.00	0.00	0.00	AT1G05007	-	-	-	-	-	-	-	-	-	-	-
AT1G05010	AT1G05010.1	1529.00	1245.56	11950.00	491.47	429.46	AT1G05010	AltName: Full=Ethylene-forming enzyme;ethylene-forming enzyme [Arabidopsis thaliana] &gt; Short=ACC oxidase; Short=EFE &gt;AEE27779.1 ethylene-forming enzyme [Arabidopsis thaliana] &gt;AAC97998.1 Identical to 1-aminocyclopropane-1-carboxylate oxidase (ACC oxidase) gb|X66719 (EAT1). ESTs gb|T43073, gb|T5714, gb|R90435, gb|R44023, gb|AA597926, gb|AI099676, gb|AA650810 and gb|29725 come from this ge…	GO:0009620;GO:0005737;GO:0016491;GO:0031418;GO:0046872;GO:0009835;GO:0071398;GO:0009693;GO:0051213;GO:0055114;GO:0006952;GO:0009815	response to fungus;cytoplasm;oxidoreductase activity;L-ascorbic acid binding;metal ion binding;fruit ripening;cellular response to fatty acid;ethylene biosynthetic process;dioxygenase activity;oxidation-reduction process;defense response;1-aminocyclopropane-1-carboxylate oxidase activity	K05933	E1.14.17.4	http://www.genome.jp/dbget-bin/www_bget?ko:K05933	Cysteine and methionine metabolism	ko00270	-	1-aminocyclopropane-1-carboxylate	1-aminocyclopropane-1-carboxylate oxidase 4 OS=Arabidopsis thaliana GN=ACO4 PE=1 SV=2
AT1G05013	AT1G05013.1	248.00	12.55	0.00	0.00	0.00	AT1G05013	-	-	-	-	-	-	-	-	-	-	-
AT1G05017	AT1G05017.1	222.00	5.51	0.00	0.00	0.00	AT1G05017	-	-	-	-	-	-	-	-	-	-	-
AT1G05020	AT1G05020.1	2609.00	2325.56	30.00	0.66	0.58	AT1G05020	AAO50717.1 putative clathrin [Arabidopsis thaliana] &gt;ENTH/ANTH/VHS superfamily protein [Arabidopsis thaliana] &gt; Short=At-AP180;AAC97997.1 Similar to clathrin assembly protein gb|X68878 (AP180) from Rattus norvegicus. EST gb|W43552 comes from this gene [Arabidopsis thaliana] &gt; AltName: Full=Clathrin coat-associated protein AP180 &gt;BAC42127.1 putative clathrin protein [Arabidopsis thalia…	GO:0005515;GO:0031410;GO:0006897;GO:0005634;GO:0016020;GO:0005794;GO:0005545;GO:0006810;GO:0015031;GO:0030136;GO:0048268;GO:0005543;GO:0005905;GO:0030276	protein binding;cytoplasmic vesicle;endocytosis;nucleus;membrane;Golgi apparatus;1-phosphatidylinositol binding;transport;protein transport;clathrin-coated vesicle;clathrin coat assembly;phospholipid binding;clathrin-coated pit;clathrin binding	-	-	-	-	-	KOG0251(TU)(Clathrin assembly protein AP180 and related proteins, contain ENTH domain)	Clathrin	Clathrin coat assembly protein AP180 OS=Arabidopsis thaliana GN=AP180 PE=1 SV=1
AT1G05023	AT1G05023.1	280.00	26.57	0.00	0.00	0.00	AT1G05023	-	-	-	-	-	-	-	-	-	-	-
AT1G05027	AT1G05027.1	667.00	383.57	0.00	0.00	0.00	AT1G05027	-	-	-	-	-	-	-	-	-	-	-
AT1G05030	AT1G05030.1,AT1G05030.2,novel.414.4	2010.06	1726.63	313.00	9.29	8.11	AT1G05030	Major facilitator superfamily protein [Arabidopsis thaliana] &gt;AEE27781.1 Major facilitator superfamily protein [Arabidopsis thaliana];ANM58175.1 Major facilitator superfamily protein [Arabidopsis thaliana];sugar transporter like protein [Arabidopsis thaliana];Q0WVE9.2 RecName: Full=Probable plastidic glucose transporter 1 &gt;AAV59260.1 At1g05030 [Arabidopsis thaliana] &gt;AAU94377.1 At1g05030…	GO:0055085;GO:0022891;GO:0005351;GO:0009507;GO:0016021;GO:0015144;GO:0022857;GO:0031969;GO:0008643;GO:0016020;GO:0005215;GO:0005886;GO:0009536;GO:0006810	transmembrane transport;substrate-specific transmembrane transporter activity;sugar:proton symporter activity;chloroplast;integral component of membrane;carbohydrate transmembrane transporter activity;transmembrane transporter activity;chloroplast membrane;carbohydrate transport;membrane;transporter activity;plasma membrane;plastid;transport	-	-	-	-	-	KOG0254(R)(Predicted transporter (major facilitator superfamily))	Probable	Probable plastidic glucose transporter 1 OS=Arabidopsis thaliana GN=At1g05030 PE=2 SV=2
AT1G05033	AT1G05033.1	494.00	210.84	5.20	1.26	1.10	AT1G05033	-	-	-	-	-	-	-	-	-	-	-
AT1G05035	AT1G05035.1	363.00	86.16	0.00	0.00	0.00	AT1G05035	ANM58171.1 hypothetical protein AT1G05035 [Arabidopsis thaliana];hypothetical protein AT1G05035 [Arabidopsis thaliana] &gt	GO:0005739;GO:0005634;GO:0008150;GO:0003674	mitochondrion;nucleus;biological_process;molecular_function	-	-	-	-	-	-	-	-
AT1G05037	AT1G05037.1	206.00	2.87	0.00	0.00	0.00	AT1G05037	-	-	-	-	-	-	-	-	-	-	-
AT1G05040	AT1G05040.1,AT1G05040.2	912.50	629.07	0.00	0.00	0.00	AT1G05040	UBA-like domain protein [Arabidopsis thaliana] &gt;unknown, partial [Arabidopsis thaliana];AEE27783.1 UBA-like domain protein [Arabidopsis thaliana]	GO:0008150;GO:0005634;GO:0003674	biological_process;nucleus;molecular_function	-	-	-	-	-	-	-	-
AT1G05043	AT1G05043.1	569.00	285.60	7.00	1.26	1.10	AT1G05043	-	-	-	-	-	-	-	-	-	-	-
AT1G05047	AT1G05047.1	448.00	165.48	0.00	0.00	0.00	AT1G05047	-	-	-	-	-	-	-	-	-	-	-
AT1G05053	AT1G05053.1	208.00	3.14	0.00	0.00	0.00	AT1G05053	-	-	-	-	-	-	-	-	-	-	-
AT1G05055	AT1G05055.1	1597.00	1313.56	273.00	10.65	9.30	AT1G05055	general transcription factor II H2 [Arabidopsis thaliana] &gt;AEE27784.1 general transcription factor II H2 [Arabidopsis thaliana] &gt;AAM90909.1 p44/SSL1-like protein [Arabidopsis thaliana] &gt; AltName: Full=TFIIH basal transcription factor complex p44 subunit;Q9ZVN9.1 RecName: Full=General transcription factor IIH subunit 2;OAP13718.1 GTF2H2 [Arabidopsis thaliana]; Short=AtGTF2H2; Short=Atp44 …	GO:0000439;GO:0006355;GO:0006351;GO:0006281;GO:0003676;GO:0005675;GO:0006974;GO:0046872;GO:0005634;GO:0006357;GO:0008270;GO:0006289	core TFIIH complex;regulation of transcription, DNA-templated;transcription, DNA-templated;DNA repair;nucleic acid binding;holo TFIIH complex;cellular response to DNA damage stimulus;metal ion binding;nucleus;regulation of transcription from RNA polymerase II promoter;zinc ion binding;nucleotide-excision repair	K03142	TFIIH2,GTF2H2,SSL1	http://www.genome.jp/dbget-bin/www_bget?ko:K03142	Nucleotide excision repair;Basal transcription factors	ko03420,ko03022	KOG2807(KL)(RNA polymerase II transcription initiation/nucleotide excision repair factor TFIIH, subunit SSL1)	General	General transcription factor IIH subunit 2 OS=Arabidopsis thaliana GN=GTF2H2 PE=1 SV=1
AT1G05060	AT1G05060.1	1029.00	745.56	683.00	46.93	41.01	AT1G05060	AAC98001.1 Contains similarity to gb|AJ006354 zinc finger protein (ZAC) from Homo sapiens [Arabidopsis thaliana] &gt;coiled-coil protein [Arabidopsis thaliana] &gt;AAO42854.1 At1g05060 [Arabidopsis thaliana] &gt;AEE27785.1 coiled-coil protein [Arabidopsis thaliana];BAE99489.1 hypothetical protein [Arabidopsis thaliana] &gt	GO:0003674;GO:0009507	molecular_function;chloroplast	-	-	-	-	-	-	-	-
AT1G05065	AT1G05065.1	717.00	433.57	6.00	0.71	0.62	AT1G05065	Flags: Precursor &gt;CLAVATA3/ESR-RELATED 20 [Arabidopsis thaliana] &gt;Q3EDI6.1 RecName: Full=CLAVATA3/ESR (CLE)-related protein 20; Contains: RecName: Full=CLE20p;AEE27786.1 CLAVATA3/ESR-RELATED 20 [Arabidopsis thaliana]	GO:0005576;GO:0048046;GO:0005739;GO:0005615;GO:0030154;GO:0033612;GO:0045168;GO:0007275	extracellular region;apoplast;mitochondrion;extracellular space;cell differentiation;receptor serine/threonine kinase binding;cell-cell signaling involved in cell fate commitment;multicellular organism development	-	-	-	-	-	-	CLAVATA3/ESR	CLAVATA3/ESR (CLE)-related protein 20 OS=Arabidopsis thaliana GN=CLE20 PE=2 SV=1
AT1G05067	AT1G05067.1	558.00	274.61	0.00	0.00	0.00	AT1G05067	-	-	-	-	-	-	-	-	-	-	-
AT1G05070	AT1G05070.1,novel.421.2	984.99	701.56	323.00	23.58	20.61	AT1G05070	AEE27787.1 transmembrane protein, putative (DUF1068) [Arabidopsis thaliana];AAM98099.1 At1g05070/T7A14_6 [Arabidopsis thaliana] &gt;transmembrane protein, putative (DUF1068) [Arabidopsis thaliana] &gt;AAK82554.1 At1g05070/T7A14_6 [Arabidopsis thaliana] &gt;AAM61744.1 unknown [Arabidopsis thaliana] &gt;hypothetical protein AXX17_AT1G04460 [Arabidopsis thaliana]	GO:0005768;GO:0008150;GO:0016020;GO:0003674;GO:0005794;GO:0005802;GO:0016021	endosome;biological_process;membrane;molecular_function;Golgi apparatus;trans-Golgi network;integral component of membrane	-	-	-	-	-	-	-	-
AT1G05073	AT1G05073.1	315.00	48.26	0.00	0.00	0.00	AT1G05073	-	-	-	-	-	-	-	-	-	-	-
AT1G05077	AT1G05077.1	334.00	62.33	1.00	0.82	0.72	AT1G05077	-	-	-	-	-	-	-	-	-	-	-
AT1G05080	AT1G05080.1	1320.00	1036.56	1.00	0.05	0.04	AT1G05080	F-box/RNI-like/FBD-like domains-containing protein [Arabidopsis thaliana] &gt;Q9ZVP2.2 RecName: Full=Putative FBD-associated F-box protein At1g05080 &gt;AEE27788.1 F-box/RNI-like/FBD-like domains-containing protein [Arabidopsis thaliana]	GO:0003674;GO:0005634	molecular_function;nucleus	-	-	-	-	-	-	Putative	Putative FBD-associated F-box protein At1g05080 OS=Arabidopsis thaliana GN=At1g05080 PE=4 SV=2
AT1G05083	AT1G05083.1	698.00	414.57	4.00	0.49	0.43	AT1G05083	-	-	-	-	-	-	-	-	-	-	-
AT1G05085	AT1G05085.1	375.00	96.68	0.00	0.00	0.00	AT1G05085	hypothetical protein AT1G05085 [Arabidopsis thaliana] &gt;AEE27789.1 hypothetical protein AT1G05085 [Arabidopsis thaliana]	GO:0005739;GO:0016021;GO:0008150;GO:0003843;GO:0003674;GO:0006075;GO:0016020;GO:0000148	mitochondrion;integral component of membrane;biological_process;1,3-beta-D-glucan synthase activity;molecular_function;(1->3)-beta-D-glucan biosynthetic process;membrane;1,3-beta-D-glucan synthase complex	K11000	CALS	http://www.genome.jp/dbget-bin/www_bget?ko:K11000	-	-	-	Callose	Callose synthase 1 OS=Arabidopsis thaliana GN=CALS1 PE=1 SV=2
AT1G05087	AT1G05087.1,AT1G05087.2	956.29	672.86	121.66	9.26	8.09	AT1G05087	ESTs gb|H76594 and gb|H76252 come from this gene [Arabidopsis thaliana]	GO:0003674;GO:0005634;GO:0008150	molecular_function;nucleus;biological_process	-	-	-	-	-	-	-	-
AT1G05090	AT1G05090.1	1514.00	1230.56	249.30	10.38	9.07	AT1G05090	AEE27790.2 dentin sialophosphoprotein-like protein [Arabidopsis thaliana];dentin sialophosphoprotein-like protein [Arabidopsis thaliana] &gt	GO:0005634;GO:0008150;GO:0003674	nucleus;biological_process;molecular_function	-	-	-	-	-	-	-	-
AT1G05093	AT1G05093.1	506.00	222.76	0.00	0.00	0.00	AT1G05093	-	-	-	-	-	-	-	-	-	-	-
AT1G05097	AT1G05097.1	236.00	8.83	0.00	0.00	0.00	AT1G05097	-	-	-	-	-	-	-	-	-	-	-
AT1G05100	AT1G05100.1	1341.00	1057.56	22.00	1.07	0.93	AT1G05100	AAL36395.1 putative NPK1-related MAP kinase [Arabidopsis thaliana] &gt;mitogen-activated protein kinase kinase kinase 18 [Arabidopsis thaliana] &gt;AAM14033.1 putative NPK1-related MAP kinase [Arabidopsis thaliana] &gt;AEE27791.1 mitogen-activated protein kinase kinase kinase 18 [Arabidopsis thaliana] &gt;AAC97990.1 Strong similarity to Dsor1 protein kinase gb|D13782 from Drosophila melanogaster …	GO:0005524;GO:0000166;GO:0004672;GO:0016310;GO:0005737;GO:0004674;GO:0004702;GO:0006468;GO:0016301	ATP binding;nucleotide binding;protein kinase activity;phosphorylation;cytoplasm;protein serine/threonine kinase activity;signal transducer, downstream of receptor, with serine/threonine kinase activity;protein phosphorylation;kinase activity	-	-	-	-	-	KOG0198(T)(MEKK and related serine/threonine protein kinases)	Mitogen-activated	Mitogen-activated protein kinase kinase kinase ANP1 OS=Arabidopsis thaliana GN=ANP1 PE=1 SV=2
AT1G05103	AT1G05103.1	311.00	45.49	0.00	0.00	0.00	AT1G05103	-	-	-	-	-	-	-	-	-	-	-
AT1G05107	AT1G05107.1	321.00	52.55	0.00	0.00	0.00	AT1G05107	-	-	-	-	-	-	-	-	-	-	-
AT1G05113	AT1G05113.1	200.00	2.16	0.00	0.00	0.00	AT1G05113	-	-	-	-	-	-	-	-	-	-	-
AT1G05117	AT1G05117.1	264.00	18.81	0.00	0.00	0.00	AT1G05117	-	-	-	-	-	-	-	-	-	-	-
AT1G05120	AT1G05120.1,AT1G05120.2,novel.428.3	2879.51	2596.08	674.00	13.30	11.62	AT1G05120	Helicase protein with RING/U-box domain-containing protein [Arabidopsis thaliana] &gt;ANM60999.1 Helicase protein with RING/U-box domain-containing protein [Arabidopsis thaliana]	GO:0003677;GO:0008270;GO:0005634;GO:0046872;GO:0005524;GO:0004386	DNA binding;zinc ion binding;nucleus;metal ion binding;ATP binding;helicase activity	K15083	RAD16	http://www.genome.jp/dbget-bin/www_bget?ko:K15083	-	-	KOG4439(KL)(RNA polymerase II transcription termination factor TTF2/lodestar, DEAD-box superfamily);KOG1002(L)(Nucleotide excision repair protein RAD16)	DNA	DNA repair protein RAD16 OS=Saccharomyces cerevisiae (strain ATCC 204508 / S288c) GN=RAD16 PE=1 SV=1
AT1G05123	AT1G05123.1	323.00	54.01	0.00	0.00	0.00	AT1G05123	-	-	-	-	-	-	-	-	-	-	-
AT1G05127	AT1G05127.1	348.00	73.52	0.00	0.00	0.00	AT1G05127	-	-	-	-	-	-	-	-	-	-	-
AT1G05133	AT1G05133.1	609.00	325.58	0.00	0.00	0.00	AT1G05133	-	-	-	-	-	-	-	-	-	-	-
AT1G05136	AT1G05136.1	141.00	0.00	0.00	0.00	0.00	AT1G05136	hypothetical protein AT1G05136 [Arabidopsis thaliana] &gt;AEE27793.1 hypothetical protein AT1G05136 [Arabidopsis thaliana]	GO:0003674;GO:0008150;GO:0005575	molecular_function;biological_process;cellular_component	-	-	-	-	-	-	-	-
AT1G05140	AT1G05140.1	1514.00	1230.56	1056.00	43.96	38.41	AT1G05140	O23053.1 RecName: Full=Probable membrane metalloprotease ARASP2, chloroplastic;AEE27794.1 Peptidase M50 family protein [Arabidopsis thaliana]; Flags: Precursor &gt;Peptidase M50 family protein [Arabidopsis thaliana] &gt;AAL32765.1 Unknown protein [Arabidopsis thaliana] &gt;AAB71464.1 Similar to Synechocystis hypothetical protein (gb|D90908) [Arabidopsis thaliana] &gt	GO:0006508;GO:0005886;GO:0009536;GO:0008233;GO:0016020;GO:0046872;GO:0009528;GO:0016787;GO:0004222;GO:0016021;GO:0009409;GO:0009507;GO:0008237;GO:0009706	proteolysis;plasma membrane;plastid;peptidase activity;membrane;metal ion binding;plastid inner membrane;hydrolase activity;metalloendopeptidase activity;integral component of membrane;response to cold;chloroplast;metallopeptidase activity;chloroplast inner membrane	-	-	-	-	-	-	Probable	Probable membrane metalloprotease ARASP2, chloroplastic OS=Arabidopsis thaliana GN=ARASP2 PE=2 SV=1
AT1G05143	AT1G05143.1	265.00	19.25	0.00	0.00	0.00	AT1G05143	-	-	-	-	-	-	-	-	-	-	-
AT1G05147	AT1G05147.1	553.00	269.62	0.81	0.15	0.13	AT1G05147	-	-	-	-	-	-	-	-	-	-	-
AT1G05150	AT1G05150.1	2894.00	2610.56	1107.00	21.72	18.98	AT1G05150	Calcium-binding tetratricopeptide family protein [Arabidopsis thaliana] &gt;AAB71463.1 Contains similarity to Rattus O-GlcNAc transferase (gb|U76557) [Arabidopsis thaliana] &gt;AEE27795.1 Calcium-binding tetratricopeptide family protein [Arabidopsis thaliana];O23052.1 RecName: Full=Uncharacterized TPR repeat-containing protein At1g05150 &gt	GO:0005802;GO:0016757;GO:0009506;GO:0005634;GO:0005768;GO:0046872;GO:0005509;GO:0008150;GO:0005886;GO:0005794	trans-Golgi network;transferase activity, transferring glycosyl groups;plasmodesma;nucleus;endosome;metal ion binding;calcium ion binding;biological_process;plasma membrane;Golgi apparatus	-	-	-	-	-	-	Uncharacterized	Uncharacterized TPR repeat-containing protein At1g05150 OS=Arabidopsis thaliana GN=At1g05150 PE=1 SV=1
AT1G05153	AT1G05153.1	286.00	29.85	0.00	0.00	0.00	AT1G05153	-	-	-	-	-	-	-	-	-	-	-
AT1G05160	AT1G05160.1,AT1G05160.2	2126.86	1843.42	338.00	9.39	8.21	AT1G05160	ABJ17104.1 At1g05160 [Arabidopsis thaliana] &gt;ANM57713.1 cytochrome P450, family 88, subfamily A, polypeptide 3 [Arabidopsis thaliana]; Short=AtKAO1; AltName: Full=Cytochrome P450 88A3 &gt;O23051.1 RecName: Full=Ent-kaurenoic acid oxidase 1;BAF00896.1 cytochrome P450 like protein [Arabidopsis thaliana] &gt;AEE27796.1 cytochrome P450, family 88, subfamily A, polypeptide 3 [Arabidopsis thaliana] …	GO:0046872;GO:0009686;GO:0051777;GO:0007275;GO:0016705;GO:0005789;GO:0019825;GO:0016491;GO:0016020;GO:0016125;GO:0010268;GO:0016132;GO:0020037;GO:0055114;GO:0004497;GO:0005783;GO:0005506;GO:0016021	metal ion binding;gibberellin biosynthetic process;ent-kaurenoate oxidase activity;multicellular organism development;oxidoreductase activity, acting on paired donors, with incorporation or reduction of molecular oxygen;endoplasmic reticulum membrane;oxygen binding;oxidoreductase activity;membrane;sterol metabolic process;brassinosteroid homeostasis;brassinosteroid biosynthetic process;heme bindi…	K04123	KAO	http://www.genome.jp/dbget-bin/www_bget?ko:K04123	Diterpenoid biosynthesis	ko00904	-	Ent-kaurenoic	Ent-kaurenoic acid oxidase 1 OS=Arabidopsis thaliana GN=KAO1 PE=2 SV=1
AT1G05163	AT1G05163.1	725.00	441.57	37.00	4.29	3.75	AT1G05163	-	-	-	-	-	-	-	-	-	-	-
AT1G05170	AT1G05170.1,AT1G05170.2,novel.434.5	1979.55	1696.11	353.00	10.66	9.32	AT1G05170	AHL38970.1 glycosyltransferase, partial [Arabidopsis thaliana];Galactosyltransferase family protein [Arabidopsis thaliana] &gt;A8MRC7.1 RecName: Full=Probable beta-1,3-galactosyltransferase 2 &gt;AAB71461.1 Similar to Sequence 10 from patent 5477002 (gb|1253956) [Arabidopsis thaliana] &gt;AEE27797.2 Galactosyltransferase family protein [Arabidopsis thaliana];At1g05170/YUP8H12_22 [Arabidopsis thal…	GO:0006486;GO:0000139;GO:0016757;GO:0016021;GO:0016020;GO:0016758;GO:0005794;GO:0008378;GO:0016740	protein glycosylation;Golgi membrane;transferase activity, transferring glycosyl groups;integral component of membrane;membrane;transferase activity, transferring hexosyl groups;Golgi apparatus;galactosyltransferase activity;transferase activity	-	-	-	-	-	-	Probable	Probable beta-1,3-galactosyltransferase 2 OS=Arabidopsis thaliana GN=B3GALT2 PE=2 SV=1
AT1G05173	AT1G05173.1	214.00	4.05	0.00	0.00	0.00	AT1G05173	-	-	-	-	-	-	-	-	-	-	-
AT1G05177	AT1G05177.1	454.00	171.35	0.00	0.00	0.00	AT1G05177	-	-	-	-	-	-	-	-	-	-	-
AT1G05180	AT1G05180.1,AT1G05180.2,AT1G05180.3	2044.00	1760.56	932.00	27.12	23.70	AT1G05180	AltName: Full=Auxin-resistance protein AXR1;AEE27799.1 NAD(P)-binding Rossmann-fold superfamily protein [Arabidopsis thaliana];NAD(P)-binding Rossmann-fold superfamily protein [Arabidopsis thaliana] &gt;AAB59348.1 ubiquitin-activating enzyme E1 [Arabidopsis thaliana] &gt;AEE27800.1 NAD(P)-binding Rossmann-fold superfamily protein [Arabidopsis thaliana] &gt;OAP16343.1 AXR1 [Arabidopsis thaliana] &…	GO:0016567;GO:0045116;GO:0006281;GO:0009414;GO:0009965;GO:0005886;GO:0019781;GO:0005829;GO:0005515;GO:0008641;GO:0009735;GO:0009734;GO:0005634;GO:0010252;GO:0000166;GO:0007131	protein ubiquitination;protein neddylation;DNA repair;response to water deprivation;leaf morphogenesis;plasma membrane;NEDD8 activating enzyme activity;cytosol;protein binding;small protein activating enzyme activity;response to cytokinin;auxin-activated signaling pathway;nucleus;auxin homeostasis;nucleotide binding;reciprocal meiotic recombination	K04532	NAE1,APPBP1	http://www.genome.jp/dbget-bin/www_bget?ko:K04532	-	-	KOG2012(O)(Ubiquitin activating enzyme UBA1)	NEDD8-activating	NEDD8-activating enzyme E1 regulatory subunit AXR1 OS=Arabidopsis thaliana GN=AXR1 PE=1 SV=1
AT1G05183	AT1G05183.1	1301.00	1017.56	59.25	2.98	2.61	AT1G05183	-	-	-	-	-	-	-	-	-	-	-
AT1G05187	AT1G05187.1	1224.00	940.56	15.93	0.87	0.76	AT1G05187	-	-	-	-	-	-	-	-	-	-	-
AT1G05190	AT1G05190.1	1051.00	767.56	7114.00	474.78	414.88	AT1G05190	AAK64135.1 putative chloroplast 50S ribosomal protein L6 [Arabidopsis thaliana] &gt;3BBO_I Chain I, Homology Model For The Spinach Chloroplast 50s Subunit Fitted To 9.4a Cryo-Em Map Of The 70s Chlororibosome &gt;AEE27802.1 Ribosomal protein L6 family [Arabidopsis thaliana] &gt;AAK25975.1 putative chloroplast 50S ribosomal protein L6 [Arabidopsis thaliana] &gt;O23049.1 RecName: Full=50S ribosomal …	GO:0003723;GO:0009507;GO:0009941;GO:0006412;GO:0019843;GO:0030529;GO:0015934;GO:0002181;GO:0009536;GO:0009793;GO:0005622;GO:0016020;GO:0009570;GO:0003735;GO:0005840;GO:0009735	RNA binding;chloroplast;chloroplast envelope;translation;rRNA binding;intracellular ribonucleoprotein complex;large ribosomal subunit;cytoplasmic translation;plastid;embryo development ending in seed dormancy;intracellular;membrane;chloroplast stroma;structural constituent of ribosome;ribosome;response to cytokinin	K02933	RP-L6,MRPL6,rplF	http://www.genome.jp/dbget-bin/www_bget?ko:K02933	Ribosome	ko03010	KOG3254(J)(Mitochondrial/chloroplast ribosomal protein L6)	50S	50S ribosomal protein L6, chloroplastic OS=Arabidopsis thaliana GN=RPL6 PE=2 SV=1
AT1G05193	AT1G05193.1	250.00	13.25	0.00	0.00	0.00	AT1G05193	-	-	-	-	-	-	-	-	-	-	-
AT1G05197	AT1G05197.1	244.00	11.22	0.00	0.00	0.00	AT1G05197	-	-	-	-	-	-	-	-	-	-	-
AT1G05200	AT1G05200.1,AT1G05200.2,AT1G05200.3,AT1G05200.4,AT1G05200.5,AT1G05200.6,AT1G05200.7	3186.22	2902.78	1519.49	26.81	23.43	AT1G05200	AltName: Full=Ligand-gated ion channel 3.4;NP_001320831.1 glutamate receptor 3.4 [Arabidopsis thaliana] &gt;Q8GXJ4.2 RecName: Full=Glutamate receptor 3.4;AEE27804.1 glutamate receptor 3.4 [Arabidopsis thaliana] &gt;ANM58390.1 glutamate receptor 3.4 [Arabidopsis thaliana];NP_001030971.1 glutamate receptor 3.4 [Arabidopsis thaliana] &gt; Short=AtGLR4;ANM58386.1 glutamate receptor 3.4 [Arabidopsis t…	GO:0006874;GO:0009507;GO:0005217;GO:0070417;GO:0005576;GO:0006816;GO:0071311;GO:0015276;GO:0016021;GO:0009611;GO:0009416;GO:0005515;GO:0008066;GO:0034220;GO:0071230;GO:0071260;GO:0005886;GO:0009536;GO:0006810;GO:0004970;GO:0071215;GO:0019722;GO:0016020;GO:0005262;GO:0006811	cellular calcium ion homeostasis;chloroplast;intracellular ligand-gated ion channel activity;cellular response to cold;extracellular region;calcium ion transport;cellular response to acetate;ligand-gated ion channel activity;integral component of membrane;response to wounding;response to light stimulus;protein binding;glutamate receptor activity;ion transmembrane transport;cellular response to am…	K05387	GRIP	http://www.genome.jp/dbget-bin/www_bget?ko:K05387	-	-	-	Glutamate	Glutamate receptor 3.4 OS=Arabidopsis thaliana GN=GLR3.4 PE=2 SV=2
AT1G05203	AT1G05203.1	442.00	159.63	0.00	0.00	0.00	AT1G05203	-	-	-	-	-	-	-	-	-	-	-
AT1G05205	AT1G05205.1	617.00	333.58	294.00	45.15	39.45	AT1G05205	AEE27805.1 hexokinase-1 protein [Arabidopsis thaliana];hexokinase-1 protein [Arabidopsis thaliana] &gt;AAM61024.1 unknown [Arabidopsis thaliana] &gt;ABD38877.1 At1g05205 [Arabidopsis thaliana] &gt	GO:0003674;GO:0005634;GO:0008150	molecular_function;nucleus;biological_process	-	-	-	-	-	-	-	-
AT1G05207	AT1G05207.1,novel.1515.1	525.32	245.80	208.08	43.37	37.89	AT1G05207	AAM10206.1 chlorophyll A-B binding protein [Arabidopsis thaliana] &gt;light harvesting complex photosystem II subunit 6 [Arabidopsis thaliana] &gt;AAF82152.1 Identical to Lhcb6 protein from Arabidopsis thaliana gb|AF134130 and is a member of the Chlorophyll A-B binding proteins PF|00504. ESTs gb|AI100562, gb|AI999227, gb|AA067457, gb|BE037598, gb|BE039058, gb|BE038945, gb|BE038657, gb|BE038604, g…	GO:0009536;GO:0010196;GO:0016020;GO:0009768;GO:0031409;GO:0018298;GO:0015979;GO:0009579;GO:0009535;GO:0009765;GO:0009783;GO:0009416;GO:0009534;GO:0016021;GO:0016168;GO:0010287;GO:0009941;GO:0009507;GO:0009522	plastid;nonphotochemical quenching;membrane;photosynthesis, light harvesting in photosystem I;pigment binding;protein-chromophore linkage;photosynthesis;thylakoid;chloroplast thylakoid membrane;photosynthesis, light harvesting;photosystem II antenna complex;response to light stimulus;chloroplast thylakoid;integral component of membrane;chlorophyll binding;plastoglobule;chloroplast envelope;chloro…	K08917	LHCB6	http://www.genome.jp/dbget-bin/www_bget?ko:K08917	Photosynthesis - antenna proteins	ko00196	-	Chlorophyll	Chlorophyll a-b binding protein CP24 10B, chloroplastic OS=Solanum lycopersicum GN=CAP10B PE=3 SV=1
AT1G05210	AT1G05210.1	770.00	486.57	63.00	6.63	5.80	AT1G05210	OAP14807.1 hypothetical protein AXX17_AT1G04620 [Arabidopsis thaliana];AAO23619.1 At1g05210 [Arabidopsis thaliana] &gt;Transmembrane protein 97, Putative [Arabidopsis thaliana] &gt;AAM64504.1 unknown [Arabidopsis thaliana] &gt;BAE99349.1 hypothetical protein [Arabidopsis thaliana] &gt;AEE27806.1 Transmembrane protein 97, Putative [Arabidopsis thaliana] &gt;AAB71456.1 YUP8H12.18 [Arabidopsis thali…	GO:0003674;GO:0016020;GO:0008150;GO:0016021	molecular_function;membrane;biological_process;integral component of membrane	-	-	-	-	-	-	-	-
AT1G05213	AT1G05213.1	2457.00	2173.56	22.43	0.53	0.46	AT1G05213	-	-	-	-	-	-	-	-	-	-	-
AT1G05217	AT1G05217.1	244.00	11.22	0.00	0.00	0.00	AT1G05217	-	-	-	-	-	-	-	-	-	-	-
AT1G05220	AT1G05220.1	717.00	433.57	1.00	0.12	0.10	AT1G05220	AAX23726.1 hypothetical protein At1g05220 [Arabidopsis thaliana] &gt;Transmembrane protein 97, Putative [Arabidopsis thaliana] &gt;AEE27807.1 Transmembrane protein 97, Putative [Arabidopsis thaliana];AAU44371.1 hypothetical protein AT1G05220 [Arabidopsis thaliana] &gt;AAU44372.1 hypothetical protein AT1G05220 [Arabidopsis thaliana] &gt;AAB71457.1 YUP8H12.17 [Arabidopsis thaliana] &gt	GO:0016021;GO:0005739;GO:0016020;GO:0003674;GO:0008150	integral component of membrane;mitochondrion;membrane;molecular_function;biological_process	-	-	-	-	-	-	-	-
AT1G05223	AT1G05223.1	244.00	11.22	0.00	0.00	0.00	AT1G05223	-	-	-	-	-	-	-	-	-	-	-
AT1G05227	AT1G05227.1	291.00	32.73	0.00	0.00	0.00	AT1G05227	-	-	-	-	-	-	-	-	-	-	-
[truncated: 30,688 more rows]
